# Supplementary material for: Three-nucleotide periodicity of nucleotide diversity in a population enables the identification of open reading frames
Source: Brief Bioinform. 2022 Jun 13;23(4):bbac210. doi: 10.1093/bib/bbac210 (PMC9294425; doi:10.1093/bib/bbac210)
Supplement: Table_S3_bbac210 [file table_s3_bbac210.xlsx]

## Sheet: Sheet1
Table S3. Cotton sORFs identified from SNPs
OrfId	Class	Chr	Start	End	Strand	Pval	CDS	AA
D10G021250.2:D10:+:57839518:57839715	dORF	D10	57839518	57839715	+	5.63072e-05	AUGAUGUUUGAGGAAGCAGAGGGAAGCAAUGCAGCUAAGUUUCUUUAUCAAAUGGAUCUCUAUAUGGCUACGAAAUUUGUUGCAAAGCAAAGGACUGAAAAGCAGUUCAAGUCCAUGGCCAUGGAUGCUGGAUUUUCAAGCUUUCAACUCAAGUGCCUUGUUUUCAAUGUGGUGGCUGUUAUGGAACUCCAUAAAUGA	MMFEEAEGSNAAKFLYQMDLYMATKFVAKQRTEKQFKSMAMDAGFSSFQLKCLVFNVVAVMELHKU
A08G026020.2:A08:-:122079929:122080183	dORF	A08	122079929	122080183	-	5.60459e-05	AUGAUAGACCUGCAUGGAUUACAUGUUAGCGAAGCCAUUCAUCUGCUUAAUCAUGAAUUAUCUGUUCUGAGGAGCACAGCACGGGCAGCGGAUCAACAUUUGCAGGUUUACAUAUGCGUCGGAACUGACCACCAUACUAGGGGUUCUCGUACACCGGCAAGACUUGCAGCUGCUGUACAACGGUACCUCCUUGAAGAAGAGUGCCUUGAGUUUACUGUACCACAGACUGGGCUACUUCGAGUUGUAAUAUACUGA	MIDLHGLHVSEAIHLLNHELSVLRSTARAADQHLQVYICVGTDHHTRGSRTPARLAAAVQRYLLEEECLEFTVPQTGLLRVVIYU
A08G026020.3:A08:-:122079929:122080183	dORF	A08	122079929	122080183	-	5.60459e-05	AUGAUAGACCUGCAUGGAUUACAUGUUAGCGAAGCCAUUCAUCUGCUUAAUCAUGAAUUAUCUGUUCUGAGGAGCACAGCACGGGCAGCGGAUCAACAUUUGCAGGUUUACAUAUGCGUCGGAACUGACCACCAUACUAGGGGUUCUCGUACACCGGCAAGACUUGCAGCUGCUGUACAACGGUACCUCCUUGAAGAAGAGUGCCUUGAGUUUACUGUACCACAGACUGGGCUACUUCGAGUUGUAAUAUACUGA	MIDLHGLHVSEAIHLLNHELSVLRSTARAADQHLQVYICVGTDHHTRGSRTPARLAAAVQRYLLEEECLEFTVPQTGLLRVVIYU
A08G026020.4:A08:-:122079929:122080183	dORF	A08	122079929	122080183	-	5.60459e-05	AUGAUAGACCUGCAUGGAUUACAUGUUAGCGAAGCCAUUCAUCUGCUUAAUCAUGAAUUAUCUGUUCUGAGGAGCACAGCACGGGCAGCGGAUCAACAUUUGCAGGUUUACAUAUGCGUCGGAACUGACCACCAUACUAGGGGUUCUCGUACACCGGCAAGACUUGCAGCUGCUGUACAACGGUACCUCCUUGAAGAAGAGUGCCUUGAGUUUACUGUACCACAGACUGGGCUACUUCGAGUUGUAAUAUACUGA	MIDLHGLHVSEAIHLLNHELSVLRSTARAADQHLQVYICVGTDHHTRGSRTPARLAAAVQRYLLEEECLEFTVPQTGLLRVVIYU
D05G026950.1:D05:+:25660573:25660885	internal_ORF	D05	25660573	25660885	+	5.60275e-05	AUGUUCAUUCUGCUGAUUCUUCUGCUAUCAAAGCAGAUAAUAUUGUUGAUGCAUCACAGUCCAUGGAAAUGGUAUCUCAGUCCAACCGUGAUGCAGUUGCAGCUGACCACAUUGAAUCUUUCAACACUGUCCAAAAUUAUGGUGGGUCUGAAGCUGUUACAGAUGAUAUGGAACAUGACCAGGAUAUUGAUGGAGGUUUUGCUCAUGCUACUGAGGAUGAUUACAUGCAAGAAACUUCUGAGGAUGGAAGGGGUCUUGGAAAUGGUGUAG	MFILLILLLSKQIILLMHHSPWKWYLSPTVMQLQLTTLNLSTLSKIMVGLKLLQMIWNMTRILMEVLLMLLRMITCKKLLRMEGVLEMVU
D02G017440.1:D02:+:60398779:60402531	internal_ORF	D02	60398779	60402531	+	5.5988e-05	AUGGGGUUGACCCCUCUGAUGUUCGAAAACAGGGGGGACCUUUUAAGGAAGCCUUCUUUAGCCACGAAAACAGAUUCGGAGAACAAGAGGCCAAGAAAUGGAGUGAAGCCAUGGCCAAAGUUGGCUCCCUUGCUGGUUUCGUUAAAAAUGAUGAAAGGGAAUUGA	MGLTPLMFENRGDLLRKPSLATKTDSENKRPRNGVKPWPKLAPLLVSLKMMKGNU
D05G003840.3:D05:+:3168713:3170023	dORF	D05	3168713	3170023	+	5.5979e-05	AUGUUGUACUUUUCCUCGUGUCUUGCUUUUUCUUUCCAAAGGAUUCUUGGCUUUGUCGGCAUGGUUCUUGUUUUAUGGUCACCAGUUAUUGUUCCAUUGCUUCCAGCUCUUGUGCAGAGCUGGACUAAAAACACUCCCGCCAAGUUUGCUGAACUUGUUUCCAUUCUUGGCUUUUACGUUGCUCUCAUGAUACUUGUCUUGUUAUGGGGUAAAAGAAUACGUGGUUAUCAAAAUCCACAUGAGCAGUAUGGACUGGAGUUGACAUCAUCAACGAUCAAAGGUCUUCUCAUGGGCUUGAUUGGAGGAGUCAUACUCGUAGUGUCAAUACAAUCUGUAAAUUCUUUGCUUGGCUGUGUCAGUUGGUCUUGGCCUUCAAAUCUUCUUCCAUCCUCUUUGGAC…	MLYFSSCLAFSFQRILGFVGMVLVLWSPVIVPLLPALVQSWTKNTPAKFAELVSILGFYVALMILVLLWGKRIRGYQNPHEQYGLELTSSTIKGLLMGLIGGVILVVSIQSVNSLLGCVSWSWPSNLLPSSLDLVARLKVYGKLLVFAVRGIATATGIVLVEELVFRSWLPDEIAADFGYHWGIIISGLAFSLFQRSLMAIPGLWLLSLALSGIRQRNEGSLSVPIGLRTGIMASSFVLQTSGFPIYKANHPLWVTEACPFQPFSGVVGVAFALLLATIVYPRQPLEHKNLKEELU
A10G000690.2:A10:+:490776:491117	uORF	A10	490776	491117	+	5.596e-05	AUGGCGACAUUAGGUGAUAUAGGGGUUGCAGCAGCUUUUAAUCUGCUUAGUGCAUUUGUGUUCUUUAUAGCUUUCGCUGUAUUACGGCUUCAACCGUUCAACGACCGGGUUUAUUUUCCGAAAUGGUAUCUUAAGGGUUUACGAACCAGUCCGGCUAGUUCCGGCGCGUUCGUGAGGAAAUUCGUUAACUUGGAUUUUCGAUCUUACUUGAAGUUCUUGAAUUGGAUGCCUGAAGCAUUGAAAAUGCCCGAACUCGAGCUUAUCGAUCAUGCUGGGUUGGAUUCGGCUGUUUAUUUGCGCAUUUACUUGAUAGGGUAUGCUGCAUUUUACGGUGUUCGUUAA	MATLGDIGVAAAFNLLSAFVFFIAFAVLRLQPFNDRVYFPKWYLKGLRTSPASSGAFVRKFVNLDFRSYLKFLNWMPEALKMPELELIDHAGLDSAVYLRIYLIGYAAFYGVRU
A10G017180.2:A10:+:95624851:95625027	dORF	A10	95624851	95625027	+	5.58763e-05	AUGACCAUGGCUUUGAAUCUGAUGAAAUUUUCCCAACUUUAUAUUGGUGAAUGCAAAUCUAUUAUGGUUACACAAUUGUUUGCUAUUAUUUGCACUACACUCUACUUUUUAGUUAGUAAUCCGGUACUAGUGUUUCAAACCUUUCUUCAUAUUUUCCUUAUGGUCAUCUUUAAGUAA	MTMALNLMKFSQLYIGECKSIMVTQLFAIICTTLYFLVSNPVLVFQTFLHIFLMVIFKU
A06G019210.1:A06:+:120123155:120123519	internal_ORF	A06	120123155	120123519	+	5.56823e-05	AUGGGAUUGUUGAAAGGCUUUAUGCUACUUCCAUGGUUACCAAGUGUAAAAGCUGUGAUUUUGGUGAGGGUUCGAAUGGAUAUCAACUUAAUAAUGAAUCCAAUCCCCAUGAAGGAGGAGAAGAAGGUGUUAAAGGGUCACCUUUUUCACCUCAAUCUGAUAAUGAAAACGAUGAUUUUGACCCUUAUGGCGGCUUAUUUGAUGAUGAGCAAAAAAGGGUUCUUGAGAUUAAAGAGCGUCUUGAACUACCUGAUCAGUCAGAAGAUACUUUAG	MGLLKGFMLLPWLPSVKAVILVRVRMDINLIMNPIPMKEEKKVLKGHLFHLNLIMKTMILTLMAAYLMMSKKGFLRLKSVLNYLISQKILU
A06G019210.2:A06:+:120123155:120123519	internal_ORF	A06	120123155	120123519	+	5.56823e-05	AUGGGAUUGUUGAAAGGCUUUAUGCUACUUCCAUGGUUACCAAGUGUAAAAGCUGUGAUUUUGGUGAGGGUUCGAAUGGAUAUCAACUUAAUAAUGAAUCCAAUCCCCAUGAAGGAGGAGAAGAAGGUGUUAAAGGGUCACCUUUUUCACCUCAAUCUGAUAAUGAAAACGAUGAUUUUGACCCUUAUGGCGGCUUAUUUGAUGAUGAGCAAAAAAGGGUUCUUGAGAUUAAAGAGCGUCUUGAACUACCUGAUCAGUCAGAAGAUACUUUAG	MGLLKGFMLLPWLPSVKAVILVRVRMDINLIMNPIPMKEEKKVLKGHLFHLNLIMKTMILTLMAAYLMMSKKGFLRLKSVLNYLISQKILU
A06G019210.3:A06:+:120123155:120123519	ouORF	A06	120123155	120123519	+	5.56823e-05	AUGGGAUUGUUGAAAGGCUUUAUGCUACUUCCAUGGUUACCAAGUGUAAAAGCUGUGAUUUUGGUGAGGGUUCGAAUGGAUAUCAACUUAAUAAUGAAUCCAAUCCCCAUGAAGGAGGAGAAGAAGGUGUUAAAGGGUCACCUUUUUCACCUCAAUCUGAUAAUGAAAACGAUGAUUUUGACCCUUAUGGCGGCUUAUUUGAUGAUGAGCAAAAAAGGGUUCUUGAGAUUAAAGAGCGUCUUGAACUACCUGAUCAGUCAGAAGAUACUUUAG	MGLLKGFMLLPWLPSVKAVILVRVRMDINLIMNPIPMKEEKKVLKGHLFHLNLIMKTMILTLMAAYLMMSKKGFLRLKSVLNYLISQKILU
A13G004530.1:A13:+:5818250:5819030	dORF	A13	5818250	5819030	+	5.56586e-05	AUGGCUCAAGAAAUUUGUGAAAUGGUUUGGUUAAAGAGAAUUAUGGAAGAGCUGAGGAAACCAAUAACUUCACCAAUGAAGUUGUACUGUGAUAGCAAAGCUGCCAUUAGCAUUGCUCACAACCCAGUCCAACAUGACAGAACUAAACAUGUUGAGAUUGAUAGACACUUUAUCAAGGAAAAGAUUGAAGAAGGCCAAGUGUGCAUGCCGUUUGUUCCUUCAAAACAACAGAUUGUUGACAUACUCACCAAAGGACUCUCUAAGACAAGCUUUGAUUUUCUUGUUAGGCAAGAUUGCUGA	MAQEICEMVWLKRIMEELRKPITSPMKLYCDSKAAISIAHNPVQHDRTKHVEIDRHFIKEKIEEGQVCMPFVPSKQQIVDILTKGLSKTSFDFLVRQDCU
A06G014460.1:A06:-:101637183:101643094	internal_ORF	A06	101637183	101643094	-	5.56255e-05	AUGAAAAUCAUCCUCCUCCUCAGGUUUUUCGUGAAAAAAUCAUGUCAGUGGCUGAUGUUGGUACUGGAGUUGAAGAAGCUAUUGUCACUUUUGAGGGCAUUGGGUGUUACACUAAGAUUCUUCAAAAUGAUGAUGAUGAUGCAGUUGAUCCACAUCUUGAACACAUUAAGAACGAAGCUGGUGUGGAUGAAAGUGAUGAUGAGGAAGCUGUUGUUGCUACAGCUGCCUCUUUUUCUAAAGAAAGUAAGAAGAAAGGUAGAGAUGGACAAGAUGAUGGAAAGAAGAAGAAAAUGA	MKIILLLRFFVKKSCQWLMLVLELKKLLSLLRALGVTLRFFKMMMMMQLIHILNTLRTKLVWMKVMMRKLLLLQLPLFLKKVRRKVEMDKMMERRRKU
D09G006750.1:D09:+:30591403:30591570	internal_ORF	D09	30591403	30591570	+	5.54164e-05	AUGUUGGAAAUGAUAAUGACAAUGAAAAUGAAAAUGGAAGGUGCAGUGACUCUGAAGAUGGAAACAAUGAUGGCAAUGGAUCAGAUAAAGUGUUGUCACAUGAAGUGGAGUCUGAAUCUGAUGCCGUCCAAGAUGAUAGAGCUAGUGUUCCAACUGUUAAGGGGGUGA	MLEMIMTMKMKMEGAVTLKMETMMAMDQIKCCHMKWSLNLMPSKMIELVFQLLRGU
D09G006750.2:D09:+:30591403:30591570	internal_ORF	D09	30591403	30591570	+	5.54164e-05	AUGUUGGAAAUGAUAAUGACAAUGAAAAUGAAAAUGGAAGGUGCAGUGACUCUGAAGAUGGAAACAAUGAUGGCAAUGGAUCAGAUAAAGUGUUGUCACAUGAAGUGGAGUCUGAAUCUGAUGCCGUCCAAGAUGAUAGAGCUAGUGUUCCAACUGUUAAGGGGGUGA	MLEMIMTMKMKMEGAVTLKMETMMAMDQIKCCHMKWSLNLMPSKMIELVFQLLRGU
D09G006750.3:D09:+:30591403:30591570	dORF	D09	30591403	30591570	+	5.54164e-05	AUGUUGGAAAUGAUAAUGACAAUGAAAAUGAAAAUGGAAGGUGCAGUGACUCUGAAGAUGGAAACAAUGAUGGCAAUGGAUCAGAUAAAGUGUUGUCACAUGAAGUGGAGUCUGAAUCUGAUGCCGUCCAAGAUGAUAGAGCUAGUGUUCCAACUGUUAAGGGGGUGA	MLEMIMTMKMKMEGAVTLKMETMMAMDQIKCCHMKWSLNLMPSKMIELVFQLLRGU
D09G006750.4:D09:+:30591403:30591570	dORF	D09	30591403	30591570	+	5.54164e-05	AUGUUGGAAAUGAUAAUGACAAUGAAAAUGAAAAUGGAAGGUGCAGUGACUCUGAAGAUGGAAACAAUGAUGGCAAUGGAUCAGAUAAAGUGUUGUCACAUGAAGUGGAGUCUGAAUCUGAUGCCGUCCAAGAUGAUAGAGCUAGUGUUCCAACUGUUAAGGGGGUGA	MLEMIMTMKMKMEGAVTLKMETMMAMDQIKCCHMKWSLNLMPSKMIELVFQLLRGU
D09G006750.5:D09:+:30591403:30591570	internal_ORF	D09	30591403	30591570	+	5.54164e-05	AUGUUGGAAAUGAUAAUGACAAUGAAAAUGAAAAUGGAAGGUGCAGUGACUCUGAAGAUGGAAACAAUGAUGGCAAUGGAUCAGAUAAAGUGUUGUCACAUGAAGUGGAGUCUGAAUCUGAUGCCGUCCAAGAUGAUAGAGCUAGUGUUCCAACUGUUAAGGGGGUGA	MLEMIMTMKMKMEGAVTLKMETMMAMDQIKCCHMKWSLNLMPSKMIELVFQLLRGU
D09G006750.6:D09:+:30591403:30591570	internal_ORF	D09	30591403	30591570	+	5.54164e-05	AUGUUGGAAAUGAUAAUGACAAUGAAAAUGAAAAUGGAAGGUGCAGUGACUCUGAAGAUGGAAACAAUGAUGGCAAUGGAUCAGAUAAAGUGUUGUCACAUGAAGUGGAGUCUGAAUCUGAUGCCGUCCAAGAUGAUAGAGCUAGUGUUCCAACUGUUAAGGGGGUGA	MLEMIMTMKMKMEGAVTLKMETMMAMDQIKCCHMKWSLNLMPSKMIELVFQLLRGU
D13G009290.1:D13:-:19629993:19630172	uORF	D13	19629993	19630172	-	5.53583e-05	AUGUCUAAAUCACAUUUUUCUUACUUCCAAUUUACUACUUUGCAACCAUUGAAUUUUAGUACUACUUUAGCUAGCUUUAACGCUCUUGACUCUUCCGUUCCAAACUCCCAAGUUUUUUUUCUUAAUUAUUAUUUAAGUGUGAAUUUUAUUUUGCCGGUUGAGGUUGAGUUCUCUUAUUGA	MSKSHFSYFQFTTLQPLNFSTTLASFNALDSSVPNSQVFFLNYYLSVNFILPVEVEFSYU
D13G009290.2:D13:-:19629993:19630172	uORF	D13	19629993	19630172	-	5.53583e-05	AUGUCUAAAUCACAUUUUUCUUACUUCCAAUUUACUACUUUGCAACCAUUGAAUUUUAGUACUACUUUAGCUAGCUUUAACGCUCUUGACUCUUCCGUUCCAAACUCCCAAGUUUUUUUUCUUAAUUAUUAUUUAAGUGUGAAUUUUAUUUUGCCGGUUGAGGUUGAGUUCUCUUAUUGA	MSKSHFSYFQFTTLQPLNFSTTLASFNALDSSVPNSQVFFLNYYLSVNFILPVEVEFSYU
D03G012960.1:D03:-:43124245:43124676	uORF	D03	43124245	43124676	-	5.53336e-05	AUGCCCUUUGGACUCAAGACAGCUCCCUCGAAAUUCCAAAAGACAAUGAUCAAAAUUUUUCAGCCCAUUAUGGAUCAAGCAUUGAUCUAUAUUGAUGACAUCCAACUCUACAGCCCAGAUGAAAAAGAUCAUGCAAUUCUCCUCAACCAAUUCAAACAAAUUAUUCUUGAUCAAGGAAUAAUGCUUUCUGAAAGGAAAAUGCAGAUCAACAAAGAAGAAAUUGAGUUUUUGGGAAUGAUCAUCAAAAAUAGGAAAUAUCAACCGAGUCCAAACAUUGCCGAAGAACUGAAAAAAUUUCCAGAUAGCAAUCUUUCUCAAAAACAAGUUCAGCAAUUUCUUGGAAUUGUUAAUUAUCUCAGGGAUUUUAUUCCCAAGAUAGCAAAAUUAACAAAUUCUUUA…	MPFGLKTAPSKFQKTMIKIFQPIMDQALIYIDDIQLYSPDEKDHAILLNQFKQIILDQGIMLSERKMQINKEEIEFLGMIIKNRKYQPSPNIAEELKKFPDSNLSQKQVQQFLGIVNYLRDFIPKIAKLTNSLRKMLKKDPPPU
D13G006450.5:D13:+:8720072:8720164	dORF	D13	8720072	8720164	+	5.52268e-05	AUGUAUCAAGAUAUUGAUACUUUUAUGUGGUGUAAUAUUAUGCACUUGGACAAUGUUGUUACUAUGUGGUGUACUACUAAUUAUGUAUUUUGA	MYQDIDTFMWCNIMHLDNVVTMWCTTNYVFU
D13G006450.1:D13:+:8720072:8720164	dORF	D13	8720072	8720164	+	5.52268e-05	AUGUAUCAAGAUAUUGAUACUUUUAUGUGGUGUAAUAUUAUGCACUUGGACAAUGUUGUUACUAUGUGGUGUACUACUAAUUAUGUAUUUUGA	MYQDIDTFMWCNIMHLDNVVTMWCTTNYVFU
D13G006450.2:D13:+:8720072:8720164	dORF	D13	8720072	8720164	+	5.52268e-05	AUGUAUCAAGAUAUUGAUACUUUUAUGUGGUGUAAUAUUAUGCACUUGGACAAUGUUGUUACUAUGUGGUGUACUACUAAUUAUGUAUUUUGA	MYQDIDTFMWCNIMHLDNVVTMWCTTNYVFU
D13G006450.3:D13:+:8720072:8720164	dORF	D13	8720072	8720164	+	5.52268e-05	AUGUAUCAAGAUAUUGAUACUUUUAUGUGGUGUAAUAUUAUGCACUUGGACAAUGUUGUUACUAUGUGGUGUACUACUAAUUAUGUAUUUUGA	MYQDIDTFMWCNIMHLDNVVTMWCTTNYVFU
D13G006450.4:D13:+:8720072:8720164	dORF	D13	8720072	8720164	+	5.52268e-05	AUGUAUCAAGAUAUUGAUACUUUUAUGUGGUGUAAUAUUAUGCACUUGGACAAUGUUGUUACUAUGUGGUGUACUACUAAUUAUGUAUUUUGA	MYQDIDTFMWCNIMHLDNVVTMWCTTNYVFU
A01G016710.3:A01:-:107380090:107380705	dORF	A01	107380090	107380705	-	5.51713e-05	AUGGUGAACACUUUACAAUUCCACAUGUCUGUGCCAACUCCAUAUGUUUUCAUGAGGAGAUUUCUCAAGGCAGCACAAUCUGAGAAAAAGCUUGAAUUUCUCUCGUUCUUCCUGAUUGAGUUGAGCAUGGUUGAAUAUGAAAUGCUCAAGUUUCAGCCAUCUCUGCUAGCUGCUGCAGCAAUUUACACAGCACAGUGCAGUCUUUUCCGGUUCAAGAACUGGACAAAGACCAGUGAGUGGCAUACUAAAUACACAGAAGAUCAGCUGUUGGAAUGCUCAAAGUUGAUGGUUACUUACCAUCAGAAAGCAGGAUCCGGAAAACUCAAGGGAGUACAUAGAAAGUAUAGUUCAUACAAGUUUGGAUAUGCAGCAAAAACUGAACCAGCACUAUUUCUCCUA…	MVNTLQFHMSVPTPYVFMRRFLKAAQSEKKLEFLSFFLIELSMVEYEMLKFQPSLLAAAAIYTAQCSLFRFKNWTKTSEWHTKYTEDQLLECSKLMVTYHQKAGSGKLKGVHRKYSSYKFGYAAKTEPALFLLDPU
D10G011230.1:D10:+:15595370:15595555	ouORF	D10	15595370	15595555	+	5.51572e-05	AUGUUCAUGGGGGUAGUUGCCACUGGUGAUAAAGCAUGGGCACGUUCUUCGGGUACACUCCCUAGUGAAUGUUUUAAGGAUGUCGACAAUGACAUGCUUGAAGAGAAUGAGGAAGAGAAUGUGAUAAAUGAUGUUCACAUUUCAAAUGAUGUUCACAUUGAUGGAAACAAUAAAAAAAACACUUGA	MFMGVVATGDKAWARSSGTLPSECFKDVDNDMLEENEEENVINDVHISNDVHIDGNNKKNTU
D10G011230.2:D10:+:15595370:15595555	ouORF	D10	15595370	15595555	+	5.51572e-05	AUGUUCAUGGGGGUAGUUGCCACUGGUGAUAAAGCAUGGGCACGUUCUUCGGGUACACUCCCUAGUGAAUGUUUUAAGGAUGUCGACAAUGACAUGCUUGAAGAGAAUGAGGAAGAGAAUGUGAUAAAUGAUGUUCACAUUUCAAAUGAUGUUCACAUUGAUGGAAACAAUAAAAAAAACACUUGA	MFMGVVATGDKAWARSSGTLPSECFKDVDNDMLEENEEENVINDVHISNDVHIDGNNKKNTU
D10G011230.3:D10:+:15595370:15595555	ouORF	D10	15595370	15595555	+	5.51572e-05	AUGUUCAUGGGGGUAGUUGCCACUGGUGAUAAAGCAUGGGCACGUUCUUCGGGUACACUCCCUAGUGAAUGUUUUAAGGAUGUCGACAAUGACAUGCUUGAAGAGAAUGAGGAAGAGAAUGUGAUAAAUGAUGUUCACAUUUCAAAUGAUGUUCACAUUGAUGGAAACAAUAAAAAAAACACUUGA	MFMGVVATGDKAWARSSGTLPSECFKDVDNDMLEENEEENVINDVHISNDVHIDGNNKKNTU
D10G004110.4:D10:+:3423556:3424295	uORF	D10	3423556	3424295	+	5.50882e-05	AUGUCGAAGAAUAACAACAACAACAACAAUAAGUCAGUUUUGAGGUUGAAAGAUUAUCGUGUUAGAAGCUCAGAUUCUUUGUCCAAAGUAGUAUUGCUUCAUAAUUUGAAAGAUGAUUCAGGCAAGUUCAAUCCUUGUAAGGGUGGGAAUAGACACACAUGGUUCCGCCGGAAUGUGAAAUCAGUUGCGUUUAUGUUCGUGUUAACGGCUUUCAUGUUCUUGCUCGAUUCUGUGAUGGUGUCGGUUUUCGGUUCGAUCAACUUUCAUGGAAGUUCGAGUACGCGAAACUCCGAUGGCCGCGAGGAGGAUAGUGUUGCCCAUAAGGAAAGGCCAACAGUUGAGAUGUAUGGUAGGCUUCUAAAUUUAGCUUCAAGUGCACUUGUUGCUGAGGAGUUUAAG…	MSKNNNNNNNKSVLRLKDYRVRSSDSLSKVVLLHNLKDDSGKFNPCKGGNRHTWFRRNVKSVAFMFVLTAFMFLLDSVMVSVFGSINFHGSSSTRNSDGREEDSVAHKERPTVEMYGRLLNLASSALVAEEFKQESLNFWEEPYQEASKWTPCADKRYPTSLGKYLASEPYPPCNKIVFU
A06G021600.1:A06:-:123274072:123274173	internal_ORF	A06	123274072	123274173	-	5.49621e-05	AUGCUGAUGAAGUUGAAAGAGAUGAGGUGGAAAGAGAUGAUGUUGAAAGAGAUGAAGAAUCUGAAUGUGAUGUUGAUGAGGAUCCUGAAGUUGAUGAUAUAG	MLMKLKEMRWKEMMLKEMKNLNVMLMRILKLMIU
A06G021600.2:A06:-:123274072:123274173	internal_ORF	A06	123274072	123274173	-	5.49621e-05	AUGCUGAUGAAGUUGAAAGAGAUGAGGUGGAAAGAGAUGAUGUUGAAAGAGAUGAAGAAUCUGAAUGUGAUGUUGAUGAGGAUCCUGAAGUUGAUGAUAUAG	MLMKLKEMRWKEMMLKEMKNLNVMLMRILKLMIU
D10G025100.1:D10:-:64911163:64911456	internal_ORF	D10	64911163	64911456	-	5.49565e-05	AUGAAGAUCAUCAUCAUCAACAAGAAGAUAAUAAUGAAGAUAGUAGAGAUAAUGUUGAACCAGAUGACCAAACCCAAGGUGUUGAAACCAUUGAACCUGGUUCAAGUUCAGGUUCUCGUCGUCCUAGGGGUAGACCACCUGGUUCAAAAAACAAGCCUAAACCACCUGUUGUUAUUACAAAAGAAAGCCCUAAUUCACUUCGCAGCCAUGUCCUUGAAAUCGCUAGCGGCAGUGAUAUUGCUGAGUGUAUUGCUAAUUUUGCUCAGCGCCGCCACUGUGGUGUUUCGGUUUUAA	MKIIIINKKIIMKIVEIMLNQMTKPKVLKPLNLVQVQVLVVLGVDHLVQKTSLNHLLLLQKKALIHFAAMSLKSLAAVILLSVLLILLSAATVVFRFU
A07G009090.2:A07:-:12862998:12863198	odORF	A07	12862998	12863198	-	5.49205e-05	AUGGGAAGAUCUGAAAAUCUGAGGAGAUAUCUCAUAUUUGCUUUCACAUGUUUCAGGAUGGCUGAUGAAGAUUUCUCCAAUGCAACAACCGGAGGUUCAAAAGCUGAUGAAAUAGAGGUAUUGAUGUCACAAAUGCAUGAUCUAUCAUUUAUGUUGGAAACCAAUCUUUCAGUACCUACUAAAGUAGAUGAAUGUAGCUAA	MGRSENLRRYLIFAFTCFRMADEDFSNATTGGSKADEIEVLMSQMHDLSFMLETNLSVPTKVDECSU
A12G026980.14:A12:-:105689692:105690033	dORF	A12	105689692	105690033	-	5.48805e-05	AUGCUAGAGAAAGAUAGGAUCAUGGAGAUACCAGCAAAACAAAGAAUGGAAAGGCAAGAGACAUUAACAAAAGAACACAAGCAAGAGUACAAAGCUGCACUCCAAAGGGCUGUUUCAUUAUCAGUGCCCCAUGCUUACUCGCCACCGUCUGAAUACGGAACUUUCGACGAGUCUGAGGACGUAGAGAAGUACAACUCCUGUAAAUUGAGUAGCGAGUCAUCCGUUGGAUCGUCGGGGAAAAGCAAGAGCAAAGUAAGCUGGAACGAAUUGAUCGAACGACUUUUCGAUAGAGAUGAAUCUGGGCAUAUGGUGCUCAAGAAAUCACAUAGGGAUGAUUGGUGA	MLEKDRIMEIPAKQRMERQETLTKEHKQEYKAALQRAVSLSVPHAYSPPSEYGTFDESEDVEKYNSCKLSSESSVGSSGKSKSKVSWNELIERLFDRDESGHMVLKKSHRDDWU
A12G026980.1:A12:-:105689692:105690033	dORF	A12	105689692	105690033	-	5.48805e-05	AUGCUAGAGAAAGAUAGGAUCAUGGAGAUACCAGCAAAACAAAGAAUGGAAAGGCAAGAGACAUUAACAAAAGAACACAAGCAAGAGUACAAAGCUGCACUCCAAAGGGCUGUUUCAUUAUCAGUGCCCCAUGCUUACUCGCCACCGUCUGAAUACGGAACUUUCGACGAGUCUGAGGACGUAGAGAAGUACAACUCCUGUAAAUUGAGUAGCGAGUCAUCCGUUGGAUCGUCGGGGAAAAGCAAGAGCAAAGUAAGCUGGAACGAAUUGAUCGAACGACUUUUCGAUAGAGAUGAAUCUGGGCAUAUGGUGCUCAAGAAAUCACAUAGGGAUGAUUGGUGA	MLEKDRIMEIPAKQRMERQETLTKEHKQEYKAALQRAVSLSVPHAYSPPSEYGTFDESEDVEKYNSCKLSSESSVGSSGKSKSKVSWNELIERLFDRDESGHMVLKKSHRDDWU
A12G026980.4:A12:-:105689692:105690033	dORF	A12	105689692	105690033	-	5.48805e-05	AUGCUAGAGAAAGAUAGGAUCAUGGAGAUACCAGCAAAACAAAGAAUGGAAAGGCAAGAGACAUUAACAAAAGAACACAAGCAAGAGUACAAAGCUGCACUCCAAAGGGCUGUUUCAUUAUCAGUGCCCCAUGCUUACUCGCCACCGUCUGAAUACGGAACUUUCGACGAGUCUGAGGACGUAGAGAAGUACAACUCCUGUAAAUUGAGUAGCGAGUCAUCCGUUGGAUCGUCGGGGAAAAGCAAGAGCAAAGUAAGCUGGAACGAAUUGAUCGAACGACUUUUCGAUAGAGAUGAAUCUGGGCAUAUGGUGCUCAAGAAAUCACAUAGGGAUGAUUGGUGA	MLEKDRIMEIPAKQRMERQETLTKEHKQEYKAALQRAVSLSVPHAYSPPSEYGTFDESEDVEKYNSCKLSSESSVGSSGKSKSKVSWNELIERLFDRDESGHMVLKKSHRDDWU
A12G026980.15:A12:-:105689692:105690033	dORF	A12	105689692	105690033	-	5.48805e-05	AUGCUAGAGAAAGAUAGGAUCAUGGAGAUACCAGCAAAACAAAGAAUGGAAAGGCAAGAGACAUUAACAAAAGAACACAAGCAAGAGUACAAAGCUGCACUCCAAAGGGCUGUUUCAUUAUCAGUGCCCCAUGCUUACUCGCCACCGUCUGAAUACGGAACUUUCGACGAGUCUGAGGACGUAGAGAAGUACAACUCCUGUAAAUUGAGUAGCGAGUCAUCCGUUGGAUCGUCGGGGAAAAGCAAGAGCAAAGUAAGCUGGAACGAAUUGAUCGAACGACUUUUCGAUAGAGAUGAAUCUGGGCAUAUGGUGCUCAAGAAAUCACAUAGGGAUGAUUGGUGA	MLEKDRIMEIPAKQRMERQETLTKEHKQEYKAALQRAVSLSVPHAYSPPSEYGTFDESEDVEKYNSCKLSSESSVGSSGKSKSKVSWNELIERLFDRDESGHMVLKKSHRDDWU
A12G026980.5:A12:-:105689692:105690033	dORF	A12	105689692	105690033	-	5.48805e-05	AUGCUAGAGAAAGAUAGGAUCAUGGAGAUACCAGCAAAACAAAGAAUGGAAAGGCAAGAGACAUUAACAAAAGAACACAAGCAAGAGUACAAAGCUGCACUCCAAAGGGCUGUUUCAUUAUCAGUGCCCCAUGCUUACUCGCCACCGUCUGAAUACGGAACUUUCGACGAGUCUGAGGACGUAGAGAAGUACAACUCCUGUAAAUUGAGUAGCGAGUCAUCCGUUGGAUCGUCGGGGAAAAGCAAGAGCAAAGUAAGCUGGAACGAAUUGAUCGAACGACUUUUCGAUAGAGAUGAAUCUGGGCAUAUGGUGCUCAAGAAAUCACAUAGGGAUGAUUGGUGA	MLEKDRIMEIPAKQRMERQETLTKEHKQEYKAALQRAVSLSVPHAYSPPSEYGTFDESEDVEKYNSCKLSSESSVGSSGKSKSKVSWNELIERLFDRDESGHMVLKKSHRDDWU
A12G026980.7:A12:-:105689692:105690033	dORF	A12	105689692	105690033	-	5.48805e-05	AUGCUAGAGAAAGAUAGGAUCAUGGAGAUACCAGCAAAACAAAGAAUGGAAAGGCAAGAGACAUUAACAAAAGAACACAAGCAAGAGUACAAAGCUGCACUCCAAAGGGCUGUUUCAUUAUCAGUGCCCCAUGCUUACUCGCCACCGUCUGAAUACGGAACUUUCGACGAGUCUGAGGACGUAGAGAAGUACAACUCCUGUAAAUUGAGUAGCGAGUCAUCCGUUGGAUCGUCGGGGAAAAGCAAGAGCAAAGUAAGCUGGAACGAAUUGAUCGAACGACUUUUCGAUAGAGAUGAAUCUGGGCAUAUGGUGCUCAAGAAAUCACAUAGGGAUGAUUGGUGA	MLEKDRIMEIPAKQRMERQETLTKEHKQEYKAALQRAVSLSVPHAYSPPSEYGTFDESEDVEKYNSCKLSSESSVGSSGKSKSKVSWNELIERLFDRDESGHMVLKKSHRDDWU
A12G026980.8:A12:-:105689692:105690033	dORF	A12	105689692	105690033	-	5.48805e-05	AUGCUAGAGAAAGAUAGGAUCAUGGAGAUACCAGCAAAACAAAGAAUGGAAAGGCAAGAGACAUUAACAAAAGAACACAAGCAAGAGUACAAAGCUGCACUCCAAAGGGCUGUUUCAUUAUCAGUGCCCCAUGCUUACUCGCCACCGUCUGAAUACGGAACUUUCGACGAGUCUGAGGACGUAGAGAAGUACAACUCCUGUAAAUUGAGUAGCGAGUCAUCCGUUGGAUCGUCGGGGAAAAGCAAGAGCAAAGUAAGCUGGAACGAAUUGAUCGAACGACUUUUCGAUAGAGAUGAAUCUGGGCAUAUGGUGCUCAAGAAAUCACAUAGGGAUGAUUGGUGA	MLEKDRIMEIPAKQRMERQETLTKEHKQEYKAALQRAVSLSVPHAYSPPSEYGTFDESEDVEKYNSCKLSSESSVGSSGKSKSKVSWNELIERLFDRDESGHMVLKKSHRDDWU
A12G026980.16:A12:-:105689692:105690033	dORF	A12	105689692	105690033	-	5.48805e-05	AUGCUAGAGAAAGAUAGGAUCAUGGAGAUACCAGCAAAACAAAGAAUGGAAAGGCAAGAGACAUUAACAAAAGAACACAAGCAAGAGUACAAAGCUGCACUCCAAAGGGCUGUUUCAUUAUCAGUGCCCCAUGCUUACUCGCCACCGUCUGAAUACGGAACUUUCGACGAGUCUGAGGACGUAGAGAAGUACAACUCCUGUAAAUUGAGUAGCGAGUCAUCCGUUGGAUCGUCGGGGAAAAGCAAGAGCAAAGUAAGCUGGAACGAAUUGAUCGAACGACUUUUCGAUAGAGAUGAAUCUGGGCAUAUGGUGCUCAAGAAAUCACAUAGGGAUGAUUGGUGA	MLEKDRIMEIPAKQRMERQETLTKEHKQEYKAALQRAVSLSVPHAYSPPSEYGTFDESEDVEKYNSCKLSSESSVGSSGKSKSKVSWNELIERLFDRDESGHMVLKKSHRDDWU
A12G026980.9:A12:-:105689692:105690033	dORF	A12	105689692	105690033	-	5.48805e-05	AUGCUAGAGAAAGAUAGGAUCAUGGAGAUACCAGCAAAACAAAGAAUGGAAAGGCAAGAGACAUUAACAAAAGAACACAAGCAAGAGUACAAAGCUGCACUCCAAAGGGCUGUUUCAUUAUCAGUGCCCCAUGCUUACUCGCCACCGUCUGAAUACGGAACUUUCGACGAGUCUGAGGACGUAGAGAAGUACAACUCCUGUAAAUUGAGUAGCGAGUCAUCCGUUGGAUCGUCGGGGAAAAGCAAGAGCAAAGUAAGCUGGAACGAAUUGAUCGAACGACUUUUCGAUAGAGAUGAAUCUGGGCAUAUGGUGCUCAAGAAAUCACAUAGGGAUGAUUGGUGA	MLEKDRIMEIPAKQRMERQETLTKEHKQEYKAALQRAVSLSVPHAYSPPSEYGTFDESEDVEKYNSCKLSSESSVGSSGKSKSKVSWNELIERLFDRDESGHMVLKKSHRDDWU
A12G026980.10:A12:-:105689692:105690033	dORF	A12	105689692	105690033	-	5.48805e-05	AUGCUAGAGAAAGAUAGGAUCAUGGAGAUACCAGCAAAACAAAGAAUGGAAAGGCAAGAGACAUUAACAAAAGAACACAAGCAAGAGUACAAAGCUGCACUCCAAAGGGCUGUUUCAUUAUCAGUGCCCCAUGCUUACUCGCCACCGUCUGAAUACGGAACUUUCGACGAGUCUGAGGACGUAGAGAAGUACAACUCCUGUAAAUUGAGUAGCGAGUCAUCCGUUGGAUCGUCGGGGAAAAGCAAGAGCAAAGUAAGCUGGAACGAAUUGAUCGAACGACUUUUCGAUAGAGAUGAAUCUGGGCAUAUGGUGCUCAAGAAAUCACAUAGGGAUGAUUGGUGA	MLEKDRIMEIPAKQRMERQETLTKEHKQEYKAALQRAVSLSVPHAYSPPSEYGTFDESEDVEKYNSCKLSSESSVGSSGKSKSKVSWNELIERLFDRDESGHMVLKKSHRDDWU
A12G026980.11:A12:-:105689692:105690033	dORF	A12	105689692	105690033	-	5.48805e-05	AUGCUAGAGAAAGAUAGGAUCAUGGAGAUACCAGCAAAACAAAGAAUGGAAAGGCAAGAGACAUUAACAAAAGAACACAAGCAAGAGUACAAAGCUGCACUCCAAAGGGCUGUUUCAUUAUCAGUGCCCCAUGCUUACUCGCCACCGUCUGAAUACGGAACUUUCGACGAGUCUGAGGACGUAGAGAAGUACAACUCCUGUAAAUUGAGUAGCGAGUCAUCCGUUGGAUCGUCGGGGAAAAGCAAGAGCAAAGUAAGCUGGAACGAAUUGAUCGAACGACUUUUCGAUAGAGAUGAAUCUGGGCAUAUGGUGCUCAAGAAAUCACAUAGGGAUGAUUGGUGA	MLEKDRIMEIPAKQRMERQETLTKEHKQEYKAALQRAVSLSVPHAYSPPSEYGTFDESEDVEKYNSCKLSSESSVGSSGKSKSKVSWNELIERLFDRDESGHMVLKKSHRDDWU
D13G020220.1:D13:-:57967167:57968015	dORF	D13	57967167	57968015	-	5.47329e-05	AUGUAUUUCUCCAAACUCGAUUUGUUGGCUGGAUUCCAUCAAAUUCGAGUUAAGGCCGGGGAUGAAAGCAAGACUGCCUUUAGGACUCACGACGGGCAUUAUGAGUUCCUCGUCAUGCCGUUUGGGCUCACAAACUCGCCAUCUACAUUUCAAAGUCUUAUGAAUUCAGUUUUUCGUCCGUACCUCCGCAAGUUUGUGUUGGUUUUCUUUGACGACAUUUUGAUCUAUAGUCCGGAUUGGGAAACCCAUUUAGAACAUAUCCAGGUUGUUUUUCAUCUCCUCCGCGAACACCAGUUAGUGGCGAAACGUUCUAAAUGUCUAUUUGGUCAUACAUGCAUAGGGUAUUUAGGACAUAUUGUUUCUCAACAAGGAGCUCAGGUGGAUCCUGAUAAAAUUAAA…	MYFSKLDLLAGFHQIRVKAGDESKTAFRTHDGHYEFLVMPFGLTNSPSTFQSLMNSVFRPYLRKFVLVFFDDILIYSPDWETHLEHIQVVFHLLREHQLVAKRSKCLFGHTCIGYLGHIVSQQGAQVDPDKIKAIQLWPIPRTVKAVRSFLGLAGYYRRFILHFPAIAGPLTDLLRTDAFQWTPLAHTAFEHLKQLLSEAPILTLPDFSKPFVVETDASGTGIGAIISQGGYPIAYYSHQLSLDCNNPPHIKRRCMLLRKPFLNGGSTFWVTDLRLLLISNHU
D13G020220.2:D13:-:57967167:57968015	dORF	D13	57967167	57968015	-	5.47329e-05	AUGUAUUUCUCCAAACUCGAUUUGUUGGCUGGAUUCCAUCAAAUUCGAGUUAAGGCCGGGGAUGAAAGCAAGACUGCCUUUAGGACUCACGACGGGCAUUAUGAGUUCCUCGUCAUGCCGUUUGGGCUCACAAACUCGCCAUCUACAUUUCAAAGUCUUAUGAAUUCAGUUUUUCGUCCGUACCUCCGCAAGUUUGUGUUGGUUUUCUUUGACGACAUUUUGAUCUAUAGUCCGGAUUGGGAAACCCAUUUAGAACAUAUCCAGGUUGUUUUUCAUCUCCUCCGCGAACACCAGUUAGUGGCGAAACGUUCUAAAUGUCUAUUUGGUCAUACAUGCAUAGGGUAUUUAGGACAUAUUGUUUCUCAACAAGGAGCUCAGGUGGAUCCUGAUAAAAUUAAA…	MYFSKLDLLAGFHQIRVKAGDESKTAFRTHDGHYEFLVMPFGLTNSPSTFQSLMNSVFRPYLRKFVLVFFDDILIYSPDWETHLEHIQVVFHLLREHQLVAKRSKCLFGHTCIGYLGHIVSQQGAQVDPDKIKAIQLWPIPRTVKAVRSFLGLAGYYRRFILHFPAIAGPLTDLLRTDAFQWTPLAHTAFEHLKQLLSEAPILTLPDFSKPFVVETDASGTGIGAIISQGGYPIAYYSHQLSLDCNNPPHIKRRCMLLRKPFLNGGSTFWVTDLRLLLISNHU
D13G020220.3:D13:-:57967167:57968015	dORF	D13	57967167	57968015	-	5.47329e-05	AUGUAUUUCUCCAAACUCGAUUUGUUGGCUGGAUUCCAUCAAAUUCGAGUUAAGGCCGGGGAUGAAAGCAAGACUGCCUUUAGGACUCACGACGGGCAUUAUGAGUUCCUCGUCAUGCCGUUUGGGCUCACAAACUCGCCAUCUACAUUUCAAAGUCUUAUGAAUUCAGUUUUUCGUCCGUACCUCCGCAAGUUUGUGUUGGUUUUCUUUGACGACAUUUUGAUCUAUAGUCCGGAUUGGGAAACCCAUUUAGAACAUAUCCAGGUUGUUUUUCAUCUCCUCCGCGAACACCAGUUAGUGGCGAAACGUUCUAAAUGUCUAUUUGGUCAUACAUGCAUAGGGUAUUUAGGACAUAUUGUUUCUCAACAAGGAGCUCAGGUGGAUCCUGAUAAAAUUAAA…	MYFSKLDLLAGFHQIRVKAGDESKTAFRTHDGHYEFLVMPFGLTNSPSTFQSLMNSVFRPYLRKFVLVFFDDILIYSPDWETHLEHIQVVFHLLREHQLVAKRSKCLFGHTCIGYLGHIVSQQGAQVDPDKIKAIQLWPIPRTVKAVRSFLGLAGYYRRFILHFPAIAGPLTDLLRTDAFQWTPLAHTAFEHLKQLLSEAPILTLPDFSKPFVVETDASGTGIGAIISQGGYPIAYYSHQLSLDCNNPPHIKRRCMLLRKPFLNGGSTFWVTDLRLLLISNHU
D09G004480.3:D09:-:16976998:16978108	dORF	D09	16976998	16978108	-	5.46118e-05	AUGAGAUGCAUGAGGGAUACCUGUAUACCAGAGGAGAAGAUGCUUAGAGACCCAAGGAGGCUGUACGCACCUGGUCGCCUCUAUCAUAUUGUUGAGCGAAAGCCUUUCAGAUUAGGAAGAUUUCCCCCUGUUGUGAGGACAGCAGUGCCGGUGGAUGGGAGGUUCGAGCACAUCGUUCUUUCUUGUAAUGCCACCUCAGACCAUGCUAUUAUAUGGAUAGAGAGAGAAGCACGGCGAGCUAUGGAUUUAAUGUUGGAGAAAGACCGGAUCAUGGAGAUCCCGGCAAAACAGAGAAUGGAACGGCAAGAGACUCUGGCUAGAGAACACAGUGAAGAGCACAAAGCUGCACUCCAAAGGGCCGUUACACUGUCAGUACCCCAUGCUUAUUUACCUUCCCGU…	MRCMRDTCIPEEKMLRDPRRLYAPGRLYHIVERKPFRLGRFPPVVRTAVPVDGRFEHIVLSCNATSDHAIIWIEREARRAMDLMLEKDRIMEIPAKQRMERQETLAREHSEEHKAALQRAVTLSVPHAYLPSRYGTFDEHEDGDNSHKSTGESSVGSSGKSKTKVSWNELIECLFEKDESGLMLLKESHRDDU
A13G011290.2:A13:-:72718002:72718667	dORF	A13	72718002	72718667	-	5.45522e-05	AUGAAGUAUCCAAAGUCAAAAAACCCGAAGCCAGUGUUCUUUCUCCUUCUCAAACUCUACCACGUUUCAAAUUACAGCAUUGUAUCCCGAAACUUUUACUGGUUACAUGUUUCUGGUGGAGAUUACAAGCUGCUGGAACCAUACAGGAACAAGAGAAUACCUCUUAAGAUAACAUCAAAGACAUUCAUCAAAGGCUCCUCGUAUGAAGUCGAAAUGAAGGUGCUAAACAAAUCGAAGAAACCUGAUCCCAAAACUUUAACCUACAAGAACAAUUUUGCUGUCAGAAACGAUGAUUCAGAUUUUGAUAUGACUUCACUCGAACCUAUACCAGACACCAGAGCUGAUCUGAAACAGCCAACGGGUUUGUUUCAGAGACUAUAUAGACAAUUUUCAAGAGAA…	MKYPKSKNPKPVFFLLLKLYHVSNYSIVSRNFYWLHVSGGDYKLLEPYRNKRIPLKITSKTFIKGSSYEVEMKVLNKSKKPDPKTLTYKNNFAVRNDDSDFDMTSLEPIPDTRADLKQPTGLFQRLYRQFSRESDGLRVAEINGSDGGVAFFLNFSVHGAKMEHEEGEDSRILPVHYSDNYFSLVPGEEMSIKISFKVPPGVSPRVTLRGWNYHHGVHTVLU
A13G011470.2:A13:+:73981136:73981695	dORF	A13	73981136	73981695	+	5.45396e-05	AUGCACUAUUUAUUACAAUUUCUUUUUCCAGAUUCUAAUGUGACUUAUGAUGAUUCGAUAAACUUGAGAAAUAUUCUCUGGCUUGCUCCAUUGCCAAGCAAUUCAACACAAGGCUGGAUAGCUCCAGGAGUCCUGCUUGUCCUGGAUGCUCAUCCUGGAGGAAUUGUAUAUAGGGAUCUCAUACCUGAGUAUGUCAAUGUUGUGAGGACCAUAUAUGAAGAUGAUCUGGGUAAUGUUGUGGUUGAUGUAAACUAUCUGAACGUUGGAGAUUCACAGCCUGAUUAUCAGAUUUUUAUUUGUUGA	MHYLLQFLFPDSNVTYDDSINLRNILWLAPLPSNSTQGWIAPGVLLVLDAHPGGIVYRDLIPEYVNVVRTIYEDDLGNVVVDVNYLNVGDSQPDYQIFICU
D09G017420.7:D09:+:45704699:45704938	odORF	D09	45704699	45704938	+	5.45141e-05	AUGAGGAUGAAUAUACAUAUAUAUAUUAAGUUGAAGCAAAUUCUGUAUUCGAAAAUAGCAAGGAGUUGGCUUUAUAUGUAUCAUGGAGUUGUGCAGAUUGAAGUUGUUGAUCUAGUUUCUGAAGAGUGUAGCCAAGAUAAGCUAAGCUCAACAACAUUAAGGAAGCUGGAGGCUGAGAAAGCUGAGAAACAGCAAGGGAAGGGUAAGCAUGAUGAUGAGUCGAGGUCAUGCCAAUGUUGA	MRMNIHIYIKLKQILYSKIARSWLYMYHGVVQIEVVDLVSEECSQDKLSSTTLRKLEAEKAEKQQGKGKHDDESRSCQCU
D09G017420.3:D09:+:45704699:45704938	odORF	D09	45704699	45704938	+	5.45141e-05	AUGAGGAUGAAUAUACAUAUAUAUAUUAAGUUGAAGCAAAUUCUGUAUUCGAAAAUAGCAAGGAGUUGGCUUUAUAUGUAUCAUGGAGUUGUGCAGAUUGAAGUUGUUGAUCUAGUUUCUGAAGAGUGUAGCCAAGAUAAGCUAAGCUCAACAACAUUAAGGAAGCUGGAGGCUGAGAAAGCUGAGAAACAGCAAGGGAAGGGUAAGCAUGAUGAUGAGUCGAGGUCAUGCCAAUGUUGA	MRMNIHIYIKLKQILYSKIARSWLYMYHGVVQIEVVDLVSEECSQDKLSSTTLRKLEAEKAEKQQGKGKHDDESRSCQCU
D09G017420.4:D09:+:45704699:45704938	odORF	D09	45704699	45704938	+	5.45141e-05	AUGAGGAUGAAUAUACAUAUAUAUAUUAAGUUGAAGCAAAUUCUGUAUUCGAAAAUAGCAAGGAGUUGGCUUUAUAUGUAUCAUGGAGUUGUGCAGAUUGAAGUUGUUGAUCUAGUUUCUGAAGAGUGUAGCCAAGAUAAGCUAAGCUCAACAACAUUAAGGAAGCUGGAGGCUGAGAAAGCUGAGAAACAGCAAGGGAAGGGUAAGCAUGAUGAUGAGUCGAGGUCAUGCCAAUGUUGA	MRMNIHIYIKLKQILYSKIARSWLYMYHGVVQIEVVDLVSEECSQDKLSSTTLRKLEAEKAEKQQGKGKHDDESRSCQCU
D09G017420.5:D09:+:45704699:45704938	odORF	D09	45704699	45704938	+	5.45141e-05	AUGAGGAUGAAUAUACAUAUAUAUAUUAAGUUGAAGCAAAUUCUGUAUUCGAAAAUAGCAAGGAGUUGGCUUUAUAUGUAUCAUGGAGUUGUGCAGAUUGAAGUUGUUGAUCUAGUUUCUGAAGAGUGUAGCCAAGAUAAGCUAAGCUCAACAACAUUAAGGAAGCUGGAGGCUGAGAAAGCUGAGAAACAGCAAGGGAAGGGUAAGCAUGAUGAUGAGUCGAGGUCAUGCCAAUGUUGA	MRMNIHIYIKLKQILYSKIARSWLYMYHGVVQIEVVDLVSEECSQDKLSSTTLRKLEAEKAEKQQGKGKHDDESRSCQCU
D06G022730.2:D06:-:66078392:66078908	uORF	D06	66078392	66078908	-	5.45067e-05	AUGUCUUCGUCAACCUCUGCCGCCGUCCCACGCGCCGGUAACGACGACGAAAUCCGCGCCGCCUCAAUUAUGGAACGAGAAAUUAACAGUUCCGAUAUGGAAAUCGAUGAUGAUGAUGAAAACGAAGAGGAUUUGCAAAGCUCUUCGAAUCGAAAUGUACUGCCAUGA	MSSSTSAAVPRAGNDDEIRAASIMEREINSSDMEIDDDDENEEDLQSSSNRNVLPU
A01G012530.1:A01:+:49128942:49129163	internal_ORF	A01	49128942	49129163	+	5.43676e-05	AUGAAGAAGAAACUUCAGAGACAGAAGCAAAGCCUGAAUCUGUGGAAGCUAGUGGCACAAAUGAGGAUGCUGAAAAAGCUGCAGGAACUAAAGAAGCCACAAACUCUGAAGCAGCGCCUGCAUCAGAAGCUACUUCCUCGAGCAAAGAUAGUAAAGAAGCUAAAAAUACUGAAACCGAAAAUUCCGAAGCAAAGCCGCCGUCACAAGAGUCCCCACCUUUAA	MKKKLQRQKQSLNLWKLVAQMRMLKKLQELKKPQTLKQRLHQKLLPRAKIVKKLKILKPKIPKQSRRHKSPHLU
A01G012530.2:A01:+:49128942:49129163	internal_ORF	A01	49128942	49129163	+	5.43676e-05	AUGAAGAAGAAACUUCAGAGACAGAAGCAAAGCCUGAAUCUGUGGAAGCUAGUGGCACAAAUGAGGAUGCUGAAAAAGCUGCAGGAACUAAAGAAGCCACAAACUCUGAAGCAGCGCCUGCAUCAGAAGCUACUUCCUCGAGCAAAGAUAGUAAAGAAGCUAAAAAUACUGAAACCGAAAAUUCCGAAGCAAAGCCGCCGUCACAAGAGUCCCCACCUUUAA	MKKKLQRQKQSLNLWKLVAQMRMLKKLQELKKPQTLKQRLHQKLLPRAKIVKKLKILKPKIPKQSRRHKSPHLU
D12G016540.1:D12:-:48748122:48750067	uORF	D12	48748122	48750067	-	5.43657e-05	AUGGCUGCUGCUAAGCUGCUUAUCCCCACUCUCUCCCACUUCCGGCCGCUAACAUGCGCUGCCGCCGUCUCCGCCUCAAACCCAGCGCGGCUGGUCCCUCACCCACCGGACCUCCUCAAGUGGAUCAAGAGGGAAGGUGGCUUCGUGCACGAGGCUGUAACAAUUACCCAGGAUACCACCUACGGGCUAGGUCUUGUCGCCUCUGGAGGAAUCCCCAAGGGUUCUGAUCUUAUCGUCCUCCCUGAACACGUUCCCUUGAAGUUUCAAUCAGACAAAGACGAUGAGGCUGACUCUGUCUCGCUCCCUUUGUCUAACCGCGUUCCAGAGUUUUAA	MAAAKLLIPTLSHFRPLTCAAAVSASNPARLVPHPPDLLKWIKREGGFVHEAVTITQDTTYGLGLVASGGIPKGSDLIVLPEHVPLKFQSDKDDEADSVSLPLSNRVPEFU
A11G026610.1:A11:+:105591810:105592091	internal_ORF	A11	105591810	105592091	+	5.42806e-05	AUGAUGAAGUUGAAGAUGUUGACAGAGCCUCUAGUGGUUCUUUUAUUGUUGAUUCAGAUGAUGAUGAUGAACCAUCAACAUCUGGACAAGAUGAUGGGUUGCAUUUUGAGGAGCCAUUGA	MMKLKMLTEPLVVLLLLIQMMMMNHQHLDKMMGCILRSHU
D02G003530.2:D02:+:4600747:4600926	dORF	D02	4600747	4600926	+	5.42665e-05	AUGAUUUGUGUGACUAAAGUCGCGAAAACAGCACUGGACAAAGCAUUGGCUGAAAGCGAGGACGUAGAUAGCACCGUAGGAUCAUCACCGGAAUUGCCGGUUGAUAGUGAAGCACCAGUGGAUCUUCAGCAGCCUCUUAUAAUAAAGGUAGAAUCUGGUGACAACAGCACUCAUGAAUAG	MICVTKVAKTALDKALAESEDVDSTVGSSPELPVDSEAPVDLQQPLIIKVESGDNSTHEU
D04G013040.3:D04:-:42812665:42813006	dORF	D04	42812665	42813006	-	5.41754e-05	AUGGUGGGGUAUACAGAGAAGACAGCAUGUAACAUCAUUGAUGAUGUGUUAGGACUGGGACAAUGUGGGGAUUACGAUCUCGUAGUCGUCGGGAAAGGGAGGUUUCCAUCACCUAUGGUGGCAAAAUUAGCAGACCACCAAGUCGAGCAUCCGGAAUUAGGACCUGUAGGAGACUUGUUGGCCUCAUCGAGUCACCGUGUUUUAUCGUCGGUGCUGGUAAUUCAACAGCACGAUCCGACACAUACUGAGGAGACACCAGCAACCAAAGUAGCUCAAGAUGACGAUGACGAGCUUAAAGGCGAAGUAACAUCAGGUGUGGGAGAAAUUUCAAAGGUCGUGUAA	MVGYTEKTACNIIDDVLGLGQCGDYDLVVVGKGRFPSPMVAKLADHQVEHPELGPVGDLLASSSHRVLSSVLVIQQHDPTHTEETPATKVAQDDDDELKGEVTSGVGEISKVVU
A09G005180.1:A09:-:36609570:36609863	internal_ORF	A09	36609570	36609863	-	5.41525e-05	AUGAUGGAGAUCACCUACGAGAUGAAUAUGAGUCUGAUUCUUAUGGGGAGGAUAUUGCUGAGACUGAGACUGAGUCCGAAGACGAGUCCUCUGAUUAUUGUUCUGAUGAGGAGUAUGGAGAUGAUUUCAUAG	MMEITYEMNMSLILMGRILLRLRLSPKTSPLIIVLMRSMEMISU
A11G018020.1:A11:+:23425648:23426091	internal_ORF	A11	23425648	23426091	+	5.40621e-05	AUGGGUGGUGUGGCAGCACACCUGAGUACUGUGGAACUGGCUGCCAGAGCCAGUGUGGUGGCUCCACUCCAACCCCUAGUGGUGGGAAUGGUGUUGGCAGCAUUAUCACUCGUGACCUUUUUAAUCAAAUGCUUAAGUAUCGAAAUGAUCCAAGAUGUCCCAGCAAUGGUUUCUAUACUUAUGAUGCUUUCAUUGCUGCUGCUCGAUCUUUUAAUGGAUUUGGCACAACCGGAGACCUUGCAACCAGAAAGAGAGAGCUCGCUGCUUUCUUUGGUCAAACCUCUCAUGAAACAACAGGUGGAUGGCCAACUGCACCGGAUGGUCCGUAUGCAUGGGGAUAUUGCUUUAUUAGGGAACAAAACAACCCAGGUCCUUACUGUACUCCUGGCUCUUGGCCAU…	MGGVAAHLSTVELAARASVVAPLQPLVVGMVLAALSLVTFLIKCLSIEMIQDVPAMVSILMMLSLLLLDLLMDLAQPETLQPERESSLLSLVKPLMKQQVDGQLHRMVRMHGDIALLGNKTTQVLTVLLALGHALLADCILDEDPFNU
D11G031420.6:D11:+:65186065:65186600	dORF	D11	65186065	65186600	+	5.40576e-05	AUGCUACUGCAGGGAGCAAGUAUUUGUACCAUCAAGACAAAGGCCAAUGUUUGCUGCGUCCAGUUUCCUUCCGAAUCUGGUCGUUCUCUUGCAUUCGGAUCAGCUGAUCAUAAAAUUUAUUACUAUGAUCUUCGAAACUCUAGGAUUCCUCUGUGCACACUAGUUGGACACCAUAAAACCGUGAGUUACGUCAAGUUUGUUGAUGCAAAUACUCUCGUGUCUUCUUCCACGGAUAAUACUUUGAAGCUUUGGGAUUUGUCAGUGAGCAAUUCUCGGGUUAUUGAUACUCCCGUUCAGUCCUUUACCGGCCACAUGAAUGUAAAGAACUUUGUGGGCUUGUCGGUAUCCGAUGGUUACAUUGCUACUGGCUCCGAGACUAAUGAGGUGAUUCAUAUCUUC…	MLLQGASICTIKTKANVCCVQFPSESGRSLAFGSADHKIYYYDLRNSRIPLCTLVGHHKTVSYVKFVDANTLVSSSTDNTLKLWDLSVSNSRVIDTPVQSFTGHMNVKNFVGLSVSDGYIATGSETNEVIHIFSHLFU
A05G040620.5:A05:+:105876121:105877350	ouORF	A05	105876121	105877350	+	5.38842e-05	AUGGCAACUGCUGAUCCAAACUUCAUCCACUUAUCCUCACCUCAAAAGGAAAAUGGUGUCUCAGAGUCUCCAGGACAGCUUGAUGCAGGAGCUCUUUUCGUCCUCAAAUCACGAGGUUCUUGGUUGCACUCUGGGUAUCACUUGACCACCUCAAUUGUUGGCCCUGUUAUUUUUAGUUUCCCCUUUGCUCUGUCCUUACUAGGCUGGGCACCUGGACUUCUCAUCACUACUCUUCAAGCUCUCAUCACUUUUUACUCCUACAACCUUCUCUCUGUGAUAUUGGACCAUCAUGCUCAGCUUGGGAAGCGACAACUUCGUUUUAGGGACAUGACCAGAGACAUUCUUGUUCAUUUACUUGCUCUACAAUCCAAGUGGGAAAAUGCAGCUAUACCAGUUUAU…	MATADPNFIHLSSPQKENGVSESPGQLDAGALFVLKSRGSWLHSGYHLTTSIVGPVIFSFPFALSLLGWAPGLLITTLQALITFYSYNLLSVILDHHAQLGKRQLRFRDMTRDILVHLLALQSKWENAAIPVYNYLWNRTTILGTDTILSFAKTYQPCLSTPCSCLQRMHRCWFNTHRSEIRIINRMQU
A04G002180.2:A04:-:4193050:4193465	uORF	A04	4193050	4193465	-	5.38488e-05	AUGGAAUCGAUUUUAGCUCGAGCAUUGGAGUAUACUUUGAAGUACUGGCUUAAAUCUUUCUCAAGAGAUCAAUUUAAAUUGCAAGGCCGUACAGGACAACUCUCUAAUUUAGAUAUAAAUGGUGAUGCUUUACAUGCGAGUAUGGGGCUGCCAUUGGCUUUGACUGUGACGACAGCCCAAAUUGGGAAAUUGGAGAUAAUUAUUUCAGCUUAG	MESILARALEYTLKYWLKSFSRDQFKLQGRTGQLSNLDINGDALHASMGLPLALTVTTAQIGKLEIIISAU
A11G008530.1:A11:+:7552405:7553214	dORF	A11	7552405	7553214	+	5.38119e-05	AUGUGGCAUUAUACCUUGUCAGAUAAUAAAUGCUAUAUUUUUCUUCAGGCAAAGUCUCUCACUUUCAAGCUGACUGAGGAGAAAAACUCUGCCAUUCAGCAAAAUAAGAGGCUGCAGCAAGAACUGGACCUCUUGAGACGUGAAGCCAAAAGAGGUAAUGGUGGUAUUCCAUUCAUGUAUGUAAUUCUUGUAGGCUUGGUUGGUAUCAUUUUGGGGUACAUCUUGAAAACAACAUGA	MWHYTLSDNKCYIFLQAKSLTFKLTEEKNSAIQQNKRLQQELDLLRREAKRGNGGIPFMYVILVGLVGIILGYILKTTU
A08G009390.2:A08:-:37395489:37395797	uORF	A08	37395489	37395797	-	5.3606e-05	AUGGCGAAAUUGAGGAUCGCAGGGACAUGGGUGGGGGUGAUAGACUUAGAAUUGGAGAAUUGGACUGUGGCAAUGCUGAGGGAAGAGGUCGCGAAACGAUCAAAUGCCCAACGUCCUGACUCUAUCAACCUUAUAUCUGCUGGUAAAGUUUUGAAAGAUGGCGAUGGCUCUCAAAACUUAACCCAAUUGGGUAUCAGAAACAAUGCUAAGAUUCUUGCCACCCGUGUUUCCGUUGAUGAAGGCAAGUCCUUGGAACAAGAAUUGAUGGCCGAGGAAGAACGCUCUCGCAGACUUGCUCGAGUCAAGUGA	MAKLRIAGTWVGVIDLELENWTVAMLREEVAKRSNAQRPDSINLISAGKVLKDGDGSQNLTQLGIRNNAKILATRVSVDEGKSLEQELMAEEERSRRLARVKU
A02G001320.2:A02:+:1156346:1157862	uORF	A02	1156346	1157862	+	5.35643e-05	AUGGCGGAGAAGGCGGCCGCGUAUGACGUGGCGCGUGGAGGUUGGAGCGAAACUCGGACGUGCGUUGUUCUAGGAGGUCGAGGAUUCAUAGGAAGAACGUUAGUCAACAGGUUACUGCGACUCGGAGGCUGGAUCGUCCGAGUUGCUGACUCAUCAUCUCACUCGCUGCUGCCCGAUUCUUCCUCUGGUUCAGAUUCUCUCCUCUCUGAUGCUAUCAGUUCUGGUCAAGCCUCCUUUUGCCACGUCGAUGUUCUCGAUACUUCUCAAAUCGUCAAAGUAACUACAGGUGCAGAUGUUGUAUUUUACAUGGAACCGACUGAUUUAGACGCACAUGAUUUCUGUAAUUGCUACAUGAUCAUAGUUCAAGGUGCAAAAAAUGUCAUUAAUGCAUGCCGAGAA…	MAEKAAAYDVARGGWSETRTCVVLGGRGFIGRTLVNRLLRLGGWIVRVADSSSHSLLPDSSSGSDSLLSDAISSGQASFCHVDVLDTSQIVKVTTGADVVFYMEPTDLDAHDFCNCYMIIVQGAKNVINACRESKVKRLVYNSSADVVFDGSQDILNGDESFTYPGKVCFILLQYDKTILGFEFSSVCU
D03G016020.2:D03:-:48648929:48649108	dORF	D03	48648929	48649108	-	5.34729e-05	AUGAAGUUGAGGUUGGACAGAGUUUUAUCUGAUAGCUAUGAAGCUGACAAUCUUGAAGAAGCUUUAGCUUCAAAUCCUACCACUCUGGAGUUUGAGAAGCCAGAAAACUGGGUGGCACCCUAUCCAAAAUAUGAAUUUGGAUGGUGGGAUCCCUUCUUGCCAACUGGAGUUAAAGUUUGA	MKLRLDRVLSDSYEADNLEEALASNPTTLEFEKPENWVAPYPKYEFGWWDPFLPTGVKVU
D09G019410.1:D09:-:47718799:47719068	ouORF	D09	47718799	47719068	-	5.34546e-05	AUGACCUUGACUGCGGAGGUUGAACUUCUGCAACAGAAGGUAGAGUUCAUGAUGAUGGAGAAAAGCGAGUUAGAGUUGCGGAUUGCUGAUCAGAAGAGAAUCAUGAAAGGAAGACAGGAAAACACUAACAAAUCCAUGGAGUCGAACUCGAAGCUUGCCAGACGAUUAUUGACAGGAACCACAUUUAAUAUCAAUGUGUUGGAAGUUAAGGACAAGGAAAUGCUGGAGCAAGAAAAUGGAGCUCUUAGAGAGAAGGUUUGCCACCGGUGA	MTLTAEVELLQQKVEFMMMEKSELELRIADQKRIMKGRQENTNKSMESNSKLARRLLTGTTFNINVLEVKDKEMLEQENGALREKVCHRU
A07G020730.1:A07:+:90449556:90449843	dORF	A07	90449556	90449843	+	5.34198e-05	AUGGCACAAGUCGCAUCAAGGUAUUUUGAUGAUCUUUUUAUUUCAUUGUGCGGUUUGAAGGAUAUCCCCCACAUUCUUUCAGGGGCGGAUAGAUGUAUAACAGAUGAGGUUAAUUUGGAUUUGAAUGAGCCUUUUACUGAGAAAGAGGUUUUUGAAGCCUUGAAGGGAAUGGGUCCAAAGAAGGCUCCGAGUAGAGACGGUUUUUCACCAAUCUUCUUUCAGAAGUGUUGGCACAUAUGGGGACGGAGGUUAGAAAAUUUUGCCUUAAGGUUCUUAAUAACAGAGUGA	MAQVASRYFDDLFISLCGLKDIPHILSGADRCITDEVNLDLNEPFTEKEVFEALKGMGPKKAPSRDGFSPIFFQKCWHIWGRRLENFALRFLITEU
A06G019420.3:A06:-:120514789:120515109	dORF	A06	120514789	120515109	-	5.33165e-05	AUGGAAGAUGAUGCCCAAAUGUACCACAUCACAUACAUUGGUACCCACACUUGCAGAGACCAGUACUCAUCCAUGGCUACACCACGAAUCGACAGUCCGAGUCCGAUAUUAAAACUCGAAUCCGAGGAACAAGCGACGACACCAAGCAAUGUUACGGAUUUGGAUUCGAUGACCAUGUGGACGGAUGUAAUGAUGGGUGGUGUUGGUUUUGAAACUGAUGUGGUGUCCAACAUGUAUUCAUGCACUGAAAUCACUUGUCUGGAUUUAGAACCUGUUGAGCUUGAAAAUGGUUUGCUGUUUGAUGACACUGAUUUUGCUUAG	MEDDAQMYHITYIGTHTCRDQYSSMATPRIDSPSPILKLESEEQATTPSNVTDLDSMTMWTDVMMGGVGFETDVVSNMYSCTEITCLDLEPVELENGLLFDDTDFAU
A10G024010.1:A10:+:113943003:113943083	dORF	A10	113943003	113943083	+	5.33123e-05	AUGGAAAAUAAUGAUAAUAUUAAUAAAAAAGGGUCUAAAGUACUCUUGAAUCUUUUAUAUAUUUAUGUUUAUCUGUUGUAG	MENNDNINKKGSKVLLNLLYIYVYLLU
A02G019280.3:A02:-:107819449:107819941	dORF	A02	107819449	107819941	-	5.33054e-05	AUGCUCAACACAUUACAAUUCAACAUGUCUUUCCCAACACCAUAUGUUUUCAUGAAGAGGUUCCUUAAGGCAGCUCAAUCCGACAAGAAGCUUGAACUUCUGUCUUUCUUUUUAAUUGAACUUGCCUUAGUGGAAUAUGAAAUGCUUAAAUUCCAACCAUCACUACUAGCAGCGGCGGCAAUCUACACUGCUCAAUGCAGUCUAAAUGGGUACAAACAAUGGAGCAAGACAUGCGAGUGGCAUAGCAGCUACACAGAAGAUCAACUACUAGAAUGUUCAAGGUUGAUGGUUGGUUUCCAUGAAAAAGCAGCAACAGGGAAACUAACAGGGGUACAUAGAAAGUACUGUACAUCCAAGUUCGGAUACACAGCAAAAUGUGAAGCUGCAAAAUUUUUAUUA…	MLNTLQFNMSFPTPYVFMKRFLKAAQSDKKLELLSFFLIELALVEYEMLKFQPSLLAAAAIYTAQCSLNGYKQWSKTCEWHSSYTEDQLLECSRLMVGFHEKAATGKLTGVHRKYCTSKFGYTAKCEAAKFLLQTQQQPU
A05G040180.2:A05:+:105081089:105081376	ouORF	A05	105081089	105081376	+	5.32655e-05	AUGGCAACGAAUGGGUAUGAAGGUGAGUUGAAGAUGAUUGAGGAACUGACCACAAAUGCUGAGCAAAUUCAAGACGAGGUAUUGGGGGAAAUAUUAAGUCGAAAUGCAGGAACAGAGUAUUUAAGGGGAUUCCUCCAUGGUCAAACCGAGAAGCAGCUCUUUAAGAAAAAUGUUCCCAUAGUUACUUAUGAAGAUCUCAAGCCUUACAUAGAUAGGAUUGCUAAUGGGGAGACAUCAGAUAUCCUUUUAGCUGAACCCAUUACAGGGUUCUUUCUAAGGCAUGCAUGA	MATNGYEGELKMIEELTTNAEQIQDEVLGEILSRNAGTEYLRGFLHGQTEKQLFKKNVPIVTYEDLKPYIDRIANGETSDILLAEPITGFFLRHAU
D11G001130.1:D11:-:1007925:1008005	internal_ORF	D11	1007925	1008005	-	5.32588e-05	AUGGCUGAUAUUAGCAUGGGUGAGCACGGUAGCCGGAAACCUGUCGUUGUUGGGAUCGGCGGCGAACUUGAUAGUAUGUGA	MADISMGEHGSRKPVVVGIGGELDSMU
D12G027390.1:D12:+:61139261:61139341	odORF	D12	61139261	61139341	+	5.3201e-05	AUGUUAUUGAAUACAUUACUUCAGGCAAGGGCAGGUCGUGCUAACGAUGCAGAUAAUGAACCACCCCCUGCUUCACCCUAA	MLLNTLLQARAGRANDADNEPPPASPU
D12G027390.2:D12:+:61139261:61139341	odORF	D12	61139261	61139341	+	5.3201e-05	AUGUUAUUGAAUACAUUACUUCAGGCAAGGGCAGGUCGUGCUAACGAUGCAGAUAAUGAACCACCCCCUGCUUCACCCUAA	MLLNTLLQARAGRANDADNEPPPASPU
D12G027390.6:D12:+:61139261:61139341	dORF	D12	61139261	61139341	+	5.3201e-05	AUGUUAUUGAAUACAUUACUUCAGGCAAGGGCAGGUCGUGCUAACGAUGCAGAUAAUGAACCACCCCCUGCUUCACCCUAA	MLLNTLLQARAGRANDADNEPPPASPU
D12G027390.3:D12:+:61139261:61139341	odORF	D12	61139261	61139341	+	5.3201e-05	AUGUUAUUGAAUACAUUACUUCAGGCAAGGGCAGGUCGUGCUAACGAUGCAGAUAAUGAACCACCCCCUGCUUCACCCUAA	MLLNTLLQARAGRANDADNEPPPASPU
D12G027390.4:D12:+:61139261:61139341	dORF	D12	61139261	61139341	+	5.3201e-05	AUGUUAUUGAAUACAUUACUUCAGGCAAGGGCAGGUCGUGCUAACGAUGCAGAUAAUGAACCACCCCCUGCUUCACCCUAA	MLLNTLLQARAGRANDADNEPPPASPU
D12G027390.5:D12:+:61139261:61139341	dORF	D12	61139261	61139341	+	5.3201e-05	AUGUUAUUGAAUACAUUACUUCAGGCAAGGGCAGGUCGUGCUAACGAUGCAGAUAAUGAACCACCCCCUGCUUCACCCUAA	MLLNTLLQARAGRANDADNEPPPASPU
D04G010290.2:D04:+:31469178:31470331	dORF	D04	31469178	31470331	+	5.31172e-05	AUGGCUGAAGCUGCAAAAAGCAUCAGCCCUCCAAAUACAGCAUAUCAAUUUGAGGUUUCCUGUAGAGCCCUAUCUGGUGAUCGUUCACCACAGGCUCAUCUUCUGAAGGUUACAUCUCCAAGUGCUUUACCACAGAUCUUUAAAAACGUAAUGUCUGCUUCCAUGUUAGUUGACAUUGUUAAAUGUGUCGCUACAUUUUUCAGGGACCAAGUCAACCCAAUUUUCAGCUGCACAUGGAUGUCAUAA	MAEAAKSISPPNTAYQFEVSCRALSGDRSPQAHLLKVTSPSALPQIFKNVMSASMLVDIVKCVATFFRDQVNPIFSCTWMSU
D05G004350.1:D05:+:3513616:3513867	dORF	D05	3513616	3513867	+	5.31088e-05	AUGGUGAAAGAAGGCACAACUUGUACAUCGGGUAAAGUUACUCUACUUAAGAGGAGGAAUCAAUCACAAUAUCUCAUGGCUUUUCAGAUAACUGUGAUCCCAAACCUGACAUCCGGUUGCACAGAGUUUGUUGAAUCUGCAGAACAUAUCUUGGAGAAGAGGAAGAUGAAUCAGACUCUGCUAGCAAAUCAUAGUACUUUGCUCGACUUGCUUGAGAUUCCUCAGCUUAUGGACACUUAUGUGGUUGAAUAA	MVKEGTTCTSGKVTLLKRRNQSQYLMAFQITVIPNLTSGCTEFVESAEHILEKRKMNQTLLANHSTLLDLLEIPQLMDTYVVEU
D05G004350.2:D05:+:3513616:3513867	dORF	D05	3513616	3513867	+	5.31088e-05	AUGGUGAAAGAAGGCACAACUUGUACAUCGGGUAAAGUUACUCUACUUAAGAGGAGGAAUCAAUCACAAUAUCUCAUGGCUUUUCAGAUAACUGUGAUCCCAAACCUGACAUCCGGUUGCACAGAGUUUGUUGAAUCUGCAGAACAUAUCUUGGAGAAGAGGAAGAUGAAUCAGACUCUGCUAGCAAAUCAUAGUACUUUGCUCGACUUGCUUGAGAUUCCUCAGCUUAUGGACACUUAUGUGGUUGAAUAA	MVKEGTTCTSGKVTLLKRRNQSQYLMAFQITVIPNLTSGCTEFVESAEHILEKRKMNQTLLANHSTLLDLLEIPQLMDTYVVEU
D10G023110.3:D10:-:61655571:61655891	dORF	D10	61655571	61655891	-	5.31003e-05	AUGCUAAAGAAAGAUGACAACAUAAGCCGUCUCCGGAACGAUUUACAAGAAUCAAUGAAGGAACUAUCUAUCUUGAGGGGUAUACUACCUAAGGUUUCCAAAGAAAGAGACUUGAUGUGGGAAGAGGUGAAGCAAUAUAGUGAGAAGAACAUGUUAUUAAACUCAGAGAUUGAGGUGUUAAAAAAGAAGAUAGAAACUUUGGAUGAGGAUAUACUUUUAAAAGAAGGCCAAAUUACAAUCUUGAAAGACACCUUAAGCAACAACAAAAGUUUUAACCUUCUUGGUAGUCCUGAUUUGACUCGAGAAUUCCUCCUGGAAUGA	MLKKDDNISRLRNDLQESMKELSILRGILPKVSKERDLMWEEVKQYSEKNMLLNSEIEVLKKKIETLDEDILLKEGQITILKDTLSNNKSFNLLGSPDLTREFLLEU
D11G033060.1:D11:-:68624121:68624243	dORF	D11	68624121	68624243	-	5.29579e-05	AUGUCAGAUGAAAGAAUAUAUGAUGAUGAACAGGAAAUGCAUACUGGAAGUCGAGAAAUUGAAGAAAUUGAAUCUGCUACACCUAGUGUGAAUCCGUUAGAUAAUCAACCUCCUAAUGUAUAG	MSDERIYDDEQEMHTGSREIEEIESATPSVNPLDNQPPNVU
A12G003590.1:A12:+:6049891:6050833	uORF	A12	6049891	6050833	+	5.27617e-05	AUGGGAAGUUGGAGAGUGGAGAGACUGGAUCAGUUGCCGACAGCCCUUUUGGCUACCAUCAUGACCAAGCUUGAUAUCUCUUCCAUCUGCUCUUUGGCUGUCAUCUGUAGGGCUUUCAAUUCCUGUGCUUCUCAUAUCCUCUCUUUUCUUCCCAAUUUUCAUAUCCUUGAUAUAUCGCCGUCUAUGGAACAAAUCAAGCCACUUUUGCCACCAAAUUCUCACCUUCAAAGCUUAAAGCUUGAUUGUGGUCAGCUUAAUGAUUCAUCCAUUGAGCUAUUACUUCGACCUUCUUUACAGGAACUUUGCUUCCACAAUUGUGCAGAUUUUAGUGGAAAACUACUCUCUGAAAUCGGAUCACGUUGCAAGGAUGUAAGGUCUCUCUACUUGGGCUCGGUGGCU…	MGSWRVERLDQLPTALLATIMTKLDISSICSLAVICRAFNSCASHILSFLPNFHILDISPSMEQIKPLLPPNSHLQSLKLDCGQLNDSSIELLLRPSLQELCFHNCADFSGKLLSEIGSRCKDVRSLYLGSVAEKRGRATHISDLEELLGGCTQLEVRLIYESNEU
A05G041230.1:A05:-:107111664:107111900	internal_ORF	A05	107111664	107111900	-	5.27502e-05	AUGUUACACGGUCCCCAUCGUGGCGCCCACCAUAACUUUCAUGUUCACUGGCAUGAACGUAACACUGCCACAAGAGAACCUACUAAUCCACAGCACAGCAGGCAGCAUAACAUGCUUGGCAAUGGCGUCGGCACCGGACAACGUGAACUCAGUGCUGAAUGUGAUAGCCAAUAUGCAGCAACAGAACCAUCGUGUGCUUUUCGAUGUGCCCAAUUCGAGGUUGGGCGUGGCCCGUGA	MLHGPHRGAHHNFHVHWHERNTATREPTNPQHSRQHNMLGNGVGTGQRELSAECDSQYAATEPSCAFRCAQFEVGRGPU
D05G015150.4:D05:+:13111684:13112425	dORF	D05	13111684	13112425	+	5.26446e-05	AUGGCUGGGGCCUGUGUUGGUUUUCUUUUGCACAACCGAUACAAAGCAUCUGUAUUUAUGGGUGAUACUGGAUCCUUGGCCCUCGGUGGCGCAUUAGCUGCAAUGGCUGCUUGUACUGGAAUGUUCUUUCCCUUAUUCCUUUCAUCUGGUAUCUUUGUUUUCGAAGCAUCAUCUGUUAUUCUGCAGGUGGUAUACUUUCGAACAACAAAGCGCUUGCAUGGAACUGGGCGCCGCUUGUUUAGAAUGGCACCUUUCCAUCAUCAUCUGGAAUUAGGCGGGGUCAAAGAACCAGUGAUUGUUGCUGGUGCAUAUGUUGUAUCCUGUGUGUUGGCUUUAUUUGCUGGUUAUGUGGGCCUUAUAUCGGCAUGA	MAGACVGFLLHNRYKASVFMGDTGSLALGGALAAMAACTGMFFPLFLSSGIFVFEASSVILQVVYFRTTKRLHGTGRRLFRMAPFHHHLELGGVKEPVIVAGAYVVSCVLALFAGYVGLISAU
A03G022480.2:A03:-:112103515:112103880	uORF	A03	112103515	112103880	-	5.24308e-05	AUGGGUGAUGUUUAUGAAAUAGGUUCCAACAAGGCGGUUUCUGUGGCAACGACACCGCCUAUAUCGGCCCCCCCUUCACAGUUUCACUCUCCUUCUCUUUCUCGAUCACCACUUCUUGCCUUGGAUGAUCAUAUACAGCCUGCAAAUAAAACACCUAGAAUAAGUACUCCAAGGUUUGUUACCCCUUUGGGGAGUCCAAUUAGGAGGGCUCUACAGCUUACUAGGCUCGAUCCUCACGAUGCUUGGCUUCCGAUCACCGAGUCAAGAAAUGGGAAUGCAUAUUACGCUGCAUUUCAUACUCUUUGUUCUGGGAUCGGUAUUCAAGCCCUCGUGCUCUCUGUUGCUUUUACGAUUCUUGGGUGGUAA	MGDVYEIGSNKAVSVATTPPISAPPSQFHSPSLSRSPLLALDDHIQPANKTPRISTPRFVTPLGSPIRRALQLTRLDPHDAWLPITESRNGNAYYAAFHTLCSGIGIQALVLSVAFTILGWU
A03G022480.4:A03:-:112103515:112103880	uORF	A03	112103515	112103880	-	5.24308e-05	AUGGGUGAUGUUUAUGAAAUAGGUUCCAACAAGGCGGUUUCUGUGGCAACGACACCGCCUAUAUCGGCCCCCCCUUCACAGUUUCACUCUCCUUCUCUUUCUCGAUCACCACUUCUUGCCUUGGAUGAUCAUAUACAGCCUGCAAAUAAAACACCUAGAAUAAGUACUCCAAGGUUUGUUACCCCUUUGGGGAGUCCAAUUAGGAGGGCUCUACAGCUUACUAGGCUCGAUCCUCACGAUGCUUGGCUUCCGAUCACCGAGUCAAGAAAUGGGAAUGCAUAUUACGCUGCAUUUCAUACUCUUUGUUCUGGGAUCGGUAUUCAAGCCCUCGUGCUCUCUGUUGCUUUUACGAUUCUUGGGUGGUAA	MGDVYEIGSNKAVSVATTPPISAPPSQFHSPSLSRSPLLALDDHIQPANKTPRISTPRFVTPLGSPIRRALQLTRLDPHDAWLPITESRNGNAYYAAFHTLCSGIGIQALVLSVAFTILGWU
A07G012420.2:A07:+:22316857:22317222	uORF	A07	22316857	22317222	+	5.23291e-05	AUGAUGGGCGGCGAGGGGUUUAGAACAGCAUCCGCCGCCGCCGGCGUAGCACCGGAAAAAGCGGCGAGUUUUAACGAUGUGGUGCGUGAAUUCAUGAAGGGAUUGCUGGAGAUGAGCGUGGAAUUCGGGAGAGGUUGUCGGGAUGUACUGCGGCAGAGUUUGGUUACAGAGGAUUCGUUUUUAGUGAGGAAUUUCGGUAACGAUUCUUACAUUGGUCGAAAAAUCAAGGUUCCUAAAGGCAAAGUUUUAAGGAGAUUAAGAUUGUUUAAUGAGUACUUGGUUCCAGAAGACAAAGAUCCUUUGCAUGCUUGGUCUGUAAUACUCUCCGUCUUCCUUCUUGCUCUUGCAGGUAUUGUUAAGAAAUAA	MMGGEGFRTASAAAGVAPEKAASFNDVVREFMKGLLEMSVEFGRGCRDVLRQSLVTEDSFLVRNFGNDSYIGRKIKVPKGKVLRRLRLFNEYLVPEDKDPLHAWSVILSVFLLALAGIVKKU
D02G000710.2:D02:+:565639:565698	dORF	D02	565639	565698	+	5.23012e-05	AUGGAAAGCAAACCUGAAGAUGAUAGCUCCAGUUCUAGUGAUGGUGAUGAUGAUUAUUAG	MESKPEDDSSSSSDGDDDYU
A13G009440.1:A13:+:47141338:47142569	internal_ORF	A13	47141338	47142569	+	5.22794e-05	AUGACAUGUUUUCAUGCAGGAAUGACUAUUCUCGUGAUGAUAUCAAGGAAAUACAAUGCUAUGUCUGCAAGAGUUUUGGCCAUUUGUGUUGUGUUAAUUCUGUUGAUACCAAUGCAAGAGAAGUUUCUUGUUACAGAUGUGGCCAAGUGGGUCAUACUGGUUUGUCAUGUGGUCGAUCACGUGGAGAAACAAAGGAAACUACCGAUAAUGGGUCACCUAGCAUAUGCUAUCAGUGCGGUGAAGGAGGACACCUUGCACGUGAAUGCAUCGCCUCUACCCCAUCGUCUAGCUUAUGCUACAAGUGUGGAGGAGGAGGACACUUUGCUCGCGAAUGCAGUUCUGCUAAGGUUGGUAAAAGAAAUCGUGAACCAUCUACUCCUAGUGAAAGAGCUCGUAGAG…	MTCFHAGMTILVMISRKYNAMSARVLAICVVLILLIPMQEKFLVTDVAKWVILVCHVVDHVEKQRKLPIMGHLAYAISAVKEDTLHVNASPLPHRLAYATSVEEEDTLLANAVLLRLVKEIVNHLLLVKELVEKIESSWDTSLHLMIMARSAKGKRU
A07G003800.1:A07:+:4201975:4202130	dORF	A07	4201975	4202130	+	5.22428e-05	AUGUAUCCUAUAUAUAUAGACAUACAUGUUACAUAUGAUAUUAGUAGUGCAGACUUAGAUAUUAAUAGUGCAGACUUAGUUGUCCAAAUAAAGGCUCUUGAGCUUGUAAUAAUGCCUAUAUUACAUCUGAUAUAUACAGGUAAAUUUUGUCUGUGA	MYPIYIDIHVTYDISSADLDINSADLVVQIKALELVIMPILHLIYTGKFCLU
A03G018020.1:A03:+:106584077:106584658	internal_ORF	A03	106584077	106584658	+	5.22077e-05	AUGGUACUGAUUCAGAUAGUGGUGACCGCAAGCACUAUGGAGAUUAUGGCGACUAUGCAAAUUCAAAAUGUAGGAGGCUCUCUGAUGAUUUUGGUCGAAAUUCCCACCCAGAGCUCUACUCACGCCACUCUGUUGAGAGGUUCUAUAAAAAUUCUUCUUCAUCAAGAAUGUCUUCAUUGGAAAAGUACACUUCAAGACAUCAUGAAUCCUCCUUGUCAUCUAGAGUUGUGUAUGAUAAGUGUGGGCGUAGUCCAGCAUAUUCUGAGCGGUCCCCACGUGAUAGGGUCAGGAAUUAUGAUCACAGGGAUCGGAGUCCAAUUCGAUGGGACAGAUCCCCAUAUACAUGUGAGAAAUCCCCAUAUGCUCGUGAUAGAUCUGUGUAUUCUCGUGAGAGAUCCC…	MVLIQIVVTASTMEIMATMQIQNVGGSLMILVEIPTQSSTHATLLRGSIKILLHQECLHWKSTLQDIMNPPCHLELCMISVGVVQHILSGPHVIGSGIMITGIGVQFDGTDPHIHVRNPHMLVIDLCILVRDPHMIGVVIMTIETEVLSMQGGPQRIGLDFMIAGTGLLAIWNGLHMIGVRPKIKETQVKRVPU
A07G005980.2:A07:+:7012269:7013742	odORF	A07	7012269	7013742	+	5.21556e-05	AUGUUCGAAUGCGUGAAGCUGGAAUUCAGGAUAUUCACCACAAAAUUAAACCCGAAGAAGUUGAGCUUGUUCGACGUGAUUAUACAGCAAAUGAAAGCUGGGAAACAUUUCUGUCUUAUGAAGAUACACGCCAGUUUGUCUGUGCUGAAACAUGAUACGAUGAUACAGGAUAUUCUUGUUGGGUUGUUGCGACUGCGUAAGUGUGGCCAGAAUACUACUUGCCCUGAACUAAUGGGGAAAUGUUCUAUUGUCCGUGAACUCCAUGUAUAUGGAACUGCUGUUCCAGUUCAUGGCAGAGAUGCUGACAAGUUACAACACCAGGGUUAUGGUACACUUCUAAUGGAAGAAGCAGAGCGUAUUGCAAGAAGGGAACAUAGAUCAACAAAAAUAGCAGUGAUA…	MFECVKLEFRIFTTKLNPKKLSLFDVIIQQMKAGKHFCLMKIHASLSVLKHDTMIQDILVGLLRLRKCGQNTTCPELMGKCSIVRELHVYGTAVPVHGRDADKLQHQGYGTLLMEEAERIARREHRSTKIAVISGVGTRHYYRKLGYELDGPYMVKYLTSU
A13G012280.1:A13:-:79647545:79647715	uORF	A13	79647545	79647715	-	5.21097e-05	AUGCGAAAAGGUGACAUAGCAACAAAUAUGUUAGGUGUUUGUACACCUGAUAUGCAUUUUGUUUAUGUUCUUCCUGGUUGGGAAGGUUCUGUUGCUGAUGGACGAGUUCUUCGAGAUGCCAUUAGUAGGAGACAUAGACUAAAAGUUCCUCAUGGUAAAGUGCAAAAUUAG	MRKGDIATNMLGVCTPDMHFVYVLPGWEGSVADGRVLRDAISRRHRLKVPHGKVQNU
D09G017310.2:D09:+:45591030:45591197	ouORF	D09	45591030	45591197	+	5.20744e-05	AUGACAGCCCACGAAGAUGAGGAGCAAGGCGAGGUAUUCUUCGACGAAUCCGAUAUAAUCGACGAAAUUGAUGUCGAUGAAGAAGGUUCUAUGCCUCUCUGUCUUCAAUUACGUUUUCCUAGUUAUUUUCUGUUAUUUCACUUGUAUUUUCUUUUGUGUUUGGGUUAA	MTAHEDEEQGEVFFDESDIIDEIDVDEEGSMPLCLQLRFPSYFLLFHLYFLLCLGU
A09G009460.3:A09:-:60023897:60024696	dORF	A09	60023897	60024696	-	5.20539e-05	AUGCUUUGUUGGUGUGGUUACAAUCUUCUCCAGCUUUGUGUAUGGAACACUGAUGGAUGGGAAAAGCAGAAGACUAAAUUCUUGCAGAUUCCUGUUGGGAUAACACCAACUGCACAAUCAGAGACACGCGUACAAUUCCAUCAAGACCAGAUACGUCUUCUUGUUGUACAUGAGACUCAGCUUGCCUUAUAUGAAACAACGAAGUUGGAAUGUUUUAAGCAGUGGGUCCCUCGUGAAUCUUUCGCCCCAAUUACUCAUGCAACAUUUUCAUGUGAUAGCCAACUGGUAUAUGCCAGCUUUUUGGAUGCAACUAUUUGUGUGUUUGUUGCUGCAAACCUCAGACCACGUUGCCGUAUAAAUCCCUCUGCUUAUUUGCCAGCUAGUGUCAGCUCCAAUGUU…	MLCWCGYNLLQLCVWNTDGWEKQKTKFLQIPVGITPTAQSETRVQFHQDQIRLLVVHETQLALYETTKLECFKQWVPRESFAPITHATFSCDSQLVYASFLDATICVFVAANLRPRCRINPSAYLPASVSSNVHPLVIAAHPSEPNEFAVGLSDGGVHVFEPLESENRWGVPQPADNGSASSITATPSVAAQGSEQAQRU
A09G025770.2:A09:-:81535390:81535977	dORF	A09	81535390	81535977	-	5.18946e-05	AUGUUCCAAGGUUGGACGUUGACUACUUGUAUUAUAUUGUCUGAGAGGUUUAUGCCAUUAUUGAUUUCCAAGCCUCUCGAUGCUGGCAUCCCGAUUGAAUCCAAAUUCCAAUGGGGGGAUUGCAUGUUCAAACUGGCUGAAAUUAUCAAGGACGGUUUCGCUGAGGGGAAAGACCUUGUGGUGUCUGUUAUGUCGGCAAUGGGGGAGGAGCAGAUUUGUGCACUCAAGGACAUUGGUCCAAAAUAG	MFQGWTLTTCIILSERFMPLLISKPLDAGIPIESKFQWGDCMFKLAEIIKDGFAEGKDLVVSVMSAMGEEQICALKDIGPKU
D10G023410.2:D10:+:61997452:61998026	dORF	D10	61997452	61998026	+	5.18733e-05	AUGUUUCUCAUGCAAGAGCUGUUACUUAGUACUCCGAGCAUGGAUGAUUUUAUCAACUGCGGUAGGUUGGGUCCUGGGGUUUGUCCAAAGGCUGUCGCGAAAGGAUUCAAUUGCAUUUUCAGUAAUUCAGGUGUUUGGUAUCUCGACCAUCUAGAUGUCCCUUGGGAGCAAAUCUACAAUGCCGAACCACUAGAAGGAAUAGAUAACGAGUCCAAGCAAAAACUUGUUCUCGGAGGAGAAGUUUGUAUGUGGAGUGAGACAGUUGAUACAUCAAACGUUCAACAAACAAUUUGGCCUCGAGCUGCUGCUGCAGCAGAACGCUUGUGGAGCACAAAGUCGGCAUUAUCAGCAGGAAAUGAUACUGUAUUGCAUCGGUUACAUUACUUCCGAUGCCUAUUG…	MFLMQELLLSTPSMDDFINCGRLGPGVCPKAVAKGFNCIFSNSGVWYLDHLDVPWEQIYNAEPLEGIDNESKQKLVLGGEVCMWSETVDTSNVQQTIWPRAAAAAERLWSTKSALSAGNDTVLHRLHYFRCLLQRRGVQAAPVTNYYARQPPAGPDSCYWQU
D01G018520.1:D01:+:55628572:55628997	internal_ORF	D01	55628572	55628997	+	5.186e-05	AUGCUGAAGAUGCAAUUAGGGGUCGAGAUGGCUAUAAUUUUGAUGGGUGUCGUAUCAGGGUUGAAUUUGCCCAUGGUGGUAGAGGGCAAUCUUCUCGACAUGAUUAUGGUGGGGGCAGCAGCAGAGGUGGUAGAGGACGAUUUAGUGUUUCUCAUCGGUCUGAGUUUCGAGUUGUUGUUCGCGGGCUGCCUUCUUCUGCUUCAUGGCAAGAUCUAA	MLKMQLGVEMAIILMGVVSGLNLPMVVEGNLLDMIMVGAAAEVVEDDLVFLIGLSFELLFAGCLLLLHGKIU
D01G018520.2:D01:+:55628572:55628997	internal_ORF	D01	55628572	55628997	+	5.186e-05	AUGCUGAAGAUGCAAUUAGGGGUCGAGAUGGCUAUAAUUUUGAUGGGUGUCGUAUCAGGGUUGAAUUUGCCCAUGGUGGUAGAGGGCAAUCUUCUCGACAUGAUUAUGGUGGGGGCAGCAGCAGAGGUGGUAGAGGACGAUUUAGUGUUUCUCAUCGGUCUGAGUUUCGAGUUGUUGUUCGCGGGCUGCCUUCUUCUGCUUCAUGGCAAGAUCUAA	MLKMQLGVEMAIILMGVVSGLNLPMVVEGNLLDMIMVGAAAEVVEDDLVFLIGLSFELLFAGCLLLLHGKIU
D01G018520.3:D01:+:55628572:55628997	internal_ORF	D01	55628572	55628997	+	5.186e-05	AUGCUGAAGAUGCAAUUAGGGGUCGAGAUGGCUAUAAUUUUGAUGGGUGUCGUAUCAGGGUUGAAUUUGCCCAUGGUGGUAGAGGGCAAUCUUCUCGACAUGAUUAUGGUGGGGGCAGCAGCAGAGGUGGUAGAGGACGAUUUAGUGUUUCUCAUCGGUCUGAGUUUCGAGUUGUUGUUCGCGGGCUGCCUUCUUCUGCUUCAUGGCAAGAUCUAA	MLKMQLGVEMAIILMGVVSGLNLPMVVEGNLLDMIMVGAAAEVVEDDLVFLIGLSFELLFAGCLLLLHGKIU
D01G018520.4:D01:+:55628572:55628997	internal_ORF	D01	55628572	55628997	+	5.186e-05	AUGCUGAAGAUGCAAUUAGGGGUCGAGAUGGCUAUAAUUUUGAUGGGUGUCGUAUCAGGGUUGAAUUUGCCCAUGGUGGUAGAGGGCAAUCUUCUCGACAUGAUUAUGGUGGGGGCAGCAGCAGAGGUGGUAGAGGACGAUUUAGUGUUUCUCAUCGGUCUGAGUUUCGAGUUGUUGUUCGCGGGCUGCCUUCUUCUGCUUCAUGGCAAGAUCUAA	MLKMQLGVEMAIILMGVVSGLNLPMVVEGNLLDMIMVGAAAEVVEDDLVFLIGLSFELLFAGCLLLLHGKIU
D01G018520.5:D01:+:55628572:55628997	internal_ORF	D01	55628572	55628997	+	5.186e-05	AUGCUGAAGAUGCAAUUAGGGGUCGAGAUGGCUAUAAUUUUGAUGGGUGUCGUAUCAGGGUUGAAUUUGCCCAUGGUGGUAGAGGGCAAUCUUCUCGACAUGAUUAUGGUGGGGGCAGCAGCAGAGGUGGUAGAGGACGAUUUAGUGUUUCUCAUCGGUCUGAGUUUCGAGUUGUUGUUCGCGGGCUGCCUUCUUCUGCUUCAUGGCAAGAUCUAA	MLKMQLGVEMAIILMGVVSGLNLPMVVEGNLLDMIMVGAAAEVVEDDLVFLIGLSFELLFAGCLLLLHGKIU
D05G034020.2:D05:+:50609555:50609854	uORF	D05	50609555	50609854	+	5.1839e-05	AUGGCAAGAAUACGAGAAGCAGUGAAGAAGAAGGACUUAGCUACUGCUCUAAGGUUCCUUAUAUCCAUUGAAAAAGACAAUAGCGACGACUCUGAUGAGGAAAAUGGUUCCUUAUCCACCCAGUCAGCUCGGUCACAAAUUGGCGAUCUGGGUUUUUUUGGUGGGUCUGUGAGGGAUUGGGAGGUCUUGGAUACCUGCCUUAAUGCUGAUGAUAUGAGACUUGUUGGCAUGGCUUAUGAGUUCCUUAAGGCCAAAGGUUUUUUACCCAAUUUCGGAAGAUUCAGUAGCAUCGGUAAAUAA	MARIREAVKKKDLATALRFLISIEKDNSDDSDEENGSLSTQSARSQIGDLGFFGGSVRDWEVLDTCLNADDMRLVGMAYEFLKAKGFLPNFGRFSSIGKU
A03G008750.4:A03:-:23627384:23627635	uORF	A03	23627384	23627635	-	5.17758e-05	AUGUUUUGUGCACAAGAAGUUGGGAGAGUGACAGGCUUUGCUUCUUCCACUGCAAAAGCACCUGCAGAUUAUGCUAGUACUAUUACUACUAGUUCUUCUGUAGUUUUAAAGGGAGGAGUGGCUCAAAAUGGUUCUCCCCCAUGGCGAGACGAUGACAAAGAUGGACAUUACAUGUUUGAGCUUGGAGAUAAUUUAACCUCUCGCUGUAAAUCUCACUUUCAUCAUCAUUAUAAACAAGUUUACAUUCAGUAG	MFCAQEVGRVTGFASSTAKAPADYASTITTSSSVVLKGGVAQNGSPPWRDDDKDGHYMFELGDNLTSRCKSHFHHHYKQVYIQU
D04G005050.3:D04:+:7501635:7502606	uORF	D04	7501635	7502606	+	5.17232e-05	AUGUCAACAUCAAGCCAACCUCAGUUCCGUUAUACCCAGACGCCAUCGAAGGUCCUCCAUCUCCGUAAUCUCCCAUGGGAGUGUGCGGAAGAGGAACUCGUCGAACUUUGUAAACCCUUUGGGAAGAUCGUUAAUACUAAAUGCAAUGUUGGCGCCAAUCGAAACCAAGCUUUUGUUGAAUUCGCAGACUUAAAUCAGGCUAUUUCAAUGGUUUCAUACUAUGCUUCAUCAUCAGAACCAGCACAGAUUCGUGGAAAAACUGUGUAUAUUCAAUAUUCAAACAGACAUGAAAUUGUCAACAACAAAAGUCCUGGAGAUACCCCUGGAAAUGUGUUGCUGGUUACCAUUGAGGGUGUGGAACCUAAUGACGUGACCAUUGAGACCAUUCACUUGGUAAGU…	MSTSSQPQFRYTQTPSKVLHLRNLPWECAEEELVELCKPFGKIVNTKCNVGANRNQAFVEFADLNQAISMVSYYASSSEPAQIRGKTVYIQYSNRHEIVNNKSPGDTPGNVLLVTIEGVEPNDVTIETIHLVSDYFWHMHFFKU
A08G026060.1:A08:+:122102462:122102515	dORF	A08	122102462	122102515	+	5.16984e-05	AUGGUUAUUAAUAAUUUUAUUAAUCAUAUAAAUAUUUUGUAUCUUGAAACUUAG	MVINNFINHINILYLETU
A08G026060.2:A08:+:122102462:122102515	dORF	A08	122102462	122102515	+	5.16984e-05	AUGGUUAUUAAUAAUUUUAUUAAUCAUAUAAAUAUUUUGUAUCUUGAAACUUAG	MVINNFINHINILYLETU
A08G026060.3:A08:+:122102462:122102515	dORF	A08	122102462	122102515	+	5.16984e-05	AUGGUUAUUAAUAAUUUUAUUAAUCAUAUAAAUAUUUUGUAUCUUGAAACUUAG	MVINNFINHINILYLETU
A08G026060.4:A08:+:122102462:122102515	dORF	A08	122102462	122102515	+	5.16984e-05	AUGGUUAUUAAUAAUUUUAUUAAUCAUAUAAAUAUUUUGUAUCUUGAAACUUAG	MVINNFINHINILYLETU
A08G026060.6:A08:+:122102462:122102515	dORF	A08	122102462	122102515	+	5.16984e-05	AUGGUUAUUAAUAAUUUUAUUAAUCAUAUAAAUAUUUUGUAUCUUGAAACUUAG	MVINNFINHINILYLETU
A08G026060.5:A08:+:122102462:122102515	dORF	A08	122102462	122102515	+	5.16984e-05	AUGGUUAUUAAUAAUUUUAUUAAUCAUAUAAAUAUUUUGUAUCUUGAAACUUAG	MVINNFINHINILYLETU
D07G013430.1:D07:-:19531423:19532238	internal_ORF	D07	19531423	19532238	-	5.16525e-05	AUGUCUACAAGUCUCCACCACCACCAGUCCAUUCACCACCACCACCAGUCCACUCCACACCUCCACCAUAUGUCCACAAAUCUCCACCCCCACCAAUCCAUUCACCACCUCCUCCCUACAAAUACAAGUCUCCUCCACCACCAGUCCACUCCCCACCUCCACCAUAUGUCCACAAAUCUCCACCCCCACCAGUCCACUCCCCACCUCCACCAUAUGUCUACAAGUCUCCACCACCACCAGUCCAUUCACCACCACCUCCUUACAAAUAUAAGUCCCCACCACCACAAGUCCACUCCCCACCUCCUCCUUAUGUACACAAAUCUCCACCCCCACCAGUCCACUCCCCACCUCCACCAUAUGUCUACAAGUCUCCACCACCACCAGUCCAUUCACCACCAC…	MSTSLHHHQSIHHHHQSTPHLHHMSTNLHPHQSIHHLLPTNTSLLHHQSTPHLHHMSTNLHPHQSTPHLHHMSTSLHHHQSIHHHLLTNISPHHHKSTPHLLLMYTNLHPHQSTPHLHHMSTSLHHHQSIHHHHPTSISPHHHQSTPHLHHMSTNLHPHQSIHHLLPTNTSLLLHQSIPHLHHMYTNLHPHQSTPHLHHMSTSLHHHQSIHHHLLTNTSPLHHQSTPHLLHMSINLHPHQSILHLLPTNTSLLLHQSTPHLHHMSTNLHPFU
D10G010230.4:D10:-:12782347:12782971	dORF	D10	12782347	12782971	-	5.14208e-05	AUGCAGGCUGCUGCGCUUUCGAGUUACAAGCCAAUUAUCAAUUCUACAUCACUAAUAAGUGAUAUGAAAGAAGUAGAGAUGAUCACUGCUAGGGCUUUAGAGAACUUCAAUAGCACCCGUCGCAUGGUUUUGUACUAUGAGGAUCUUGUCACCAACCGUACGAAACUAAAAGAUGUUCAAGAGUUUCUAGGCCUUCCACUGAUGGAAUUAACUAGUCGCCAGGUUAAAAUACACAAAGGUUCGUUAUGCGAUUUUGUGAGCAACUGGGAUGAUGUUAACAAGACACUAAACGGGACCGAAUACGAGAGGUUCCUCCAUGCCGACUAUUAA	MQAAALSSYKPIINSTSLISDMKEVEMITARALENFNSTRRMVLYYEDLVTNRTKLKDVQEFLGLPLMELTSRQVKIHKGSLCDFVSNWDDVNKTLNGTEYERFLHADYU
D06G013270.2:D06:-:39658945:39659646	dORF	D06	39658945	39659646	-	5.12672e-05	AUGGAUGUGGAUCAGUGGUUCCUUCCGGUUCCUUCUCCGGUUAAGGCUGCUAUCUUUGAAAGUUUUUCCCGGCAAAAUAUGACUGAGUCUGAAAUUGAUGUUACUCCUUGUAUAAAGCAGUUUGUUCAGACCGAAUAUGGGUUCCCAACUGAUAGUGGCACAGAAUUUAUAUUUUCAGACUGCUCACAAGCUCUUUUGAGUAAACUGGUCCUUUGCUGCAUCCAAGAAGGGGGAACUAUGUGCUUUCCUGCUGGCUCAAAUGGAAAUUAUGUUUCUGUUGCCAAAUUUUUGAAAGCGAACACUGUACAUAUCCCCACAAACUCUGAGCGAGGCUUUAAGCUGACAGAGGAUAUACUCAUUAAAGUGCUUGAGACUAUGAAAAAGCCAUGGGUAUAUAUU…	MDVDQWFLPVPSPVKAAIFESFSRQNMTESEIDVTPCIKQFVQTEYGFPTDSGTEFIFSDCSQALLSKLVLCCIQEGGTMCFPAGSNGNYVSVAKFLKANTVHIPTNSERGFKLTEDILIKVLETMKKPWVYISGPTINPTGLLYSNQEMENILSACARFGARVVIDTSFSGLEFEYEGWGGWNLGSCLSKISSSGNPSFCVSLLGGLSLNCLVEHSNLPFCSNEPILIESISU
D06G013270.3:D06:-:39658945:39659646	dORF	D06	39658945	39659646	-	5.12672e-05	AUGGAUGUGGAUCAGUGGUUCCUUCCGGUUCCUUCUCCGGUUAAGGCUGCUAUCUUUGAAAGUUUUUCCCGGCAAAAUAUGACUGAGUCUGAAAUUGAUGUUACUCCUUGUAUAAAGCAGUUUGUUCAGACCGAAUAUGGGUUCCCAACUGAUAGUGGCACAGAAUUUAUAUUUUCAGACUGCUCACAAGCUCUUUUGAGUAAACUGGUCCUUUGCUGCAUCCAAGAAGGGGGAACUAUGUGCUUUCCUGCUGGCUCAAAUGGAAAUUAUGUUUCUGUUGCCAAAUUUUUGAAAGCGAACACUGUACAUAUCCCCACAAACUCUGAGCGAGGCUUUAAGCUGACAGAGGAUAUACUCAUUAAAGUGCUUGAGACUAUGAAAAAGCCAUGGGUAUAUAUU…	MDVDQWFLPVPSPVKAAIFESFSRQNMTESEIDVTPCIKQFVQTEYGFPTDSGTEFIFSDCSQALLSKLVLCCIQEGGTMCFPAGSNGNYVSVAKFLKANTVHIPTNSERGFKLTEDILIKVLETMKKPWVYISGPTINPTGLLYSNQEMENILSACARFGARVVIDTSFSGLEFEYEGWGGWNLGSCLSKISSSGNPSFCVSLLGGLSLNCLVEHSNLPFCSNEPILIESISU
D06G013270.4:D06:-:39658945:39659646	dORF	D06	39658945	39659646	-	5.12672e-05	AUGGAUGUGGAUCAGUGGUUCCUUCCGGUUCCUUCUCCGGUUAAGGCUGCUAUCUUUGAAAGUUUUUCCCGGCAAAAUAUGACUGAGUCUGAAAUUGAUGUUACUCCUUGUAUAAAGCAGUUUGUUCAGACCGAAUAUGGGUUCCCAACUGAUAGUGGCACAGAAUUUAUAUUUUCAGACUGCUCACAAGCUCUUUUGAGUAAACUGGUCCUUUGCUGCAUCCAAGAAGGGGGAACUAUGUGCUUUCCUGCUGGCUCAAAUGGAAAUUAUGUUUCUGUUGCCAAAUUUUUGAAAGCGAACACUGUACAUAUCCCCACAAACUCUGAGCGAGGCUUUAAGCUGACAGAGGAUAUACUCAUUAAAGUGCUUGAGACUAUGAAAAAGCCAUGGGUAUAUAUU…	MDVDQWFLPVPSPVKAAIFESFSRQNMTESEIDVTPCIKQFVQTEYGFPTDSGTEFIFSDCSQALLSKLVLCCIQEGGTMCFPAGSNGNYVSVAKFLKANTVHIPTNSERGFKLTEDILIKVLETMKKPWVYISGPTINPTGLLYSNQEMENILSACARFGARVVIDTSFSGLEFEYEGWGGWNLGSCLSKISSSGNPSFCVSLLGGLSLNCLVEHSNLPFCSNEPILIESISU
D06G013270.5:D06:-:39658945:39659646	dORF	D06	39658945	39659646	-	5.12672e-05	AUGGAUGUGGAUCAGUGGUUCCUUCCGGUUCCUUCUCCGGUUAAGGCUGCUAUCUUUGAAAGUUUUUCCCGGCAAAAUAUGACUGAGUCUGAAAUUGAUGUUACUCCUUGUAUAAAGCAGUUUGUUCAGACCGAAUAUGGGUUCCCAACUGAUAGUGGCACAGAAUUUAUAUUUUCAGACUGCUCACAAGCUCUUUUGAGUAAACUGGUCCUUUGCUGCAUCCAAGAAGGGGGAACUAUGUGCUUUCCUGCUGGCUCAAAUGGAAAUUAUGUUUCUGUUGCCAAAUUUUUGAAAGCGAACACUGUACAUAUCCCCACAAACUCUGAGCGAGGCUUUAAGCUGACAGAGGAUAUACUCAUUAAAGUGCUUGAGACUAUGAAAAAGCCAUGGGUAUAUAUU…	MDVDQWFLPVPSPVKAAIFESFSRQNMTESEIDVTPCIKQFVQTEYGFPTDSGTEFIFSDCSQALLSKLVLCCIQEGGTMCFPAGSNGNYVSVAKFLKANTVHIPTNSERGFKLTEDILIKVLETMKKPWVYISGPTINPTGLLYSNQEMENILSACARFGARVVIDTSFSGLEFEYEGWGGWNLGSCLSKISSSGNPSFCVSLLGGLSLNCLVEHSNLPFCSNEPILIESISU
D06G008240.2:D06:+:14382499:14383349	dORF	D06	14382499	14383349	+	5.10525e-05	AUGGUUGGUUUGGAGCAGUUGUCUUUCUCAAUUCUACCCAAUAUGUUGAAAGUACAUUGGAGUUUGUUUCAUUCUUAUAUUUCAAAUAUGAUUUCUGUUAUAUUCGCUGUAGAGUUCACUUUCUUUUUUUUUUCCCUUGCUUGCAAUAGUGAUGAUGCUAUAGCUGCAUUUCUUGAAAUGUCUGGGGAGGUUUUGAAAGAGCUAGCACUGAACAAUGUUGGGAAGGUUGGUCUUAAUACAGCCUUAUCACUUGCGAGGCGUUCAAGAAAUUUGGUUAGUCUGGAUCUAUCUUGGUGCCGAAAUCUGACUCAUGAAGCUACGGGCUUGAUUGUAGAUAGCUGUUUAUCGCUGAGGGUGCUUAAACUUUUUGGAUGCUCUCAGAUUACAGACGUCUUUUUG…	MVGLEQLSFSILPNMLKVHWSLFHSYISNMISVIFAVEFTFFFFSLACNSDDAIAAFLEMSGEVLKELALNNVGKVGLNTALSLARRSRNLVSLDLSWCRNLTHEATGLIVDSCLSLRVLKLFGCSQITDVFLYGHSNAKVEIIGLKLSPFLEHIKTPAQGPFQYSSVU
A12G006560.1:A12:-:15144751:15144957	dORF	A12	15144751	15144957	-	5.10325e-05	AUGAAGGAUGAUAGCAGUGGUUGCGCUUGGUUUUCUACAGAGUCACCUGUUCCCUGGAAUUUCUUUUUGUCGUUCGCCCAUCCUAUGUUUGUGAAGGGAGAGGCUCCGAAUUUCAGUAUAGAAGCUUGGUUCGGUGUGGAGGCAUCUGAGCUUUAUCCUGAACUGAAAUAUACUAGUGUUGAUGAGUACCUGAAUCAGUUUGUGUAA	MKDDSSGCAWFSTESPVPWNFFLSFAHPMFVKGEAPNFSIEAWFGVEASELYPELKYTSVDEYLNQFVU
D11G032120.1:D11:-:66508566:66508952	uORF	D11	66508566	66508952	-	5.10284e-05	AUGGAAAAGCUCAAACGUGAAAAAGCCUGUCGUUUAUCCGAUGAAUUCUUCCAGAAUGUGAUUAAAAAGUAUGGGCAUGUCGGGGGUCGAAUCAAAAGGGCAAUCGAGAUCCUUUUUAGCAUGCCAGAAUAUGGGACUUGGCCUAGUGUUAAAACCUUUAAUAUCGUAUUGAGCUUAUUCGUAUCGAACAAACUAUUUGAUGUUGUUCACGAGGUUUAUGGGAAAGCUCCCAAUUUGGGUGUUGAAAUCGAAGCUUGUACUCUGAAUAUUCUCAUUAAAGGGUUGUGUGAAAAUGGGAAAUUAGAGUUUGCAUUCCAACUGCUCGAUGAAUUUCCUAAACAAAGGUGUAAGGCUGUAAGCCUACUGUUAGAACUUAUUCUACUUUAA	MEKLKREKACRLSDEFFQNVIKKYGHVGGRIKRAIEILFSMPEYGTWPSVKTFNIVLSLFVSNKLFDVVHEVYGKAPNLGVEIEACTLNILIKGLCENGKLEFAFQLLDEFPKQRCKAVSLLLELILLU
D11G032120.2:D11:-:66508566:66508952	uORF	D11	66508566	66508952	-	5.10284e-05	AUGGAAAAGCUCAAACGUGAAAAAGCCUGUCGUUUAUCCGAUGAAUUCUUCCAGAAUGUGAUUAAAAAGUAUGGGCAUGUCGGGGGUCGAAUCAAAAGGGCAAUCGAGAUCCUUUUUAGCAUGCCAGAAUAUGGGACUUGGCCUAGUGUUAAAACCUUUAAUAUCGUAUUGAGCUUAUUCGUAUCGAACAAACUAUUUGAUGUUGUUCACGAGGUUUAUGGGAAAGCUCCCAAUUUGGGUGUUGAAAUCGAAGCUUGUACUCUGAAUAUUCUCAUUAAAGGGUUGUGUGAAAAUGGGAAAUUAGAGUUUGCAUUCCAACUGCUCGAUGAAUUUCCUAAACAAAGGUGUAAGGCUGUAAGCCUACUGUUAGAACUUAUUCUACUUUAA	MEKLKREKACRLSDEFFQNVIKKYGHVGGRIKRAIEILFSMPEYGTWPSVKTFNIVLSLFVSNKLFDVVHEVYGKAPNLGVEIEACTLNILIKGLCENGKLEFAFQLLDEFPKQRCKAVSLLLELILLU
D11G032120.3:D11:-:66508566:66508952	uORF	D11	66508566	66508952	-	5.10284e-05	AUGGAAAAGCUCAAACGUGAAAAAGCCUGUCGUUUAUCCGAUGAAUUCUUCCAGAAUGUGAUUAAAAAGUAUGGGCAUGUCGGGGGUCGAAUCAAAAGGGCAAUCGAGAUCCUUUUUAGCAUGCCAGAAUAUGGGACUUGGCCUAGUGUUAAAACCUUUAAUAUCGUAUUGAGCUUAUUCGUAUCGAACAAACUAUUUGAUGUUGUUCACGAGGUUUAUGGGAAAGCUCCCAAUUUGGGUGUUGAAAUCGAAGCUUGUACUCUGAAUAUUCUCAUUAAAGGGUUGUGUGAAAAUGGGAAAUUAGAGUUUGCAUUCCAACUGCUCGAUGAAUUUCCUAAACAAAGGUGUAAGGCUGUAAGCCUACUGUUAGAACUUAUUCUACUUUAA	MEKLKREKACRLSDEFFQNVIKKYGHVGGRIKRAIEILFSMPEYGTWPSVKTFNIVLSLFVSNKLFDVVHEVYGKAPNLGVEIEACTLNILIKGLCENGKLEFAFQLLDEFPKQRCKAVSLLLELILLU
D11G032120.4:D11:-:66508566:66508952	uORF	D11	66508566	66508952	-	5.10284e-05	AUGGAAAAGCUCAAACGUGAAAAAGCCUGUCGUUUAUCCGAUGAAUUCUUCCAGAAUGUGAUUAAAAAGUAUGGGCAUGUCGGGGGUCGAAUCAAAAGGGCAAUCGAGAUCCUUUUUAGCAUGCCAGAAUAUGGGACUUGGCCUAGUGUUAAAACCUUUAAUAUCGUAUUGAGCUUAUUCGUAUCGAACAAACUAUUUGAUGUUGUUCACGAGGUUUAUGGGAAAGCUCCCAAUUUGGGUGUUGAAAUCGAAGCUUGUACUCUGAAUAUUCUCAUUAAAGGGUUGUGUGAAAAUGGGAAAUUAGAGUUUGCAUUCCAACUGCUCGAUGAAUUUCCUAAACAAAGGUGUAAGGCUGUAAGCCUACUGUUAGAACUUAUUCUACUUUAA	MEKLKREKACRLSDEFFQNVIKKYGHVGGRIKRAIEILFSMPEYGTWPSVKTFNIVLSLFVSNKLFDVVHEVYGKAPNLGVEIEACTLNILIKGLCENGKLEFAFQLLDEFPKQRCKAVSLLLELILLU
D11G032120.5:D11:-:66508566:66508952	uORF	D11	66508566	66508952	-	5.10284e-05	AUGGAAAAGCUCAAACGUGAAAAAGCCUGUCGUUUAUCCGAUGAAUUCUUCCAGAAUGUGAUUAAAAAGUAUGGGCAUGUCGGGGGUCGAAUCAAAAGGGCAAUCGAGAUCCUUUUUAGCAUGCCAGAAUAUGGGACUUGGCCUAGUGUUAAAACCUUUAAUAUCGUAUUGAGCUUAUUCGUAUCGAACAAACUAUUUGAUGUUGUUCACGAGGUUUAUGGGAAAGCUCCCAAUUUGGGUGUUGAAAUCGAAGCUUGUACUCUGAAUAUUCUCAUUAAAGGGUUGUGUGAAAAUGGGAAAUUAGAGUUUGCAUUCCAACUGCUCGAUGAAUUUCCUAAACAAAGGUGUAAGGCUGUAAGCCUACUGUUAGAACUUAUUCUACUUUAA	MEKLKREKACRLSDEFFQNVIKKYGHVGGRIKRAIEILFSMPEYGTWPSVKTFNIVLSLFVSNKLFDVVHEVYGKAPNLGVEIEACTLNILIKGLCENGKLEFAFQLLDEFPKQRCKAVSLLLELILLU
A05G007980.1:A05:-:7275820:7275888	internal_ORF	A05	7275820	7275888	-	5.09831e-05	AUGGAAGAAGCGACAUCUGAUGAAGAAGAAGAAGAGGAAGAAUCAACUAGAUUUGUUGGGCCCGACUAA	MEEATSDEEEEEEESTRFVGPDU
D10G024620.1:D10:+:64071750:64071923	odORF	D10	64071750	64071923	+	5.09025e-05	AUGCAUAUGGGAGUUGCAGUAGUGGAACUUGCCCUUGCUAAUCUUCUUUACAAGUUCGAUUGGGAAAUGCCGAUUGCGAUGACGAAAGAAGACAUAGACUUUGAUGCACUACCUGGCAUCACUACACACAAAAAAAAUGCUCUUAUCCUUGUGGCUAGGAAGAUUUAUGAUUAA	MHMGVAVVELALANLLYKFDWEMPIAMTKEDIDFDALPGITTHKKNALILVARKIYDU
D07G022570.4:D07:+:55551716:55551865	dORF	D07	55551716	55551865	+	5.08173e-05	AUGGAAGAAAAUGUUGGAGCUGCCAUGCAAUUCCUUCAAUCAAAGGCUCUUUGUAUCAUGCCUGUCUCACUGGCCAAGGCCAUUUACCACACACAACCACCAGAUACUUCUUCCUCUAUUGUUAAGCCUGAAACAGAUCCCACUUCAUAA	MEENVGAAMQFLQSKALCIMPVSLAKAIYHTQPPDTSSSIVKPETDPTSU
D09G016780.1:D09:+:45113361:45113576	dORF	D09	45113361	45113576	+	5.07613e-05	AUGGACCGUAACAGUAAAACAGACAUAAAGAAUACUAAAAAAAUAUAUAUGAAUUUUGCAACUUUUAAUUUACCUGAAUUUCGUUACUGGAUUAAGUCAAAACUCGACACCCAAUCAACGAAUGGGGUUUUAACAACUUUGACAUUUAAGUUUUCUAUUGAAAUUAUAUUUUAUAAUUAUAUUCACGCCUAUCUUGAUAUUGAGCUAAAUAAUUAA	MDRNSKTDIKNTKKIYMNFATFNLPEFRYWIKSKLDTQSTNGVLTTLTFKFSIEIIFYNYIHAYLDIELNNU
D09G016780.2:D09:+:45113361:45113576	dORF	D09	45113361	45113576	+	5.07613e-05	AUGGACCGUAACAGUAAAACAGACAUAAAGAAUACUAAAAAAAUAUAUAUGAAUUUUGCAACUUUUAAUUUACCUGAAUUUCGUUACUGGAUUAAGUCAAAACUCGACACCCAAUCAACGAAUGGGGUUUUAACAACUUUGACAUUUAAGUUUUCUAUUGAAAUUAUAUUUUAUAAUUAUAUUCACGCCUAUCUUGAUAUUGAGCUAAAUAAUUAA	MDRNSKTDIKNTKKIYMNFATFNLPEFRYWIKSKLDTQSTNGVLTTLTFKFSIEIIFYNYIHAYLDIELNNU
D09G016780.3:D09:+:45113361:45113576	dORF	D09	45113361	45113576	+	5.07613e-05	AUGGACCGUAACAGUAAAACAGACAUAAAGAAUACUAAAAAAAUAUAUAUGAAUUUUGCAACUUUUAAUUUACCUGAAUUUCGUUACUGGAUUAAGUCAAAACUCGACACCCAAUCAACGAAUGGGGUUUUAACAACUUUGACAUUUAAGUUUUCUAUUGAAAUUAUAUUUUAUAAUUAUAUUCACGCCUAUCUUGAUAUUGAGCUAAAUAAUUAA	MDRNSKTDIKNTKKIYMNFATFNLPEFRYWIKSKLDTQSTNGVLTTLTFKFSIEIIFYNYIHAYLDIELNNU
D09G016780.4:D09:+:45113361:45113576	dORF	D09	45113361	45113576	+	5.07613e-05	AUGGACCGUAACAGUAAAACAGACAUAAAGAAUACUAAAAAAAUAUAUAUGAAUUUUGCAACUUUUAAUUUACCUGAAUUUCGUUACUGGAUUAAGUCAAAACUCGACACCCAAUCAACGAAUGGGGUUUUAACAACUUUGACAUUUAAGUUUUCUAUUGAAAUUAUAUUUUAUAAUUAUAUUCACGCCUAUCUUGAUAUUGAGCUAAAUAAUUAA	MDRNSKTDIKNTKKIYMNFATFNLPEFRYWIKSKLDTQSTNGVLTTLTFKFSIEIIFYNYIHAYLDIELNNU
D13G001200.3:D13:+:1083189:1084861	dORF	D13	1083189	1084861	+	5.07384e-05	AUGUUUCAGGCAAUGAGACGCAUUGCUGGUUCUUUAGCCAACAGUUAUGCUGGUGAGAGUGCCUUUGACCGUGCGAUUCGCCAAUCAUUCCUUGUAUCUGCUGAUAUGGCACAUGGAGUUCAUCCAAAUUUCAUGGAUAAGCAUGAAGAACACCAUCGACCAGAAAUGCAUAAAGGUCUUGUGAUCAAGCACAAUGCAAAUCAGCGGUAUGCUACCAGUGGAGUAACAGCUUUUCUCUUCAAAGAAGUUGCAAAGAUGCAUAACAUUCCUACUCAGGUAACUCCAUUGCCAUAUUACAGUAGAAGAGGUGAUAGUUGGAGAAGGUAG	MFQAMRRIAGSLANSYAGESAFDRAIRQSFLVSADMAHGVHPNFMDKHEEHHRPEMHKGLVIKHNANQRYATSGVTAFLFKEVAKMHNIPTQVTPLPYYSRRGDSWRRU
A05G022380.1:A05:-:21828626:21829116	internal_ORF	A05	21828626	21829116	-	5.05366e-05	AUGGAUGUACGGAUUGCAUCACUGUCGUUCCCGGCGAACCUCAGGUUCACAUUGGAUCACAUGCUUUUACCUAUGAUUAUGUUUAUGGUGGAGCGGGAUCGCCUUCUUCAGCUAUUUUUGAUGAUUGCGUUGCUCCAUUGGUUGAUGCACUUUUUCAUGGUUAUAAUGCUACUGUACUUGCAUAUGGUCAGACGGGUUCUGGUAAAACUUAUACUAUGGGAACCAACUACGCUGGAGAAGGAAGUAAUGGUGGGAUUAUACCCAAAGUAA	MDVRIASLSFPANLRFTLDHMLLPMIMFMVERDRLLQLFLMIALLHWLMHFFMVIMLLYLHMVRRVLVKLILWEPTTLEKEVMVGLYPKU
D13G009800.5:D13:+:22550320:22550914	dORF	D13	22550320	22550914	+	5.04959e-05	AUGGCUGAAGAUCUUAAUGGUACUCCUAAAUUGGAGCAGACAUGUUUACAAGCCCUGAGCAUGCGGGCAUAUCCUGGUGGCCAUUCUAUAGAGAUAUCAAUUGAUAGCAAGGUACAUGACAAUCAAGAAGCUUGUUUGUCAUGUGUGAAGGCUGGAGUAACACCGGUCCUAUCUUUGGUACCAAUUCUGGACUCAGAUUUGCAUCUUAUCGUAUCUACAAUCCAGUCAUGCUCCCAUGGUAUCAAAAGCUUGGUAGAGUCUUUGCAAGAGAAGUUUCCUUCAAUUCCAAAGUCUCAGUUAAAGGACACAGUGCAUGAAAUUUCAGAAUUCUCAGAUAAUCGUUGGCAGGUUAGUGUCUCAUUCCUGAAUUUAGAUCUCGCUCUUUGCUAG	MAEDLNGTPKLEQTCLQALSMRAYPGGHSIEISIDSKVHDNQEACLSCVKAGVTPVLSLVPILDSDLHLIVSTIQSCSHGIKSLVESLQEKFPSIPKSQLKDTVHEISEFSDNRWQVSVSFLNLDLALCU
D13G009800.1:D13:+:22550320:22550914	dORF	D13	22550320	22550914	+	5.04959e-05	AUGGCUGAAGAUCUUAAUGGUACUCCUAAAUUGGAGCAGACAUGUUUACAAGCCCUGAGCAUGCGGGCAUAUCCUGGUGGCCAUUCUAUAGAGAUAUCAAUUGAUAGCAAGGUACAUGACAAUCAAGAAGCUUGUUUGUCAUGUGUGAAGGCUGGAGUAACACCGGUCCUAUCUUUGGUACCAAUUCUGGACUCAGAUUUGCAUCUUAUCGUAUCUACAAUCCAGUCAUGCUCCCAUGGUAUCAAAAGCUUGGUAGAGUCUUUGCAAGAGAAGUUUCCUUCAAUUCCAAAGUCUCAGUUAAAGGACACAGUGCAUGAAAUUUCAGAAUUCUCAGAUAAUCGUUGGCAGGUUAGUGUCUCAUUCCUGAAUUUAGAUCUCGCUCUUUGCUAG	MAEDLNGTPKLEQTCLQALSMRAYPGGHSIEISIDSKVHDNQEACLSCVKAGVTPVLSLVPILDSDLHLIVSTIQSCSHGIKSLVESLQEKFPSIPKSQLKDTVHEISEFSDNRWQVSVSFLNLDLALCU
D13G009800.2:D13:+:22550320:22550914	dORF	D13	22550320	22550914	+	5.04959e-05	AUGGCUGAAGAUCUUAAUGGUACUCCUAAAUUGGAGCAGACAUGUUUACAAGCCCUGAGCAUGCGGGCAUAUCCUGGUGGCCAUUCUAUAGAGAUAUCAAUUGAUAGCAAGGUACAUGACAAUCAAGAAGCUUGUUUGUCAUGUGUGAAGGCUGGAGUAACACCGGUCCUAUCUUUGGUACCAAUUCUGGACUCAGAUUUGCAUCUUAUCGUAUCUACAAUCCAGUCAUGCUCCCAUGGUAUCAAAAGCUUGGUAGAGUCUUUGCAAGAGAAGUUUCCUUCAAUUCCAAAGUCUCAGUUAAAGGACACAGUGCAUGAAAUUUCAGAAUUCUCAGAUAAUCGUUGGCAGGUUAGUGUCUCAUUCCUGAAUUUAGAUCUCGCUCUUUGCUAG	MAEDLNGTPKLEQTCLQALSMRAYPGGHSIEISIDSKVHDNQEACLSCVKAGVTPVLSLVPILDSDLHLIVSTIQSCSHGIKSLVESLQEKFPSIPKSQLKDTVHEISEFSDNRWQVSVSFLNLDLALCU
A03G003230.1:A03:+:4910061:4910339	dORF	A03	4910061	4910339	+	5.0468e-05	AUGAAGUUAGAAAAAUAUCUCAAGCAGAGGGAACCUUUGAAAAACCCAAAACUGGAGGGUGAGGUGGUUAGUUCUCUUUUAGGUAUUUUAUGUGAUGGUGUUGACUGUUUAGUCUCUGGGGAUCAUGCUGAUGAAUUUAAGGAUUAUUUCUCAAAAAUCAGGAUGGAGAGAGAGAUGGCAGCCAUGAUGAAAGUGUUUGAUGGUGGGUGGUCGGCCAUAAUUGUGGGAGGAUGGGGUGAAAGAACAAAGACAGAAACUUUAUUGAGGAAGGUUGUAUAA	MKLEKYLKQREPLKNPKLEGEVVSSLLGILCDGVDCLVSGDHADEFKDYFSKIRMEREMAAMMKVFDGGWSAIIVGGWGERTKTETLLRKVVU
A03G003230.2:A03:+:4910061:4910339	odORF	A03	4910061	4910339	+	5.0468e-05	AUGAAGUUAGAAAAAUAUCUCAAGCAGAGGGAACCUUUGAAAAACCCAAAACUGGAGGGUGAGGUGGUUAGUUCUCUUUUAGGUAUUUUAUGUGAUGGUGUUGACUGUUUAGUCUCUGGGGAUCAUGCUGAUGAAUUUAAGGAUUAUUUCUCAAAAAUCAGGAUGGAGAGAGAGAUGGCAGCCAUGAUGAAAGUGUUUGAUGGUGGGUGGUCGGCCAUAAUUGUGGGAGGAUGGGGUGAAAGAACAAAGACAGAAACUUUAUUGAGGAAGGUUGUAUAA	MKLEKYLKQREPLKNPKLEGEVVSSLLGILCDGVDCLVSGDHADEFKDYFSKIRMEREMAAMMKVFDGGWSAIIVGGWGERTKTETLLRKVVU
A03G003230.3:A03:+:4910061:4910339	dORF	A03	4910061	4910339	+	5.0468e-05	AUGAAGUUAGAAAAAUAUCUCAAGCAGAGGGAACCUUUGAAAAACCCAAAACUGGAGGGUGAGGUGGUUAGUUCUCUUUUAGGUAUUUUAUGUGAUGGUGUUGACUGUUUAGUCUCUGGGGAUCAUGCUGAUGAAUUUAAGGAUUAUUUCUCAAAAAUCAGGAUGGAGAGAGAGAUGGCAGCCAUGAUGAAAGUGUUUGAUGGUGGGUGGUCGGCCAUAAUUGUGGGAGGAUGGGGUGAAAGAACAAAGACAGAAACUUUAUUGAGGAAGGUUGUAUAA	MKLEKYLKQREPLKNPKLEGEVVSSLLGILCDGVDCLVSGDHADEFKDYFSKIRMEREMAAMMKVFDGGWSAIIVGGWGERTKTETLLRKVVU
A03G003230.4:A03:+:4910061:4910339	dORF	A03	4910061	4910339	+	5.0468e-05	AUGAAGUUAGAAAAAUAUCUCAAGCAGAGGGAACCUUUGAAAAACCCAAAACUGGAGGGUGAGGUGGUUAGUUCUCUUUUAGGUAUUUUAUGUGAUGGUGUUGACUGUUUAGUCUCUGGGGAUCAUGCUGAUGAAUUUAAGGAUUAUUUCUCAAAAAUCAGGAUGGAGAGAGAGAUGGCAGCCAUGAUGAAAGUGUUUGAUGGUGGGUGGUCGGCCAUAAUUGUGGGAGGAUGGGGUGAAAGAACAAAGACAGAAACUUUAUUGAGGAAGGUUGUAUAA	MKLEKYLKQREPLKNPKLEGEVVSSLLGILCDGVDCLVSGDHADEFKDYFSKIRMEREMAAMMKVFDGGWSAIIVGGWGERTKTETLLRKVVU
A13G013500.1:A13:-:88191313:88191453	odORF	A13	88191313	88191453	-	5.04511e-05	AUGGGCGUAUUCAACUGCCAGGGGGCAGGGUGGUGUAGAGUUGGAAAAACCAAUAUCAUUCAUGAUAAACAACCUGAUACAAUUACAGGAUAUGUGAGGGCUAGAGAAGUAGAUUAUUUGCCUAAAGUAGCUGGUGAUUGA	MGVFNCQGAGWCRVGKTNIIHDKQPDTITGYVRAREVDYLPKVAGDU
A08G006880.1:A08:-:10611500:10611934	dORF	A08	10611500	10611934	-	5.03175e-05	AUGAAGGAGCGAGGCCUGAAGAAAAGUCCUGGAUGUAGUUGGAUUGAGGUGGGGAACGGGAUUCAUACUUUCAUGGCAAGAGACAAGUGUCAUCCAGAGUGUCAUCAUAUAACCAAGAAAUUGGAUCAAAUCACGGAAAAGCUGGAGAAGGAAGGAGGUUAUAUAGCUCAAACAAAGUUUGUUUUGCACAAUGUGGAGGAAAAUGAGAAAGUUAAGAUGCUAUAUGGGCACAGUGAAAGAUUAGCCAUUGCAUAUGGUCUGCUCAAGACUGCUGAGCAAACCCCCAUUCGGGUUACAAAGAAUCUACGUGUCUGUGGUGAUUGCCAUACUUUCUGUAAGUUAGUCUCUAAACUCUUUGGACGGGAACUACUUGUGAGGGAUGCCAAUAGAUUUCACCAU…	MKERGLKKSPGCSWIEVGNGIHTFMARDKCHPECHHITKKLDQITEKLEKEGGYIAQTKFVLHNVEENEKVKMLYGHSERLAIAYGLLKTAEQTPIRVTKNLRVCGDCHTFCKLVSKLFGRELLVRDANRFHHFEDGVCSCGILU
D11G023120.1:D11:-:34907197:34907265	internal_ORF	D11	34907197	34907265	-	5.02671e-05	AUGGAUGUGGAUGCAAAGAUGUUGGUGGAGGGUGCUGCAGCUGUGCAGAUUAUGAAAUAUUUGCACUAG	MDVDAKMLVEGAAAVQIMKYLHU
D04G002650.2:D04:+:3580358:3580471	dORF	D04	3580358	3580471	+	5.01625e-05	AUGAGUAAAACAUCCAUUUGUGAUGCCUCUGGUAGGGACGGUACAUUGUUAAUCGGACAAGAAGAUCACGACGACAAUGAGAAUAUUCAUGGUGUAGCCUCCAAUGAGAUGUAG	MSKTSICDASGRDGTLLIGQEDHDDNENIHGVASNEMU
D07G019480.1:D07:-:47716982:47717164	internal_ORF	D07	47716982	47717164	-	5.00039e-05	AUGCUCAAAGGUCAAGUGUUGACUCUUCCAUUGAAGUGGUUAGCAACUACAGUGGCAAUAGUGAGAAGGAAGCUGUAUAUUCAACUGUUAAAGGAACUAAAGCUGCAGAUGAUGUCAUUCUUAUUGAAACAACUCGUGAAAGAAAUGUUCGCAAGGCAUGUGAAUCUCUUGCAGACCGCAUGA	MLKGQVLTLPLKWLATTVAIVRRKLYIQLLKELKLQMMSFLLKQLVKEMFARHVNLLQTAU
A07G016430.5:A07:+:42562289:42563168	dORF	A07	42562289	42563168	+	4.98531e-05	AUGAUGUCCAUGGGGUGUGGCAUGGUCCCAAUGAUGUUUCCUGGUGUUCAACAAUACAUGCCAACAAUGGGAAUGGGAAUUGGAAUGGGCAUGGGCAUGGAUAUUGGAAGGCCAAAGAUGCCAUUUACAAAUGUUUUGGCUGGCUCACCAUUACCAACACCAGCAGCUGCUGCUCAUCUGGGUCCAAGAUUUCCUAUGCCACCCUUUCAUAUGCCACCACCGGCUCUGGCUCCAGCUCCAGCUCCUGAUCCAUCAAGAAUCCAACCAAACAAUCAGUCAGGCACCAUGUUAAACCGGCUUGGUGUACAAAACCCGAACCAGCCUUGUGUCCCGAACUUUGCUGAUCCUUAUCAACAGUAUAAUAUUGGUCUUCACCCGAUGCAAUUAUCCCCUCCACAG…	MMSMGCGMVPMMFPGVQQYMPTMGMGIGMGMGMDIGRPKMPFTNVLAGSPLPTPAAAAHLGPRFPMPPFHMPPPALAPAPAPDPSRIQPNNQSGTMLNRLGVQNPNQPCVPNFADPYQQYNIGLHPMQLSPPQNQAMAQTSSSKPSTSKGADNLENHPSGDMTRU
A06G007450.2:A06:+:17492469:17492684	dORF	A06	17492469	17492684	+	4.98505e-05	AUGGGUGGACCACCUAGUCUUACAACAAUCCCUCAACUAGAUUUGCAUCAUCGUCGUCAUCAUCGUCAUCCCAUGCCUGUUGAUUGCAGUGAUUCGCAGACAAAUGUGGCGCCUGAUUUGGAGCUUACACUUGCCGCCCCAAGGCCGGCUUUAGAAGAAAACAAGUCAUCCCCAACAACAACAACUCUCCUUAUUAGACCCAUUAGUGUUACUUGA	MGGPPSLTTIPQLDLHHRRHHRHPMPVDCSDSQTNVAPDLELTLAAPRPALEENKSSPTTTTLLIRPISVTU
A02G014200.1:A02:+:96348376:96348776	ouORF	A02	96348376	96348776	+	4.98274e-05	AUGUUGACGCAGGAUGAUCCAGCUGAUGAGGAAGACAUACCCGUCCUUCCCAUAGUUGGAAUUGGAGGCAUGGGAAAAACGGCCCUUGCCAAACUGGUUUUCAAUUAUGAAGCUGUGGAUGCUCACUUUGAGUUGAAACUGUGGGUGUGUGUUUCCUAUGAUUUUGAUCUGAAACGAUUAGUAGUAAAAGCCAUUAAAGCCGGAAAAGGUGGUGAUGGAGACCUUGGAAGCAUGUAUUUGGAGCAAUUACAGAAGGCCUUGCGAUAUUCCUUGAAUGCUAAAAGGAGGAGCUGUCGGAAGCAAAAUUGUAGUCACCCCUCGGAGUAA	MLTQDDPADEEDIPVLPIVGIGGMGKTALAKLVFNYEAVDAHFELKLWVCVSYDFDLKRLVVKAIKAGKGGDGDLGSMYLEQLQKALRYSLNAKRRSCRKQNCSHPSEU
A11G015610.3:A11:+:17752777:17753043	dORF	A11	17752777	17753043	+	4.98242e-05	AUGUACAUGCUAGCAGAACUCGAAGAAUUAUCAUUGUUACAUCAGUUUCUUUUCUUGACUGCCAUAUGUUUGUGUUGGCAGGAGGGAGUGCAUAGAUUUUCAUUGACUAUGAACAAAAACAUCCCCUGGAGGAAAAUUUUGGAAUUUGGUCAUAAUGUUUUCGGCACAAAUCGUCUGCCUGUUGACCUUAAGGAUAAAUGGAAGAAGAUUAUGGCCAAAGAGGACCCAAAAAGUAACAAGGGGGUACUGAUUGCAUUGAAGGAAUAA	MYMLAELEELSLLHQFLFLTAICLCWQEGVHRFSLTMNKNIPWRKILEFGHNVFGTNRLPVDLKDKWKKIMAKEDPKSNKGVLIALKEU
A08G007020.1:A08:+:11166619:11167142	internal_ORF	A08	11166619	11167142	+	4.98194e-05	AUGCUUUUGAAGCCCGAAUCUAUGCUGAAAAUGUUCCCAAAGGAUUUCUUCCUGCAACUGGAGUUCUUCAUCAUUAUCAUCCAGUACAACCCUCUUCAACAGUUCGGGUUGAGACUGGAGUUGAACAAGGAGAUGUUGUUAGCAUGCAUUAUGAUCCUAUGA	MLLKPESMLKMFPKDFFLQLEFFIIIIQYNPLQQFGLRLELNKEMLLACIMILU
D04G002210.2:D04:-:2922009:2922113	dORF	D04	2922009	2922113	-	4.96125e-05	AUGAGGGUUUAUAUUAAUAAUUCGGGUUUCAUAAAAUGUAAUAAUGCUAGCGUACCAUCUACUGAAUGUGAAGUUUAUGAAUAUGUUAACACCAUGCAACCUUAG	MRVYINNSGFIKCNNASVPSTECEVYEYVNTMQPU
D04G002210.3:D04:-:2922009:2922113	dORF	D04	2922009	2922113	-	4.96125e-05	AUGAGGGUUUAUAUUAAUAAUUCGGGUUUCAUAAAAUGUAAUAAUGCUAGCGUACCAUCUACUGAAUGUGAAGUUUAUGAAUAUGUUAACACCAUGCAACCUUAG	MRVYINNSGFIKCNNASVPSTECEVYEYVNTMQPU
D04G002210.4:D04:-:2922009:2922113	dORF	D04	2922009	2922113	-	4.96125e-05	AUGAGGGUUUAUAUUAAUAAUUCGGGUUUCAUAAAAUGUAAUAAUGCUAGCGUACCAUCUACUGAAUGUGAAGUUUAUGAAUAUGUUAACACCAUGCAACCUUAG	MRVYINNSGFIKCNNASVPSTECEVYEYVNTMQPU
D12G027980.1:D12:-:61653622:61654219	odORF	D12	61653622	61654219	-	4.94735e-05	AUGGAGAGAUGGGAAGAGAAAUGGCAAAAUGAGAGGAAGGUCCAGAAGCAGAGAGAUCAGGAGGGAUCCCCAAUGGAAGUUGUUAGUGAGGGGAUGAAGAAAGAGCUUCAAACAAGACCAACAGAAAAAUUGGUUGAGGGUUUACGUAAGAAAGUGAAAAUUUUGCAGGCAGUGGGUUAUAACUCAGUCGAGGCUGAAGAUUGGGAAGCUGCUACUAGUGGGGAAGAAGUGUUUUUAGUGGAUUGUUGA	MERWEEKWQNERKVQKQRDQEGSPMEVVSEGMKKELQTRPTEKLVEGLRKKVKILQAVGYNSVEAEDWEAATSGEEVFLVDCU
A01G012500.1:A01:-:49029895:49030320	ouORF	A01	49029895	49030320	-	4.94524e-05	AUGGAGUCAGAAGUAUUUUCACCUCCGAUUCCAAGAGAUUUGGUGAAAUGUUGUGAUUGCAAUUGUACUACCUGUUCUUUGAUUAGUGAUCCUCCGAGCACUUGGUUUCGCACUGUGAAACGCAAAUUCGAUGAGUUUGAGAACUUCAACAAGUUUUAUGUUCCGGGGUUUGAUCUAUACUCUAACCCCAAAGUCCAAAUUGAGAAUGAAUGUGCUGCUUUGCGGGAGACGGUUAGCAGCCAACAGGCCACAAUACAAGAUUUGUAUAGAGAAUUGGAGGAAGAGAGAAAUGCUUCAUCAUCGGCAGCUACUGAGGCCAUGUCGAUGAUAUUGAAGUUGCAGAGAGAGAAGGCAGAGAUCCAAAUGGAGGCACGGCAAUUCAAGUGUUUUGCUGAGGAG…	MESEVFSPPIPRDLVKCCDCNCTTCSLISDPPSTWFRTVKRKFDEFENFNKFYVPGFDLYSNPKVQIENECAALRETVSSQQATIQDLYRELEEERNASSSAATEAMSMILKLQREKAEIQMEARQFKCFAEEKWHMTNRRU
A01G012500.2:A01:-:49029895:49030320	ouORF	A01	49029895	49030320	-	4.94524e-05	AUGGAGUCAGAAGUAUUUUCACCUCCGAUUCCAAGAGAUUUGGUGAAAUGUUGUGAUUGCAAUUGUACUACCUGUUCUUUGAUUAGUGAUCCUCCGAGCACUUGGUUUCGCACUGUGAAACGCAAAUUCGAUGAGUUUGAGAACUUCAACAAGUUUUAUGUUCCGGGGUUUGAUCUAUACUCUAACCCCAAAGUCCAAAUUGAGAAUGAAUGUGCUGCUUUGCGGGAGACGGUUAGCAGCCAACAGGCCACAAUACAAGAUUUGUAUAGAGAAUUGGAGGAAGAGAGAAAUGCUUCAUCAUCGGCAGCUACUGAGGCCAUGUCGAUGAUAUUGAAGUUGCAGAGAGAGAAGGCAGAGAUCCAAAUGGAGGCACGGCAAUUCAAGUGUUUUGCUGAGGAG…	MESEVFSPPIPRDLVKCCDCNCTTCSLISDPPSTWFRTVKRKFDEFENFNKFYVPGFDLYSNPKVQIENECAALRETVSSQQATIQDLYRELEEERNASSSAATEAMSMILKLQREKAEIQMEARQFKCFAEEKWHMTNRRU
A01G012500.3:A01:-:49029895:49030320	ouORF	A01	49029895	49030320	-	4.94524e-05	AUGGAGUCAGAAGUAUUUUCACCUCCGAUUCCAAGAGAUUUGGUGAAAUGUUGUGAUUGCAAUUGUACUACCUGUUCUUUGAUUAGUGAUCCUCCGAGCACUUGGUUUCGCACUGUGAAACGCAAAUUCGAUGAGUUUGAGAACUUCAACAAGUUUUAUGUUCCGGGGUUUGAUCUAUACUCUAACCCCAAAGUCCAAAUUGAGAAUGAAUGUGCUGCUUUGCGGGAGACGGUUAGCAGCCAACAGGCCACAAUACAAGAUUUGUAUAGAGAAUUGGAGGAAGAGAGAAAUGCUUCAUCAUCGGCAGCUACUGAGGCCAUGUCGAUGAUAUUGAAGUUGCAGAGAGAGAAGGCAGAGAUCCAAAUGGAGGCACGGCAAUUCAAGUGUUUUGCUGAGGAG…	MESEVFSPPIPRDLVKCCDCNCTTCSLISDPPSTWFRTVKRKFDEFENFNKFYVPGFDLYSNPKVQIENECAALRETVSSQQATIQDLYRELEEERNASSSAATEAMSMILKLQREKAEIQMEARQFKCFAEEKWHMTNRRU
A01G012500.4:A01:-:49029895:49030320	ouORF	A01	49029895	49030320	-	4.94524e-05	AUGGAGUCAGAAGUAUUUUCACCUCCGAUUCCAAGAGAUUUGGUGAAAUGUUGUGAUUGCAAUUGUACUACCUGUUCUUUGAUUAGUGAUCCUCCGAGCACUUGGUUUCGCACUGUGAAACGCAAAUUCGAUGAGUUUGAGAACUUCAACAAGUUUUAUGUUCCGGGGUUUGAUCUAUACUCUAACCCCAAAGUCCAAAUUGAGAAUGAAUGUGCUGCUUUGCGGGAGACGGUUAGCAGCCAACAGGCCACAAUACAAGAUUUGUAUAGAGAAUUGGAGGAAGAGAGAAAUGCUUCAUCAUCGGCAGCUACUGAGGCCAUGUCGAUGAUAUUGAAGUUGCAGAGAGAGAAGGCAGAGAUCCAAAUGGAGGCACGGCAAUUCAAGUGUUUUGCUGAGGAG…	MESEVFSPPIPRDLVKCCDCNCTTCSLISDPPSTWFRTVKRKFDEFENFNKFYVPGFDLYSNPKVQIENECAALRETVSSQQATIQDLYRELEEERNASSSAATEAMSMILKLQREKAEIQMEARQFKCFAEEKWHMTNRRU
A05G022040.1:A05:-:21378091:21378801	uORF	A05	21378091	21378801	-	4.94118e-05	AUGGCCAUUGCAGAUUCUAGAGACCAAGCCUUCUCUCUCCUCAUCGCCGCUAACAACCACGCCGAUUUGGCGGUGAGGCUUUCAUCUCUCAAACAGGCCAAAGAUAUUCUUUCGUCACUCUUUCCUUCCUCCGCUGCCGAUCUCUUCCCUUACCUCGCUGACCUACAGGGUUCCCCUCACAGCCUCGUUAGAAAGUUUCUCGUCGAGAUUAUUGAAGAUAUUGCAUUGAAAGCAAUAGAACAUUCUUCUUUACUAGUACUUGUGCUGGUACCGUUUUUGAGGGAUGUUGACUCUGAUGUUGUGAAACAAUCUAUCGUUAGUGGCAGGAAUUUCUUCUGCUGCGUCUUGGAAGAAAUGGCAUUACAGGUUGUUUGUCCUUUUAUACGUAAAUACGUAGUC…	MAIADSRDQAFSLLIAANNHADLAVRLSSLKQAKDILSSLFPSSAADLFPYLADLQGSPHSLVRKFLVEIIEDIALKAIEHSSLLVLVLVPFLRDVDSDVVKQSIVSGRNFFCCVLEEMALQVVCPFIRKYVVLTU
A08G016330.3:A08:-:107203742:107204793	ouORF	A08	107203742	107204793	-	4.93124e-05	AUGCCUUCAAAGUCCAAGAAGCAAUCGAAGACGCCUUCAAGGCAAUCAAAUUCCGACCUAUCGGCUUCUCCACGGACACUUUCGGUGACUUCUCUUGAUUCAGAAGUUAGUGAAGAAGAUCUUAGGUGUUCCAUUGAUGAAGUUUCGAAGCAAUAUCCUUCUCUUAUUGGAAAAUCUGCUUUCAUUGGACGAGUUAAUUAUGUUGAUUCCGAAACUAGAAGCUGUAAAAUUUGGUUGUCAGAGUCUUCUAUGGUCGCUUCUUAUCUCGCUCCUGGUUCAUUAGUAUCGGUCUCACUUUCUGCUUUGAAGAAUAAACAUUCAAAUGGAUGUCCUUUAAGUUCUGUAACAGAUGAAUAUACUCUACCUUUUGGUGUUGGUUCGGCCAAUGAAACUACAAAA…	MPSKSKKQSKTPSRQSNSDLSASPRTLSVTSLDSEVSEEDLRCSIDEVSKQYPSLIGKSAFIGRVNYVDSETRSCKIWLSESSMVASYLAPGSLVSVSLSALKNKHSNGCPLSSVTDEYTLPFGVGSANETTKEVGNYFALATVFPSCFEEWSQIVFKPFIYTGFSLFWQHRVCLPYTKU
A07G010150.1:A07:+:15669257:15669547	uORF	A07	15669257	15669547	+	4.91178e-05	AUGCUUCUUAUUCUCAUUAAACAUAUUGCAAUAUUUACCUGCCGUUGUCUCAUGUAUAUAGUUGUUUCAAUAAGCAGAAUGGUUGCUGAAAUUAAUAUGGACAGAAAAAUGAAGUCACACAAGGCAAAGACUAAAUCAUCCGAAGGAAGGAAGCAACUGAGUAGUGUGCGAGUUAUUCAAAGGAAUCUUGUUUACAUAGUUGGGUUGCCACUUAAUCUGGCAGAUGAAGAUGUACUCCAUUCUCAUUGUGUAUAUCUGCAAGCUAACCAUAAUACUGGUAUCUUGACCUAA	MLLILIKHIAIFTCRCLMYIVVSISRMVAEINMDRKMKSHKAKTKSSEGRKQLSSVRVIQRNLVYIVGLPLNLADEDVLHSHCVYLQANHNTGILTU
D08G024170.1:D08:-:65743889:65744589	dORF	D08	65743889	65744589	-	4.91005e-05	AUGAAUCCAAAAAUUUCAGAUUUUGGGAUGGCUAGAAUUUUUGGUGGCAACGAAAAUCAAGCAAAUACAAGAAGGAUAGUGGGCACAUAUGGAUAUAUGGCUCCUGAAUAUGUAUUGAGAGGACAUUUCUCGGAGAAAUCUGAUGUUUUUAGCUAUGGUGUUUUAUUACUGGAAAUCGUUAGUGGAAGAAGAAACACAAGUUUUUAUAACAAUGAACAUUUUUUUAACCUUCUCGGAUAUGCAUGGAAGUUGUGGAUUGAAGAUAACAUUUUGGCAUUAGCAGAUACUGAGCUUGUUUCUAAGCAAUGUUGCCAUCAAGAAAUACUGAGAUGUAUACAUGUUGGAUUGUUGUGCGUGCAAGAACACGCCAACAAUCGGCCAUCGAUGUCGAUGGUGAUU…	MNPKISDFGMARIFGGNENQANTRRIVGTYGYMAPEYVLRGHFSEKSDVFSYGVLLLEIVSGRRNTSFYNNEHFFNLLGYAWKLWIEDNILALADTELVSKQCCHQEILRCIHVGLLCVQEHANNRPSMSMVISMLNSEIIDLLSPTQPAFTAAFYGESLPNNTWSINDVTITNIASRU
D06G022980.1:D06:+:66283172:66283633	uORF	D06	66283172	66283633	+	4.90346e-05	AUGGAAACCAAGAACAAAACCCCGUUUUUUGUUUCUUCAUUAAUCUUUCUUUUAUGUUGUUUAGCUCGGUUUUGCUAUGGAACUGAUAUAAUCCGACAAGGUAAAACGAUGAAAGAUGGUGACAAGUUGGUGUCUAGUGAUGGGGUUUUCGAAUUGGGAUUUUUCAGCCCUGAAAAUUCAAGGUUUAGAUAUGUUGGGAUAUGGUAUAAGGUUGAUAUGGAAGCUGUUGUUUGGGUUGCAAAUAGAGAUAAACCAAUGGUUAACACAAAUGGUGUUUUGAGGAUUGGGAUUGAUGGUAACUUGGUUGUUCUUGAUGGGAAUAGAAAUUUAGUUUGGUCGUCUGGUGUUCCAGGUAUUCUAUCAAACACCUCAUCUGCAAGAUUACAAAAAAAUGGGAAU…	METKNKTPFFVSSLIFLLCCLARFCYGTDIIRQGKTMKDGDKLVSSDGVFELGFFSPENSRFRYVGIWYKVDMEAVVWVANRDKPMVNTNGVLRIGIDGNLVVLDGNRNLVWSSGVPGILSNTSSARLQKNGNLELLNNDTSEVIWDSFHSSNU
D06G022980.2:D06:+:66283172:66283633	uORF	D06	66283172	66283633	+	4.90346e-05	AUGGAAACCAAGAACAAAACCCCGUUUUUUGUUUCUUCAUUAAUCUUUCUUUUAUGUUGUUUAGCUCGGUUUUGCUAUGGAACUGAUAUAAUCCGACAAGGUAAAACGAUGAAAGAUGGUGACAAGUUGGUGUCUAGUGAUGGGGUUUUCGAAUUGGGAUUUUUCAGCCCUGAAAAUUCAAGGUUUAGAUAUGUUGGGAUAUGGUAUAAGGUUGAUAUGGAAGCUGUUGUUUGGGUUGCAAAUAGAGAUAAACCAAUGGUUAACACAAAUGGUGUUUUGAGGAUUGGGAUUGAUGGUAACUUGGUUGUUCUUGAUGGGAAUAGAAAUUUAGUUUGGUCGUCUGGUGUUCCAGGUAUUCUAUCAAACACCUCAUCUGCAAGAUUACAAAAAAAUGGGAAU…	METKNKTPFFVSSLIFLLCCLARFCYGTDIIRQGKTMKDGDKLVSSDGVFELGFFSPENSRFRYVGIWYKVDMEAVVWVANRDKPMVNTNGVLRIGIDGNLVVLDGNRNLVWSSGVPGILSNTSSARLQKNGNLELLNNDTSEVIWDSFHSSNU
D06G022980.3:D06:+:66283172:66283633	uORF	D06	66283172	66283633	+	4.90346e-05	AUGGAAACCAAGAACAAAACCCCGUUUUUUGUUUCUUCAUUAAUCUUUCUUUUAUGUUGUUUAGCUCGGUUUUGCUAUGGAACUGAUAUAAUCCGACAAGGUAAAACGAUGAAAGAUGGUGACAAGUUGGUGUCUAGUGAUGGGGUUUUCGAAUUGGGAUUUUUCAGCCCUGAAAAUUCAAGGUUUAGAUAUGUUGGGAUAUGGUAUAAGGUUGAUAUGGAAGCUGUUGUUUGGGUUGCAAAUAGAGAUAAACCAAUGGUUAACACAAAUGGUGUUUUGAGGAUUGGGAUUGAUGGUAACUUGGUUGUUCUUGAUGGGAAUAGAAAUUUAGUUUGGUCGUCUGGUGUUCCAGGUAUUCUAUCAAACACCUCAUCUGCAAGAUUACAAAAAAAUGGGAAU…	METKNKTPFFVSSLIFLLCCLARFCYGTDIIRQGKTMKDGDKLVSSDGVFELGFFSPENSRFRYVGIWYKVDMEAVVWVANRDKPMVNTNGVLRIGIDGNLVVLDGNRNLVWSSGVPGILSNTSSARLQKNGNLELLNNDTSEVIWDSFHSSNU
A06G014790.5:A06:+:103794130:103794802	uORF	A06	103794130	103794802	+	4.89335e-05	AUGCAAGCUCUUCAACCUUCUUCUUCUCUUCGACCUUCCUCUUUAAAACCUCUCAAAAACCCCAAACCCAAUCCCCAUUUUCCCAAUGUAUCAACACUCCCUCCCAGGCCUGCCAAGAAAUUCUCUUCCAUUACCGCUUCAUCCCCCACUGUUUCAGCUCCCAAGCGCGAAAAGGACCCCAAGAAACGGGUCGUUAUUACGGGAAUGGGGUUGGUUUCCGUUUUUGGGAACGAUGUGGAUGCUUACUAUGAAAAGCUGCUGGCUGGAGAGAGUGGGAUCGGACUCAUCGACCGCUUCGAUGCUUCCAAGUUUCCUACUCGGUUCGCCGGUCAGAUCCGGGGGUUCACUUCUGAAGGUUACAUUGAUGGAAAGAACGAUAGGAGGCUUGACGAUUGCUUG…	MQALQPSSSLRPSSLKPLKNPKPNPHFPNVSTLPPRPAKKFSSITASSPTVSAPKREKDPKKRVVITGMGLVSVFGNDVDAYYEKLLAGESGIGLIDRFDASKFPTRFAGQIRGFTSEGYIDGKNDRRLDDCLRYCIVAGKKALEDADLGADNLSKIQSLFFYWLPQCAAFTPESCFFIRSKSFQLU
A11G025130.2:A11:-:93355526:93355841	uORF	A11	93355526	93355841	-	4.8753e-05	AUGCCACUCCUUGUUAAUUAUGAACCAAGUGUUGAAGAAGAUGCUUUCAUGUGGUUAAGUUCAUUAAUUCCAUUAGCUGCUGAUAUCGUUAACCGAAGAUUCACAUUCGAAACUCUUACUGCACCUACCGGAAGACGGCUUUUUUACCCUGCAUAUGAUCGAUUCCUAAAAGAAAUUAACAAGUAA	MPLLVNYEPSVEEDAFMWLSSLIPLAADIVNRRFTFETLTAPTGRRLFYPAYDRFLKEINKU
A07G023460.2:A07:-:95646769:95647258	uORF	A07	95646769	95647258	-	4.87524e-05	AUGGCAAGCAAGAUGAACCAAUUAUUCUGCAGUGGAUUAGAGGUUGCUAAUUUCGUGGUCAGCUCUGGGUUGCUCAAACUUUCAUGGGCUAAAAUCUUAGACUGUUAUGGUGGAUUCAAUCUAAAUGAGCUCCAAAAUUUGGGGUUAUCAAUAAAAUGGAAAGCUUAUCAACAAGCUAAUAUUAACAUCCUUGUUUUCACCACUUCUCCUAUUUGUACCAAAUCUCAUCUUCAAUAUUCAAAACAACUGGUUUCUUCUACAGCUUUUAAGGAGAGUUUUCCAGUCUUUGAAUUCCUCUGCAACAAUGGCAACUCUUUCUCUAUUCAUAAAGCAGCAAUUGCUCUCUUUGCUGAUCACUUUCAUGAGCUCUUGCAACUGAAAGCUGAGGUUAGUGUCGUU…	MASKMNQLFCSGLEVANFVVSSGLLKLSWAKILDCYGGFNLNELQNLGLSIKWKAYQQANINILVFTTSPICTKSHLQYSKQLVSSTAFKESFPVFEFLCNNGNSFSIHKAAIALFADHFHELLQLKAEVSVVLIPU
D13G002330.1:D13:+:2097214:2098748	odORF	D13	2097214	2098748	+	4.87136e-05	AUGGAGAAAAGAGCGGUAAUGGCAGAAUCAAUGGUGGAAGCUACCUUACAUUACCAUUCUGGACAAAAUAAAGCUCAGCCAUCUCUUUCUCCACGAUCACCCCAGCCAAAUUCACCACCACGCAACAAUCAAGAGGUACAACAAGAGAAUCCCGCCAGCAAGCUUAAUUUACUUGCUCGACCAUUUGUACUUGGCUGGCGCGACAGAAUCAAGGGAAAGAUCAGUAAUGCUUAUCGACCAAAUGAUGGGAAGUCCUCUAGUGAAGAUCAGAAUACUGCAACACAGCAGGAAACAAACACUAAGGAAAACACCGCCGAGAAUACAGAUGACAAGGAAGCAAAUGGCAACGAAGCUCAUGGUAAGGAGUGUACGAUUGCCGGUUUUUCAUGUUAA	MEKRAVMAESMVEATLHYHSGQNKAQPSLSPRSPQPNSPPRNNQEVQQENPASKLNLLARPFVLGWRDRIKGKISNAYRPNDGKSSSEDQNTATQQETNTKENTAENTDDKEANGNEAHGKECTIAGFSCU
D13G002330.4:D13:+:2097214:2098748	odORF	D13	2097214	2098748	+	4.87136e-05	AUGGAGAAAAGAGCGGUAAUGGCAGAAUCAAUGGUGGAAGCUACCUUACAUUACCAUUCUGGACAAAAUAAAGCUCAGCCAUCUCUUUCUCCACGAUCACCCCAGCCAAAUUCACCACCACGCAACAAUCAAGAGGUACAACAAGAGAAUCCCGCCAGCAAGCUUAAUUUACUUGCUCGACCAUUUGUACUUGGCUGGCGCGACAGAAUCAAGGGAAAGAUCAGUAAUGCUUAUCGACCAAAUGAUGGGAAGUCCUCUAGUGAAGAUCAGAAUACUGCAACACAGCAGGAAACAAACACUAAGGAAAACACCGCCGAGAAUACAGAUGACAAGGAAGCAAAUGGCAACGAAGCUCAUGGUAAGGAGUGUACGAUUGCCGGUUUUUCAUGUUAA	MEKRAVMAESMVEATLHYHSGQNKAQPSLSPRSPQPNSPPRNNQEVQQENPASKLNLLARPFVLGWRDRIKGKISNAYRPNDGKSSSEDQNTATQQETNTKENTAENTDDKEANGNEAHGKECTIAGFSCU
A08G021310.3:A08:-:117043413:117043736	dORF	A08	117043413	117043736	-	4.86191e-05	AUGGGGAUCUUGAUUGCUGUAGUUGGAAUGGUCCUAUACUCAUAUUAUUGCACUGUUGAAAGCCAGCAGCAGAAGGCUAGUGAAUCAUCAGCACAAUUGCCUCAGGUUAAAGAAAGUGAAUCUGAUCCAUUGAUAAUUGCAGAUAAAGGAAAUGAGAUCUUGAGUGAAUCUGAUCCAAAAACUCCUGCAUGGAAUUUGAAAAGGGAUCUAGAUGCAUAA	MGILIAVVGMVLYSYYCTVESQQQKASESSAQLPQVKESESDPLIIADKGNEILSESDPKTPAWNLKRDLDAU
A09G009270.2:A09:-:59886092:59886313	uORF	A09	59886092	59886313	-	4.86158e-05	AUGUGGAUGUGUAUUAAGGUCUUGUUGAUUGUGAUAAAUGCUAUGCGUGUUACUUUUAUAUACAAAGCAGGUCUUUUAGUUUCAUCUAAAAAGAUGGCUUAUAGUAUUGUCAAUUGUAAACCAAUUUUUUUCUGGUCCGGUAAAGUCUACACACAAGAACAUUUGCCAUCAUGUGUUAGAGAUAGUGAGAAGGGAAAAAGGGAGGGGGGCAAGCUUCACUAA	MWMCIKVLLIVINAMRVTFIYKAGLLVSSKKMAYSIVNCKPIFFWSGKVYTQEHLPSCVRDSEKGKREGGKLHU
D07G024840.3:D07:-:58747400:58747669	dORF	D07	58747400	58747669	-	4.85099e-05	AUGGAGAUUGGGAAAUACAAGGUUAGGGUUAAUGCAAUAGCUCGUGGUUUACACAUAGAUGAUGAAUUUCCAGAGUCAGUUGGGAAGGAAAUAGCAGAGAAGUUGGUGGAAAGAGCAGCACCCUUGCAGAGAUGGCUGGAUGUUAAAAGGGAUGUAGCUUCAACUGUUAUCUAUUUAAUCAGUGAUGGUUCAAGAUAUAUGACUGGAACAACUAUAUUUGUUGAUGGGGCACAAUCAAUGACAAGGCCUCGAAUGAAAUCAUAUAUGUAG	MEIGKYKVRVNAIARGLHIDDEFPESVGKEIAEKLVERAAPLQRWLDVKRDVASTVIYLISDGSRYMTGTTIFVDGAQSMTRPRMKSYMU
A03G014660.1:A03:+:93615476:93615721	uORF	A03	93615476	93615721	+	4.83771e-05	AUGGAUGCCACAACAAGCGGAACCCCUACCGUUCAAUACCAUAACAUACCUGAUCAGCCAAUUACAGCUAUUGUUGCUGCCCCUGUUUCUGCAUUUCUGCGACAAGUACACCAUUGCUUCGGGGACUCCACUCCUGGAGAAUUCCCCUUAGCUGCCAAUCCUUCCAUUGUUCUUCAUGUUCUCACCACGUGUAAUUUGGAUCCUCAAGAUCUCGCAAAACUAGAGGCGAGUGGAUUUUUCUCUUAA	MDATTSGTPTVQYHNIPDQPITAIVAAPVSAFLRQVHHCFGDSTPGEFPLAANPSIVLHVLTTCNLDPQDLAKLEASGFFSU
A03G014660.4:A03:+:93615476:93615721	uORF	A03	93615476	93615721	+	4.83771e-05	AUGGAUGCCACAACAAGCGGAACCCCUACCGUUCAAUACCAUAACAUACCUGAUCAGCCAAUUACAGCUAUUGUUGCUGCCCCUGUUUCUGCAUUUCUGCGACAAGUACACCAUUGCUUCGGGGACUCCACUCCUGGAGAAUUCCCCUUAGCUGCCAAUCCUUCCAUUGUUCUUCAUGUUCUCACCACGUGUAAUUUGGAUCCUCAAGAUCUCGCAAAACUAGAGGCGAGUGGAUUUUUCUCUUAA	MDATTSGTPTVQYHNIPDQPITAIVAAPVSAFLRQVHHCFGDSTPGEFPLAANPSIVLHVLTTCNLDPQDLAKLEASGFFSU
D01G021910.1:D01:+:61253444:61253728	dORF	D01	61253444	61253728	+	4.83703e-05	AUGAGGGACACUCCCUGUGCUAGCAAAUCGCCUGCCAAGACCUGGUUAGCUGCUUCGGAGGGAUGGAAUCCAUCCCAAAAUACAUAUGAUGUAGCAUUGGAGCAUGUCCCUAGGGCCCUGGAAUUGCAAAGCAAGGAGGUCUCUAGUGUACCUGUUCCACAGCAAGCUCUUCUUGACUCAAAGAAACCUGCAACAAUAAUAACUCCAAAUUCUCAGGGAAAAAGUAUAUUAAUGAAUAAUGAGUCACUUCAUUCAACUGCCAAAUCAUGCAAGUUUACUAGAUAA	MRDTPCASKSPAKTWLAASEGWNPSQNTYDVALEHVPRALELQSKEVSSVPVPQQALLDSKKPATIITPNSQGKSILMNNESLHSTAKSCKFTRU
A12G021070.1:A12:+:99815012:99815697	uORF	A12	99815012	99815697	+	4.83378e-05	AUGGAUGCACAACGAGCUCUGCUUGAUGAACUUAUGGGAACGGCUCGUAAUUUAACGGAGGAAGAGAAAAAGGGAUACAGGGAACUUCGAUGGGAUGACAAAGAGGUUUGUGCAUUUUAUAUGGUUCGCUUUUGUCCUCACGACCUCUUCGUCAACACUCGGAGUGAUCUCGGACAAUGCCCUAGAGUUCAUGAUCCAAAAUUGAAAGAAAGGUGGGAUUCAAUAAGCAUUCUUUUUUUUAGAUAUCUAUGCUGUGAGAUUUUCUUUUUGUUGCAUCGCAUAGCUGUUUAA	MDAQRALLDELMGTARNLTEEEKKGYRELRWDDKEVCAFYMVRFCPHDLFVNTRSDLGQCPRVHDPKLKERWDSISILFFRYLCCEIFFLLHRIAVU
A12G021070.3:A12:+:99815012:99815697	uORF	A12	99815012	99815697	+	4.83378e-05	AUGGAUGCACAACGAGCUCUGCUUGAUGAACUUAUGGGAACGGCUCGUAAUUUAACGGAGGAAGAGAAAAAGGGAUACAGGGAACUUCGAUGGGAUGACAAAGAGGUUUGUGCAUUUUAUAUGGUUCGCUUUUGUCCUCACGACCUCUUCGUCAACACUCGGAGUGAUCUCGGACAAUGCCCUAGAGUUCAUGAUCCAAAAUUGAAAGAAAGGUGGGAUUCAAUAAGCAUUCUUUUUUUUAGAUAUCUAUGCUGUGAGAUUUUCUUUUUGUUGCAUCGCAUAGCUGUUUAA	MDAQRALLDELMGTARNLTEEEKKGYRELRWDDKEVCAFYMVRFCPHDLFVNTRSDLGQCPRVHDPKLKERWDSISILFFRYLCCEIFFLLHRIAVU
D08G011300.2:D08:-:37386920:37387762	dORF	D08	37386920	37387762	-	4.82833e-05	AUGAAGAAUAGAACUGAUGCCAUGCAGGAGUCAAGGGUUUUUGACAUUAUAAAUGUGAUGGAACCACUCUAUUACAAAAAGAUGGACUUUGAAGAGUUCUGCGCUGCUGCAAUCAGUGCAUAUCAGCUCGAAGCAUCUGAAGAAUGGGAGAGUAUUGCAAGCACAGCUUUCGAGUAUUUCGAACAAGACGGAAACAAGGUCAUUUCAGUGGAGGAAUUGGCACUGGAACUAAAUUUGGGGCCAUCAGCUCAUUCUUUGCUUAAAGAUUGGAUAAGAGUUUCAGAUGGAAAACUGAGCUUCCUCGGGUAUACGAAAUUUUUACACGGUGUGACAAUUCGUGCUUCUAAUGUAAGACGUCGAUAG	MKNRTDAMQESRVFDIINVMEPLYYKKMDFEEFCAAAISAYQLEASEEWESIASTAFEYFEQDGNKVISVEELALELNLGPSAHSLLKDWIRVSDGKLSFLGYTKFLHGVTIRASNVRRRU
A01G009390.3:A01:+:19468193:19468560	dORF	A01	19468193	19468560	+	4.8272e-05	AUGCUUAGAGAGCCACUGAUGUUAAUUUCAGGAAUUUUCUUAUUUUUUGUUCCUUGCAUUGUUUACAUGCAUGCUGAUACAUCAAUCUCCAAGUUUUCUGCUUCUUAUUUAGCAAAACAGCAGUGGGAAGAGGUUCGGGUUGCGAUUCAGCAUGUUCAUAAUAUCAUAUGCCAGUGCUUGGCAACACAUGAUAAGCUGGAAGCAUCUCUACGCGACCUUUCCAGGACAGGGGAGGUGCAAGCUUGUAAGGCUGCUCGAAAAUCUACUGAUGGUUAA	MLREPLMLISGIFLFFVPCIVYMHADTSISKFSASYLAKQQWEEVRVAIQHVHNIICQCLATHDKLEASLRDLSRTGEVQACKAARKSTDGU
A05G017920.3:A05:+:17053921:17054296	odORF	A05	17053921	17054296	+	4.82648e-05	AUGAACUUGGAUACGGUGGUCCAUGGUAUGCUUUUGAUCAUUUCGACAUUUUACGGAGUUACAAUAUUCACUACACGAUUGACACAGUGUGCCUCUAUGAUCAGGGAUGUCGCAGCUGGUGUUUUAAUCGUUAAAGAAGCUGGUGGCCUCGUGUAUGAUCCGUUUGGCAAAGAUUUCGACAUCACAGUUCCACAGGUCGCCGCUUCGAAUCCGUUCUUGAAAGAUGCAUUCCUUGAGGCUUUGCAGCAUUGA	MNLDTVVHGMLLIISTFYGVTIFTTRLTQCASMIRDVAAGVLIVKEAGGLVYDPFGKDFDITVPQVAASNPFLKDAFLEALQHU
D03G018900.1:D03:+:52542424:52543197	uORF	D03	52542424	52543197	+	4.82356e-05	AUGGCAAAAACGAGUGAGAAUUUAAGCCUCUUGCCCACAAGUUCCGAGGCUGCCAAUCACGAUGCGGCAAAUGGAGAUUCAAAGUCCAACACCGGCACGUCUGAUAAGCUCCAGCUGGAUGAAGCCUGCAAAGUACCCAUGGGGAAAGUCAUUGUGAGUCUAAACCGCAGGUAUGAAGAUCUAAAGGCAGCGGCCCACAAGGCUCCUAAAUUGUCUUCCCCUGCUACGGGAGCUGGGGAUCCAAUGCCCAAGGACGAGACAUCUGAUCUCGAUAAAGCCUGCAACGAGCUCAAAUAUUUGAUUGACGAAUUCAAGAAAUUGCAAGUGUACGAAACCAAUCUUUCUGAUCCCCUAGUAACCAUUGAAAAAACGUUGAUGACAUCCUUGGCGACCUCAACG…	MAKTSENLSLLPTSSEAANHDAANGDSKSNTGTSDKLQLDEACKVPMGKVIVSLNRRYEDLKAAAHKAPKLSSPATGAGDPMPKDETSDLDKACNELKYLIDEFKKLQVYETNLSDPLVTIEKTLMTSLATSTQTQTTWSGKRPKTISKCU
A01G000750.1:A01:-:594402:595046	ouORF	A01	594402	595046	-	4.8209e-05	AUGGAGCUUAAACCUGGUUUAUCAGCUUUAAUCACCGGCGGAGCUUCCGGCAUCGGUAAAGCGUUGAGCUUAGCUUUGGCUGGGAAAGGAUUAUUUGUAACGGUCGUAGAUUUCGCUGAAGAGAAAGGGAAGGAAGUUGCUUGUUUAGUUGAGAAAGAGAAUUCUAGAUUUCAUGAAAAGUUGGAGUUUCCUUCUGCUAUUUUUGUUAAAUGCGAUGUUACGAAUCCAAGAGAUAUUACGUUUAGCGUUUGA	MELKPGLSALITGGASGIGKALSLALAGKGLFVTVVDFAEEKGKEVACLVEKENSRFHEKLEFPSAIFVKCDVTNPRDITFSVU
A10G005090.2:A10:-:5258897:5259208	dORF	A10	5258897	5259208	-	4.80243e-05	AUGAUUUUUGACAGAGAUGAGGAACAUGUCAUUGUCAUUUUGCACAAUAGCUGCACCUCCGAUGAGAUGACUAUUGCAAUUCCCGCAAAUGUUGAGGUAUUAUUUCCAGUGUCUAGAUCUAUAGCUAGAGGUGAGUUGGUGCUUCUUCUAUGGGGUAUGUAUUUGAAGGAUGACAGUACGGAGAGACUCAAAUCAUUAAAAACAAGUUUGUUACUUGAUUUUCAUAUUAUCCAAAGUGAUUGUAUAGAAGUUCCUCUUCUUGAGAGAAGAUAUUGCGAAGUUGCAGACAUUGAAAGAUCUAUGAAGAAAUGA	MIFDRDEEHVIVILHNSCTSDEMTIAIPANVEVLFPVSRSIARGELVLLLWGMYLKDDSTERLKSLKTSLLLDFHIIQSDCIEVPLLERRYCEVADIERSMKKU
A10G005090.3:A10:-:5258897:5259208	dORF	A10	5258897	5259208	-	4.80243e-05	AUGAUUUUUGACAGAGAUGAGGAACAUGUCAUUGUCAUUUUGCACAAUAGCUGCACCUCCGAUGAGAUGACUAUUGCAAUUCCCGCAAAUGUUGAGGUAUUAUUUCCAGUGUCUAGAUCUAUAGCUAGAGGUGAGUUGGUGCUUCUUCUAUGGGGUAUGUAUUUGAAGGAUGACAGUACGGAGAGACUCAAAUCAUUAAAAACAAGUUUGUUACUUGAUUUUCAUAUUAUCCAAAGUGAUUGUAUAGAAGUUCCUCUUCUUGAGAGAAGAUAUUGCGAAGUUGCAGACAUUGAAAGAUCUAUGAAGAAAUGA	MIFDRDEEHVIVILHNSCTSDEMTIAIPANVEVLFPVSRSIARGELVLLLWGMYLKDDSTERLKSLKTSLLLDFHIIQSDCIEVPLLERRYCEVADIERSMKKU
A11G020820.4:A11:-:35389874:35389960	dORF	A11	35389874	35389960	-	4.80073e-05	AUGUCUAAAGUUGACUCAAUUAGUGAAAUAAAUCCCAGUGCUACGCUUCUUAGUAGUAUUAUUUUCAUAGUUCUGGCUAAUGACUAG	MSKVDSISEINPSATLLSSIIFIVLANDU
D11G030910.5:D11:-:64134817:64134894	dORF	D11	64134817	64134894	-	4.78356e-05	AUGGAUGAUAAAAAUUUUAAGUUGGCGAAAGCUGGUCUUUUCUUGGUGUCAAUUUGGCAUAAUAUUAUAUUUAUGUAG	MDDKNFKLAKAGLFLVSIWHNIIFMU
D11G030910.6:D11:-:64134817:64134894	dORF	D11	64134817	64134894	-	4.78356e-05	AUGGAUGAUAAAAAUUUUAAGUUGGCGAAAGCUGGUCUUUUCUUGGUGUCAAUUUGGCAUAAUAUUAUAUUUAUGUAG	MDDKNFKLAKAGLFLVSIWHNIIFMU
A05G023520.1:A05:-:23386272:23388028	dORF	A05	23386272	23388028	-	4.77809e-05	AUGGACGCAGCACGGGAUUUCUUAAGAGCUGGUGGCCUUAUUGUUGAUUUGAGUGGCAAGGUUGCAUAUGCCAGUAAGAUCCUCAAAUGGUAUAGUGUUGAUUUUGGGAAGAAUGAAGUAGAGGUAUUGAAACAUGCCUCAAAUUACUUGGAGCCAACUGACUCAGAAGCUCUGCUGGAGAUUAUUGCUGAUGCUCAGUUGAAGUCAAAAACGUGA	MDAARDFLRAGGLIVDLSGKVAYASKILKWYSVDFGKNEVEVLKHASNYLEPTDSEALLEIIADAQLKSKTU
A13G018500.3:A13:-:101136807:101137556	dORF	A13	101136807	101137556	-	4.76001e-05	AUGGCAGGUGGAGCAACACUUUAUAAUGCCAGAACCAUAAAGAUAAAGGAAGAUGAAGGUUUCAAGACUUACUAUUUCUAUGAAUUUGGAAGAGAUGAGCAGCACAUCGCGAUAAUGGCCACCGUUAAUGGUGGAAAGGCCAUCAUUGCUGGUACAACUGCUCCACAAUCGAAGUGGGAUGAUGAUGGAGUGAAGCUUCGAUCUGCAGCAAUCUCAUUGACAGUUCUGUAG	MAGGATLYNARTIKIKEDEGFKTYYFYEFGRDEQHIAIMATVNGGKAIIAGTTAPQSKWDDDGVKLRSAAISLTVLU
D04G003940.1:D04:+:5581237:5582281	internal_ORF	D04	5581237	5582281	+	4.75603e-05	AUGAUGAUGACCUCCGUAAGGAUACAAGUUCACCUGAUUCUUAUGGCCAAACCUAUGAGCCCCUGGAAGGUAGAGGUUCUAAUGCAUCUGCUCCAACUGCUGCUGCUUUAUCUGAUGAUGCCAUCAAAGCUGCAUCAUCAAUUGCUGUGA	MMMTSVRIQVHLILMAKPMSPWKVEVLMHLLQLLLLYLMMPSKLHHQLLU
A01G007600.4:A01:-:12795047:12795184	dORF	A01	12795047	12795184	-	4.74103e-05	AUGAAUCUUAAUGAACCGUUGUUGAUUCUGCUGAAGCAUUUUUCUGUCAAAUUCGGUGAAAUGAGUUUUCUAAUUAUGAUCAAUAAUCUUUUUUUGAGGUCCCUUUUCAAGUGUUUCAUUAAAUAUAUUCAGCAGUAG	MNLNEPLLILLKHFSVKFGEMSFLIMINNLFLRSLFKCFIKYIQQU
A01G007600.7:A01:-:12795047:12795184	dORF	A01	12795047	12795184	-	4.74103e-05	AUGAAUCUUAAUGAACCGUUGUUGAUUCUGCUGAAGCAUUUUUCUGUCAAAUUCGGUGAAAUGAGUUUUCUAAUUAUGAUCAAUAAUCUUUUUUUGAGGUCCCUUUUCAAGUGUUUCAUUAAAUAUAUUCAGCAGUAG	MNLNEPLLILLKHFSVKFGEMSFLIMINNLFLRSLFKCFIKYIQQU
A01G007600.3:A01:-:12795047:12795184	dORF	A01	12795047	12795184	-	4.74103e-05	AUGAAUCUUAAUGAACCGUUGUUGAUUCUGCUGAAGCAUUUUUCUGUCAAAUUCGGUGAAAUGAGUUUUCUAAUUAUGAUCAAUAAUCUUUUUUUGAGGUCCCUUUUCAAGUGUUUCAUUAAAUAUAUUCAGCAGUAG	MNLNEPLLILLKHFSVKFGEMSFLIMINNLFLRSLFKCFIKYIQQU
A01G007600.5:A01:-:12795047:12795184	dORF	A01	12795047	12795184	-	4.74103e-05	AUGAAUCUUAAUGAACCGUUGUUGAUUCUGCUGAAGCAUUUUUCUGUCAAAUUCGGUGAAAUGAGUUUUCUAAUUAUGAUCAAUAAUCUUUUUUUGAGGUCCCUUUUCAAGUGUUUCAUUAAAUAUAUUCAGCAGUAG	MNLNEPLLILLKHFSVKFGEMSFLIMINNLFLRSLFKCFIKYIQQU
A01G007600.1:A01:-:12795047:12795184	dORF	A01	12795047	12795184	-	4.74103e-05	AUGAAUCUUAAUGAACCGUUGUUGAUUCUGCUGAAGCAUUUUUCUGUCAAAUUCGGUGAAAUGAGUUUUCUAAUUAUGAUCAAUAAUCUUUUUUUGAGGUCCCUUUUCAAGUGUUUCAUUAAAUAUAUUCAGCAGUAG	MNLNEPLLILLKHFSVKFGEMSFLIMINNLFLRSLFKCFIKYIQQU
A01G007600.2:A01:-:12795047:12795184	dORF	A01	12795047	12795184	-	4.74103e-05	AUGAAUCUUAAUGAACCGUUGUUGAUUCUGCUGAAGCAUUUUUCUGUCAAAUUCGGUGAAAUGAGUUUUCUAAUUAUGAUCAAUAAUCUUUUUUUGAGGUCCCUUUUCAAGUGUUUCAUUAAAUAUAUUCAGCAGUAG	MNLNEPLLILLKHFSVKFGEMSFLIMINNLFLRSLFKCFIKYIQQU
A11G018240.5:A11:+:23833914:23834940	dORF	A11	23833914	23834940	+	4.7126e-05	AUGAAAUGGAUCCUGCCACCUUCUGUUAAGUUCCCUGCCAUGUCUGGUCAGGAUAUGCUGGUUGCCCGUGUUCAGGAUAUUUCAUUGGAACAGAGAACUGCUGACGUGAGUGGUUCAAGGAACCAAGAAGAUGCUUGUGCUGGACUAUCAGAUAGAUCAUCAUCUGGGGAGUUCAAUAAUCGGUCACAGGUGUGGUUUGCCAAGAAUCCAUUAUUUACAGCAAUCUCAUCAAUGGCAGUGAUGCUAAGAAACGACCACCUUUGA	MKWILPPSVKFPAMSGQDMLVARVQDISLEQRTADVSGSRNQEDACAGLSDRSSSGEFNNRSQVWFAKNPLFTAISSMAVMLRNDHLU
D10G001580.1:D10:-:1300181:1300327	dORF	D10	1300181	1300327	-	4.70687e-05	AUGACUCAAGUUCAUGGUGGUAAUAAAGUUGCUGCUGUUAUGUAUAGUGGGGUUAAUGCUUUGCUGAAGCUGAUUUUGAAGGAGGAAGGUUGGAUUGGUUUAACUAGUAGAGUUGUUCGUAGUGCUUGUUUUUCAGCUUUGAGUUAA	MTQVHGGNKVAAVMYSGVNALLKLILKEEGWIGLTSRVVRSACFSALSU
D10G001580.2:D10:-:1300181:1300327	dORF	D10	1300181	1300327	-	4.70687e-05	AUGACUCAAGUUCAUGGUGGUAAUAAAGUUGCUGCUGUUAUGUAUAGUGGGGUUAAUGCUUUGCUGAAGCUGAUUUUGAAGGAGGAAGGUUGGAUUGGUUUAACUAGUAGAGUUGUUCGUAGUGCUUGUUUUUCAGCUUUGAGUUAA	MTQVHGGNKVAAVMYSGVNALLKLILKEEGWIGLTSRVVRSACFSALSU
D10G001580.5:D10:-:1300181:1300327	dORF	D10	1300181	1300327	-	4.70687e-05	AUGACUCAAGUUCAUGGUGGUAAUAAAGUUGCUGCUGUUAUGUAUAGUGGGGUUAAUGCUUUGCUGAAGCUGAUUUUGAAGGAGGAAGGUUGGAUUGGUUUAACUAGUAGAGUUGUUCGUAGUGCUUGUUUUUCAGCUUUGAGUUAA	MTQVHGGNKVAAVMYSGVNALLKLILKEEGWIGLTSRVVRSACFSALSU
D10G001580.3:D10:-:1300181:1300327	dORF	D10	1300181	1300327	-	4.70687e-05	AUGACUCAAGUUCAUGGUGGUAAUAAAGUUGCUGCUGUUAUGUAUAGUGGGGUUAAUGCUUUGCUGAAGCUGAUUUUGAAGGAGGAAGGUUGGAUUGGUUUAACUAGUAGAGUUGUUCGUAGUGCUUGUUUUUCAGCUUUGAGUUAA	MTQVHGGNKVAAVMYSGVNALLKLILKEEGWIGLTSRVVRSACFSALSU
D10G001580.4:D10:-:1300181:1300327	dORF	D10	1300181	1300327	-	4.70687e-05	AUGACUCAAGUUCAUGGUGGUAAUAAAGUUGCUGCUGUUAUGUAUAGUGGGGUUAAUGCUUUGCUGAAGCUGAUUUUGAAGGAGGAAGGUUGGAUUGGUUUAACUAGUAGAGUUGUUCGUAGUGCUUGUUUUUCAGCUUUGAGUUAA	MTQVHGGNKVAAVMYSGVNALLKLILKEEGWIGLTSRVVRSACFSALSU
D10G001580.6:D10:-:1300181:1300327	dORF	D10	1300181	1300327	-	4.70687e-05	AUGACUCAAGUUCAUGGUGGUAAUAAAGUUGCUGCUGUUAUGUAUAGUGGGGUUAAUGCUUUGCUGAAGCUGAUUUUGAAGGAGGAAGGUUGGAUUGGUUUAACUAGUAGAGUUGUUCGUAGUGCUUGUUUUUCAGCUUUGAGUUAA	MTQVHGGNKVAAVMYSGVNALLKLILKEEGWIGLTSRVVRSACFSALSU
A02G006360.4:A02:-:9867714:9867794	uORF	A02	9867714	9867794	-	4.70537e-05	AUGUCUAUACUUUUUUUUCUUCUUUUUUUAAUAAAGUUCUUAGUUAAGUUGAAAAAGGAAGAGUUUGAUAGUAAUGUUUAA	MSILFFLLFLIKFLVKLKKEEFDSNVU
A02G006360.5:A02:-:9867714:9867794	uORF	A02	9867714	9867794	-	4.70537e-05	AUGUCUAUACUUUUUUUUCUUCUUUUUUUAAUAAAGUUCUUAGUUAAGUUGAAAAAGGAAGAGUUUGAUAGUAAUGUUUAA	MSILFFLLFLIKFLVKLKKEEFDSNVU
A10G009040.3:A10:+:17747192:17748143	dORF	A10	17747192	17748143	+	4.70109e-05	AUGUAUUUUUUUCUGCAGGGAUUGAUGGAGCACCAUCGAGAAAUAGUAGAAUACUUUAAUGAUCGGGGUAUUUCUGCCAUAUUUCUCUUCCGAAGAAAUUUGCUUCGAAGGAUGGUUUCUAUACUUGCGAAUUCAUAUGAUCGCAAAGCUAAGCUAUUAAAUGGAACCCACAAGUCUCAUGUUCAUUCGGAGCAAGAGGCUGCUGCGCUUUCGAGUUACAAGCCAAUUAUCAAUUCUACAUCACUAAUAAGUGAUCUGAAAGAAGUAGAGAUGAUCACUGCUAGGGCUUUAGAGAACUUCAAUAGCACCCGUCACAUGGUUUUGUACUAUGAGGAUCUUGUCACCAACCAAACGAAACUAAAAGAUGUUCAAGAGUUUCUAGGCCUUCCACUGAUGGAA…	MYFFLQGLMEHHREIVEYFNDRGISAIFLFRRNLLRRMVSILANSYDRKAKLLNGTHKSHVHSEQEAAALSSYKPIINSTSLISDLKEVEMITARALENFNSTRHMVLYYEDLVTNQTKLKDVQEFLGLPLMELTSRQVKIHKGSLCDFVSNWDDVNKTLNGTEYERFLHADYEECHU
D03G005030.1:D03:-:7511494:7512042	dORF	D03	7511494	7512042	-	4.69659e-05	AUGUUUUUCGUAUGGAAGGAUGCUUCAUUACAAGGGUAUCCGGAGUCUCCGAAAUCAGUUGUUCUAAUAACUGGGACAUCGGAGUACAACAUGGUUUCCCUCAACAGCACACUGAAGGCGUGCCUUUGGGAGAUGGGUUCUCCUUUUCUUCCUUGCAAAACACGCAGUGGUCUCCUUGUAGCAAAGGCUCACUCCCUUAGGAUGUGGUUGAAGGACUCACCAUUCUGCUUGGACCUUGAAUUGAAGAAUGCCCCAUCUCUCCCGGAGCUGAACUCAAUGCAACUGAUUGAAGGAUGUUUCAUUAGACGCGGUCUUGUACCUGCAUUCAAGGACAUAACUGAGAGACUUGGAUUGGUGAGGCCAAAGAAAUUUGCUAGACUGGCUUUGCUAUCUGAUGAG…	MFFVWKDASLQGYPESPKSVVLITGTSEYNMVSLNSTLKACLWEMGSPFLPCKTRSGLLVAKAHSLRMWLKDSPFCLDLELKNAPSLPELNSMQLIEGCFIRRGLVPAFKDITERLGLVRPKKFARLALLSDEKREKAIEADIEGGKEKLEKLKSKVGSKRTRVVKKLRKRKFIRRPLSNPNU
D03G005030.2:D03:-:7511494:7512042	dORF	D03	7511494	7512042	-	4.69659e-05	AUGUUUUUCGUAUGGAAGGAUGCUUCAUUACAAGGGUAUCCGGAGUCUCCGAAAUCAGUUGUUCUAAUAACUGGGACAUCGGAGUACAACAUGGUUUCCCUCAACAGCACACUGAAGGCGUGCCUUUGGGAGAUGGGUUCUCCUUUUCUUCCUUGCAAAACACGCAGUGGUCUCCUUGUAGCAAAGGCUCACUCCCUUAGGAUGUGGUUGAAGGACUCACCAUUCUGCUUGGACCUUGAAUUGAAGAAUGCCCCAUCUCUCCCGGAGCUGAACUCAAUGCAACUGAUUGAAGGAUGUUUCAUUAGACGCGGUCUUGUACCUGCAUUCAAGGACAUAACUGAGAGACUUGGAUUGGUGAGGCCAAAGAAAUUUGCUAGACUGGCUUUGCUAUCUGAUGAG…	MFFVWKDASLQGYPESPKSVVLITGTSEYNMVSLNSTLKACLWEMGSPFLPCKTRSGLLVAKAHSLRMWLKDSPFCLDLELKNAPSLPELNSMQLIEGCFIRRGLVPAFKDITERLGLVRPKKFARLALLSDEKREKAIEADIEGGKEKLEKLKSKVGSKRTRVVKKLRKRKFIRRPLSNPNU
A05G028480.1:A05:+:31699409:31700937	odORF	A05	31699409	31700937	+	4.69309e-05	AUGGAGAAAGCUGCAAACAUCCGAGCAACAAUGAAAGAAAAGGGAUUGAAGAAAACCCCUGGAUGUAGUUGGAUUGAACUUAGGGAUAGAGUUGAUGUUUUCUUCCCAGGAGAUUCAUCUUCCAUGAGAACAGUGGAGAUUUAUGAGAUAUUACAUAGCAUUGGGAAGCAUAUGGAGAAGGAAGGAGGUGAUUCUGAAAUUAUGGAGACAAUUUCAGACCUUCAGGAAAAUAGUCCCUGGAGAGAUCAGCUUCAACAUCCCACAAGCAAUGCCUAA	MEKAANIRATMKEKGLKKTPGCSWIELRDRVDVFFPGDSSSMRTVEIYEILHSIGKHMEKEGGDSEIMETISDLQENSPWRDQLQHPTSNAU
A09G013320.5:A09:-:67878499:67878980	uORF	A09	67878499	67878980	-	4.68732e-05	AUGUUUGGUGUUUUCAAGGUCUCCAUGGAGAGUGAUAAUGGUGAUGGCAAGUCCAAAAUGGACUAUGAACUUAUAGAACAGAUUGGAAGAGGAGCUUUCGGAGCUGCUUAUCUUGUUCUUCAUAAACUUGAGAAAAAGAAGUAUGUGUUGAAGAAGAUUCGCCUGGCCAAACAAACAGAGAAGUUCAAACGAACAGCUCACCAAGAGGUCACUUUCCUAUAA	MFGVFKVSMESDNGDGKSKMDYELIEQIGRGAFGAAYLVLHKLEKKKYVLKKIRLAKQTEKFKRTAHQEVTFLU
D02G000560.1:D02:+:376543:376698	ouORF	D02	376543	376698	+	4.68394e-05	AUGUGUGUAGAUUACAUGUUUGUUAUCACUUAUGUUCAUCAUGAUCAACAUAAUCAUAUCCUUGUUCAUGAUUCUGGUCAUAGUUCAUCUACUAAAACCCAAAAAACCAGUGAAAAAGUUACCUCCAGGGCCAUGGAAGCUACCUUUGAUAGGUAA	MCVDYMFVITYVHHDQHNHILVHDSGHSSSTKTQKTSEKVTSRAMEATFDRU
D01G006320.1:D01:-:7942269:7942364	internal_ORF	D01	7942269	7942364	-	4.6684e-05	AUGCUUCAGAACUUGUUAAAGGUAAAACUUCUACUAGAGGAAGGGGUAGAGGCAGAGGCAGAGGCAGAGGCAGAGGCAGAGGUUCUAGCGGCUUAA	MLQNLLKVKLLLEEGVEAEAEAEAEAEVLAAU
D12G015720.3:D12:-:47279214:47280138	dORF	D12	47279214	47280138	-	4.66663e-05	AUGGAUAUAACUGCUAUUCUUACAGAUGCAAUGGAAUAUAUAGGAAAUUUACAGGAGGAGGAAAAGAAACUCCGGAAUGAGCUCAAGGAAACCGAGGAAGGGGACUGUGGAAAGAGCAAUGCAGAACUGAAGUCUACGAAGUUAGACUGGCUACAGAGGAAAAACAUGUCUACCAUUGAAGAAAACCAUAUUCUCAGUGGCAUAUCUGAAAUGGCAAAAAUUGAGGUACAUGUAGAGGUGAACCAAAUAACCAAAAGAGAGUUUUGGAUUAAGCUGUGUUAUAAGCACAAGAGAAGUGGGUUUGCAAAGUUGAUGGAGGGUAUGGAUUCUUUGGGACUUGGGGUGAUUGAUGCUAAUAUCACAACAUUUAAUGGAAACGUGCUCAACAUUUUCAAAGUC…	MDITAILTDAMEYIGNLQEEEKKLRNELKETEEGDCGKSNAELKSTKLDWLQRKNMSTIEENHILSGISEMAKIEVHVEVNQITKREFWIKLCYKHKRSGFAKLMEGMDSLGLGVIDANITTFNGNVLNIFKVEANRDFESRQLRDLLTHLTNU
D09G001090.3:D09:+:2583647:2583949	uORF	D09	2583647	2583949	+	4.66547e-05	AUGGAUGAUUUUGAAGAAGGAAAAGAUGAAGAACCAAAGGAUGUAAAGGAAGGAGUAGCAUCAAUAGCAUUAUUGCCAAAUGGGUCCCUUUCAGGGCAUUUUAUUCAGCUUCCUCAAUCUAUCUGCUAUGGCCUUCAUGGCACAGGUACUUCCUUUUUACUUCUUGUUUUAUCCUCAUUGCUUCUCUUUCAACUUGCUAAUAACUGGGUUCUUUUUGGUUUUCAUUAA	MDDFEEGKDEEPKDVKEGVASIALLPNGSLSGHFIQLPQSICYGLHGTGTSFLLLVLSSLLLFQLANNWVLFGFHU
D10G016320.6:D10:+:41969301:41969438	dORF	D10	41969301	41969438	+	4.66355e-05	AUGGUGUCUUUCAACAAUGGUCUUUUCCUUUUCAAGUAUAAUAUCAUGAUGUAUUUUAAUUAUGGUCCUUUCCUUUUCUCAAAUCAAAACAAUCUUAAUCAACAAUUUCAUAAAUACAUAUAUAAAACUAUCAAUUAA	MVSFNNGLFLFKYNIMMYFNYGPFLFSNQNNLNQQFHKYIYKTINU
A02G008300.1:A02:+:18165350:18166217	internal_ORF	A02	18165350	18166217	+	4.66225e-05	AUGAUAAAAUAUUUGGGGAAGGAUAUGUUUCCCCCAAUUUAUACUAUGGAACGGAAGAGAGUGGAAGUGAAAGUGAAAGUGAAAGUGAAAGUGAAGGUGAAACUGAAAGUGAAGAGGCAACUGAUGAUGACUGUAAUGAUGCAACAUCUGGGUCUAAUGCAUACUGUGAUAGUGACUAUGUAG	MIKYLGKDMFPPIYTMERKRVEVKVKVKVKVKVKLKVKRQLMMTVMMQHLGLMHTVIVTMU
A02G008300.2:A02:+:18165350:18166217	internal_ORF	A02	18165350	18166217	+	4.66225e-05	AUGAUAAAAUAUUUGGGGAAGGAUAUGUUUCCCCCAAUUUAUACUAUGGAACGGAAGAGAGUGGAAGUGAAAGUGAAAGUGAAAGUGAAAGUGAAGGUGAAACUGAAAGUGAAGAGGCAACUGAUGAUGACUGUAAUGAUGCAACAUCUGGGUCUAAUGCAUACUGUGAUAGUGACUAUGUAG	MIKYLGKDMFPPIYTMERKRVEVKVKVKVKVKVKLKVKRQLMMTVMMQHLGLMHTVIVTMU
A02G008300.3:A02:+:18165350:18166217	internal_ORF	A02	18165350	18166217	+	4.66225e-05	AUGAUAAAAUAUUUGGGGAAGGAUAUGUUUCCCCCAAUUUAUACUAUGGAACGGAAGAGAGUGGAAGUGAAAGUGAAAGUGAAAGUGAAAGUGAAGGUGAAACUGAAAGUGAAGAGGCAACUGAUGAUGACUGUAAUGAUGCAACAUCUGGGUCUAAUGCAUACUGUGAUAGUGACUAUGUAG	MIKYLGKDMFPPIYTMERKRVEVKVKVKVKVKVKLKVKRQLMMTVMMQHLGLMHTVIVTMU
A02G008300.5:A02:+:18165350:18166217	internal_ORF	A02	18165350	18166217	+	4.66225e-05	AUGAUAAAAUAUUUGGGGAAGGAUAUGUUUCCCCCAAUUUAUACUAUGGAACGGAAGAGAGUGGAAGUGAAAGUGAAAGUGAAAGUGAAAGUGAAGGUGAAACUGAAAGUGAAGAGGCAACUGAUGAUGACUGUAAUGAUGCAACAUCUGGGUCUAAUGCAUACUGUGAUAGUGACUAUGUAG	MIKYLGKDMFPPIYTMERKRVEVKVKVKVKVKVKLKVKRQLMMTVMMQHLGLMHTVIVTMU
A02G008300.4:A02:+:18165350:18166217	internal_ORF	A02	18165350	18166217	+	4.66225e-05	AUGAUAAAAUAUUUGGGGAAGGAUAUGUUUCCCCCAAUUUAUACUAUGGAACGGAAGAGAGUGGAAGUGAAAGUGAAAGUGAAAGUGAAAGUGAAGGUGAAACUGAAAGUGAAGAGGCAACUGAUGAUGACUGUAAUGAUGCAACAUCUGGGUCUAAUGCAUACUGUGAUAGUGACUAUGUAG	MIKYLGKDMFPPIYTMERKRVEVKVKVKVKVKVKLKVKRQLMMTVMMQHLGLMHTVIVTMU
D05G027130.2:D05:-:25893244:25895022	odORF	D05	25893244	25895022	-	4.6564e-05	AUGGAAGAAGAGCAAAUUGUAACAUUGCUUCACUUGGAAGGCCUACACCUUCACCUCCGCGAGGAAGUAUUCAAGGUAGCAAUCCUUAUCAGGUUGUUGGACAGCAAGGUGCACCAUCUUACAGUGGAGUUGCAGCACCACUGCCACCACCUCUACCUCCGGCUCCGGUCUUUUAUGCACCAUACGGGUACACAACUUACGGUCCUGAAUAUGGGUAUCACCAAGGUGUCUAUAAUCCACAAAUUCAGCAGCCACAAUACUAUCAUCAACUGUAUGGAUCAUUGGCAUCGUCAUCAUCAAUGGGCUCCCCAUAUUAUUAUGGGUAUUGUUUGCAACCUCCAAGGGGGACAUUUUCUGUACAACGCUUCCAUGGACCUUCCUAUCUUUACUAUCCUACUC…	MEEEQIVTLLHLEGLHLHLREEVFKVAILIRLLDSKVHHLTVELQHHCHHLYLRLRSFMHHTGTQLTVLNMGITKVSIIHKFSSHNTIINCMDHWHRHHQWAPHIIMGIVCNLQGGHFLYNASMDLPIFTILLQWRGPSPPILLPHPFPLPQILRLNNIPQQKQKVVPLHLKVQNPKKMFKLYNLDVLQNHLISLLYFSTIU
D11G004390.3:D11:+:3514323:3515392	dORF	D11	3514323	3515392	+	4.65112e-05	AUGGAAACAUUCACCGGAAAGAAGCCUACAGAUAAUACAUUUAAUGGAGAAAUGAAUUUGAGGAGCUGGAUAUUUGAGUCAUUACCUAAUGCAGUGGACAGAAUCACUGAUGUCACUUUGCUGAAAAAUGAUCAGGAAGACAUAGCAGCUAAAACAAGAUGCAUAAAAUCAAUCAUGAAUGUUGCUUGGUUUUGUACUGUAGAGUCGUUUUCUGAGAGGAAGACUAUGAUAGAAGUUCAGUGCAAGCUCUGUAGGAUAAAAUCCCGCUUUUUAAGAGAUGCCAAAUUGAUAGAAGAAUGUGAAGUAACCCAAAUGGCAUUGCCUCCUAGGAUUUUGUUUCGAGAGCUUAUGUUAGCAACAGAUGGAUUUAGUGAAAGAAACCUGCUUGACUCGGGGAAA…	METFTGKKPTDNTFNGEMNLRSWIFESLPNAVDRITDVTLLKNDQEDIAAKTRCIKSIMNVAWFCTVESFSERKTMIEVQCKLCRIKSRFLRDAKLIEECEVTQMALPPRILFRELMLATDGFSERNLLDSGKSSLVYKGTLEDKCVVAIKIFDLQKRGLEGFEAHCQALSCIRHRNVVKLLKCCVDIDFKALVVEYMPYGSLQNYLHPGMNIFNFHQRLEIMINVASALSYLHSMRVIHCNLNPTNVLLDEDMWGVAGCSHKWLQLFQSLRQRKCCNNNHYNGRNSWLYSTRVU
A09G020230.4:A09:-:76459006:76459513	dORF	A09	76459006	76459513	-	4.65078e-05	AUGGUUGACCUCUCUGCGUUCCUUGAUCCAUCUACUGGAUUCAAAGUUUUUCCUUCUCCUGGAGGCUGUGAUGAAGAACUUGGGCUAUUUCUGUACAGAGGGCGUGUUGAUAAAAACAUUAUCACACAGCUUGAAGGAAAAGAAACGGGUUGUGUCAAACACGGUGAACUGAUCAAGGUUCGUGUAGUUCCAUAUGAGAAACUCUGGCACACGACACCUGAUGCAAAGGCACUCAUGGCAAUCGCAAUCUAUGAAAUGGCCAAGAAAGAAGGAUUAUUACCACAAUAA	MVDLSAFLDPSTGFKVFPSPGGCDEELGLFLYRGRVDKNIITQLEGKETGCVKHGELIKVRVVPYEKLWHTTPDAKALMAIAIYEMAKKEGLLPQU
A03G019600.1:A03:-:109316641:109316865	dORF	A03	109316641	109316865	-	4.64444e-05	AUGCUAAGACAACAAAACAAUGAAAUAGCUGUGCGUAGUUUGGAACUUGUGUUCUCCAGGUUUAAUAAAAUUUCCAGGUUUUUUUUUUUAACAAUUUCAUUCACAUUUUCAACUGUAAAGUUUAACAAUAUCAAGGUUCAGCCAGUAAAGAUCAAGGUUCAGCCAGUAAAGAUAAAUAUUAUUGAAUCAUUGAAGGGAGUUCAGCUUCAUCAUCAUCAUCAAUAA	MLRQQNNEIAVRSLELVFSRFNKISRFFFLTISFTFSTVKFNNIKVQPVKIKVQPVKINIIESLKGVQLHHHHQU
D07G008090.1:D07:-:9221400:9222574	dORF	D07	9221400	9222574	-	4.64143e-05	AUGGAUGUUCUCACUUGUCAAAAGGUAAGAAAGAAAUUCAGGUGUGUAAUACGAUUCGUUGCUGUAAUUCCAUGGCGAGUAGAGGAUUUCCGCUCUCCUGAUGGAGUUUAUAGGGUUAAGUUCACCCUAGAGGAUCCAACUGCCCGAAUCCAUGUGUAUUCUUAUGCUGAAGAUGGGGAGAAAUUUUUCAAUGGAUUAUCCACUGGUGGACUGAAAAGGAAGCUAAAGGAGUUGCUUGGAGUACCUAAAAGUGAUGAUGAUGGACAGGAGGAAAUUGAGGGUGGUGCUAGAAAUCCACCAUGGGUACAAUGUUGCUUGAAAUCUCAUUCCAUUAAACGGCGCCGUUGGAUAUUUGAUACCAAGCUUGUUGGUUAA	MDVLTCQKVRKKFRCVIRFVAVIPWRVEDFRSPDGVYRVKFTLEDPTARIHVYSYAEDGEKFFNGLSTGGLKRKLKELLGVPKSDDDGQEEIEGGARNPPWVQCCLKSHSIKRRRWIFDTKLVGU
D07G008090.2:D07:-:9221400:9222574	dORF	D07	9221400	9222574	-	4.64143e-05	AUGGAUGUUCUCACUUGUCAAAAGGUAAGAAAGAAAUUCAGGUGUGUAAUACGAUUCGUUGCUGUAAUUCCAUGGCGAGUAGAGGAUUUCCGCUCUCCUGAUGGAGUUUAUAGGGUUAAGUUCACCCUAGAGGAUCCAACUGCCCGAAUCCAUGUGUAUUCUUAUGCUGAAGAUGGGGAGAAAUUUUUCAAUGGAUUAUCCACUGGUGGACUGAAAAGGAAGCUAAAGGAGUUGCUUGGAGUACCUAAAAGUGAUGAUGAUGGACAGGAGGAAAUUGAGGGUGGUGCUAGAAAUCCACCAUGGGUACAAUGUUGCUUGAAAUCUCAUUCCAUUAAACGGCGCCGUUGGAUAUUUGAUACCAAGCUUGUUGGUUAA	MDVLTCQKVRKKFRCVIRFVAVIPWRVEDFRSPDGVYRVKFTLEDPTARIHVYSYAEDGEKFFNGLSTGGLKRKLKELLGVPKSDDDGQEEIEGGARNPPWVQCCLKSHSIKRRRWIFDTKLVGU
D07G008090.4:D07:-:9221400:9222574	odORF	D07	9221400	9222574	-	4.64143e-05	AUGGAUGUUCUCACUUGUCAAAAGGUAAGAAAGAAAUUCAGGUGUGUAAUACGAUUCGUUGCUGUAAUUCCAUGGCGAGUAGAGGAUUUCCGCUCUCCUGAUGGAGUUUAUAGGGUUAAGUUCACCCUAGAGGAUCCAACUGCCCGAAUCCAUGUGUAUUCUUAUGCUGAAGAUGGGGAGAAAUUUUUCAAUGGAUUAUCCACUGGUGGACUGAAAAGGAAGCUAAAGGAGUUGCUUGGAGUACCUAAAAGUGAUGAUGAUGGACAGGAGGAAAUUGAGGGUGGUGCUAGAAAUCCACCAUGGGUACAAUGUUGCUUGAAAUCUCAUUCCAUUAAACGGCGCCGUUGGAUAUUUGAUACCAAGCUUGUUGGUUAA	MDVLTCQKVRKKFRCVIRFVAVIPWRVEDFRSPDGVYRVKFTLEDPTARIHVYSYAEDGEKFFNGLSTGGLKRKLKELLGVPKSDDDGQEEIEGGARNPPWVQCCLKSHSIKRRRWIFDTKLVGU
D07G008090.5:D07:-:9221400:9222574	dORF	D07	9221400	9222574	-	4.64143e-05	AUGGAUGUUCUCACUUGUCAAAAGGUAAGAAAGAAAUUCAGGUGUGUAAUACGAUUCGUUGCUGUAAUUCCAUGGCGAGUAGAGGAUUUCCGCUCUCCUGAUGGAGUUUAUAGGGUUAAGUUCACCCUAGAGGAUCCAACUGCCCGAAUCCAUGUGUAUUCUUAUGCUGAAGAUGGGGAGAAAUUUUUCAAUGGAUUAUCCACUGGUGGACUGAAAAGGAAGCUAAAGGAGUUGCUUGGAGUACCUAAAAGUGAUGAUGAUGGACAGGAGGAAAUUGAGGGUGGUGCUAGAAAUCCACCAUGGGUACAAUGUUGCUUGAAAUCUCAUUCCAUUAAACGGCGCCGUUGGAUAUUUGAUACCAAGCUUGUUGGUUAA	MDVLTCQKVRKKFRCVIRFVAVIPWRVEDFRSPDGVYRVKFTLEDPTARIHVYSYAEDGEKFFNGLSTGGLKRKLKELLGVPKSDDDGQEEIEGGARNPPWVQCCLKSHSIKRRRWIFDTKLVGU
A07G007190.1:A07:-:9129522:9130066	odORF	A07	9129522	9130066	-	4.62742e-05	AUGACCUCGCCGUCGACGGUGGCUUCCAAGCUUGGUGAUUUUGAGGAACUGCACGUAGCUUCGAAUCUAGUGCAAAAAAGGAUGGUGCUUAACAUGGAUAGUAUUCAAUACCAUGUUUUGGGUGAUCUUGAAGAACUGCAUGUAACUUGGAAUCUAGGGCUAAAAAGGGUGGUGCUUAAUAUGGAUAGUACUACAAUUAUUUAUCUUAUUCAAGCAAUUUCAGUAAAACAACAUCAUUUAGUUGUAUUAUGA	MTSPSTVASKLGDFEELHVASNLVQKRMVLNMDSIQYHVLGDLEELHVTWNLGLKRVVLNMDSTTIIYLIQAISVKQHHLVVLU
D02G004880.1:D02:+:6314253:6315458	internal_ORF	D02	6314253	6315458	+	4.616e-05	AUGGGGCUUUAUCCGCAAGGUCUACGGCAUCCUGGCGGUACAGCUAUUGCUUACCACCAUGGUCUCCGCCUUUGUGGUAUCGUCGCCUUCGAUCAUCGACCUCCUACGUGGAAACUCAGGCCUCUUGCUCUUCCUCUGUUUAAUCCCCCUCAUCUUGGUGUGGCCCUUGCACGUCUAUCACCAAAAGCACCCACUGAAUUUUAUCAUCCUUGGCGCCUUCACCGUGUUUCUGAGUCUCACAAUCGGUGUGAGCUGUGCCAACACUGA	MGLYPQGLRHPGGTAIAYHHGLRLCGIVAFDHRPPTWKLRPLALPLFNPPHLGVALARLSPKAPTEFYHPWRLHRVSESHNRCELCQHU
A02G008820.1:A02:+:21793579:21793809	dORF	A02	21793579	21793809	+	4.59871e-05	AUGUGCAUGGGCCACAUGUUGAAUGGUUUAUCUGAUGGUUUGUUUGAUACCUACCAAAAUGAGGUCACCGCUAAAGAAUUAUGGGACAAAUUGGAGACAAUAUACACGAUUGAAGAUGCUGCAAGUAAGAAAUUUCUUGUCAGUCAUUUCAAUAAUUAUCAAAUGGUUGAUGGUUGUUCUAUUAUGGAACAAUUCCGUGAUAUUAAAAAGAUGUUGAAUCAAUUUAAGUAA	MCMGHMLNGLSDGLFDTYQNEVTAKELWDKLETIYTIEDAASKKFLVSHFNNYQMVDGCSIMEQFRDIKKMLNQFKU
A02G008820.2:A02:+:21793579:21793809	dORF	A02	21793579	21793809	+	4.59871e-05	AUGUGCAUGGGCCACAUGUUGAAUGGUUUAUCUGAUGGUUUGUUUGAUACCUACCAAAAUGAGGUCACCGCUAAAGAAUUAUGGGACAAAUUGGAGACAAUAUACACGAUUGAAGAUGCUGCAAGUAAGAAAUUUCUUGUCAGUCAUUUCAAUAAUUAUCAAAUGGUUGAUGGUUGUUCUAUUAUGGAACAAUUCCGUGAUAUUAAAAAGAUGUUGAAUCAAUUUAAGUAA	MCMGHMLNGLSDGLFDTYQNEVTAKELWDKLETIYTIEDAASKKFLVSHFNNYQMVDGCSIMEQFRDIKKMLNQFKU
D10G013150.2:D10:+:21751798:21752682	ouORF	D10	21751798	21752682	+	4.59767e-05	AUGAAGAACAACUUGUUACAUUUGGGUGGCCUUUCAUCUUUAACAACUUUAAAGCUUGAAGGAAAUGAUUUAGAAGGAAGGAUUCAUCUUCAAGAAUUAUGUAAUUUGACAAAUUUGAAGAUAUUGGAUUUAAGUGAUAAUCGAAUUGAGAGCAUAAGGAGUUUCCAUGGCAAUGGAAGACAACUGAAUUUGAUCAAUUUAGAAGAAAUUGAUUUGAGUGAUAAUAUGUUCAACAAUAGCAUACUAGCAGAGCUUAGUGGGUUUUCAAAUCUAAAGUCAUUAGAUAUAAGAUGGAAUAAGCUGAACGGAUCAAUAGAUGCUAAAGAAUUUUGUGGGUUUGAACAAUUUAGAGACUCUAUACCUGAGUGGCAAUGA	MKNNLLHLGGLSSLTTLKLEGNDLEGRIHLQELCNLTNLKILDLSDNRIESIRSFHGNGRQLNLINLEEIDLSDNMFNNSILAELSGFSNLKSLDIRWNKLNGSIDAKEFCGFEQFRDSIPEWQU
D06G023420.2:D06:-:66573331:66575713	uORF	D06	66573331	66575713	-	4.58602e-05	AUGGGGAAUGUGAAUGGAAGAGAAGAUGGGAAUAAUAGCCCAUCAGGGAUUGAAGAAGAAGAAACAAGGGCUAACAGUGCUCUUGAAGCUAUGGCGGCACCUAUGGGUCACUCACCUCCACACAGUCCCACAUCAACACAUUCUCCUCUCAUGUUUACUCCUCAGGUUCCAGUUGUUCCUUUACAAAGACCUGAUGAGAUGCACGGAUCAAGCCCAUCGUGGAUGCAGUCUGCAAUUGGAUACGAAGAUGGCUGCACCGAGAAGGGAAUUCCAACAAUGAUUACAUGGGGCUAUGGUGGCAAAGAAGUAGCCGUUGAGGGAUCAUGGGAUAAUUGGAAGACAAGGUUCUCGAUAUUCACUACUUCCCUAUGUUUUUUUUAUAUCGAAAGAAAAAUAGUU…	MGNVNGREDGNNSPSGIEEEETRANSALEAMAAPMGHSPPHSPTSTHSPLMFTPQVPVVPLQRPDEMHGSSPSWMQSAIGYEDGCTEKGIPTMITWGYGGKEVAVEGSWDNWKTRFSIFTTSLCFFYIERKIVSSLU
D02G002410.2:D02:+:2781577:2781753	dORF	D02	2781577	2781753	+	4.57804e-05	AUGGAACAAUGGUCUGAUUUUGAUGACCAAUCAUGGCUAUUUCACAGUAUUGAAUCUCAAUCAAAGAAACCCAAGGUGGGAUUUUCAGAGAUUGAUGAGCCACCACAAGUAUGGGCCGAGGCUCUGCAGAUAGAGUCGGCUGAUGUUUGUGCUCUCCCGUACGUUAUUCCAUAUUGA	MEQWSDFDDQSWLFHSIESQSKKPKVGFSEIDEPPQVWAEALQIESADVCALPYVIPYU
D02G002410.3:D02:+:2781577:2781753	dORF	D02	2781577	2781753	+	4.57804e-05	AUGGAACAAUGGUCUGAUUUUGAUGACCAAUCAUGGCUAUUUCACAGUAUUGAAUCUCAAUCAAAGAAACCCAAGGUGGGAUUUUCAGAGAUUGAUGAGCCACCACAAGUAUGGGCCGAGGCUCUGCAGAUAGAGUCGGCUGAUGUUUGUGCUCUCCCGUACGUUAUUCCAUAUUGA	MEQWSDFDDQSWLFHSIESQSKKPKVGFSEIDEPPQVWAEALQIESADVCALPYVIPYU
D02G002410.5:D02:+:2781577:2781753	dORF	D02	2781577	2781753	+	4.57804e-05	AUGGAACAAUGGUCUGAUUUUGAUGACCAAUCAUGGCUAUUUCACAGUAUUGAAUCUCAAUCAAAGAAACCCAAGGUGGGAUUUUCAGAGAUUGAUGAGCCACCACAAGUAUGGGCCGAGGCUCUGCAGAUAGAGUCGGCUGAUGUUUGUGCUCUCCCGUACGUUAUUCCAUAUUGA	MEQWSDFDDQSWLFHSIESQSKKPKVGFSEIDEPPQVWAEALQIESADVCALPYVIPYU
A05G005380.1:A05:-:5106648:5107019	internal_ORF	A05	5106648	5107019	-	4.57388e-05	AUGCUAACUUGUCACAUGAUUUUCCCAUUAAAACAGAGGGUUUUGAUAGGCGAAGGGAGUGUGACAACACUGAUGGUACUUGGCAAUGGGGAGAAGAUGAUCUUUACAGCAGAAAAAAUAGAUCUGAGGACUUUAAGAGAGGACAUGAUGAUGAAAUGGGUUCUAGGAACAGGACUAAGGUUCGAGGAAAUGAAAGGACUGAAAGAGAUGGUUAUCCACCUUCUAGAAAACAGUUUGUUAAUGGCAGUUAUAAAGUUCAUCGUGAUAAGGAUGUUAGUACAAGACUUAGGGAAAGAGAUGAUAAUUCGAAGAGUAGGUAUCAUGCAGCCGAUGAUUACCACAACAAAAGAAGGAAAGAUGAGGAUUAUCUGA	MLTCHMIFPLKQRVLIGEGSVTTLMVLGNGEKMIFTAEKIDLRTLREDMMMKWVLGTGLRFEEMKGLKEMVIHLLENSLLMAVIKFIVIRMLVQDLGKEMIIRRVGIMQPMITTTKEGKMRIIU
D08G008120.1:D08:+:12492872:12493231	dORF	D08	12492872	12493231	+	4.56567e-05	AUGGAUCUUUUAACUACACAACCGCAACCAGCUAGAAACCAAUGUGAUUUCACAUUUUCAAAGAAGAAAAAAAAUUCUAAUGCAAAUGAUCAUAUUUCUUCUACUUCAUUUACUAAUGCUAUCACUUUAUUGGCAGAAAACAUACGGGCCGUUGGCCUUGGAAUUAGCAGGAGCAUUGCCUCUGAAGUGUUAAUUCAACAAAAGUCAAAAAUGGUCAUUCAAGAAAGCGCUCUAAAAUUAUAUUUAACUUUAUGUGAAGUUGAAAGUUUAAUUGAGGAUGAGCGCUAUCGUGCAUUGAGCAAACUUCCAAAUCAUCCAACGCAAAUGUUCAUUUUUUUUAGUUUACCUUCUUCUGUGUAA	MDLLTTQPQPARNQCDFTFSKKKKNSNANDHISSTSFTNAITLLAENIRAVGLGISRSIASEVLIQQKSKMVIQESALKLYLTLCEVESLIEDERYRALSKLPNHPTQMFIFFSLPSSVU
A13G016260.10:A13:+:96029504:96029707	dORF	A13	96029504	96029707	+	4.56257e-05	AUGGGAAUUUUCACAUACAGUUACUCACCAUCAUCUCCAUCUGAUGCCCCAGUUCACUGUUUCUUGGGUUCGUCGUCAGGAACUGCUGGGUUAAACCUGUCAUCAGAGGGACUUGUUGAAGCAGUCCCUACAAAGCCCAGGCGACUAUCACUGUCCGAAAAUAGACAGUUGUCUCCCAGUGAUGAUAUUGACGCUGAGGGAUAA	MGIFTYSYSPSSPSDAPVHCFLGSSSGTAGLNLSSEGLVEAVPTKPRRLSLSENRQLSPSDDIDAEGU
A13G016260.12:A13:+:96029504:96029707	dORF	A13	96029504	96029707	+	4.56257e-05	AUGGGAAUUUUCACAUACAGUUACUCACCAUCAUCUCCAUCUGAUGCCCCAGUUCACUGUUUCUUGGGUUCGUCGUCAGGAACUGCUGGGUUAAACCUGUCAUCAGAGGGACUUGUUGAAGCAGUCCCUACAAAGCCCAGGCGACUAUCACUGUCCGAAAAUAGACAGUUGUCUCCCAGUGAUGAUAUUGACGCUGAGGGAUAA	MGIFTYSYSPSSPSDAPVHCFLGSSSGTAGLNLSSEGLVEAVPTKPRRLSLSENRQLSPSDDIDAEGU
D04G007630.1:D04:+:14124792:14125531	dORF	D04	14124792	14125531	+	4.55892e-05	AUGGCCAUAAUACAAGCUUUACGGGAGUCUGGUGUGUUCAGCUCUGUCAUUGCAAAUGCCCCCGCUACUCUUUCAAGGGACAAGUUCAUGUCAUCCAUUAAUAGUAGCAACUCAUCAAGAGAUGUUCCUUCAGUGUCUUUUUCUUCAAGAAAGAUUGGUGGAGAGGGAGAGAAUAAGGCAUCUGCUAGGAAGUUGCUGAAAAUUGAAGCUAUGGCAGCUGAGGUAGCAGCUGUUCCGCCAUUAUCACCCCCUGUAUGGACAGACAAUGACCGCAGCCCCAUUGUAGAAAGAGUAGCUGGUGGGAAUUCUUCUAUUUAA	MAIIQALRESGVFSSVIANAPATLSRDKFMSSINSSNSSRDVPSVSFSSRKIGGEGENKASARKLLKIEAMAAEVAAVPPLSPPVWTDNDRSPIVERVAGGNSSIU
D08G020530.1:D08:+:61227853:61228564	internal_ORF	D08	61227853	61228564	+	4.55313e-05	AUGCUUAUGGUGGAAGAAAUGUUCCAGAAAGAAACCAUGAUAGAUAUUCUAGCUACAGAAAUCAUUCUGAUCGAUCAACACGAAGACGUUAUAGAAGCCCGCCAAGAGGCCGUAGUCCCCCUAGAUACAGAGAUCAUAGUGAGAGCCAGAGUCCUGUUCGAAGUCCUAGUCCUAGAGACAAACGACCUGCCAUAA	MLMVEEMFQKETMIDILATEIILIDQHEDVIEARQEAVVPLDTEIIVRARVLFEVLVLETNDLPU
A01G010020.2:A01:+:22144823:22145433	dORF	A01	22144823	22145433	+	4.54973e-05	AUGGACAAAACUUACCAACCUGGUUCCCUUAUCCCAAACCAGGGAUUCCUCCCAGUAGAAGCUUCGAUAGCAGAAGUCGAAGUAUGGGGACUUGGUGGUAAGACUGCAAAGGAAGUCCAGGAUUCGUACAAGAAAAGAGAAGAACUUUUUACUGAGCAAAGAAGAAAGGUUGACUUGAAAACAUUUGCAACAUGGGAUGAUUCGCCUGAGAAGAUGAUGAUUGAUAUGAUGGGUGAUCCCAACAGAGUUCAGCGAGAAGAUCGCUGA	MDKTYQPGSLIPNQGFLPVEASIAEVEVWGLGGKTAKEVQDSYKKREELFTEQRRKVDLKTFATWDDSPEKMMIDMMGDPNRVQREDRU
A01G010020.4:A01:+:22144823:22145433	dORF	A01	22144823	22145433	+	4.54973e-05	AUGGACAAAACUUACCAACCUGGUUCCCUUAUCCCAAACCAGGGAUUCCUCCCAGUAGAAGCUUCGAUAGCAGAAGUCGAAGUAUGGGGACUUGGUGGUAAGACUGCAAAGGAAGUCCAGGAUUCGUACAAGAAAAGAGAAGAACUUUUUACUGAGCAAAGAAGAAAGGUUGACUUGAAAACAUUUGCAACAUGGGAUGAUUCGCCUGAGAAGAUGAUGAUUGAUAUGAUGGGUGAUCCCAACAGAGUUCAGCGAGAAGAUCGCUGA	MDKTYQPGSLIPNQGFLPVEASIAEVEVWGLGGKTAKEVQDSYKKREELFTEQRRKVDLKTFATWDDSPEKMMIDMMGDPNRVQREDRU
D11G017340.4:D11:-:18214172:18215055	odORF	D11	18214172	18215055	-	4.54561e-05	AUGAACAGUGCUGUUGAAGCUAAAGUUCCGGAAACUGUGUCAAGUUCUGCAGUAGGCAUCAGAGGAAGUACUGUUUUUAGUAGUAGUGAGGUUUCAAGGGCAACCCUAAAGCUUGAUGAUCCUCAAACUGGUGACUUUGAAGAGUUCCGUGGAUCUUCUGAGCAUACAAGUGCUCAGAGCAUUUUUCAGUCGUUCAUGGCUUCUUCUGGACAAAGCAUGAAUGCACAACAGGAUUCAUAUCCAAAUACGAACAUCCACCAAAGUUCCUAUCAGAAAAUGAGUGCUCAAUAUAGCCCCUAUCAAGAUGUGAGUGCUCAACAGAACUAUUCAAACAGGCAAGCUCAUCAAGGCCCAUAUCAUAAUUUGACUGUGCAGCAAAGCCCCUAUCCACUAAAUUCU…	MNSAVEAKVPETVSSSAVGIRGSTVFSSSEVSRATLKLDDPQTGDFEEFRGSSEHTSAQSIFQSFMASSGQSMNAQQDSYPNTNIHQSSYQKMSAQYSPYQDVSAQQNYSNRQAHQGPYHNLTVQQSPYPLNSQQGPYANFNAPPSAYHNYSAQQGSNPYU
D07G004630.2:D07:-:4948633:4949112	dORF	D07	4948633	4949112	-	4.5436e-05	AUGAAUGACCUUGAUCAGGCAAUCAAGUUGCUACAGAAGGCCUUAAAAAUAUACAAUGAUUGCCCUGGUCAGCAAAGUACAAUUGCUGGAAUUGAAGCACAGAUAGGAGUAAUGUAUUACAUGCUGGGGAACUAUUCAGAAUCUUACAACUCCUUCGAAGGUGCCAUUUCAAAGCUACGUGCAUGUGGACAGAGGAAAUCUGCCUUCUUUGGCGUUGCUCUCAAUCAGAUGGGGCUAGCUUGUGUCCAAUGCUACGCUAUACAUGAGGCUGUCCAGUUGUUCGAAGAAGCCAAGAGCAUAUUGGAGCAAGAGUGCGGACCAUACCACCUUGAUACACUUGGUGUUUAUAGUAAUCUUGCAGGCACUUAUGAUGCAAGUGGCAGGUAUCAAUAUGCUUCU…	MNDLDQAIKLLQKALKIYNDCPGQQSTIAGIEAQIGVMYYMLGNYSESYNSFEGAISKLRACGQRKSAFFGVALNQMGLACVQCYAIHEAVQLFEEAKSILEQECGPYHLDTLGVYSNLAGTYDASGRYQYASVPFFSISYLYLIVKIHDATLTFLGLRU
A07G000670.1:A07:+:729512:729634	odORF	A07	729512	729634	+	4.53857e-05	AUGACAACGAUGCCGGAACCGGCAUGCCGGAAACUCCGUUCAUGGGAUGAUGAUGAUGAUGAUGAUGAUGAUGAUGAUCCGAUGAGACCUUCAUUGAGUCACAUGAAGAAGCUAGGUGUUUAG	MTTMPEPACRKLRSWDDDDDDDDDDDPMRPSLSHMKKLGVU
A05G012490.1:A05:+:11537795:11537914	internal_ORF	A05	11537795	11537914	+	4.5358e-05	AUGCGCUAUAUGGAAUCUGUUAUCAAACCUAAACAAGAGUCCAAUACGUCUCAUCAAGAAGAUUUUAUCUUCAAAACCAAUCAAACUCAUAUUCAAGUUGCCUUGGACGAUCCUCAGUAA	MRYMESVIKPKQESNTSHQEDFIFKTNQTHIQVALDDPQU
A12G021280.1:A12:+:99982868:99983230	dORF	A12	99982868	99983230	+	4.52983e-05	AUGGAAAUCGUUGCCAUUCUUCUUUGUCAGUUUGAAAAUCUAACCCUGGAAUACAACCAUACUGAGGAUUCCAAUGUUUUUAUUGAAGCGUUGCAGAGUUUGAAGAACCAGCUUAAUGUUCUUAAGAAAAAUCUCAACGGGAAAGACUUCUUGGACUUGUGGCGAAGUGUGGCGGAUAGGCUGGACCGUUUUAUAUGUGGUAGCAUUUUAGGAGGUGAUGUUAAGUUUUCAAAGAAGCAAAGCAAUGAGUUUGGAACUGAUAUGCAAGUAUUGUUCCUUGUGUUCCAACCAUUUUGUGCUCGUCCUGAAGCAUUUUUCCCCUGUAUUAGGGACAUCCUGAAGCUGUUCGCAAUGGGUGGAUGA	MEIVAILLCQFENLTLEYNHTEDSNVFIEALQSLKNQLNVLKKNLNGKDFLDLWRSVADRLDRFICGSILGGDVKFSKKQSNEFGTDMQVLFLVFQPFCARPEAFFPCIRDILKLFAMGGU
A05G033590.2:A05:+:71264077:71265015	uORF	A05	71264077	71265015	+	4.49721e-05	AUGGUGUCAAUCCUAUCAGCAACUCCGUAUAGUCCUGUUCAUCCUAUAACAAAUAUGGUUCCUCUGAGUCUUGUGCUUUUAUUUUCUCUCAUUAAAGAGGCAUUUGAGGACUGGGUGAGUAUUACAUUGCAUGCUUAUUGUAGCAUACCUUUUCUUCCUUUGGCUUGUGCCCUUAUUGACUUUCUCAUCUUGUCUUUAUUUUUGGUUUGGGAGGUUUUUGGGCCAGGGAUUAAGUUUCUGGAAGGUUUAGCUUGA	MVSILSATPYSPVHPITNMVPLSLVLLFSLIKEAFEDWVSITLHAYCSIPFLPLACALIDFLILSLFLVWEVFGPGIKFLEGLAU
A05G033590.3:A05:+:71264077:71265015	uORF	A05	71264077	71265015	+	4.49721e-05	AUGGUGUCAAUCCUAUCAGCAACUCCGUAUAGUCCUGUUCAUCCUAUAACAAAUAUGGUUCCUCUGAGUCUUGUGCUUUUAUUUUCUCUCAUUAAAGAGGCAUUUGAGGACUGGGUGAGUAUUACAUUGCAUGCUUAUUGUAGCAUACCUUUUCUUCCUUUGGCUUGUGCCCUUAUUGACUUUCUCAUCUUGUCUUUAUUUUUGGUUUGGGAGGUUUUUGGGCCAGGGAUUAAGUUUCUGGAAGGUUUAGCUUGA	MVSILSATPYSPVHPITNMVPLSLVLLFSLIKEAFEDWVSITLHAYCSIPFLPLACALIDFLILSLFLVWEVFGPGIKFLEGLAU
A05G033590.4:A05:+:71264077:71265015	uORF	A05	71264077	71265015	+	4.49721e-05	AUGGUGUCAAUCCUAUCAGCAACUCCGUAUAGUCCUGUUCAUCCUAUAACAAAUAUGGUUCCUCUGAGUCUUGUGCUUUUAUUUUCUCUCAUUAAAGAGGCAUUUGAGGACUGGGUGAGUAUUACAUUGCAUGCUUAUUGUAGCAUACCUUUUCUUCCUUUGGCUUGUGCCCUUAUUGACUUUCUCAUCUUGUCUUUAUUUUUGGUUUGGGAGGUUUUUGGGCCAGGGAUUAAGUUUCUGGAAGGUUUAGCUUGA	MVSILSATPYSPVHPITNMVPLSLVLLFSLIKEAFEDWVSITLHAYCSIPFLPLACALIDFLILSLFLVWEVFGPGIKFLEGLAU
D04G015500.3:D04:-:50013729:50015530	uORF	D04	50013729	50015530	-	4.48755e-05	AUGGCAUCUGAGUUAUCGGGUCGAGGCAACUCGAGUGGUUCCAAAGGGUUCGAUUUUGCCUCAGAUGAUAUUCUUUGCUCGUAUGAGGACUACGGGAACCAGGAAUCGUCAAAUGGUAGCCACGCCGAAGCUGCACUCGGUACCACUACUACCAGCUCUUCCACGGAUUUUCACAAAGGCAGAGUGGCACGAUCAAUAUUUCCAGCUAAUGCAUACAGUCAACCAGAUGAUUCGUUGUACUCAGAUGUGACUGCUACUGUUGAAAAAACCAUGAAAAAAUACGCAGACAACCUCAUGCGCUUUCUUGAGGGAAUAAGUUCACGACUGUCACAGUUGGAGUUAUAUUGCUACAAUCUUGAUAAAUCGAUUGGAGAAAUGCAAUCUGAUUUAAUUCGUGAU…	MASELSGRGNSSGSKGFDFASDDILCSYEDYGNQESSNGSHAEAALGTTTTSSSTDFHKGRVARSIFPANAYSQPDDSLYSDVTATVEKTMKKYADNLMRFLEGISSRLSQLELYCYNLDKSIGEMQSDLIRDNEDADSKLNSIEKHLQEVSILGTFLCFYYKMDFTNLLAIRYTTFVPDIFSSCSLKPU
D04G015500.5:D04:-:50013729:50015530	uORF	D04	50013729	50015530	-	4.48755e-05	AUGGCAUCUGAGUUAUCGGGUCGAGGCAACUCGAGUGGUUCCAAAGGGUUCGAUUUUGCCUCAGAUGAUAUUCUUUGCUCGUAUGAGGACUACGGGAACCAGGAAUCGUCAAAUGGUAGCCACGCCGAAGCUGCACUCGGUACCACUACUACCAGCUCUUCCACGGAUUUUCACAAAGGCAGAGUGGCACGAUCAAUAUUUCCAGCUAAUGCAUACAGUCAACCAGAUGAUUCGUUGUACUCAGAUGUGACUGCUACUGUUGAAAAAACCAUGAAAAAAUACGCAGACAACCUCAUGCGCUUUCUUGAGGGAAUAAGUUCACGACUGUCACAGUUGGAGUUAUAUUGCUACAAUCUUGAUAAAUCGAUUGGAGAAAUGCAAUCUGAUUUAAUUCGUGAU…	MASELSGRGNSSGSKGFDFASDDILCSYEDYGNQESSNGSHAEAALGTTTTSSSTDFHKGRVARSIFPANAYSQPDDSLYSDVTATVEKTMKKYADNLMRFLEGISSRLSQLELYCYNLDKSIGEMQSDLIRDNEDADSKLNSIEKHLQEVSILGTFLCFYYKMDFTNLLAIRYTTFVPDIFSSCSLKPU
D02G003080.1:D02:+:4068400:4069796	odORF	D02	4068400	4069796	+	4.48015e-05	AUGGCUAGUCACAUCUUCCAAAUUCAGCGUGAUUUUAAUGAAAAUGAUUACGAAAUGCUGUUGGCCCUUGAUGAUAACAAUCAUCAGCAUGGUGGUGCAUCUAUUAAUCAGAUUAACAGUUUGCCACUUUCCAAAGUACAGACUGAUAAUUUCGAAGAAGCUUGUGCCAUAUGCCUUGAAACUCCUGCCAUUGGACAAAACAUUCGCCAUCUUCCUUGUCUACAUAAAUUUCACAAGAAUUGUAUCGAUCCAUGGCUGAGCAGGAAAACAUCAUGCCCGGUUUGCAAAUCAUCUAUCACAUGA	MASHIFQIQRDFNENDYEMLLALDDNNHQHGGASINQINSLPLSKVQTDNFEEACAICLETPAIGQNIRHLPCLHKFHKNCIDPWLSRKTSCPVCKSSITU
D02G003080.2:D02:+:4068400:4069796	odORF	D02	4068400	4069796	+	4.48015e-05	AUGGCUAGUCACAUCUUCCAAAUUCAGCGUGAUUUUAAUGAAAAUGAUUACGAAAUGCUGUUGGCCCUUGAUGAUAACAAUCAUCAGCAUGGUGGUGCAUCUAUUAAUCAGAUUAACAGUUUGCCACUUUCCAAAGUACAGACUGAUAAUUUCGAAGAAGCUUGUGCCAUAUGCCUUGAAACUCCUGCCAUUGGACAAAACAUUCGCCAUCUUCCUUGUCUACAUAAAUUUCACAAGAAUUGUAUCGAUCCAUGGCUGAGCAGGAAAACAUCAUGCCCGGUUUGCAAAUCAUCUAUCACAUGA	MASHIFQIQRDFNENDYEMLLALDDNNHQHGGASINQINSLPLSKVQTDNFEEACAICLETPAIGQNIRHLPCLHKFHKNCIDPWLSRKTSCPVCKSSITU
A06G005020.1:A06:+:8247328:8247684	dORF	A06	8247328	8247684	+	4.47762e-05	AUGUCCCUGCAAGUCAUUGCUAGUUCAAUCCCUGCAAACAAGAGUAAAACACCCAAGAUACCAACAGGAAACUGGUGCAAAAUUGUCACUAAAGAAGUUCCUAAUACCAAACCCAACAUCAUUUUGGCUGCACCAAGUAAGGCAACACACCCACCACUCCUGCCCCCAAACUUGUACUGUCCAGCUAACCCACCUGCACCAUGGCAACAUGGCAUGGCACCAAACCAACACCCCACCAAGUUCAUUAGCCCCACGGUUACCGAAACCGAGGUGGCCGAGAAUUCCCUUCCUGGAAAAAGAUCUGAUGACAACUUACAGACAGCAAUCACCGAGUUCAGUACUGAUAAAGGUAGUUGA	MSLQVIASSIPANKSKTPKIPTGNWCKIVTKEVPNTKPNIILAAPSKATHPPLLPPNLYCPANPPAPWQHGMAPNQHPTKFISPTVTETEVAENSLPGKRSDDNLQTAITEFSTDKGSU
A06G005020.2:A06:+:8247328:8247684	dORF	A06	8247328	8247684	+	4.47762e-05	AUGUCCCUGCAAGUCAUUGCUAGUUCAAUCCCUGCAAACAAGAGUAAAACACCCAAGAUACCAACAGGAAACUGGUGCAAAAUUGUCACUAAAGAAGUUCCUAAUACCAAACCCAACAUCAUUUUGGCUGCACCAAGUAAGGCAACACACCCACCACUCCUGCCCCCAAACUUGUACUGUCCAGCUAACCCACCUGCACCAUGGCAACAUGGCAUGGCACCAAACCAACACCCCACCAAGUUCAUUAGCCCCACGGUUACCGAAACCGAGGUGGCCGAGAAUUCCCUUCCUGGAAAAAGAUCUGAUGACAACUUACAGACAGCAAUCACCGAGUUCAGUACUGAUAAAGGUAGUUGA	MSLQVIASSIPANKSKTPKIPTGNWCKIVTKEVPNTKPNIILAAPSKATHPPLLPPNLYCPANPPAPWQHGMAPNQHPTKFISPTVTETEVAENSLPGKRSDDNLQTAITEFSTDKGSU
A06G005020.3:A06:+:8247328:8247684	dORF	A06	8247328	8247684	+	4.47762e-05	AUGUCCCUGCAAGUCAUUGCUAGUUCAAUCCCUGCAAACAAGAGUAAAACACCCAAGAUACCAACAGGAAACUGGUGCAAAAUUGUCACUAAAGAAGUUCCUAAUACCAAACCCAACAUCAUUUUGGCUGCACCAAGUAAGGCAACACACCCACCACUCCUGCCCCCAAACUUGUACUGUCCAGCUAACCCACCUGCACCAUGGCAACAUGGCAUGGCACCAAACCAACACCCCACCAAGUUCAUUAGCCCCACGGUUACCGAAACCGAGGUGGCCGAGAAUUCCCUUCCUGGAAAAAGAUCUGAUGACAACUUACAGACAGCAAUCACCGAGUUCAGUACUGAUAAAGGUAGUUGA	MSLQVIASSIPANKSKTPKIPTGNWCKIVTKEVPNTKPNIILAAPSKATHPPLLPPNLYCPANPPAPWQHGMAPNQHPTKFISPTVTETEVAENSLPGKRSDDNLQTAITEFSTDKGSU
A06G005020.4:A06:+:8247328:8247684	dORF	A06	8247328	8247684	+	4.47762e-05	AUGUCCCUGCAAGUCAUUGCUAGUUCAAUCCCUGCAAACAAGAGUAAAACACCCAAGAUACCAACAGGAAACUGGUGCAAAAUUGUCACUAAAGAAGUUCCUAAUACCAAACCCAACAUCAUUUUGGCUGCACCAAGUAAGGCAACACACCCACCACUCCUGCCCCCAAACUUGUACUGUCCAGCUAACCCACCUGCACCAUGGCAACAUGGCAUGGCACCAAACCAACACCCCACCAAGUUCAUUAGCCCCACGGUUACCGAAACCGAGGUGGCCGAGAAUUCCCUUCCUGGAAAAAGAUCUGAUGACAACUUACAGACAGCAAUCACCGAGUUCAGUACUGAUAAAGGUAGUUGA	MSLQVIASSIPANKSKTPKIPTGNWCKIVTKEVPNTKPNIILAAPSKATHPPLLPPNLYCPANPPAPWQHGMAPNQHPTKFISPTVTETEVAENSLPGKRSDDNLQTAITEFSTDKGSU
A06G005020.5:A06:+:8247328:8247684	dORF	A06	8247328	8247684	+	4.47762e-05	AUGUCCCUGCAAGUCAUUGCUAGUUCAAUCCCUGCAAACAAGAGUAAAACACCCAAGAUACCAACAGGAAACUGGUGCAAAAUUGUCACUAAAGAAGUUCCUAAUACCAAACCCAACAUCAUUUUGGCUGCACCAAGUAAGGCAACACACCCACCACUCCUGCCCCCAAACUUGUACUGUCCAGCUAACCCACCUGCACCAUGGCAACAUGGCAUGGCACCAAACCAACACCCCACCAAGUUCAUUAGCCCCACGGUUACCGAAACCGAGGUGGCCGAGAAUUCCCUUCCUGGAAAAAGAUCUGAUGACAACUUACAGACAGCAAUCACCGAGUUCAGUACUGAUAAAGGUAGUUGA	MSLQVIASSIPANKSKTPKIPTGNWCKIVTKEVPNTKPNIILAAPSKATHPPLLPPNLYCPANPPAPWQHGMAPNQHPTKFISPTVTETEVAENSLPGKRSDDNLQTAITEFSTDKGSU
A06G005020.7:A06:+:8247328:8247684	dORF	A06	8247328	8247684	+	4.47762e-05	AUGUCCCUGCAAGUCAUUGCUAGUUCAAUCCCUGCAAACAAGAGUAAAACACCCAAGAUACCAACAGGAAACUGGUGCAAAAUUGUCACUAAAGAAGUUCCUAAUACCAAACCCAACAUCAUUUUGGCUGCACCAAGUAAGGCAACACACCCACCACUCCUGCCCCCAAACUUGUACUGUCCAGCUAACCCACCUGCACCAUGGCAACAUGGCAUGGCACCAAACCAACACCCCACCAAGUUCAUUAGCCCCACGGUUACCGAAACCGAGGUGGCCGAGAAUUCCCUUCCUGGAAAAAGAUCUGAUGACAACUUACAGACAGCAAUCACCGAGUUCAGUACUGAUAAAGGUAGUUGA	MSLQVIASSIPANKSKTPKIPTGNWCKIVTKEVPNTKPNIILAAPSKATHPPLLPPNLYCPANPPAPWQHGMAPNQHPTKFISPTVTETEVAENSLPGKRSDDNLQTAITEFSTDKGSU
A06G005020.8:A06:+:8247328:8247684	dORF	A06	8247328	8247684	+	4.47762e-05	AUGUCCCUGCAAGUCAUUGCUAGUUCAAUCCCUGCAAACAAGAGUAAAACACCCAAGAUACCAACAGGAAACUGGUGCAAAAUUGUCACUAAAGAAGUUCCUAAUACCAAACCCAACAUCAUUUUGGCUGCACCAAGUAAGGCAACACACCCACCACUCCUGCCCCCAAACUUGUACUGUCCAGCUAACCCACCUGCACCAUGGCAACAUGGCAUGGCACCAAACCAACACCCCACCAAGUUCAUUAGCCCCACGGUUACCGAAACCGAGGUGGCCGAGAAUUCCCUUCCUGGAAAAAGAUCUGAUGACAACUUACAGACAGCAAUCACCGAGUUCAGUACUGAUAAAGGUAGUUGA	MSLQVIASSIPANKSKTPKIPTGNWCKIVTKEVPNTKPNIILAAPSKATHPPLLPPNLYCPANPPAPWQHGMAPNQHPTKFISPTVTETEVAENSLPGKRSDDNLQTAITEFSTDKGSU
A06G005020.9:A06:+:8247328:8247684	dORF	A06	8247328	8247684	+	4.47762e-05	AUGUCCCUGCAAGUCAUUGCUAGUUCAAUCCCUGCAAACAAGAGUAAAACACCCAAGAUACCAACAGGAAACUGGUGCAAAAUUGUCACUAAAGAAGUUCCUAAUACCAAACCCAACAUCAUUUUGGCUGCACCAAGUAAGGCAACACACCCACCACUCCUGCCCCCAAACUUGUACUGUCCAGCUAACCCACCUGCACCAUGGCAACAUGGCAUGGCACCAAACCAACACCCCACCAAGUUCAUUAGCCCCACGGUUACCGAAACCGAGGUGGCCGAGAAUUCCCUUCCUGGAAAAAGAUCUGAUGACAACUUACAGACAGCAAUCACCGAGUUCAGUACUGAUAAAGGUAGUUGA	MSLQVIASSIPANKSKTPKIPTGNWCKIVTKEVPNTKPNIILAAPSKATHPPLLPPNLYCPANPPAPWQHGMAPNQHPTKFISPTVTETEVAENSLPGKRSDDNLQTAITEFSTDKGSU
A06G005020.6:A06:+:8247328:8247684	dORF	A06	8247328	8247684	+	4.47762e-05	AUGUCCCUGCAAGUCAUUGCUAGUUCAAUCCCUGCAAACAAGAGUAAAACACCCAAGAUACCAACAGGAAACUGGUGCAAAAUUGUCACUAAAGAAGUUCCUAAUACCAAACCCAACAUCAUUUUGGCUGCACCAAGUAAGGCAACACACCCACCACUCCUGCCCCCAAACUUGUACUGUCCAGCUAACCCACCUGCACCAUGGCAACAUGGCAUGGCACCAAACCAACACCCCACCAAGUUCAUUAGCCCCACGGUUACCGAAACCGAGGUGGCCGAGAAUUCCCUUCCUGGAAAAAGAUCUGAUGACAACUUACAGACAGCAAUCACCGAGUUCAGUACUGAUAAAGGUAGUUGA	MSLQVIASSIPANKSKTPKIPTGNWCKIVTKEVPNTKPNIILAAPSKATHPPLLPPNLYCPANPPAPWQHGMAPNQHPTKFISPTVTETEVAENSLPGKRSDDNLQTAITEFSTDKGSU
A10G000810.3:A10:-:613273:613524	internal_ORF	A10	613273	613524	-	4.4477e-05	AUGAUGAAGAUGAUGCUAUCUGCAGGCGUACUAGGGCUCGUUAUUCACUUGCCAGUUUCACUCUCGAUGAACUUGAGGCCUUUCUUCAGGAAACAGAUGAUGAGGAUGAUGUUCAAAAUGUCGACGAUGAAGAGGAGUAUAGGAAAUUUCUUGCAGCUGUUUUGCAAGGUGGAGAUGGCGAUCACCAGUCAACUCAGGAAAAUGAAAAUGUUGAUGAUGAAGAUGAGGACACUGAUGCAGAUUUUGAAGUAG	MMKMMLSAGVLGLVIHLPVSLSMNLRPFFRKQMMRMMFKMSTMKRSIGNFLQLFCKVEMAITSQLRKMKMLMMKMRTLMQILKU
A10G000810.4:A10:-:613273:613524	internal_ORF	A10	613273	613524	-	4.4477e-05	AUGAUGAAGAUGAUGCUAUCUGCAGGCGUACUAGGGCUCGUUAUUCACUUGCCAGUUUCACUCUCGAUGAACUUGAGGCCUUUCUUCAGGAAACAGAUGAUGAGGAUGAUGUUCAAAAUGUCGACGAUGAAGAGGAGUAUAGGAAAUUUCUUGCAGCUGUUUUGCAAGGUGGAGAUGGCGAUCACCAGUCAACUCAGGAAAAUGAAAAUGUUGAUGAUGAAGAUGAGGACACUGAUGCAGAUUUUGAAGUAG	MMKMMLSAGVLGLVIHLPVSLSMNLRPFFRKQMMRMMFKMSTMKRSIGNFLQLFCKVEMAITSQLRKMKMLMMKMRTLMQILKU
A10G000810.2:A10:-:613273:613524	internal_ORF	A10	613273	613524	-	4.4477e-05	AUGAUGAAGAUGAUGCUAUCUGCAGGCGUACUAGGGCUCGUUAUUCACUUGCCAGUUUCACUCUCGAUGAACUUGAGGCCUUUCUUCAGGAAACAGAUGAUGAGGAUGAUGUUCAAAAUGUCGACGAUGAAGAGGAGUAUAGGAAAUUUCUUGCAGCUGUUUUGCAAGGUGGAGAUGGCGAUCACCAGUCAACUCAGGAAAAUGAAAAUGUUGAUGAUGAAGAUGAGGACACUGAUGCAGAUUUUGAAGUAG	MMKMMLSAGVLGLVIHLPVSLSMNLRPFFRKQMMRMMFKMSTMKRSIGNFLQLFCKVEMAITSQLRKMKMLMMKMRTLMQILKU
A10G000810.1:A10:-:613273:613524	internal_ORF	A10	613273	613524	-	4.4477e-05	AUGAUGAAGAUGAUGCUAUCUGCAGGCGUACUAGGGCUCGUUAUUCACUUGCCAGUUUCACUCUCGAUGAACUUGAGGCCUUUCUUCAGGAAACAGAUGAUGAGGAUGAUGUUCAAAAUGUCGACGAUGAAGAGGAGUAUAGGAAAUUUCUUGCAGCUGUUUUGCAAGGUGGAGAUGGCGAUCACCAGUCAACUCAGGAAAAUGAAAAUGUUGAUGAUGAAGAUGAGGACACUGAUGCAGAUUUUGAAGUAG	MMKMMLSAGVLGLVIHLPVSLSMNLRPFFRKQMMRMMFKMSTMKRSIGNFLQLFCKVEMAITSQLRKMKMLMMKMRTLMQILKU
A12G018740.1:A12:-:95777072:95777595	ouORF	A12	95777072	95777595	-	4.44186e-05	AUGGGAUCUGGCGCUGGAAGUUUUCUUAAGGUUUUUUUUAAGAACUUUGAUAUUCUUGCUGGGCCAGUUAUUAGUCUUCUGUAUCCUCUUUAUGCCUCAGUUAGGGCAAUUGAAUCCGAGUCUCGUGCCGAUGACCGACAAUGGCUUACAUAUUGGUUCUCUAUUCCAUGA	MGSGAGSFLKVFFKNFDILAGPVISLLYPLYASVRAIESESRADDRQWLTYWFSIPU
A06G004120.3:A06:-:6247189:6248001	dORF	A06	6247189	6248001	-	4.44023e-05	AUGAAAAAUGAGAAUCUGGUUCUUUCAAAAGAUGCUCAUCAUUUCGACACCAAGUUUCCAGGUUUACAGCAAGAAUUAAUGCAGUUAGAUAAGGUGAAUGAAGAACUGGGAAGCAUAUUUCCUAUGUUUAAUGAAUAUUCAGAAACUGGAAAUGCAUUAGAACGAGUACUUGCAUUGGAACUUGAGCUUGCGGAGGCACUGCAAACAAAGAAGUCAAGCAUACUUUUUCAGAGCUCCUUCCUGAAACAUCACAAUGAUGAGGAAGCAGUGUUCAAAAGUUUCAGGGACAUCAAUGAACUGAUCAAAGACAUGUUGGAGAUAAAGGGCAGAUAUGGAGCUGUAGAGACCGAACUAAAAGAGAUGCAUGAACGAUACUCUCAGCUAAGCCUCAAUUUGCAG…	MKNENLVLSKDAHHFDTKFPGLQQELMQLDKVNEELGSIFPMFNEYSETGNALERVLALELELAEALQTKKSSILFQSSFLKHHNDEEAVFKSFRDINELIKDMLEIKGRYGAVETELKEMHERYSQLSLNLQRLRETKTNDDSQECSGIEERSKLNSLLISFSWGPFLSHKNKHGTGCPU
A03G018100.5:A03:-:106709939:106710061	uORF	A03	106709939	106710061	-	4.43271e-05	AUGGCAAAUUUGUCGGAAACUGAUCCAGAAGCCAGUUGGGAUUUUGAGGGUGGGACUGAUAUAUUUCUGGAUCAAGAGUUGGGUCAUUACUAUCAGCAAACUGUACCUGUAGAUACUAGAUAG	MANLSETDPEASWDFEGGTDIFLDQELGHYYQQTVPVDTRU
A11G016380.1:A11:-:19785264:19785791	dORF	A11	19785264	19785791	-	4.40912e-05	AUGGUGGUUGAUUUUGUCCCGGUGUUCAGAACCUCUUGGAAGGACAAGUUAUUGGAAGGGAGAGCUGUUGGUUCUUCUACUUCUCCUAUGACUUUGGAAGGUUGUACUGAUGAGGAAUUUGAUUUUGAAGAUGUUGAUAUCUCAAGAUCUAUUGUCAAUGGAAUCCUGACCAUUGAUUUCUCUGAACAAAUUCAAAAGCUACUGGUCAAGGACAUGGACUCGAUAGUUGUGGUUAAAUUGUUGGGGCACAACAUAGGGUACGGAGUCCUUUUGAAUCAGAUUUCUAGUCUCUGGAAACAUUCCCAACCAUUCCACCUCAUGGAUGUAGAUAAUGGAUACUAUCUAGUAAGAUUUCAAAAUAAAAAAGACUAUGAAAUGGUUUUGACACAGGGUCCAUGG…	MVVDFVPVFRTSWKDKLLEGRAVGSSTSPMTLEGCTDEEFDFEDVDISRSIVNGILTIDFSEQIQKLLVKDMDSIVVVKLLGHNIGYGVLLNQISSLWKHSQPFHLMDVDNGYYLVRFQNKKDYEMVLTQGPWVVFSHYLTVLLLSMDFNPLKPFPSMVLAWIHFLGLSMFLYKWU
D02G003000.1:D02:-:3967290:3967436	internal_ORF	D02	3967290	3967436	-	4.39058e-05	AUGCUGGUAAGGUGGGAGGGCAUGGUGGAAGUGUUGACAAUGGUAAUACUGAUGCAAGUGGUACUUAUAAUGGUGAAAAAGGUAGUGAUGGCAAAGCUAGUGCUACUAGUAAGGGUGAAGCUAAAGUUGGUUUUGAAGGUAAAGUAG	MLVRWEGMVEVLTMVILMQVVLIMVKKVVMAKLVLLVRVKLKLVLKVKU
D02G003000.2:D02:-:3967290:3967436	internal_ORF	D02	3967290	3967436	-	4.39058e-05	AUGCUGGUAAGGUGGGAGGGCAUGGUGGAAGUGUUGACAAUGGUAAUACUGAUGCAAGUGGUACUUAUAAUGGUGAAAAAGGUAGUGAUGGCAAAGCUAGUGCUACUAGUAAGGGUGAAGCUAAAGUUGGUUUUGAAGGUAAAGUAG	MLVRWEGMVEVLTMVILMQVVLIMVKKVVMAKLVLLVRVKLKLVLKVKU
D06G012440.2:D06:+:30623707:30624048	dORF	D06	30623707	30624048	+	4.39022e-05	AUGUUGAGACGGAGUAGACUUUUAACAGCUGACCUUAGGGUUUUUGGACUCGCGGUGCAGGAAAUGAAGAAUGAAGCAGCUUCCCAACUAGCUUCUUUGUACAAUGAUAUACGCCCUGCAAUUGAAGAACAUGAGAGGGAUAACCAAGACAGUGUAUCGACCAGUGUUGCUGAGAAGUGGAUCGAAGCGUCCUGCUCCAAACUGAAGAUAGAAUUUGAUUUUCAUUCUUCAAUUCUCAGAAAUAUUGUCUGCACUCCGCAAAAGGCAUGUGAACAAGUGAAGCCUUGUGAACCGGAAGGACACGGAGGCAAUAAUGAUACUGAAGUAAAGUUGGAAUUUUGA	MLRRSRLLTADLRVFGLAVQEMKNEAASQLASLYNDIRPAIEEHERDNQDSVSTSVAEKWIEASCSKLKIEFDFHSSILRNIVCTPQKACEQVKPCEPEGHGGNNDTEVKLEFU
D09G003260.2:D09:+:10205768:10206199	dORF	D09	10205768	10206199	+	4.37309e-05	AUGAUUUUACGACUUGCUGAUGAUCUUGGUACAUCUGUGGGUGAAUUGAAAAGAGGUGAUGUCUCCAAAUCAAUUCAAUGUUACAUGCAUGAAACUGGUUGUUCUGAAGAGGAAUCUCGUAAGCAAGUAAAGACGUUAAUUGAUGCAACAUGGAAAAGGAUGAAUGAAGAAUCUCUAAUGUCUCAAUCCUCCUUAUCUCUUCCGUUUAAACAUAUUGCAUUGAACCUAGCAAGGAUGGCUCAAUGCAUGUACCAAUAUGGUGACGGUCAUGGGGUUGAGGAUCAAGAGACCAAAGAUCGUGUAUUAUUAUUACUUGUUUCAUCUAUUCCUUAUUUGUCGUGA	MILRLADDLGTSVGELKRGDVSKSIQCYMHETGCSEEESRKQVKTLIDATWKRMNEESLMSQSSLSLPFKHIALNLARMAQCMYQYGDGHGVEDQETKDRVLLLLVSSIPYLSU
D09G003260.7:D09:+:10205768:10206199	dORF	D09	10205768	10206199	+	4.37309e-05	AUGAUUUUACGACUUGCUGAUGAUCUUGGUACAUCUGUGGGUGAAUUGAAAAGAGGUGAUGUCUCCAAAUCAAUUCAAUGUUACAUGCAUGAAACUGGUUGUUCUGAAGAGGAAUCUCGUAAGCAAGUAAAGACGUUAAUUGAUGCAACAUGGAAAAGGAUGAAUGAAGAAUCUCUAAUGUCUCAAUCCUCCUUAUCUCUUCCGUUUAAACAUAUUGCAUUGAACCUAGCAAGGAUGGCUCAAUGCAUGUACCAAUAUGGUGACGGUCAUGGGGUUGAGGAUCAAGAGACCAAAGAUCGUGUAUUAUUAUUACUUGUUUCAUCUAUUCCUUAUUUGUCGUGA	MILRLADDLGTSVGELKRGDVSKSIQCYMHETGCSEEESRKQVKTLIDATWKRMNEESLMSQSSLSLPFKHIALNLARMAQCMYQYGDGHGVEDQETKDRVLLLLVSSIPYLSU
D03G003190.3:D03:+:3320167:3321405	ouORF	D03	3320167	3321405	+	4.36527e-05	AUGGAAGUUAAUCAACAGGCUAGAUGUAGAGAGUUGGCUAAAUCGUCCUCAUUUUAUAGUACAGUUUACUCUGAGAUAGAAGAGGUCGGAUGGGAUCAUUUGGUGAGGGCGGGAGGAGAUCUAAGUUUCCUUAUUUUUCGUGUUUUGAUGUUCCCUAUAUCUUCAAUUUAA	MEVNQQARCRELAKSSSFYSTVYSEIEEVGWDHLVRAGGDLSFLIFRVLMFPISSIU
D11G009390.2:D11:-:7772594:7772845	uORF	D11	7772594	7772845	-	4.36097e-05	AUGGCGGAGGAAGUGAAGAAGCAGGCUGAAGCUGAAACGACGGCGGCUCCACCGCCGGCAGUGGAGGUUCCAAAAGCUGAAUCUGAGGAAAAAACUGUAUCUCCACCGCCAGCAGAGGAGAAACCUGAAGAGUCCAAAGCUCUUGUUGUAGUUGAGAGUAAGCUUGGCUGUUACCUCAUUUCGCGCUUGUUUUACAUAUAUAGUCUCAACUUUCAACAUGAAAAUCAUGAAAAUUUAUAUGCUUUCUUUUAA	MAEEVKKQAEAETTAAPPPAVEVPKAESEEKTVSPPPAEEKPEESKALVVVESKLGCYLISRLFYIYSLNFQHENHENLYAFFU
D11G009390.3:D11:-:7772594:7772845	uORF	D11	7772594	7772845	-	4.36097e-05	AUGGCGGAGGAAGUGAAGAAGCAGGCUGAAGCUGAAACGACGGCGGCUCCACCGCCGGCAGUGGAGGUUCCAAAAGCUGAAUCUGAGGAAAAAACUGUAUCUCCACCGCCAGCAGAGGAGAAACCUGAAGAGUCCAAAGCUCUUGUUGUAGUUGAGAGUAAGCUUGGCUGUUACCUCAUUUCGCGCUUGUUUUACAUAUAUAGUCUCAACUUUCAACAUGAAAAUCAUGAAAAUUUAUAUGCUUUCUUUUAA	MAEEVKKQAEAETTAAPPPAVEVPKAESEEKTVSPPPAEEKPEESKALVVVESKLGCYLISRLFYIYSLNFQHENHENLYAFFU
D13G011270.3:D13:+:33584146:33584394	uORF	D13	33584146	33584394	+	4.35584e-05	AUGGAAGACGCCAUUGUUGUUAACCAACGACACCAAGAGCUGAUGGAGUUGCCGCCUGGUUUUCGGUUUCAUCCUACCGAUGAGGAGAUUAUAACUCAUUAUCUUUUAGAGAAGGUUAUGAACAGCAACUUCAGUGCCGCUGCAAUUGGGGAAGCUGAUUUGAACAAGUCUGAACCUUGGGAUUUGCCUGGUAAGCCUUCUUUUUCAAUCUCAGAUGUUGAAAUCCGAAUCUAUACUAUUUGUAUCUAA	MEDAIVVNQRHQELMELPPGFRFHPTDEEIITHYLLEKVMNSNFSAAAIGEADLNKSEPWDLPGKPSFSISDVEIRIYTICIU
D07G024730.2:D07:-:58572820:58573626	ouORF	D07	58572820	58573626	-	4.35077e-05	AUGAUGGGGAAAUUGAAAGAAAGGAUUCAAGCUUUUGUGAAUAAUAGAUGGCUGGUUUUUGUGGCUGCAAUAUGGAUACAAUCUUGUGCUGGUAUUGGAUAUGUAUUUGGUAGCUUAUCACCUGUAAUAAAGAGAUCAUUGAAUUAUAAUCAAAGACAGCUUUCAAAGUUGGGUGUGGCUAAAGAUCUUGGUGAUAGUGUUGGGUUCUUAGCUGGAAGCUUAUCUGAGAUAUUGCCUUUAUGGGGUGCUUUGCUCGUUGGUGCUUUGCAGAAUCUUAUUGGUUAUGGUUGGGUUUGGUUGAUUGUUACUGGAAGAGCUCCUGUUUUGCCUUUGUGGGCUUAUGCAGAUGUGCAUCUUGAUAUUUGUGGGAAACAAUGGAGAAACCUUCUUCAAUACAGC…	MMGKLKERIQAFVNNRWLVFVAAIWIQSCAGIGYVFGSLSPVIKRSLNYNQRQLSKLGVAKDLGDSVGFLAGSLSEILPLWGALLVGALQNLIGYGWVWLIVTGRAPVLPLWAYADVHLDICGKQWRNLLQYSCFGFLCAKLSKKPRSGRRNTQRLCWFERRDFDSDIHYDU
D08G025580.2:D08:+:67236094:67236836	dORF	D08	67236094	67236836	+	4.34307e-05	AUGAAUAUUGGUAGCAGACCAUCGAAGCGGAAGCCAAGUGGGGGCAUUGAAUCUCUCCGAGCUAUCCCGUGGAUCUUUGCCUGGACACAGACGAGAUUUCAUCUUCCUGUUUGGCUCGGUUUUAGAGCAGCAUUCAAACAUGCCAUUCAAAAGGACAUUAAGAAUCUCCAUAUGCUGCGGCAGAUGUACAACGAAUGGCCUUUCUUCCGGGUAACGAUCGAUUUGGUUGAAAUGGUCUUCGCAAAAGGAGAUCCCGGGAUCGCCGCCUUAUAUGAUAAUCUCCUUGUUUCUCAAGAACUAUGGUCAUUUGGAGAGCGGUUGAGGACUAACUAUGAAGAAACUAAAAGCCUUCUCCUACAAAUUGCUGGGCACAAGGAUCUUCUCGAAGGUGAUCCGUAC…	MNIGSRPSKRKPSGGIESLRAIPWIFAWTQTRFHLPVWLGFRAAFKHAIQKDIKNLHMLRQMYNEWPFFRVTIDLVEMVFAKGDPGIAALYDNLLVSQELWSFGERLRTNYEETKSLLLQIAGHKDLLEGDPYLKQRLRLRDSYITTLNVCQAYTLKRIRDPSYDVKFRPHISKEIMESNKSADELVKLNPTSEYAPGLEDTLILTMKGIAAGLQNTGU
D08G025580.3:D08:+:67236094:67236836	dORF	D08	67236094	67236836	+	4.34307e-05	AUGAAUAUUGGUAGCAGACCAUCGAAGCGGAAGCCAAGUGGGGGCAUUGAAUCUCUCCGAGCUAUCCCGUGGAUCUUUGCCUGGACACAGACGAGAUUUCAUCUUCCUGUUUGGCUCGGUUUUAGAGCAGCAUUCAAACAUGCCAUUCAAAAGGACAUUAAGAAUCUCCAUAUGCUGCGGCAGAUGUACAACGAAUGGCCUUUCUUCCGGGUAACGAUCGAUUUGGUUGAAAUGGUCUUCGCAAAAGGAGAUCCCGGGAUCGCCGCCUUAUAUGAUAAUCUCCUUGUUUCUCAAGAACUAUGGUCAUUUGGAGAGCGGUUGAGGACUAACUAUGAAGAAACUAAAAGCCUUCUCCUACAAAUUGCUGGGCACAAGGAUCUUCUCGAAGGUGAUCCGUAC…	MNIGSRPSKRKPSGGIESLRAIPWIFAWTQTRFHLPVWLGFRAAFKHAIQKDIKNLHMLRQMYNEWPFFRVTIDLVEMVFAKGDPGIAALYDNLLVSQELWSFGERLRTNYEETKSLLLQIAGHKDLLEGDPYLKQRLRLRDSYITTLNVCQAYTLKRIRDPSYDVKFRPHISKEIMESNKSADELVKLNPTSEYAPGLEDTLILTMKGIAAGLQNTGU
D09G016540.2:D09:+:44873421:44873948	uORF	D09	44873421	44873948	+	4.34076e-05	AUGGGAGCUCGUUGUUCUAAAUUCUCUAUCUGCUGGUUUCAUUCUCACCUUAAAACUUCUGUCCUCGAAUCCUCCGAUCUCGAGAAUGGGGGCAAAGGUGAGAAGAAUGCAUGGCCGAGUUUCGGUGAGUUUAGCUUGGAGCAACUCAAAGUUGCUACGUCUGGGUUUUCUUCCGAUAACAUAGUGUCGGAACACGGUGAAAAAGCUCCUAACGUUGUUUACAAAGGGAAACUCGACAAUGACCGCUGGGUUGCCGUUAAACGGUUUAACAAGUUCGCCUGGCCCGAUUCUCGCCAAUUCCUCGUCCGUUUAAUUCAUUUCGCUGCUCACCGCUUCAUUUUGUUUACUAACUGUUUGAUCAUUAAACUGAGUAAAGAUUACUUUGAAAUUUUCAUGUUU…	MGARCSKFSICWFHSHLKTSVLESSDLENGGKGEKNAWPSFGEFSLEQLKVATSGFSSDNIVSEHGEKAPNVVYKGKLDNDRWVAVKRFNKFAWPDSRQFLVRLIHFAAHRFILFTNCLIIKLSKDYFEIFMFLGRSQSCWEFKEU
D06G010730.1:D06:-:22621927:22622136	dORF	D06	22621927	22622136	-	4.33877e-05	AUGCAAAUGACUUUGAAAGGAGAGCUGCAAUCUCUCUUGGACCAGUACAUCGGACAACCAUCACCUGUUGUUACUCCUAGUCUUCCCAAAGAUAAGAGUAAGGGUAUUUUAGGGGAGCAACCAUCUGGUUUCCCCCCUCGAGAAGCAUUUAUGGUUCUACCUUAUCAGAAAUGGAACCUAGAGAAGCAUCCUCUUGGUGUAGUGGCCUAG	MQMTLKGELQSLLDQYIGQPSPVVTPSLPKDKSKGILGEQPSGFPPREAFMVLPYQKWNLEKHPLGVVAU
D11G027290.4:D11:+:58204152:58205958	uORF	D11	58204152	58205958	+	4.33752e-05	AUGCAGCAGCACCUGAUGCAGAUGCAUCCCAUGAUGGCAGCUUAUUAUCCCAACAACGUCACUACUGAUCAUAUUCAACAGUAUCUCGAUGAGAACAAGUCAUUGAUCUUAAAGAUUGUUGAGAGCCAGAAUUCUGGGAAAUUGAGUGAAUGUGCGGAGUAA	MQQHLMQMHPMMAAYYPNNVTTDHIQQYLDENKSLILKIVESQNSGKLSECAEU
A03G003320.1:A03:-:5041932:5042542	internal_ORF	A03	5041932	5042542	-	4.33652e-05	AUGCUGGUGGUUAUGGCGGAUCUGGAGGCUAUGGCGGCGGCGGCGGGGGUUACGGUGGUGGUGGCGGACGAGGUGGAAGUGGAGGUCAUGGGGGUCGUGGUGGAGGCGGCAGAGGAGGAGCUGGAGGUGAAGGGUAUGGCGGUGGUUAUCAAAAUCGAGGAAGCGGUGGAGGCUAUCAAGGUGGAGAGCGUGCUGGAAGAGGUGGCGGGGGAAGAGGUGGUGGUCGUGGUGGAAGCGGACGUGAUGGUGAUUGGCUUUGCCCUAACCCCAGCUGUGGGAACUUGA	MLVVMADLEAMAAAAGVTVVVADEVEVEVMGVVVEAAEEELEVKGMAVVIKIEEAVEAIKVESVLEEVAGEEVVVVVEADVMVIGFALTPAVGTU
A02G017790.2:A02:-:106521798:106522298	dORF	A02	106521798	106522298	-	4.335e-05	AUGGUGGAAGAGAUGUACCAACAAGAGUCAAAAGAAGGAGGAGAUAAUAAUAAAGGAACAAGGACCAACAACAAUGCUGCACAAACAUCAACCCCUUCAACCACAGCGGUCGGCGGGGCAGGUGGCGCAUCACCACCACCACAACCACCGGAAAACGACCCUUCACUCAUUGGAACCAAUACUACACAAUGCUUCUCCGAAAACCAACUUACCAACACCGGUACGAGUACUACUAAUACCUCCACCGCAACGGAGGUGACACCACCGGUUUCCGACUCGGAUAUCCACCAAAGACUAUUAGCUGUCACCGAUGACACAUGUCAUCGUGGCAGCAACAACAUUGUUGGGACCAUUACUGCUGACAACACUGACAUUGGUUCGACCCUAAUAAGGUUUGGG…	MVEEMYQQESKEGGDNNKGTRTNNNAAQTSTPSTTAVGGAGGASPPPQPPENDPSLIGTNTTQCFSENQLTNTGTSTTNTSTATEVTPPVSDSDIHQRLLAVTDDTCHRGSNNIVGTITADNTDIGSTLIRFGTTGGDVSLTLGLRHAGNMPDKASSFSVTDFEGCU
A02G007630.4:A02:-:14000452:14000700	dORF	A02	14000452	14000700	-	4.32869e-05	AUGAAUCAAUAUACUGGUUCUUUCUUAUUGCCUCUUAACAUAUGUUUCUUUCUUCUUGAUUUUCAUUUCAGUAAACAUUAUUCAUCCGGUCCAGCAGAACUUCUUUUCAGUGGGAAGCCUACUGGUAUUAAAGGCGUUAACGUUAUCUUCGAUACUGGUUCCACUUACACUUACUUGAAUUUAAAAGUUUAUGAAACCGUACUUAAUCUGGUGAGACAUCAACAACCAUCAAUGCAUAAAACCUUAUGA	MNQYTGSFLLPLNICFFLLDFHFSKHYSSGPAELLFSGKPTGIKGVNVIFDTGSTYTYLNLKVYETVLNLVRHQQPSMHKTLU
A02G007630.8:A02:-:14000452:14000700	dORF	A02	14000452	14000700	-	4.32869e-05	AUGAAUCAAUAUACUGGUUCUUUCUUAUUGCCUCUUAACAUAUGUUUCUUUCUUCUUGAUUUUCAUUUCAGUAAACAUUAUUCAUCCGGUCCAGCAGAACUUCUUUUCAGUGGGAAGCCUACUGGUAUUAAAGGCGUUAACGUUAUCUUCGAUACUGGUUCCACUUACACUUACUUGAAUUUAAAAGUUUAUGAAACCGUACUUAAUCUGGUGAGACAUCAACAACCAUCAAUGCAUAAAACCUUAUGA	MNQYTGSFLLPLNICFFLLDFHFSKHYSSGPAELLFSGKPTGIKGVNVIFDTGSTYTYLNLKVYETVLNLVRHQQPSMHKTLU
A02G007630.9:A02:-:14000452:14000700	dORF	A02	14000452	14000700	-	4.32869e-05	AUGAAUCAAUAUACUGGUUCUUUCUUAUUGCCUCUUAACAUAUGUUUCUUUCUUCUUGAUUUUCAUUUCAGUAAACAUUAUUCAUCCGGUCCAGCAGAACUUCUUUUCAGUGGGAAGCCUACUGGUAUUAAAGGCGUUAACGUUAUCUUCGAUACUGGUUCCACUUACACUUACUUGAAUUUAAAAGUUUAUGAAACCGUACUUAAUCUGGUGAGACAUCAACAACCAUCAAUGCAUAAAACCUUAUGA	MNQYTGSFLLPLNICFFLLDFHFSKHYSSGPAELLFSGKPTGIKGVNVIFDTGSTYTYLNLKVYETVLNLVRHQQPSMHKTLU
A05G040730.4:A05:+:106123567:106123926	dORF	A05	106123567	106123926	+	4.32416e-05	AUGAUGACAGAUAAAGGGUUUGUUGGGGGGAAAAUCAUGGUGUGCCUAGGGAGGCCUGCAGACCAAAGUGUUAUGGUGGUGAAAUUCUUAGGCACAUUUACUGGACUGGCGAUGGCAGAGAGACUUCACAAGUAUUUCGUGGAGAAUAAGCGAGGGAGAAAGGAAUUUACAUCAAAAAAUAAGGGGGAUGAGGAAAUGGGAAAACCCGGUGAGGGGGAGGAACAACUGCUGUAUGGAUAUAUGGGAGUAUCAGAGGACUUGGACAAACUUGAUUUCCAUAACAGGAAAUGGAGUGUGGUAAAGAGCAAGAAGGAGAUCCUGGACUUGGCUAAUGAUCCUGUCAAAACUGAUGAAAGGUAG	MMTDKGFVGGKIMVCLGRPADQSVMVVKFLGTFTGLAMAERLHKYFVENKRGRKEFTSKNKGDEEMGKPGEGEEQLLYGYMGVSEDLDKLDFHNRKWSVVKSKKEILDLANDPVKTDERU
A05G040730.6:A05:+:106123567:106123926	dORF	A05	106123567	106123926	+	4.32416e-05	AUGAUGACAGAUAAAGGGUUUGUUGGGGGGAAAAUCAUGGUGUGCCUAGGGAGGCCUGCAGACCAAAGUGUUAUGGUGGUGAAAUUCUUAGGCACAUUUACUGGACUGGCGAUGGCAGAGAGACUUCACAAGUAUUUCGUGGAGAAUAAGCGAGGGAGAAAGGAAUUUACAUCAAAAAAUAAGGGGGAUGAGGAAAUGGGAAAACCCGGUGAGGGGGAGGAACAACUGCUGUAUGGAUAUAUGGGAGUAUCAGAGGACUUGGACAAACUUGAUUUCCAUAACAGGAAAUGGAGUGUGGUAAAGAGCAAGAAGGAGAUCCUGGACUUGGCUAAUGAUCCUGUCAAAACUGAUGAAAGGUAG	MMTDKGFVGGKIMVCLGRPADQSVMVVKFLGTFTGLAMAERLHKYFVENKRGRKEFTSKNKGDEEMGKPGEGEEQLLYGYMGVSEDLDKLDFHNRKWSVVKSKKEILDLANDPVKTDERU
D10G007530.3:D10:+:7881967:7882230	uORF	D10	7881967	7882230	+	4.30911e-05	AUGGCGAAAUCAAUUGUUUCAGCCGUUUUGGAGAAGUUGAGUUCCUUCUUAAUGAUACCUGGAGAGAUAAAACGCAACUUUGAGUUGGCCUUAGCUCUCGAAGAGGAAAUUGGAAAAGUGAUUGCUCAUUUUCAGGAUAUUCAAUCAGUACUUCAAGAUGCAGAAUCAAAACAGGUACAUGUUGUCGCUAUUCUUUUUUUUUUUUUUGAAGUAUUAGUUUGUGGGUUAUUUUUGUCUUGUGGAUUAUUAUAUAUGGCUUUCUGA	MAKSIVSAVLEKLSSFLMIPGEIKRNFELALALEEEIGKVIAHFQDIQSVLQDAESKQVHVVAILFFFFEVLVCGLFLSCGLLYMAFU
D02G015160.2:D02:+:52967966:52968154	uORF	D02	52967966	52968154	+	4.302e-05	AUGAAGGUAUACACUUUUUUGGUUAUGCCUAGUGAAAAUGAUCUUCCUCAAUUCUAUGGAUUGAACUUUUCUCUUUUGAUGCAGUUGCUAGGUUGGAUGCACCGUAAGUUUCGCCAAAAUAGCAGUGAACAACUCAAGGAUUUUGCUAUUGGUAAGUGUCAUCCUGCCAUACAGCUUGUUUUGCUGUGA	MKVYTFLVMPSENDLPQFYGLNFSLLMQLLGWMHRKFRQNSSEQLKDFAIGKCHPAIQLVLLU
D02G015160.5:D02:+:52967966:52968154	uORF	D02	52967966	52968154	+	4.302e-05	AUGAAGGUAUACACUUUUUUGGUUAUGCCUAGUGAAAAUGAUCUUCCUCAAUUCUAUGGAUUGAACUUUUCUCUUUUGAUGCAGUUGCUAGGUUGGAUGCACCGUAAGUUUCGCCAAAAUAGCAGUGAACAACUCAAGGAUUUUGCUAUUGGUAAGUGUCAUCCUGCCAUACAGCUUGUUUUGCUGUGA	MKVYTFLVMPSENDLPQFYGLNFSLLMQLLGWMHRKFRQNSSEQLKDFAIGKCHPAIQLVLLU
A12G000040.1:A12:-:60721:60972	dORF	A12	60721	60972	-	4.29292e-05	AUGGUCAAUGAAUUCUCAAAGUUGCAUGUUGAUGACUGGGCAGAAGAAUUUGGUCGUCAAGUUGGUGAGGGGGCUUUGGGAGAUAGUUCGUCUGAUAACUGGGCAAAUUCAUAUGAUGAGUUCCUAACCGGUCGGACACUUCAAGGGGUGUCUAUGUAUUUUCUGAUAUGA	MVNEFSKLHVDDWAEEFGRQVGEGALGDSSSDNWANSYDEFLTGRTLQGVSMYFLIU
A12G000040.2:A12:-:60721:60972	odORF	A12	60721	60972	-	4.29292e-05	AUGGUCAAUGAAUUCUCAAAGUUGCAUGUUGAUGACUGGGCAGAAGAAUUUGGUCGUCAAGUUGGUGAGGGGGCUUUGGGAGAUAGUUCGUCUGAUAACUGGGCAAAUUCAUAUGAUGAGUUCCUAACCGGUCGGACACUUCAAGGGGUGUCUAUGUAUUUUCUGAUAUGA	MVNEFSKLHVDDWAEEFGRQVGEGALGDSSSDNWANSYDEFLTGRTLQGVSMYFLIU
D13G013520.1:D13:+:43305878:43306886	internal_ORF	D13	43305878	43306886	+	4.28994e-05	AUGAUGGAUUCAAGGUUCCAAAAGAAAAAAUCACCUGCAUUGCGGCAUCUGUUGAUGUGGAUGAAGGGUUUGAAUCUUCUGGAGUUGAAGAAACUAGGAGUACUGUUACAAAUGGCAGCCGAAGCCACACUAACAGACGCUAUCGUGAUAAGACAGCUAGUGUACCAACUAAUUCUGAAAGUGGAGUUACUCUAG	MMDSRFQKKKSPALRHLLMWMKGLNLLELKKLGVLLQMAAEATLTDAIVIRQLVYQLILKVELLU
D02G005030.1:D02:-:6432394:6433134	dORF	D02	6432394	6433134	-	4.28372e-05	AUGGAGGAUCCAAUGGCAGGAUCAAAUGAUCCUGAUCCUUCAACUUCGGCUCCAAAAUCCUUUGAAAUUCCAGAAUCAGAAUUCUACGAUUUCGACGCUGACAAAACCGAGGAGAAGUUCCGUGUUGGUCAGAUCUGGGCACUGUAUGGUGAUGAGGAUGGCUUGCCAAAGUAUUAUGGUGAGAUGAAGAAAGUCGAGUCCUCCCCUGUUUUCAAAGUACAUGUGAGAUGGCUUUUUUCUUGCCCAUUAGAAACCACGACUCAGUGGCAAGAUUCAGACAUGCCAACUUGUUGCGGGAGAUUCGGGAUUAGAAGGGGUUCCCAGACCUACACCUCCACUGAUUCCUUUUCUCAUUUGUUAAAAGCCGAGCCUACAGAUACGAAGGGCAAAUACAACAUC…	MEDPMAGSNDPDPSTSAPKSFEIPESEFYDFDADKTEEKFRVGQIWALYGDEDGLPKYYGEMKKVESSPVFKVHVRWLFSCPLETTTQWQDSDMPTCCGRFGIRRGSQTYTSTDSFSHLLKAEPTDTKGKYNIIPRKGEVWGLYRNWTPNIKCSDLENWEYDIVQVLEETYFLIKVVVLDRVEGFNSVFKPRVKGGSNVTIEIPRVDQIRFSHQIPYFQLTHERKGSLRGCLELDPAALPPHYFSFU
D02G005030.2:D02:-:6432394:6433134	dORF	D02	6432394	6433134	-	4.28372e-05	AUGGAGGAUCCAAUGGCAGGAUCAAAUGAUCCUGAUCCUUCAACUUCGGCUCCAAAAUCCUUUGAAAUUCCAGAAUCAGAAUUCUACGAUUUCGACGCUGACAAAACCGAGGAGAAGUUCCGUGUUGGUCAGAUCUGGGCACUGUAUGGUGAUGAGGAUGGCUUGCCAAAGUAUUAUGGUGAGAUGAAGAAAGUCGAGUCCUCCCCUGUUUUCAAAGUACAUGUGAGAUGGCUUUUUUCUUGCCCAUUAGAAACCACGACUCAGUGGCAAGAUUCAGACAUGCCAACUUGUUGCGGGAGAUUCGGGAUUAGAAGGGGUUCCCAGACCUACACCUCCACUGAUUCCUUUUCUCAUUUGUUAAAAGCCGAGCCUACAGAUACGAAGGGCAAAUACAACAUC…	MEDPMAGSNDPDPSTSAPKSFEIPESEFYDFDADKTEEKFRVGQIWALYGDEDGLPKYYGEMKKVESSPVFKVHVRWLFSCPLETTTQWQDSDMPTCCGRFGIRRGSQTYTSTDSFSHLLKAEPTDTKGKYNIIPRKGEVWGLYRNWTPNIKCSDLENWEYDIVQVLEETYFLIKVVVLDRVEGFNSVFKPRVKGGSNVTIEIPRVDQIRFSHQIPYFQLTHERKGSLRGCLELDPAALPPHYFSFU
D05G013800.3:D05:+:11886679:11887893	dORF	D05	11886679	11887893	+	4.27335e-05	AUGCUUCUUAAACCAAUUUAUUUCUGCAUGUCGGUGAAUUACCUAGCUUGUUCCCUUUUGCAGGCUGUAAUGGCCAGUGACUUCUCUGUUGCCCAAUUUUGUUUCUUGGAAAGGCUUCUCGUUGUCCAUGGACACUGGUGUUAUAAGAGGAUUGCACAGAUGGUUUGCUAUUCCUUCUACAAGAACAUAGCAUUUGGUCUCACCCUCUUCUACUUUGAGGCAUUCACAGGCUUUUCUGGACAGUCAGUGUAUGAUGACUGGUAUAUGUUAUUGUUCAAUGUUGUUCUUACCUCAUUGCCUGUAAUCUCACUAGGAGUGUUUGAGCAAGAUGUUUCUUCUGAGGUCUGCUUACAGUUUCCUGCAUUAUAUCAGCAAGGACCUAGAAAUUUGUUCUUCGAC…	MLLKPIYFCMSVNYLACSLLQAVMASDFSVAQFCFLERLLVVHGHWCYKRIAQMVCYSFYKNIAFGLTLFYFEAFTGFSGQSVYDDWYMLLFNVVLTSLPVISLGVFEQDVSSEVCLQFPALYQQGPRNLFFDWYRILGWMGNGLYSSLIIFFLNIIIFYDQAFCAGGQTADMAALGTTMFTCIIWALNCQIALTMSHFTWIQHLLIWGSISAWYLFLLVYGMISPTISGNAYQILVEALAPAPIYWSATLLVTVACNLPYMAHISFQRCFHPLDHHIIQEIKFYKKDVEDQGMWSRERSKARQETKIGFTARVDAKIRQLKGKLQRKQPSMEIQSPHRQSU
D07G012620.2:D07:+:17517174:17517626	dORF	D07	17517174	17517626	+	4.27104e-05	AUGGGUACAAACAUGAAACCAACCAUAUUCAAUGAAAGGGUAGCGACGGCUCUAAGGAAUUGGCAUCACACGGCUAAGAAACACAUCAAACAUAACAAGGGUUCAGUCACCCCAUUUUCAAGCAGGCCAAACACCCCAUCUCAUCACACCUCCCCGGUUCAUCUCCUUAGAAACUAUCGGAGAGAAGUCGACAGUCUCCAUACUUCUCCUAGGAGAUCCAACUUUGAUAUCGAGCUUUCAGACACGGAUUCUUUGUCCCCAUCCCCCCCUAAUUACACCGAAGGUUCCUCCACUUCUCACCACCAUGUUAAUAUGGAGGAUCAAGUUCAAGUAGACUACAUCGAUAAUGACAUAAAUGAACUAAACUUUAAUGAACGACGUGAACUCACACAACAUGAA…	MGTNMKPTIFNERVATALRNWHHTAKKHIKHNKGSVTPFSSRPNTPSHHTSPVHLLRNYRREVDSLHTSPRRSNFDIELSDTDSLSPSPPNYTEGSSTSHHHVNMEDQVQVDYIDNDINELNFNERRELTQHEINIELKDFSFDRRTTSIU
D07G013730.4:D07:+:20223733:20223957	dORF	D07	20223733	20223957	+	4.27071e-05	AUGCAUGAAUCUAAUAUUAUUGUGUGGUCUAAGGUUGGGAAGAGUGGUGAGGCAAAGGAAGCAGAUUAUGCAAUAGAGGAAGUCAAGAAUUUAGGGGAUGUGAUACCAGAAAUCUGGGUCAACAAACAGGAUGGUGGUGAAUCGGAGUUGGAUCAAUUCAAUAUCUCUGGGGACCUAAUUGAAAAAGAUGUGGGCUUAGCUCUUACGGCCCCACUAUGCACAUGA	MHESNIIVWSKVGKSGEAKEADYAIEEVKNLGDVIPEIWVNKQDGGESELDQFNISGDLIEKDVGLALTAPLCTU
D07G013730.7:D07:+:20223733:20223957	dORF	D07	20223733	20223957	+	4.27071e-05	AUGCAUGAAUCUAAUAUUAUUGUGUGGUCUAAGGUUGGGAAGAGUGGUGAGGCAAAGGAAGCAGAUUAUGCAAUAGAGGAAGUCAAGAAUUUAGGGGAUGUGAUACCAGAAAUCUGGGUCAACAAACAGGAUGGUGGUGAAUCGGAGUUGGAUCAAUUCAAUAUCUCUGGGGACCUAAUUGAAAAAGAUGUGGGCUUAGCUCUUACGGCCCCACUAUGCACAUGA	MHESNIIVWSKVGKSGEAKEADYAIEEVKNLGDVIPEIWVNKQDGGESELDQFNISGDLIEKDVGLALTAPLCTU
D11G034100.2:D11:-:70085684:70086059	dORF	D11	70085684	70086059	-	4.26414e-05	AUGGAUGUUCUAUGUGUUUCAAGGGUGCUUUUUGAGAAACUGAAUUUAAAUUACGAGGAGGGUGAGAGAUGGAUUGUGAAUCUCAUCCGAAACUCAAAACUUGAUGCAAAGAUUGAUUCAAAGACUGGAACCGUUAUUAUGGAACCUAAUCGACCGAAUGUUUACGAGCAGCUGAUCGACCACACUAAGGCCCUUCAAGGGCGGACCUACAAGCUAGUCGGCCAGCUUCUCGAACAUGCACAAGCACAGCCUGCACGUUAA	MDVLCVSRVLFEKLNLNYEEGERWIVNLIRNSKLDAKIDSKTGTVIMEPNRPNVYEQLIDHTKALQGRTYKLVGQLLEHAQAQPARU
D13G009800.3:D13:+:22550320:22551546	dORF	D13	22550320	22551546	+	4.26383e-05	AUGGCUGAAGAUCUUAAUGGUACUCCUAAAUUGGAGCAGACAUGUUUACAAGCCCUGAGCAUGCGGGCAUAUCCUGGUGGCCAUUCUAUAGAGAUAUCAAUUGAUAGCAAGGUACAUGACAAUCAAGAAGCUUGUUUGUCAUGUGUGAAGGCUGGAGUAACACCGGUCCUAUCUUUGGUACCAAUUCUGGACUCAGAUUUGCAUCUUAUCGUAUCUACAAUCCAGUCAUGCUCCCAUGGUAUCAAAAGCUUGGUAGAGUCUUUGCAAGAGAAGUUUCCUUCAAUUCCAAAGUCUCAGUUAAAGGACACAGUGCAUGAAAUUUCAGAAUUCUCAGAUAAUCGUUGGCAGGUCAAGAAAGAAAUCUUAGUGAAGCUUGGCUUGUCAGUUUCACCAGGAAUU…	MAEDLNGTPKLEQTCLQALSMRAYPGGHSIEISIDSKVHDNQEACLSCVKAGVTPVLSLVPILDSDLHLIVSTIQSCSHGIKSLVESLQEKFPSIPKSQLKDTVHEISEFSDNRWQVKKEILVKLGLSVSPGIYVSQLNRFNFNFHU
A05G042020.2:A05:-:108207438:108207542	uORF	A05	108207438	108207542	-	4.26331e-05	AUGGCUGGUAAUCUCCUUGUAUUGUCUCCACAUCUUCUAUGUAAUUAUUUUAAUCUGAGGUGUUAUCAUUUUAUUUUUGCUAUAUCUACAUAUUUGGAUGCAUAG	MAGNLLVLSPHLLCNYFNLRCYHFIFAISTYLDAU
D06G018090.1:D06:+:59032723:59033033	dORF	D06	59032723	59033033	+	4.26316e-05	AUGUAUUUUUUUAUGUUGUUGAAACCAGGGUAUCAACUGUCGGCUGCUGUGACUAAUCCUUUCGGUGCUAUUGCUUUCCAAAGAGAUAAACAGUUGAUUACGAAAUGUGCUUCAUUCCCACGAGGGAGGAGACUAUCACGUCACACCUUGUGUUAUGUUAUUUGGACUCAGCUGGAUACAGGUAUGUUCCUAAUAAGCAUGUUCGAUUUCUUUUCAUAUAUUUAG	MYFFMLLKPGYQLSAAVTNPFGAIAFQRDKQLITKCASFPRGRRLSRHTLCYVIWTQLDTGMFLISMFDFFSYIU
D06G018090.2:D06:+:59032723:59033033	dORF	D06	59032723	59033033	+	4.26316e-05	AUGUAUUUUUUUAUGUUGUUGAAACCAGGGUAUCAACUGUCGGCUGCUGUGACUAAUCCUUUCGGUGCUAUUGCUUUCCAAAGAGAUAAACAGUUGAUUACGAAAUGUGCUUCAUUCCCACGAGGGAGGAGACUAUCACGUCACACCUUGUGUUAUGUUAUUUGGACUCAGCUGGAUACAGGUAUGUUCCUAAUAAGCAUGUUCGAUUUCUUUUCAUAUAUUUAG	MYFFMLLKPGYQLSAAVTNPFGAIAFQRDKQLITKCASFPRGRRLSRHTLCYVIWTQLDTGMFLISMFDFFSYIU
D06G018090.3:D06:+:59032723:59033033	dORF	D06	59032723	59033033	+	4.26316e-05	AUGUAUUUUUUUAUGUUGUUGAAACCAGGGUAUCAACUGUCGGCUGCUGUGACUAAUCCUUUCGGUGCUAUUGCUUUCCAAAGAGAUAAACAGUUGAUUACGAAAUGUGCUUCAUUCCCACGAGGGAGGAGACUAUCACGUCACACCUUGUGUUAUGUUAUUUGGACUCAGCUGGAUACAGGUAUGUUCCUAAUAAGCAUGUUCGAUUUCUUUUCAUAUAUUUAG	MYFFMLLKPGYQLSAAVTNPFGAIAFQRDKQLITKCASFPRGRRLSRHTLCYVIWTQLDTGMFLISMFDFFSYIU
D09G002520.1:D09:+:7732427:7732732	internal_ORF	D09	7732427	7732732	+	4.26158e-05	AUGGUGUUGAAAGCAGACAACAGCGAUCUGGAAAUGGGAAAGAUUUGCAUUCCGUGGAUGCUGGUGGAGAAAAUGAUGCGGAUGCUGAUGAUGAGGAUAGUGAAAAUGCCUCGGAGGCUGGUGAUGAUGCAUCAGGCAGCGAGUCUGCAGGUGAUGAAUGCUCCCAUGAAGAGGAGGAAGAGGUCGAACGUGAUGAAGUUUAUGGUAAGGCUGAGAGUGAAGGUGAAGCCGAAGGAAUUGCUGAUGCACAUGUGGGAGGAGAUGGGACCUCCUUGUCAUUCUCGGAACGUUUUCUUUUUACAGUGA	MVLKADNSDLEMGKICIPWMLVEKMMRMLMMRIVKMPRRLVMMHQAASLQVMNAPMKRRKRSNVMKFMVRLRVKVKPKELLMHMWEEMGPPCHSRNVFFLQU
D07G017960.1:D07:+:34219516:34219746	odORF	D07	34219516	34219746	+	4.26151e-05	AUGGACGUGGAGGUGGAGGCUAUGGAAGUUAUGGUGGUUCAGGCUCUAGUGGUAGUUAUGAUGCUGGCCCUGGUGCUGGUUUUGGCGGCCCAGGUGGAUUUUAUGGUAGAACGGGAUAUGGAGGCAGUCGUCGCUAUCAUCCUUACGCAAGAUAGAACGUGUUUAAGAUCUUCCAUAGAAGUUGCGCUGGGUUUCCAGAAUUUCAGCAUUUCCCAUCACUUGGUUCAGUAG	MDVEVEAMEVMVVQALVVVMMLALVLVLAAQVDFMVERDMEAVVAIILTQDRTCLRSSIEVALGFQNFSISHHLVQU
D07G017960.2:D07:+:34219516:34219746	dORF	D07	34219516	34219746	+	4.26151e-05	AUGGACGUGGAGGUGGAGGCUAUGGAAGUUAUGGUGGUUCAGGCUCUAGUGGUAGUUAUGAUGCUGGCCCUGGUGCUGGUUUUGGCGGCCCAGGUGGAUUUUAUGGUAGAACGGGAUAUGGAGGCAGUCGUCGCUAUCAUCCUUACGCAAGAUAGAACGUGUUUAAGAUCUUCCAUAGAAGUUGCGCUGGGUUUCCAGAAUUUCAGCAUUUCCCAUCACUUGGUUCAGUAG	MDVEVEAMEVMVVQALVVVMMLALVLVLAAQVDFMVERDMEAVVAIILTQDRTCLRSSIEVALGFQNFSISHHLVQU
D13G015590.1:D13:-:49890007:49890261	uORF	D13	49890007	49890261	-	4.25892e-05	AUGUGUGGAUUACAGGCAACUCAAUCAGCAUAUAGUCAAUAUAAAUUCCCUAUUCUUGUGAUCGAGGAGUUAUUGGACGAAUUAGGGGACGCUCCCUUCAGUUUUCAGGCCCUCAUGAACUCCAUUUUUAAGUCAUUAUUGAGGAAAUCUGUGCUAGUCUUCUUCGAUGAUAUUCUUGUCUACUCGGCAUCAUGGUCUGAGCACCUACUACUUUUGAGGACAGUUCUUCUUAUUUUAAGAGAACAACAAUUGUAG	MCGLQATQSAYSQYKFPILVIEELLDELGDAPFSFQALMNSIFKSLLRKSVLVFFDDILVYSASWSEHLLLLRTVLLILREQQLU
D01G002610.2:D01:-:2208079:2208515	uORF	D01	2208079	2208515	-	4.25465e-05	AUGGAGCGGGACCCAGAAUCCGAUCCGCAACCGGAAUGGAAUACUCAGGGACCCGAAACGGGACUCGAAGAACCGGUUUGUCGAUUGGGAUUAGAAGGUGGGUCGGAAUCAUACCCGGAACGACCCGAUGAAGCUGAUUGUAUUUACUAUUUGAGGACUGGGUUUUGUGGCUAUGGUUCUAAGUGCCGAUUCAAUCAUCCUCGUGACCGUGCUGGGGUAAAAAAAAAAGAUAAUUUGAUCGAAUCAUUCUAUUUUUAUAAUUUCUUUUAUCUGUUUCUAUUGGUUUUUUUGUUUGAUCAUGGUCUUUGGAGUGAUGGGAUUUAA	MERDPESDPQPEWNTQGPETGLEEPVCRLGLEGGSESYPERPDEADCIYYLRTGFCGYGSKCRFNHPRDRAGVKKKDNLIESFYFYNFFYLFLLVFLFDHGLWSDGIU
D02G002430.1:D02:-:2791890:2792818	internal_ORF	D02	2791890	2792818	-	4.24974e-05	AUGGACUUGUUACUGAAGAGAAGGAAACCAAGAGUAAGUCUAGGUCACCAUCCCCUUCUCGUGCAAGGUCAAGAUCCAAAUCAAAAUCACCCCUUAGUUAUCGGAGAAGAUCAAGAUCAAAGACUAGAUCACCAAUUAGUUAUCGGCGAAGAUCAAGGUCCAAGUCAAGAUCACCGAUCAUUUAUAGGCGAAAGUCAAGGUCAAAGUCAAGAUCACCAAUCAGUUAUAGGCGAAGGAGGAGGUCUCGCUCUUAUUCACCUCUGCCCCGUUUCCAACGAGACCGUAGGUCCAGAUCACCUGUGCGAUCUCAUCAUCGUUCAAGAUAUGAAAGUGAACGACGUUCAUAUAGAGAUAGAGAUGACAAUGACAGGAGUGGCAGACGAGAUUUGGAGAGAUCGC…	MDLLLKRRKPRVSLGHHPLLVQGQDPNQNHPLVIGEDQDQRLDHQLVIGEDQGPSQDHRSFIGESQGQSQDHQSVIGEGGGLALIHLCPVSNETVGPDHLCDLIIVQDMKVNDVHIEIEMTMTGVADEIWRDRVIVIHLFRGEIGVLVLELENU
D02G002430.2:D02:-:2791890:2792818	internal_ORF	D02	2791890	2792818	-	4.24974e-05	AUGGACUUGUUACUGAAGAGAAGGAAACCAAGAGUAAGUCUAGGUCACCAUCCCCUUCUCGUGCAAGGUCAAGAUCCAAAUCAAAAUCACCCCUUAGUUAUCGGAGAAGAUCAAGAUCAAAGACUAGAUCACCAAUUAGUUAUCGGCGAAGAUCAAGGUCCAAGUCAAGAUCACCGAUCAUUUAUAGGCGAAAGUCAAGGUCAAAGUCAAGAUCACCAAUCAGUUAUAGGCGAAGGAGGAGGUCUCGCUCUUAUUCACCUCUGCCCCGUUUCCAACGAGACCGUAGGUCCAGAUCACCUGUGCGAUCUCAUCAUCGUUCAAGAUAUGAAAGUGAACGACGUUCAUAUAGAGAUAGAGAUGACAAUGACAGGAGUGGCAGACGAGAUUUGGAGAGAUCGC…	MDLLLKRRKPRVSLGHHPLLVQGQDPNQNHPLVIGEDQDQRLDHQLVIGEDQGPSQDHRSFIGESQGQSQDHQSVIGEGGGLALIHLCPVSNETVGPDHLCDLIIVQDMKVNDVHIEIEMTMTGVADEIWRDRVIVIHLFRGEIGVLVLELENU
D02G002430.4:D02:-:2791890:2792818	internal_ORF	D02	2791890	2792818	-	4.24974e-05	AUGGACUUGUUACUGAAGAGAAGGAAACCAAGAGUAAGUCUAGGUCACCAUCCCCUUCUCGUGCAAGGUCAAGAUCCAAAUCAAAAUCACCCCUUAGUUAUCGGAGAAGAUCAAGAUCAAAGACUAGAUCACCAAUUAGUUAUCGGCGAAGAUCAAGGUCCAAGUCAAGAUCACCGAUCAUUUAUAGGCGAAAGUCAAGGUCAAAGUCAAGAUCACCAAUCAGUUAUAGGCGAAGGAGGAGGUCUCGCUCUUAUUCACCUCUGCCCCGUUUCCAACGAGACCGUAGGUCCAGAUCACCUGUGCGAUCUCAUCAUCGUUCAAGAUAUGAAAGUGAACGACGUUCAUAUAGAGAUAGAGAUGACAAUGACAGGAGUGGCAGACGAGAUUUGGAGAGAUCGC…	MDLLLKRRKPRVSLGHHPLLVQGQDPNQNHPLVIGEDQDQRLDHQLVIGEDQGPSQDHRSFIGESQGQSQDHQSVIGEGGGLALIHLCPVSNETVGPDHLCDLIIVQDMKVNDVHIEIEMTMTGVADEIWRDRVIVIHLFRGEIGVLVLELENU
D02G002430.6:D02:-:2791890:2792818	internal_ORF	D02	2791890	2792818	-	4.24974e-05	AUGGACUUGUUACUGAAGAGAAGGAAACCAAGAGUAAGUCUAGGUCACCAUCCCCUUCUCGUGCAAGGUCAAGAUCCAAAUCAAAAUCACCCCUUAGUUAUCGGAGAAGAUCAAGAUCAAAGACUAGAUCACCAAUUAGUUAUCGGCGAAGAUCAAGGUCCAAGUCAAGAUCACCGAUCAUUUAUAGGCGAAAGUCAAGGUCAAAGUCAAGAUCACCAAUCAGUUAUAGGCGAAGGAGGAGGUCUCGCUCUUAUUCACCUCUGCCCCGUUUCCAACGAGACCGUAGGUCCAGAUCACCUGUGCGAUCUCAUCAUCGUUCAAGAUAUGAAAGUGAACGACGUUCAUAUAGAGAUAGAGAUGACAAUGACAGGAGUGGCAGACGAGAUUUGGAGAGAUCGC…	MDLLLKRRKPRVSLGHHPLLVQGQDPNQNHPLVIGEDQDQRLDHQLVIGEDQGPSQDHRSFIGESQGQSQDHQSVIGEGGGLALIHLCPVSNETVGPDHLCDLIIVQDMKVNDVHIEIEMTMTGVADEIWRDRVIVIHLFRGEIGVLVLELENU
D02G002430.5:D02:-:2791890:2792818	internal_ORF	D02	2791890	2792818	-	4.24974e-05	AUGGACUUGUUACUGAAGAGAAGGAAACCAAGAGUAAGUCUAGGUCACCAUCCCCUUCUCGUGCAAGGUCAAGAUCCAAAUCAAAAUCACCCCUUAGUUAUCGGAGAAGAUCAAGAUCAAAGACUAGAUCACCAAUUAGUUAUCGGCGAAGAUCAAGGUCCAAGUCAAGAUCACCGAUCAUUUAUAGGCGAAAGUCAAGGUCAAAGUCAAGAUCACCAAUCAGUUAUAGGCGAAGGAGGAGGUCUCGCUCUUAUUCACCUCUGCCCCGUUUCCAACGAGACCGUAGGUCCAGAUCACCUGUGCGAUCUCAUCAUCGUUCAAGAUAUGAAAGUGAACGACGUUCAUAUAGAGAUAGAGAUGACAAUGACAGGAGUGGCAGACGAGAUUUGGAGAGAUCGC…	MDLLLKRRKPRVSLGHHPLLVQGQDPNQNHPLVIGEDQDQRLDHQLVIGEDQGPSQDHRSFIGESQGQSQDHQSVIGEGGGLALIHLCPVSNETVGPDHLCDLIIVQDMKVNDVHIEIEMTMTGVADEIWRDRVIVIHLFRGEIGVLVLELENU
D02G002430.3:D02:-:2791890:2792818	internal_ORF	D02	2791890	2792818	-	4.24974e-05	AUGGACUUGUUACUGAAGAGAAGGAAACCAAGAGUAAGUCUAGGUCACCAUCCCCUUCUCGUGCAAGGUCAAGAUCCAAAUCAAAAUCACCCCUUAGUUAUCGGAGAAGAUCAAGAUCAAAGACUAGAUCACCAAUUAGUUAUCGGCGAAGAUCAAGGUCCAAGUCAAGAUCACCGAUCAUUUAUAGGCGAAAGUCAAGGUCAAAGUCAAGAUCACCAAUCAGUUAUAGGCGAAGGAGGAGGUCUCGCUCUUAUUCACCUCUGCCCCGUUUCCAACGAGACCGUAGGUCCAGAUCACCUGUGCGAUCUCAUCAUCGUUCAAGAUAUGAAAGUGAACGACGUUCAUAUAGAGAUAGAGAUGACAAUGACAGGAGUGGCAGACGAGAUUUGGAGAGAUCGC…	MDLLLKRRKPRVSLGHHPLLVQGQDPNQNHPLVIGEDQDQRLDHQLVIGEDQGPSQDHRSFIGESQGQSQDHQSVIGEGGGLALIHLCPVSNETVGPDHLCDLIIVQDMKVNDVHIEIEMTMTGVADEIWRDRVIVIHLFRGEIGVLVLELENU
D12G001750.10:D12:-:2056416:2056991	dORF	D12	2056416	2056991	-	4.23378e-05	AUGUUACAAGAACCUGAUGAGAUCGCUUCUAAGAGAAAACGUACUCGAGAAACACUUCGAGUUCUCCAACUGGCAUUCAGGACAUUGGAUGAAUUGCCAUUGGAAGCUGAAACAGUUGAGAGGGGAUAUAGUCUGGGUUCUGAUCCAACAGGGCUGCCGGAGAUUCAUGGACUGCCAACAUCAUCAAUGUAUUCUUUAAGUAGUAGUUCAAAUGAUUCUUAUACAGUUUCUUCCAAAAACCCAAAACCUCGCAAGUCAGCUCACUCGGGCAAACUACAGUCACACUUGUUUGCCAAUGCAGAUUCAAAUGGAAAUGGGCGCCAUUACAUGCCAGGCCUCUAUCCCACAGUUUAUCUGUAA	MLQEPDEIASKRKRTRETLRVLQLAFRTLDELPLEAETVERGYSLGSDPTGLPEIHGLPTSSMYSLSSSSNDSYTVSSKNPKPRKSAHSGKLQSHLFANADSNGNGRHYMPGLYPTVYLU
D12G001750.6:D12:-:2056416:2056991	dORF	D12	2056416	2056991	-	4.23378e-05	AUGUUACAAGAACCUGAUGAGAUCGCUUCUAAGAGAAAACGUACUCGAGAAACACUUCGAGUUCUCCAACUGGCAUUCAGGACAUUGGAUGAAUUGCCAUUGGAAGCUGAAACAGUUGAGAGGGGAUAUAGUCUGGGUUCUGAUCCAACAGGGCUGCCGGAGAUUCAUGGACUGCCAACAUCAUCAAUGUAUUCUUUAAGUAGUAGUUCAAAUGAUUCUUAUACAGUUUCUUCCAAAAACCCAAAACCUCGCAAGUCAGCUCACUCGGGCAAACUACAGUCACACUUGUUUGCCAAUGCAGAUUCAAAUGGAAAUGGGCGCCAUUACAUGCCAGGCCUCUAUCCCACAGUUUAUCUGUAA	MLQEPDEIASKRKRTRETLRVLQLAFRTLDELPLEAETVERGYSLGSDPTGLPEIHGLPTSSMYSLSSSSNDSYTVSSKNPKPRKSAHSGKLQSHLFANADSNGNGRHYMPGLYPTVYLU
D12G001750.1:D12:-:2056416:2056991	dORF	D12	2056416	2056991	-	4.23378e-05	AUGUUACAAGAACCUGAUGAGAUCGCUUCUAAGAGAAAACGUACUCGAGAAACACUUCGAGUUCUCCAACUGGCAUUCAGGACAUUGGAUGAAUUGCCAUUGGAAGCUGAAACAGUUGAGAGGGGAUAUAGUCUGGGUUCUGAUCCAACAGGGCUGCCGGAGAUUCAUGGACUGCCAACAUCAUCAAUGUAUUCUUUAAGUAGUAGUUCAAAUGAUUCUUAUACAGUUUCUUCCAAAAACCCAAAACCUCGCAAGUCAGCUCACUCGGGCAAACUACAGUCACACUUGUUUGCCAAUGCAGAUUCAAAUGGAAAUGGGCGCCAUUACAUGCCAGGCCUCUAUCCCACAGUUUAUCUGUAA	MLQEPDEIASKRKRTRETLRVLQLAFRTLDELPLEAETVERGYSLGSDPTGLPEIHGLPTSSMYSLSSSSNDSYTVSSKNPKPRKSAHSGKLQSHLFANADSNGNGRHYMPGLYPTVYLU
D12G001750.7:D12:-:2056416:2056991	dORF	D12	2056416	2056991	-	4.23378e-05	AUGUUACAAGAACCUGAUGAGAUCGCUUCUAAGAGAAAACGUACUCGAGAAACACUUCGAGUUCUCCAACUGGCAUUCAGGACAUUGGAUGAAUUGCCAUUGGAAGCUGAAACAGUUGAGAGGGGAUAUAGUCUGGGUUCUGAUCCAACAGGGCUGCCGGAGAUUCAUGGACUGCCAACAUCAUCAAUGUAUUCUUUAAGUAGUAGUUCAAAUGAUUCUUAUACAGUUUCUUCCAAAAACCCAAAACCUCGCAAGUCAGCUCACUCGGGCAAACUACAGUCACACUUGUUUGCCAAUGCAGAUUCAAAUGGAAAUGGGCGCCAUUACAUGCCAGGCCUCUAUCCCACAGUUUAUCUGUAA	MLQEPDEIASKRKRTRETLRVLQLAFRTLDELPLEAETVERGYSLGSDPTGLPEIHGLPTSSMYSLSSSSNDSYTVSSKNPKPRKSAHSGKLQSHLFANADSNGNGRHYMPGLYPTVYLU
A11G005240.1:A11:-:4521625:4521735	internal_ORF	A11	4521625	4521735	-	4.23094e-05	AUGGCUGAUAUUCAUCUCCAUUCUGGCCCAGAAGAUGCUCAUGCUUACGUCCAAGCCAAUGGCAUGGAUGGGAUCCAAGAUCGAGAUGUUGCUAAAUCUUCUCGCUAUUAA	MADIHLHSGPEDAHAYVQANGMDGIQDRDVAKSSRYU
A10G015350.1:A10:+:84700997:84701122	dORF	A10	84700997	84701122	+	4.22961e-05	AUGGGAUAUAAUGAUAUGAGGGGUAGUUUGAUGAAUGGAUUGGUAGAAGAUGUUAAUAUUAACUUUUUAUUCUUCUUUCCGUCUUCAUUAGAAGCUCUGAACAACAAUAAUAAUAAUAAGGUUUGA	MGYNDMRGSLMNGLVEDVNINFLFFFPSSLEALNNNNNNKVU
D06G000300.1:D06:+:181212:181304	dORF	D06	181212	181304	+	4.22551e-05	AUGGUUAGGGUUUUUAAUGAAAAUGAAGAUGAAGCUGCUCCAUUUGCUUCUCUGGUUACCUUUUUUUUUUUUUGGUUGAGUUCUUUUAUGUAA	MVRVFNENEDEAAPFASLVTFFFFWLSSFMU
D04G002050.3:D04:-:2717095:2718435	dORF	D04	2717095	2718435	-	4.22214e-05	AUGGAGAAGCAUGUGAUCUUUCCAUAUCUUGAAAAACCUCUUGAACAUUCUACUGAAACUUUGUCCUCAAGGCCUUUUGAUUCCAUGGAUGCUCAGAAUUCUAGUGAGGAUCCAGUGAUCUUUCCCCCUACUUAUUUGCUUCUAAGAUUUGUUGAUGAUUUUCUUUUCAUAUCAACUUCGAAAGAGCAGGCUAGUGGCAUUUUGUCCAUGUUCCGUCAAGGAUUUCCGGAUUACAACUGCUACAUGAAUCAGGAAAAAUUCUGUCUAAACUUUGACAUUGAACAUCAAUCUGGGAUUUUAUCAAAUAGGGCUGUUACAGGUGAUGAUAGUACCUUGUUUGUUCCGUGGAGCGGGUUGCUUAUAAACUCCAGCACUUUAGAAAUUCUGGGUGAUUAUACA…	MEKHVIFPYLEKPLEHSTETLSSRPFDSMDAQNSSEDPVIFPPTYLLLRFVDDFLFISTSKEQASGILSMFRQGFPDYNCYMNQEKFCLNFDIEHQSGILSNRAVTGDDSTLFVPWSGLLINSSTLEILGDYTRYLGKHLSSTLTVRWRGQPGNHLKHKLFSFMRPKCHSIFFDSSINSASVVRLNIYQAFLLSAMKFHCYVSELSDFFRPCRQYCLKIILKSFRHMHRLIEKQMALGRLSSGLCWDRKHKVVRDEVEWLGLTAFIEVLKRKQSRHKALLSMLRSKFFCHRITGKESSELRYAVERSHSSCLWKIKYU
A13G012100.1:A13:-:78283685:78284249	dORF	A13	78283685	78284249	-	4.21828e-05	AUGGACAGAAAAAAAGCUACUCUUGAAGCUCAAUUCAGGCUGUUUAUGGCCAAGGUUUUUGUGAGGUUUUACCCUACCAAACUGGCCACAUUUCCAUUGACGACUAUGUGGUUCUCGAAUGUGGCGGGACCACAGGAGGAAAUUAGCCUUUUUGGCAAUCAAGUCACCUUCAUUGCUCCAUCUUUAUAUGGUCAACCGGUGGCGCUCACAAUUCAUAUAAUUAGCUAUGAGAAGAAGAUAAGUAUGGUGUUAUCGGUGGAUGAAAACAUUAUUCCUGAUCCCUAUCAGUUGUGCGAUGAUUUUGAAGAAGCUCUUAAACUCAUCAAGAAAACUAUCGUUGCUGAAGGUCUGAUAAAGAAGUGA	MDRKKATLEAQFRLFMAKVFVRFYPTKLATFPLTTMWFSNVAGPQEEISLFGNQVTFIAPSLYGQPVALTIHIISYEKKISMVLSVDENIIPDPYQLCDDFEEALKLIKKTIVAEGLIKKU
A13G012100.2:A13:-:78283685:78284249	dORF	A13	78283685	78284249	-	4.21828e-05	AUGGACAGAAAAAAAGCUACUCUUGAAGCUCAAUUCAGGCUGUUUAUGGCCAAGGUUUUUGUGAGGUUUUACCCUACCAAACUGGCCACAUUUCCAUUGACGACUAUGUGGUUCUCGAAUGUGGCGGGACCACAGGAGGAAAUUAGCCUUUUUGGCAAUCAAGUCACCUUCAUUGCUCCAUCUUUAUAUGGUCAACCGGUGGCGCUCACAAUUCAUAUAAUUAGCUAUGAGAAGAAGAUAAGUAUGGUGUUAUCGGUGGAUGAAAACAUUAUUCCUGAUCCCUAUCAGUUGUGCGAUGAUUUUGAAGAAGCUCUUAAACUCAUCAAGAAAACUAUCGUUGCUGAAGGUCUGAUAAAGAAGUGA	MDRKKATLEAQFRLFMAKVFVRFYPTKLATFPLTTMWFSNVAGPQEEISLFGNQVTFIAPSLYGQPVALTIHIISYEKKISMVLSVDENIIPDPYQLCDDFEEALKLIKKTIVAEGLIKKU
D05G020140.8:D05:-:17493801:17494776	uORF	D05	17493801	17494776	-	4.21324e-05	AUGCCAGGUGGAAAUCUUAUUGAUUAUGAGCAGAUAACAUUCUGCAUUAUGAAUUGGAUUAAAAAAGUUUUUAAGGGGUGUGCCCAUAAAUCUUCAGAGGGACAUUAUCAUGGACAUUAUGCCGAGGAUCGUCAAUUUUAUGCACCUUCAGGCUCAGGGGAUGCUUGGAGGGAGCAUGAGAAUGAAGAGAUAGAUCGUGCUAUUGCCCUAUCUCUUCUCGAGGAAAGUCAGAAGGGGAGAAGGGUAAAAGGUGUGUAG	MPGGNLIDYEQITFCIMNWIKKVFKGCAHKSSEGHYHGHYAEDRQFYAPSGSGDAWREHENEEIDRAIALSLLEESQKGRRVKGVU
D07G010460.1:D07:+:13067025:13067147	dORF	D07	13067025	13067147	+	4.2056e-05	AUGGAUUUGAAAAGGAAGACCCUUUUUCUUCUUGGAUAUAUAAAAUUGCUCAUGUUUGCCUAUAUUUCGACUGUCCUUAUCAAGGAUGUUGAUAAACAACCACAGCAGCAUAAAUAUAAUUAA	MDLKRKTLFLLGYIKLLMFAYISTVLIKDVDKQPQQHKYNU
D05G023470.2:D05:-:21177839:21177919	dORF	D05	21177839	21177919	-	4.19816e-05	AUGGUUAAAGUUUCUUCAGGGCCAGGUAGUAGUAAGAAAGCAACUGUGGUUACUCAUGAAUCUUCGGGAGAUGAUCAGUAA	MVKVSSGPGSSKKATVVTHESSGDDQU
A11G004460.1:A11:+:3835716:3836734	ouORF	A11	3835716	3836734	+	4.1981e-05	AUGAUAAUGAUGGGGCGUUUUGCGCUUCUUGUCUUCUUAGAGUUCGCGUCGAUGCAGCUUCUCUGCAUUGCCGCUGAUCAUGAUGCUGCGAUUUUUUAUGAUUCAUUUGAAGAGCCAUUCAAUGGGCGAUGGAUCGUCUCUGAAAAAGAUGAUUAUAAAGGUAUAUGGGAGCAUUCAAAGAGUGAAGGGCACGAUGACUUUGGGCUUCUAGUGACCGAGAAGGCACGGAAGUACGCAAUAGUGAAAGAGCUGGAGGAGCCUGUGAAUCUCAGGGAUGGAACCACUGUGCUUCAGUACGAGGCUCGCUUCCAGAAUGGACUUGAAUGUGGGUGCAUACCUGAAAUACCUUAG	MIMMGRFALLVFLEFASMQLLCIAADHDAAIFYDSFEEPFNGRWIVSEKDDYKGIWEHSKSEGHDDFGLLVTEKARKYAIVKELEEPVNLRDGTTVLQYEARFQNGLECGCIPEIPU
A11G004460.2:A11:+:3835716:3836734	ouORF	A11	3835716	3836734	+	4.1981e-05	AUGAUAAUGAUGGGGCGUUUUGCGCUUCUUGUCUUCUUAGAGUUCGCGUCGAUGCAGCUUCUCUGCAUUGCCGCUGAUCAUGAUGCUGCGAUUUUUUAUGAUUCAUUUGAAGAGCCAUUCAAUGGGCGAUGGAUCGUCUCUGAAAAAGAUGAUUAUAAAGGUAUAUGGGAGCAUUCAAAGAGUGAAGGGCACGAUGACUUUGGGCUUCUAGUGACCGAGAAGGCACGGAAGUACGCAAUAGUGAAAGAGCUGGAGGAGCCUGUGAAUCUCAGGGAUGGAACCACUGUGCUUCAGUACGAGGCUCGCUUCCAGAAUGGACUUGAAUGUGGGUGCAUACCUGAAAUACCUUAG	MIMMGRFALLVFLEFASMQLLCIAADHDAAIFYDSFEEPFNGRWIVSEKDDYKGIWEHSKSEGHDDFGLLVTEKARKYAIVKELEEPVNLRDGTTVLQYEARFQNGLECGCIPEIPU
A06G014510.3:A06:+:102435790:102436543	dORF	A06	102435790	102436543	+	4.19401e-05	AUGGAUGCUGAUAUAAAAUCAUCUGUCCAGGAUAUUGCUGGUUAUCAGGUGGUUUUAUCAACUGAAGGAAAAAUAGUUGGGUUCCAACCUACAAGUCGGGUGGGUGUCAAUCAGUGGGCUUUGAAUCCCUUAACAAAAGAGCUAUAUGGUGGGAAAAAACUUUCCCCUGGUUUAAUUGAACCUCGUCUCGAAAUCCAACUUCCUAAUGAGAUUGUUGUACUUGAGCUGUUGAUGUCAGUUAACCCAGAUUCCUGCUUUGCAUUGGCUAGGCCAAUCCAAUGA	MDADIKSSVQDIAGYQVVLSTEGKIVGFQPTSRVGVNQWALNPLTKELYGGKKLSPGLIEPRLEIQLPNEIVVLELLMSVNPDSCFALARPIQU
A10G021380.1:A10:-:109188926:109190462	uORF	A10	109188926	109190462	-	4.19329e-05	AUGGACAAAGAGAAACCCGCAACCAAACGGUCCCGGGACCACCAUGACAAGCACCACCGCAGCCACCACGGCGACUCUGACCACCACCACAGCCACGAUUCCCACCGUCGUUCGGAUCGUAAAUCUUCAUCAUCGCGCCGUGAAGAACGCGAGAGAUCUUUCGAGAGGGAGGGUUCGAGGGAUAGGAAGCAUCGUGAGGAUUCCUACGAGGAAGCUGAAGCUGAAGCGAAGAAGAAGAGGAAAGAGAGGGAAGAGAGUGAGGAGAGAGGAGAGAAGAGGGCCAAAGUUACUGAAGGAAAUAGAGAGGUAAAAAGAGAGAGAAGAAAAUUUGGGGAUAAAGCAAAAGAAGAAGAAAUUGAGUUCUCCAAUGCUGCCAGUGGUGGUGAUCCAGUUCAAAAU…	MDKEKPATKRSRDHHDKHHRSHHGDSDHHHSHDSHRRSDRKSSSSRREERERSFEREGSRDRKHREDSYEEAEAEAKKKRKEREESEERGEKRAKVTEGNREVKRERRKFGDKAKEEEIEFSNAASGGDPVQNGAALASLPRTGHSPSTKMALLLLGEVVAISLLMPU
A06G013010.2:A06:-:77259559:77260171	dORF	A06	77259559	77260171	-	4.17706e-05	AUGCAAAGGUUGGAUAAAACUUCUGCUACUGGUUACAAACGAGUUCUUACAGUUUCCCUUUUGUUAUAUGAAUUUAGUGGUUACAUGUCACCGGAGUAUGCAAUGCAUGGGCACUUCUCCAUAAAAUCCGAUGUUUAUAGCUUUGGAGUCCUGUUGUUAGAGAUUAUCACCGGAAAAAAGAACAGCAGUUAUUUUCCUGAUAGUCCCUCUUCAAGUCUGGUUGGAUAUGUUUGGGAGUUAUGGAAAGAAGACAGAGCGAUUGAAAUAAUUGACUCGGUAUUCGGUGAUUCGUAUAGUGCCAAUGAAUUUUUGAAAUGCAUUCAGAUCGGGCUAUUGUGUGUACAAGAACAUGCAACAGAUCGACCAAUGAUGUCUACAGUUGUGUUUAUGUUGAGCAAC…	MQRLDKTSATGYKRVLTVSLLLYEFSGYMSPEYAMHGHFSIKSDVYSFGVLLLEIITGKKNSSYFPDSPSSSLVGYVWELWKEDRAIEIIDSVFGDSYSANEFLKCIQIGLLCVQEHATDRPMMSTVVFMLSNETALPSPKQPAFTVKTSHKGDEILNSERTESTNDVTLSMVQARU
D08G000210.1:D08:+:156076:157930	internal_ORF	D08	156076	157930	+	4.16905e-05	AUGGAGGCUACGAAGGCAGGAGAGGGAGUCCUAGAGGAGGGUUUGGACCUGGAGAUAGAAGGUUUUGGAACAACUAUGGUGGUGGAUAUGAUCGUGAAAUGGGAAGGCCCAGUUACCCUGAUGAAAGGCCUCAUGGCCGGUACUUCAAUCGCUCUUCUGGUGGCCAUGAAGAUGACUGGGAUUCUGGCCGUGGUGGUUAUGGCAUUGCUUCGUACUCAGGGAGUGCUCAAAGAGAGGGAUUGA	MEATKAGEGVLEEGLDLEIEGFGTTMVVDMIVKWEGPVTLMKGLMAGTSIALLVAMKMTGILAVVVMALLRTQGVLKERDU
A11G029360.2:A11:-:112268165:112268647	uORF	A11	112268165	112268647	-	4.16786e-05	AUGGAUGCUGAUCCAUGGACUCUUUGUCUUUCUUCAACUGCUAGGAGAUAUCAAUCAGCUCUUCAGUCACGAUCUGAUAUGUUUAUGGGGUUUGAAGAAAUGGAUGGAGAAGACGAUGUAAGAGAGGAGUUUCCAUGCCCUUUUUGUUCAGAGUAUUUCGAUAUCGUGGGCUUGUGCUGUCACAUUGAUGAUGAACAUCCUGUGGAGGCUAACAAUGGGGUAUUCUCAAUUCGUUUUUGUUUUUUUAAUUUGUUAUAA	MDADPWTLCLSSTARRYQSALQSRSDMFMGFEEMDGEDDVREEFPCPFCSEYFDIVGLCCHIDDEHPVEANNGVFSIRFCFFNLLU
A10G002720.2:A10:+:2393382:2393762	odORF	A10	2393382	2393762	+	4.15401e-05	AUGCAUGGUUUGCAGUGGAGGGCUCCCAACUCUAUCAAUAAUGGCCUUGGUAGUUAUAGACUUGCUAAAGCUAAUUGGGGUUGGAGUUGGGUGGAACGAUGGAUUGCUGUUCGCCCAUGGGAAAGACGGCUCCCAACUCCGUCAACUACCCCUAAAUCAACCCCUAAGGAACCACAGAACAAACAGACAAGCAAGGGCGGUAAAAACUCGAAUUCACCGAAGCCAAAAGCAUCAGUUUCAGUUAAACCCCCACUGUCCAAUGCGAAGGGAGCGAUGAAGCCUAGGAGGUUGUCUUAUCCUGGUGCUGAGAAACCAGCUGCACGUCAAGUAAACACUAAAGCUGAUAAGAUAAACAUCGAAAAAGAAGAGAUAUCAACUUAG	MHGLQWRAPNSINNGLGSYRLAKANWGWSWVERWIAVRPWERRLPTPSTTPKSTPKEPQNKQTSKGGKNSNSPKPKASVSVKPPLSNAKGAMKPRRLSYPGAEKPAARQVNTKADKINIEKEEISTU
A12G009990.2:A12:+:69676527:69676866	dORF	A12	69676527	69676866	+	4.1484e-05	AUGUUCUUCUUGCAGUUUAAUGCCUUGAAAGGAAACCUAAGGCAUUUCAGUCUGAUUCCACCAGGUGGUGGUGGUAUCCUGACGCAUUCUUUGGCACAUAUUGCAUCCUGGUUAAAGGUAAAAGAAGUUGACGAAUCUAGUGAAGGGAUCGAGUCUAUAAUCAGUAGAGUUGAAAUUUACUUGGCUGAAGGAAAGCUUGUUGAAGCAGCUUCCACUCUUGAACAAGGUGUCAAAGGUAGCCAUUAUUGGUGA	MFFLQFNALKGNLRHFSLIPPGGGGILTHSLAHIASWLKVKEVDESSEGIESIISRVEIYLAEGKLVEAASTLEQGVKGSHYWU
A08G010810.3:A08:-:69229799:69230641	dORF	A08	69229799	69230641	-	4.14756e-05	AUGAAGAGUAGAACUGAUGCCAUGCAGGAGUCAAGAGUUUUUGACAUUAUAAAUGUGAUGGAACCACUCUAUUACAAAAAGAUGGACUUUGAAGAGUUCUGCGCUGCUGCAAUCAGUACAUAUCAGCUCGAAGCAUCUGAAGAAUGGGAGAGUAUUGCAAGCACAGCUUUCGAGUAUUUCGAACAAGACGGAAACAAGGUCAUUUCAGUGGAGGAAUUGACACUGGAACUAAAUCUGGGGCCAUCAGCUCAUUCUUUGCUUAAAGAUUGGAUAAGAGUUUCAGAUGGAAAACUGAGCUUCCUCGGGUAUACGAAAUUUUUACACAGUGUGACAAUUCGUGCUUCUAAUAUAAGACGUCGAUAG	MKSRTDAMQESRVFDIINVMEPLYYKKMDFEEFCAAAISTYQLEASEEWESIASTAFEYFEQDGNKVISVEELTLELNLGPSAHSLLKDWIRVSDGKLSFLGYTKFLHSVTIRASNIRRRU
D01G023180.1:D01:+:62491848:62492114	uORF	D01	62491848	62492114	+	4.14172e-05	AUGGAGAAUCAUCAUCCUUCAACUCUUUUAUCUAUGGACUCGAGCGCUCACGACGAGUUUGAUUUAGACAAGAAUCGGCAAUCUAUUCUGUCCCGGCCACCGGAUAUCAAUUUGCCAUUAUCUGCCGAGCGUAGCCCUCCACCACAGCAGCCAUGGAACUCUGAUCAGUGCGAUAUUCUAGAUGUUGGGCUGUGUUCACAAGCUUAUGAAACCGAGAGCUACCUUCCAGUCUCGAAAGCGGACGGAAAUGCACUAAGCGGUAGAUAG	MENHHPSTLLSMDSSAHDEFDLDKNRQSILSRPPDINLPLSAERSPPPQQPWNSDQCDILDVGLCSQAYETESYLPVSKADGNALSGRU
D09G017540.2:D09:+:45859119:45859271	uORF	D09	45859119	45859271	+	4.12732e-05	AUGCACACCCUAGCAAUAGUUAGUAACUUUCUUGUUUUUAAUAAAUUAAGUGAAAAAAACUAUUAUAAUAAUGAGGAGAAAGUUGUGGUUAACAACAUCCUUGCUUCUCUUGGUGAUGAGUUAUUUAUUGAGAUUUUCCAUGGUGCAUUUUGA	MHTLAIVSNFLVFNKLSEKNYYNNEEKVVVNNILASLGDELFIEIFHGAFU
A09G013750.4:A09:+:68531928:68532212	uORF	A09	68531928	68532212	+	4.1179e-05	AUGGAAUUGGCUUUGAGCUUGGGCGAUCCUUCAAAGUCGUUUUCAUUUCUUGACAAAACCCCAAAGUUAUCAAGCAAGGAUUUAGGGUUUUGUAUGGGGCUCAGGUUACAAGAGAAGGUGGACGCUUUUGAAGGUGAAGCUGCUACCGGAGAUGGAGAUUACAAAAGGGUUUCUUCAGAUCCACCUCAUCAGCUAGAUCUUCUUCCUUUCUCUCCAGUUCCUCGCGUCCAACCUUCUUCUCAGCUUCGUUUUCCUUGGCUCACUGAUAACGGUCAGUAUUUUUAA	MELALSLGDPSKSFSFLDKTPKLSSKDLGFCMGLRLQEKVDAFEGEAATGDGDYKRVSSDPPHQLDLLPFSPVPRVQPSSQLRFPWLTDNGQYFU
A09G013750.3:A09:+:68531928:68532212	uORF	A09	68531928	68532212	+	4.1179e-05	AUGGAAUUGGCUUUGAGCUUGGGCGAUCCUUCAAAGUCGUUUUCAUUUCUUGACAAAACCCCAAAGUUAUCAAGCAAGGAUUUAGGGUUUUGUAUGGGGCUCAGGUUACAAGAGAAGGUGGACGCUUUUGAAGGUGAAGCUGCUACCGGAGAUGGAGAUUACAAAAGGGUUUCUUCAGAUCCACCUCAUCAGCUAGAUCUUCUUCCUUUCUCUCCAGUUCCUCGCGUCCAACCUUCUUCUCAGCUUCGUUUUCCUUGGCUCACUGAUAACGGUCAGUAUUUUUAA	MELALSLGDPSKSFSFLDKTPKLSSKDLGFCMGLRLQEKVDAFEGEAATGDGDYKRVSSDPPHQLDLLPFSPVPRVQPSSQLRFPWLTDNGQYFU
D03G007290.9:D03:+:21383026:21384482	odORF	D03	21383026	21384482	+	4.1167e-05	AUGGCUGGAGAGUCAAGAGGAAAAGCCAGAACCGCAGGAGAUAAAGCAAGUAGCUGGAGAAGGGAUCUUAACUUGUUUGCAAGAUGCCAUAGAUUGUCUUGCGCAAAAGCAGUUCAGGAUGUGCAGCAAAUUACCGAGCAGUGGAGCUUCAUCCCUCGUGUGGUCAAGGAGCUUGCCAUCUUUGAUGGCAGUAACCAUGGCUCACUCACCAAGGAAGAUCUUUUGAGAGAGGCCAAGGUAUGCAAGCAAAUAUACGAGGAUGAACUAAGCCGGAUAAACAGUGGUUCUUUGAAAAGAAAAAGGCCAAAGACUGAUGGAGGUGAAGAAGGCAACAAGGGUGAAACCAAAGUCAUUUUUGCAUCAGGUUACGACAGUGAUGAAACAAUCAAGAUGACGGAG…	MAGESRGKARTAGDKASSWRRDLNLFARCHRLSCAKAVQDVQQITEQWSFIPRVVKELAIFDGSNHGSLTKEDLLREAKVCKQIYEDELSRINSGSLKRKRPKTDGGEEGNKGETKVIFASGYDSDETIKMTEEEIELAYKNFNSGTLU
D03G007290.10:D03:+:21383026:21384482	odORF	D03	21383026	21384482	+	4.1167e-05	AUGGCUGGAGAGUCAAGAGGAAAAGCCAGAACCGCAGGAGAUAAAGCAAGUAGCUGGAGAAGGGAUCUUAACUUGUUUGCAAGAUGCCAUAGAUUGUCUUGCGCAAAAGCAGUUCAGGAUGUGCAGCAAAUUACCGAGCAGUGGAGCUUCAUCCCUCGUGUGGUCAAGGAGCUUGCCAUCUUUGAUGGCAGUAACCAUGGCUCACUCACCAAGGAAGAUCUUUUGAGAGAGGCCAAGGUAUGCAAGCAAAUAUACGAGGAUGAACUAAGCCGGAUAAACAGUGGUUCUUUGAAAAGAAAAAGGCCAAAGACUGAUGGAGGUGAAGAAGGCAACAAGGGUGAAACCAAAGUCAUUUUUGCAUCAGGUUACGACAGUGAUGAAACAAUCAAGAUGACGGAG…	MAGESRGKARTAGDKASSWRRDLNLFARCHRLSCAKAVQDVQQITEQWSFIPRVVKELAIFDGSNHGSLTKEDLLREAKVCKQIYEDELSRINSGSLKRKRPKTDGGEEGNKGETKVIFASGYDSDETIKMTEEEIELAYKNFNSGTLU
A01G004530.3:A01:-:5923890:5924279	dORF	A01	5923890	5924279	-	4.09234e-05	AUGCAGUCUCCGCAAAAGCUGAAACUACUCUCCCCGGAUUCUAGAAUAACCAGUAAAGAGUACAAAGAGAGGAUCAUAAGUGGGGAACCACAUGUUUUGGUGGAUGUUCGACCGGAACUUCACUACAAGAUAGUUUCUAUCCCCAACUCAUUGAACAUUCCGCUCGCGAGCUUGGAGGCUCGACUGCCCGAAAUAUCUUCCGCACUUAAAGAACAACAGAAGGAAAGCACUGGAUCGGGAGCUAACCUAUAUGUAAUAUGCAGAAGAGGUAAUGAUUCUCAAAGGGCCGUUGAUUACCUCCGAAACAAGGGAUUCGAUUUAGCUAAGGAUAUUGUCGGGGGCUUGGAUUCAUGGGCCAAUGAUGUUGAUCCCAAUUUUCCUAUGUAUUAA	MQSPQKLKLLSPDSRITSKEYKERIISGEPHVLVDVRPELHYKIVSIPNSLNIPLASLEARLPEISSALKEQQKESTGSGANLYVICRRGNDSQRAVDYLRNKGFDLAKDIVGGLDSWANDVDPNFPMYU
D10G012060.1:D10:+:18327411:18328205	dORF	D10	18327411	18328205	+	4.09069e-05	AUGGAAGCACUAAGCACUCUGUUCCAGAACUUCACUCAUGAUUACAAUUCGGAGGAUGCUUCUGGCUUCUUUGUUUCGUUACUUUUUGGUCUCGGACCUUUGCUGGGUGGCCUCAUUCUUGUUGCAUUUGCUGUUGCUUUCUGCCUUAAACAUGCCCUUCUCAUGGGUGCUGCUUCUGGCAUUGCCUUCAUCCUUGGUGCCUGGCGACCAUUGCAACUGCUUGUAUUUUCUAAAAUGGGAUUUUUCCCACUUGUGUCGCUACUUGCCACAGGUGCUGCAUUUGUCCAUGUUUCAAGCUCCAGUAUUUUGAAGAUUAUGUGCAACAAAGAGCUUCUUCAAAUAACCUACCAUCAGUUACAGGAUUUCCUGUGA	MEALSTLFQNFTHDYNSEDASGFFVSLLFGLGPLLGGLILVAFAVAFCLKHALLMGAASGIAFILGAWRPLQLLVFSKMGFFPLVSLLATGAAFVHVSSSSILKIMCNKELLQITYHQLQDFLU
D10G017200.1:D10:+:46248066:46248302	uORF	D10	46248066	46248302	+	4.0811e-05	AUGGAAGGUGAGUUAGUUUUACUUGGCGGUGGUGGUGGUGGCGGCGGCUGUGGUUCUUCUGGGGUUUCUACAAAUGAAUCAGCAGUGUUGUCUAAAGGGGAGGUUGUUUCUGAGGCAUGUUCAUACCCAGCUGAGAGUGAGUUGGAGUUAGGUCUGGGGCUGAGCCUUGGUGGUGCUACAGGGAAAACUAAGCCUGCCACUGCCACUUCUUCAUGGGUGAGUGUGGUAGAAUCUUGA	MEGELVLLGGGGGGGGCGSSGVSTNESAVLSKGEVVSEACSYPAESELELGLGLSLGGATGKTKPATATSSWVSVVESU
D10G017200.2:D10:+:46248066:46248302	uORF	D10	46248066	46248302	+	4.0811e-05	AUGGAAGGUGAGUUAGUUUUACUUGGCGGUGGUGGUGGUGGCGGCGGCUGUGGUUCUUCUGGGGUUUCUACAAAUGAAUCAGCAGUGUUGUCUAAAGGGGAGGUUGUUUCUGAGGCAUGUUCAUACCCAGCUGAGAGUGAGUUGGAGUUAGGUCUGGGGCUGAGCCUUGGUGGUGCUACAGGGAAAACUAAGCCUGCCACUGCCACUUCUUCAUGGGUGAGUGUGGUAGAAUCUUGA	MEGELVLLGGGGGGGGCGSSGVSTNESAVLSKGEVVSEACSYPAESELELGLGLSLGGATGKTKPATATSSWVSVVESU
D10G017200.3:D10:+:46248066:46248302	uORF	D10	46248066	46248302	+	4.0811e-05	AUGGAAGGUGAGUUAGUUUUACUUGGCGGUGGUGGUGGUGGCGGCGGCUGUGGUUCUUCUGGGGUUUCUACAAAUGAAUCAGCAGUGUUGUCUAAAGGGGAGGUUGUUUCUGAGGCAUGUUCAUACCCAGCUGAGAGUGAGUUGGAGUUAGGUCUGGGGCUGAGCCUUGGUGGUGCUACAGGGAAAACUAAGCCUGCCACUGCCACUUCUUCAUGGGUGAGUGUGGUAGAAUCUUGA	MEGELVLLGGGGGGGGCGSSGVSTNESAVLSKGEVVSEACSYPAESELELGLGLSLGGATGKTKPATATSSWVSVVESU
A13G024360.2:A13:+:107870962:107871132	dORF	A13	107870962	107871132	+	4.06971e-05	AUGGAACAAGCUCUAAAAGAAGGAAUAGUUGGCGAAGCCAGAGCAUUGAAGAGGAACGGUAGUGGUAUACCCAUACCGGAAAAGGAGAAAUCUGACGAGUCCACCGGGAUAAAGGAGUUCAAUGAUUCAAACUAUUGGAGGGUUGAUCAUGAAGUUACUGUUUUGGAAUAG	MEQALKEGIVGEARALKRNGSGIPIPEKEKSDESTGIKEFNDSNYWRVDHEVTVLEU
A13G024360.1:A13:+:107870962:107871132	dORF	A13	107870962	107871132	+	4.06971e-05	AUGGAACAAGCUCUAAAAGAAGGAAUAGUUGGCGAAGCCAGAGCAUUGAAGAGGAACGGUAGUGGUAUACCCAUACCGGAAAAGGAGAAAUCUGACGAGUCCACCGGGAUAAAGGAGUUCAAUGAUUCAAACUAUUGGAGGGUUGAUCAUGAAGUUACUGUUUUGGAAUAG	MEQALKEGIVGEARALKRNGSGIPIPEKEKSDESTGIKEFNDSNYWRVDHEVTVLEU
A05G016080.3:A05:+:15163637:15165355	uORF	A05	15163637	15165355	+	4.06021e-05	AUGGCGUUGCAAAAAUCUGUGAAGAGACUUCACUUUGGGAGCUGCGAAGAGAAAGAGAUGGCCGCUAAGGCCAUCGAGAAACUCGCUCAAGAAGACGUUAAGGUUAGGAAGUUGAUGGCAGAGCUUGGAGUCAUACAUAUGCUUGUGUCUAUGGUGGAUACUGAGGUGGUUGGCCGCCGUCUAGCUGCCAUCAAGGCCUUGAUCGAACUUGCUGAUGGAACUUUUACGGACUCCUAUUCAUAUUAUAUGCAACAAUGGAGGACUUUUGGGUUAUCAACUUAUCUACCCCCAAUAAAAUUAUUGUUCUUUCUUCUAUUAUUCAACUUAAAUUUCGAUUCCAUUGUUGACUUGAAGUUCUGGGUUGAUUUUUCUUUUGUCAAAACUUAA	MALQKSVKRLHFGSCEEKEMAAKAIEKLAQEDVKVRKLMAELGVIHMLVSMVDTEVVGRRLAAIKALIELADGTFTDSYSYYMQQWRTFGLSTYLPPIKLLFFLLLFNLNFDSIVDLKFWVDFSFVKTU
D03G008000.1:D03:-:28390211:28390402	uORF	D03	28390211	28390402	-	4.05972e-05	AUGAUUAACACAUACGCUAACUUUAGAGAUGAUGUUCUUCCCCGUAUUAAAAGACUUGGGUACAAUGCUGUUCAGAUCAUGGCUAUUCAAGAGCACUCAUAUUAUGCUAGCUUUGGGUAUUACCUCCAUCGUAAUAUUAGCUCAAAUCUAUUUGUUUCUGUGUAUGUUUGUAAGUUUGUAAACUUGUACUAA	MINTYANFRDDVLPRIKRLGYNAVQIMAIQEHSYYASFGYYLHRNISSNLFVSVYVCKFVNLYU
D08G015630.1:D08:+:52157267:52157449	dORF	D08	52157267	52157449	+	4.05926e-05	AUGGCAUUGGAGAAAAUGGUGUCACCGCAUAUUGUUUCGUUUAUUGCUGGGAUGUCUCCUCCAUCUGAUCUCGCAGGAGAUGAUAUGUUAACAUGGAACUGGAGUAACAAUGGGUUGUUCUCCAUUGUUGAUACUUAUACAGCUGUUGCUGGGGCUGGAUGGGACGUAGCGAAUGAUGAUUAG	MALEKMVSPHIVSFIAGMSPPSDLAGDDMLTWNWSNNGLFSIVDTYTAVAGAGWDVANDDU
D02G000160.1:D02:-:114982:115143	odORF	D02	114982	115143	-	4.05848e-05	AUGGACAAUGCAACACCACCUCCUCCACUCUCUUCUCUUAGAUUUAGUCUUUACCUUGGUAUUUAUAUAGAUGGUUUACAUAUCAUUUUUACAGAGUUUUUCCCUUUGUCUUUGACAUGUAAUUUGUUCAUAGCCGUUUUUGGUCCUCUGGUCCAUGACUAA	MDNATPPPPLSSLRFSLYLGIYIDGLHIIFTEFFPLSLTCNLFIAVFGPLVHDU
D08G015690.1:D08:+:52278129:52279559	odORF	D08	52278129	52279559	+	4.03783e-05	AUGGGAAGUACGACGGCUAUGGGGUGGAAACAUGGGCGAGAGGAAGCCGAUAUCGUGGGCAGUUUAGGCAGGGUCUUAGGCAUGGAUUCGGAGUUUAUUGGUUCUAUACUGGGGAUGUCUAUGCUGGUGAGUGGUCUAAUGGGCAGAGCCAUGGCUGUGGAAUCCAUACCUGUGAGGAUGGAAGUCGAUAUGUUGGGGAAUUCCAAUGGGGUGUCAAGCAUGGACUUGGACAUUACCAUUUUAGACAAGAUGCAUGGAUUUGGUGUGUAUUGUUUUGCAAAUGGCCAUCAGUAUGAAGGUGCUUGGCAUGAGGGCAGACGACAAGGGCUUGGAAUGUAUACAUUUAGAAGUGGGGAAACACAAUCUGGUCAUUGGCAAAAUGGAAUCCUUGAUGUCCCA…	MGSTTAMGWKHGREEADIVGSLGRVLGMDSEFIGSILGMSMLVSGLMGRAMAVESIPVRMEVDMLGNSNGVSSMDLDITILDKMHGFGVYCFANGHQYEGAWHEGRRQGLGMYTFRSGETQSGHWQNGILDVPSTRNNIYPVSPVAVYHSKVLNAVQEARRAAEKAYDVAKVDERVNKAVASANRAANAARVIAVKAVQKQMDHNHNNNNAVU
A01G006590.1:A01:+:10783066:10783326	ouORF	A01	10783066	10783326	+	4.02898e-05	AUGCAAAUCUUUGUUAAGACCUUGACAGGAAAGACAAUUACUUUGGAGGUUGAGAGUUCAGAUACCAUUGACAAUGUCAAGGCUAAGAUCCAGGAUAAGGAGGGUAUUCAGCCAGACCAGCAGAGGUUGAUCUUUGCUGGUAAGCAACUAGAAGAUGGCCGCACCCUGGCUGACUACAUCAUCCAAAAGGAAUCCACCCUCUAUUUGGUGCUUCGUCUCCGUGGUGGUAUGCAAAUGUGGUGGUAUGCAAAUAUUUGUUAA	MQIFVKTLTGKTITLEVESSDTIDNVKAKIQDKEGIQPDQQRLIFAGKQLEDGRTLADYIIQKESTLYLVLRLRGGMQMWWYANICU
A02G002470.2:A02:+:2719308:2720496	uORF	A02	2719308	2720496	+	4.02743e-05	AUGGAGCUUGUAAUUCUUGUCCCAUGUUGUUUCUUCCUCGCAGCUUUAAUAAAGUUCCUUUAUAAUUACUUGUGGGUACCUCUCCGUAUACAGCAUAUGAUGAAUUCACAGGGAAUCAAAGGACCUCCUUACAAAUUCAUCCAUGGAAACAAUGAAGAAGCUACCAAGAUGAGACAAGAAGCAUUAAGCAAACCUAUGGCCUUGAGGCAUGAUAUAUUUCCUAGAGUGCAGCCACAUAUUUACACCUGGAUCAACAAAUAUGGGAGGAAUUAUAUUUAUUGGAAUGGUAUUCGAGCUGUACUAGUGAUUUCAGAACCUGAACUAGUCAGAGAGGUUCUGAAAAAUAAUGAAAAUAUAUUUCCAAAAAAGAAGCCUUCGAUUUAUUUUAGCAACCUACUG…	MELVILVPCCFFLAALIKFLYNYLWVPLRIQHMMNSQGIKGPPYKFIHGNNEEATKMRQEALSKPMALRHDIFPRVQPHIYTWINKYGRNYIYWNGIRAVLVISEPELVREVLKNNENIFPKKKPSIYFSNLLGNGLVLIQGEKWLKRRKLANHVFHGESLKVSLQNICIDYNU
A11G009350.3:A11:+:8300399:8301261	dORF	A11	8300399	8301261	+	4.02052e-05	AUGCUAUCCUUGCAACGCAGCCUUGCAUCUUAUAUGACCGACCAAGACAUCGAAAAGGGCAUCUUGUAUCCAUCUAUCAAUAGUAUUCGAGAUAUCACAGCUAAGGUUGGGGCAUCAGUUGUGCGAGCUGCUGUUGCAGAGGAAGUGGCGGAAGGAUAUGGAAAGGUUGAUCCUGAGGAACUGGCCUACAUGUCAAAAGAGGAGACGGUGGAAUACGUACGUCGAAACAUGUGGUACCCUAAUUAUAGCCCGCUCGUUCAAAAGAAGUAG	MLSLQRSLASYMTDQDIEKGILYPSINSIRDITAKVGASVVRAAVAEEVAEGYGKVDPEELAYMSKEETVEYVRRNMWYPNYSPLVQKKU
A04G015230.3:A04:-:84288713:84289030	dORF	A04	84288713	84289030	-	4.00249e-05	AUGGUUGCUUCAAACACCGGCAGAGCUCAAGAACUUCAACGUGCUCUCUCUCUUCUGUCAAAUGAUUCCCAGAUUUCAAGUGAACCGAAACACGGUUCACUUACCUACCCCAUUAUGCAUGUCAACCUUACCAGUACAUCUCAGCCAGCAAUGAAUGCAAUCCCACAAGGUUUUCAACAUGCCUUGCCAGAAAACUGGCAGAUCGAACAACAAGAAGAAACAACCACCAAGUCCCGCAUGCAUACUAGCGACGUCGACGACCGUUUUCGGGAGUUCCUAUUGCUUAAGGCUCCAUAUGAUGUUGGCUUUUACUCCUGA	MVASNTGRAQELQRALSLLSNDSQISSEPKHGSLTYPIMHVNLTSTSQPAMNAIPQGFQHALPENWQIEQQEETTTKSRMHTSDVDDRFREFLLLKAPYDVGFYSU
A04G015230.7:A04:-:84288713:84289030	dORF	A04	84288713	84289030	-	4.00249e-05	AUGGUUGCUUCAAACACCGGCAGAGCUCAAGAACUUCAACGUGCUCUCUCUCUUCUGUCAAAUGAUUCCCAGAUUUCAAGUGAACCGAAACACGGUUCACUUACCUACCCCAUUAUGCAUGUCAACCUUACCAGUACAUCUCAGCCAGCAAUGAAUGCAAUCCCACAAGGUUUUCAACAUGCCUUGCCAGAAAACUGGCAGAUCGAACAACAAGAAGAAACAACCACCAAGUCCCGCAUGCAUACUAGCGACGUCGACGACCGUUUUCGGGAGUUCCUAUUGCUUAAGGCUCCAUAUGAUGUUGGCUUUUACUCCUGA	MVASNTGRAQELQRALSLLSNDSQISSEPKHGSLTYPIMHVNLTSTSQPAMNAIPQGFQHALPENWQIEQQEETTTKSRMHTSDVDDRFREFLLLKAPYDVGFYSU
A04G015230.5:A04:-:84288713:84289030	dORF	A04	84288713	84289030	-	4.00249e-05	AUGGUUGCUUCAAACACCGGCAGAGCUCAAGAACUUCAACGUGCUCUCUCUCUUCUGUCAAAUGAUUCCCAGAUUUCAAGUGAACCGAAACACGGUUCACUUACCUACCCCAUUAUGCAUGUCAACCUUACCAGUACAUCUCAGCCAGCAAUGAAUGCAAUCCCACAAGGUUUUCAACAUGCCUUGCCAGAAAACUGGCAGAUCGAACAACAAGAAGAAACAACCACCAAGUCCCGCAUGCAUACUAGCGACGUCGACGACCGUUUUCGGGAGUUCCUAUUGCUUAAGGCUCCAUAUGAUGUUGGCUUUUACUCCUGA	MVASNTGRAQELQRALSLLSNDSQISSEPKHGSLTYPIMHVNLTSTSQPAMNAIPQGFQHALPENWQIEQQEETTTKSRMHTSDVDDRFREFLLLKAPYDVGFYSU
A04G015230.9:A04:-:84288713:84289030	dORF	A04	84288713	84289030	-	4.00249e-05	AUGGUUGCUUCAAACACCGGCAGAGCUCAAGAACUUCAACGUGCUCUCUCUCUUCUGUCAAAUGAUUCCCAGAUUUCAAGUGAACCGAAACACGGUUCACUUACCUACCCCAUUAUGCAUGUCAACCUUACCAGUACAUCUCAGCCAGCAAUGAAUGCAAUCCCACAAGGUUUUCAACAUGCCUUGCCAGAAAACUGGCAGAUCGAACAACAAGAAGAAACAACCACCAAGUCCCGCAUGCAUACUAGCGACGUCGACGACCGUUUUCGGGAGUUCCUAUUGCUUAAGGCUCCAUAUGAUGUUGGCUUUUACUCCUGA	MVASNTGRAQELQRALSLLSNDSQISSEPKHGSLTYPIMHVNLTSTSQPAMNAIPQGFQHALPENWQIEQQEETTTKSRMHTSDVDDRFREFLLLKAPYDVGFYSU
A05G042810.1:A05:+:109153080:109154258	ouORF	A05	109153080	109154258	+	4.00195e-05	AUGAAGGGAAGAGUGUCAAGGAUUGGAAGCUAUGCGAUUGCAUCUUCCUUGAAGGAUCAUCCUCACCAACCCUGCAUUACCUGCACCACUUUUAACAUCCUCGCUCCCAUUUACAAACGCCUUUCUCAUAAGGACCAGAAUAGCCGUGAAAGCGAUUAUAGGGCAUAUUGGUUGGCCAGGAACCAACGAAUAUUGGAUUCUUUAUUAUACGAGAGAUCUUCCAUUAUUUGUCUGCAGGAAUUCUGGGUUGGAAAUGAAGAGCUUGUAAAUAUGUAUGAGAAGAGGCUUGGUGAUGCUGGUUAUCUUAAAUUCAAGCUUGGACGUACCAACAACCGUGGUGAUGAUAACAGGUCCGUUAACUGCGGUGCAUAA	MKGRVSRIGSYAIASSLKDHPHQPCITCTTFNILAPIYKRLSHKDQNSRESDYRAYWLARNQRILDSLLYERSSIICLQEFWVGNEELVNMYEKRLGDAGYLKFKLGRTNNRGDDNRSVNCGAU
A09G020370.1:A09:+:76596967:76597308	truncated_ORF	A09	76596967	76597308	+	3.99749e-05	AUGCGAAAAAUCGCCAGAACCCAUCGUUUGAAACCUCGGGUCGCUGCCGCCAUGGCGGAUUGCAUCGAAGUGAUCGACGACUCUAUCGACGAGCUCCAAAAAUCUAUAGGUGAAAUUGCUCGUAUCAGACGCUCCAACUUUGUGCUUAUUAUGAGUGAUCUUCAAACCUGGGUUAGUGCUGCACUGACAGAUGAAGAUACUUGCAUGGAUGGAUUCUCAGGCAGGGCUAUGAAUGGGUAUGCGAAGAUGAUGGUGAGGAAACGAAUCGUUAAGAUCGCACAUUUGACGAGCAAUGCUUUGGCUCUCAUCAAUAACUAUGCUUCAUCUCAGAUCCUUGAUUGA	MRKIARTHRLKPRVAAAMADCIEVIDDSIDELQKSIGEIARIRRSNFVLIMSDLQTWVSAALTDEDTCMDGFSGRAMNGYAKMMVRKRIVKIAHLTSNALALINNYASSQILDU
D05G030600.2:D05:-:32418960:32419280	dORF	D05	32418960	32419280	-	3.98856e-05	AUGACAGUAUUAGAGAACGUGAACUCACUGGUUGGAAGAUCAGCAGCUCCAGAAUAUCUUCAGAAACUGACCUAUCUGUGUUGGAACCACCAUAAGGCCAUAAAAAACAUCGAUACGGUCCGAGCUUACACCUUCGGGUCUCACUACUUUGUUGAAGUUGAUAUUGUACUUCCGGCAAACAUGGCAUUACAAGAAGCUCAUGACAUUGGAGAAUCCUUGCAAGAGAAACUGGAGUUACUGCCCGACAUUGAGCGAGCGUUUGUUCAUUUGGAUUAUGAAUUCAGUCACAAACCUGAACAUGCACAGGCACAUGCUCUGUAG	MTVLENVNSLVGRSAAPEYLQKLTYLCWNHHKAIKNIDTVRAYTFGSHYFVEVDIVLPANMALQEAHDIGESLQEKLELLPDIERAFVHLDYEFSHKPEHAQAHALU
D05G030600.3:D05:-:32418960:32419280	dORF	D05	32418960	32419280	-	3.98856e-05	AUGACAGUAUUAGAGAACGUGAACUCACUGGUUGGAAGAUCAGCAGCUCCAGAAUAUCUUCAGAAACUGACCUAUCUGUGUUGGAACCACCAUAAGGCCAUAAAAAACAUCGAUACGGUCCGAGCUUACACCUUCGGGUCUCACUACUUUGUUGAAGUUGAUAUUGUACUUCCGGCAAACAUGGCAUUACAAGAAGCUCAUGACAUUGGAGAAUCCUUGCAAGAGAAACUGGAGUUACUGCCCGACAUUGAGCGAGCGUUUGUUCAUUUGGAUUAUGAAUUCAGUCACAAACCUGAACAUGCACAGGCACAUGCUCUGUAG	MTVLENVNSLVGRSAAPEYLQKLTYLCWNHHKAIKNIDTVRAYTFGSHYFVEVDIVLPANMALQEAHDIGESLQEKLELLPDIERAFVHLDYEFSHKPEHAQAHALU
D07G022730.1:D07:-:55701592:55701672	dORF	D07	55701592	55701672	-	3.98432e-05	AUGUUGGAUGAUGAUGAUGAUGAUGAUGAAGCUUUAUAUGUAAAUUUAUUGUUACUAGCUAAAGCCAAGUUUAGACUAUGA	MLDDDDDDDEALYVNLLLLAKAKFRLU
D12G024740.1:D12:-:58813262:58813741	ouORF	D12	58813262	58813741	-	3.9734e-05	AUGGAUGAAGAAAUAAUUGAAGAAGUAGCUCCAAUAGAUGCAGCUGAGGGGGCUCACCUUCAGGGCAAAGAGGUUGAGUAUUUGGUCAAACCUGACAACUGCAACGUGUUGGUGUCUCAAGAAAUGGUGAUACCGGUUGAGGUUAAUGCUUCAUUCCGUGUUCUUGGUGAUGUAUUGGAAGGAAAGAAUGCGUUGGAACAUGGGUGUGCUAGCCCUUGUACUUAUAAUGAUGAAAAUGACAUGGUUGAAGAGUUAACUUUGAGAAACUAUAAUGGCUCUAACAUACCCGUAGUUGGUACAUCAAAUUAUAGAGAAAAAACGCAGAUGAGGCAGAGCCGUUGGCAACAUCUUUAUCAGUUGGCAAGCGGAUCAGGAAGUGGGGUUCAUGCGGCAAGAUGG…	MDEEIIEEVAPIDAAEGAHLQGKEVEYLVKPDNCNVLVSQEMVIPVEVNASFRVLGDVLEGKNALEHGCASPCTYNDENDMVEELTLRNYNGSNIPVVGTSNYREKTQMRQSRWQHLYQLASGSGSGVHAARWTTVRQCQVCHWMQGVHLFLKFWVTNLU
D12G024740.2:D12:-:58813262:58813741	ouORF	D12	58813262	58813741	-	3.9734e-05	AUGGAUGAAGAAAUAAUUGAAGAAGUAGCUCCAAUAGAUGCAGCUGAGGGGGCUCACCUUCAGGGCAAAGAGGUUGAGUAUUUGGUCAAACCUGACAACUGCAACGUGUUGGUGUCUCAAGAAAUGGUGAUACCGGUUGAGGUUAAUGCUUCAUUCCGUGUUCUUGGUGAUGUAUUGGAAGGAAAGAAUGCGUUGGAACAUGGGUGUGCUAGCCCUUGUACUUAUAAUGAUGAAAAUGACAUGGUUGAAGAGUUAACUUUGAGAAACUAUAAUGGCUCUAACAUACCCGUAGUUGGUACAUCAAAUUAUAGAGAAAAAACGCAGAUGAGGCAGAGCCGUUGGCAACAUCUUUAUCAGUUGGCAAGCGGAUCAGGAAGUGGGGUUCAUGCGGCAAGAUGG…	MDEEIIEEVAPIDAAEGAHLQGKEVEYLVKPDNCNVLVSQEMVIPVEVNASFRVLGDVLEGKNALEHGCASPCTYNDENDMVEELTLRNYNGSNIPVVGTSNYREKTQMRQSRWQHLYQLASGSGSGVHAARWTTVRQCQVCHWMQGVHLFLKFWVTNLU
D12G024740.3:D12:-:58813262:58813741	ouORF	D12	58813262	58813741	-	3.9734e-05	AUGGAUGAAGAAAUAAUUGAAGAAGUAGCUCCAAUAGAUGCAGCUGAGGGGGCUCACCUUCAGGGCAAAGAGGUUGAGUAUUUGGUCAAACCUGACAACUGCAACGUGUUGGUGUCUCAAGAAAUGGUGAUACCGGUUGAGGUUAAUGCUUCAUUCCGUGUUCUUGGUGAUGUAUUGGAAGGAAAGAAUGCGUUGGAACAUGGGUGUGCUAGCCCUUGUACUUAUAAUGAUGAAAAUGACAUGGUUGAAGAGUUAACUUUGAGAAACUAUAAUGGCUCUAACAUACCCGUAGUUGGUACAUCAAAUUAUAGAGAAAAAACGCAGAUGAGGCAGAGCCGUUGGCAACAUCUUUAUCAGUUGGCAAGCGGAUCAGGAAGUGGGGUUCAUGCGGCAAGAUGG…	MDEEIIEEVAPIDAAEGAHLQGKEVEYLVKPDNCNVLVSQEMVIPVEVNASFRVLGDVLEGKNALEHGCASPCTYNDENDMVEELTLRNYNGSNIPVVGTSNYREKTQMRQSRWQHLYQLASGSGSGVHAARWTTVRQCQVCHWMQGVHLFLKFWVTNLU
D12G024740.4:D12:-:58813262:58813741	ouORF	D12	58813262	58813741	-	3.9734e-05	AUGGAUGAAGAAAUAAUUGAAGAAGUAGCUCCAAUAGAUGCAGCUGAGGGGGCUCACCUUCAGGGCAAAGAGGUUGAGUAUUUGGUCAAACCUGACAACUGCAACGUGUUGGUGUCUCAAGAAAUGGUGAUACCGGUUGAGGUUAAUGCUUCAUUCCGUGUUCUUGGUGAUGUAUUGGAAGGAAAGAAUGCGUUGGAACAUGGGUGUGCUAGCCCUUGUACUUAUAAUGAUGAAAAUGACAUGGUUGAAGAGUUAACUUUGAGAAACUAUAAUGGCUCUAACAUACCCGUAGUUGGUACAUCAAAUUAUAGAGAAAAAACGCAGAUGAGGCAGAGCCGUUGGCAACAUCUUUAUCAGUUGGCAAGCGGAUCAGGAAGUGGGGUUCAUGCGGCAAGAUGG…	MDEEIIEEVAPIDAAEGAHLQGKEVEYLVKPDNCNVLVSQEMVIPVEVNASFRVLGDVLEGKNALEHGCASPCTYNDENDMVEELTLRNYNGSNIPVVGTSNYREKTQMRQSRWQHLYQLASGSGSGVHAARWTTVRQCQVCHWMQGVHLFLKFWVTNLU
D12G024740.5:D12:-:58813262:58813741	ouORF	D12	58813262	58813741	-	3.9734e-05	AUGGAUGAAGAAAUAAUUGAAGAAGUAGCUCCAAUAGAUGCAGCUGAGGGGGCUCACCUUCAGGGCAAAGAGGUUGAGUAUUUGGUCAAACCUGACAACUGCAACGUGUUGGUGUCUCAAGAAAUGGUGAUACCGGUUGAGGUUAAUGCUUCAUUCCGUGUUCUUGGUGAUGUAUUGGAAGGAAAGAAUGCGUUGGAACAUGGGUGUGCUAGCCCUUGUACUUAUAAUGAUGAAAAUGACAUGGUUGAAGAGUUAACUUUGAGAAACUAUAAUGGCUCUAACAUACCCGUAGUUGGUACAUCAAAUUAUAGAGAAAAAACGCAGAUGAGGCAGAGCCGUUGGCAACAUCUUUAUCAGUUGGCAAGCGGAUCAGGAAGUGGGGUUCAUGCGGCAAGAUGG…	MDEEIIEEVAPIDAAEGAHLQGKEVEYLVKPDNCNVLVSQEMVIPVEVNASFRVLGDVLEGKNALEHGCASPCTYNDENDMVEELTLRNYNGSNIPVVGTSNYREKTQMRQSRWQHLYQLASGSGSGVHAARWTTVRQCQVCHWMQGVHLFLKFWVTNLU
D12G024740.6:D12:-:58813262:58813741	ouORF	D12	58813262	58813741	-	3.9734e-05	AUGGAUGAAGAAAUAAUUGAAGAAGUAGCUCCAAUAGAUGCAGCUGAGGGGGCUCACCUUCAGGGCAAAGAGGUUGAGUAUUUGGUCAAACCUGACAACUGCAACGUGUUGGUGUCUCAAGAAAUGGUGAUACCGGUUGAGGUUAAUGCUUCAUUCCGUGUUCUUGGUGAUGUAUUGGAAGGAAAGAAUGCGUUGGAACAUGGGUGUGCUAGCCCUUGUACUUAUAAUGAUGAAAAUGACAUGGUUGAAGAGUUAACUUUGAGAAACUAUAAUGGCUCUAACAUACCCGUAGUUGGUACAUCAAAUUAUAGAGAAAAAACGCAGAUGAGGCAGAGCCGUUGGCAACAUCUUUAUCAGUUGGCAAGCGGAUCAGGAAGUGGGGUUCAUGCGGCAAGAUGG…	MDEEIIEEVAPIDAAEGAHLQGKEVEYLVKPDNCNVLVSQEMVIPVEVNASFRVLGDVLEGKNALEHGCASPCTYNDENDMVEELTLRNYNGSNIPVVGTSNYREKTQMRQSRWQHLYQLASGSGSGVHAARWTTVRQCQVCHWMQGVHLFLKFWVTNLU
D09G005670.1:D09:+:26346310:26346516	uORF	D09	26346310	26346516	+	3.97277e-05	AUGGUUCUCUCUCUUGAAUCAAUAAUCACUCUCCAAAACAAUGCAACACUUCAAGCAGGUAUCUGGGUUAUCCUUUUUCUUUGGGCACACAAUGGCAGCACAAACCAACCUGUUAAAGCCUAUGCAUCCUUAUUCUUAACCAUUAAAUUGAAGAAGCAACCUGAGACUGAAGCUGAAGUUGAAGAAGCAACCUGUUAUAGACAAUAA	MVLSLESIITLQNNATLQAGIWVILFLWAHNGSTNQPVKAYASLFLTIKLKKQPETEAEVEEATCYRQU
A01G010400.1:A01:+:25142014:25142534	internal_ORF	A01	25142014	25142534	+	3.95332e-05	AUGAUAUUUUCUCUGACGAAGAGGACAAUGACAAGGAGAACAUUGAUCCUCAUCCACAUGAAUCUGUUGAUUUGUCUCCAACUAAUGCUGACCCUGUUAAAGCAUUUGUUGAUGAAGAAGCUGAAGAAGAAGAUGACAGUGACAAUGACUUACUUCGCUUCCAAGAUGAUGACAAUGAAGAGGAUGAAGAUUCUGAAGAUUUAG	MIFSLTKRTMTRRTLILIHMNLLICLQLMLTLLKHLLMKKLKKKMTVTMTYFASKMMTMKRMKILKIU
D01G003740.2:D01:+:3490053:3490923	dORF	D01	3490053	3490923	+	3.95289e-05	AUGGGAAUGAAACAAGGUUUUGGUUCCCUCUUUCAGGUACAUCCAGUCUCAAUGAGCCAAGUGAUGUCCGAGGAUGCAUACAUCUUAUUUUACAUGAGGUCAUACCCUCGUCCUCAAAGAGCAGUAUCUGAAAAGAUCAAGCAAGUUCCUGCUAGGCACCUCACAUCGAAAAUGGAGAAGCCUACACGACCAGCACAAAGCAAAUCCGGCAGCCAUUCUGUUGGCCCCAAGCUUUACCCAGAUUCCAGGUCCGGAACUGCUGCAGGCUAUAUCAACCGUGACUCUAAUGGCAUUCUUAGGCAGAGUGCAAAUAGUAACAUUCACCGAGUGGUAGAGAUGUAUGCUGAGCCAUCCAACAUGGAGUUCUCUGAUGCUACGUCAAGUGAUUGGUCCCUUUUU…	MGMKQGFGSLFQVHPVSMSQVMSEDAYILFYMRSYPRPQRAVSEKIKQVPARHLTSKMEKPTRPAQSKSGSHSVGPKLYPDSRSGTAAGYINRDSNGILRQSANSNIHRVVEMYAEPSNMEFSDATSSDWSLFTSSDEASFTTESTRDSFSTVDYTDTSNGGDPFSIFNNLYTPESSSCNTVSCSMFSTSRPHTRYILEEKGYVLGSYSSAQLVNQDQVNFNQVCDSLTDFSLDTEQGMFVKYGSNLKNAFNRTSSAHCEWU
D01G003740.3:D01:+:3490053:3490923	dORF	D01	3490053	3490923	+	3.95289e-05	AUGGGAAUGAAACAAGGUUUUGGUUCCCUCUUUCAGGUACAUCCAGUCUCAAUGAGCCAAGUGAUGUCCGAGGAUGCAUACAUCUUAUUUUACAUGAGGUCAUACCCUCGUCCUCAAAGAGCAGUAUCUGAAAAGAUCAAGCAAGUUCCUGCUAGGCACCUCACAUCGAAAAUGGAGAAGCCUACACGACCAGCACAAAGCAAAUCCGGCAGCCAUUCUGUUGGCCCCAAGCUUUACCCAGAUUCCAGGUCCGGAACUGCUGCAGGCUAUAUCAACCGUGACUCUAAUGGCAUUCUUAGGCAGAGUGCAAAUAGUAACAUUCACCGAGUGGUAGAGAUGUAUGCUGAGCCAUCCAACAUGGAGUUCUCUGAUGCUACGUCAAGUGAUUGGUCCCUUUUU…	MGMKQGFGSLFQVHPVSMSQVMSEDAYILFYMRSYPRPQRAVSEKIKQVPARHLTSKMEKPTRPAQSKSGSHSVGPKLYPDSRSGTAAGYINRDSNGILRQSANSNIHRVVEMYAEPSNMEFSDATSSDWSLFTSSDEASFTTESTRDSFSTVDYTDTSNGGDPFSIFNNLYTPESSSCNTVSCSMFSTSRPHTRYILEEKGYVLGSYSSAQLVNQDQVNFNQVCDSLTDFSLDTEQGMFVKYGSNLKNAFNRTSSAHCEWU
D05G006700.2:D05:+:5365050:5365807	dORF	D05	5365050	5365807	+	3.93869e-05	AUGUGCCAAGUCCUCAUAAACUGUAUUUCUUUUACGUUGAAUGACAAGAUUUCCAAUGUCCAGGUGUUGCCAGGUAAUCCCAUUGAGCGCAUCAUGUUGCCAUUGGAAACAGUUAGGCCACUCUCUGGCUCUUUGGAGUUGAAGAAAGUAGUAAUGCGCUUAUAUAGAGAGCCAGUUGUGCCUAUUAUAGAUGACUGGGGCAGCUGCAUUGGGCUGUUACACCGCGAGGAUUGUUGUGAGAUGAAUGCCCCACUUUCAACAAUGAUGAGAAGUCCAGCUCCUUGUGUUACAACGACUACUAGUAUUGGUCAUGUAGUUGAUCUAGUUUUGAAAAAGAAGUAUAAAAUGGUUAUUGUUGUAAAACACAGCAACUUGAAUGGUACCACACAUGGGUCUAGG…	MCQVLINCISFTLNDKISNVQVLPGNPIERIMLPLETVRPLSGSLELKKVVMRLYREPVVPIIDDWGSCIGLLHREDCCEMNAPLSTMMRSPAPCVTTTTSIGHVVDLVLKKKYKMVIVVKHSNLNGTTHGSRAVGVFTAEQLHNLVAPVPEGLKQKHTVRRSLTMFU
D09G012730.2:D09:+:40338127:40338588	odORF	D09	40338127	40338588	+	3.93402e-05	AUGUCUCCACGAAACGUAGAACCUAUCUCGCCAAUGAGCUCUCGGGUUUCAAUGUUAGUUCAACGUGAGAAGCAGCAACAGUUCCGCAGCCUAAGCUCUAGGGAGCUUGGUUCUGGCUCCUCUGCCACCGUUGGUUCCCCAGUAAAUUCUUGGUGGGGAUCCUCCAAUGGGAAACCGGACUGGGCAGUCGAUGCAGAUGGCUCAGGCAAGCUUCGCAGGUCAUCUUCAUUUGAGCUUGGCAAUGGAGACGAGCCCGAUUUAUCAUGGGUUCAAUCCCUUGUAAAAGAAUCUCCCACUGAGGUCAAAGAGAAAACAGGUGUGCCUGUUUCAGGUGUAACACUUAAUGCUUCUACAGGUCUAGGUUCAAGCAUGAACUCUCGAAUUGAUCCGGUCGAUACU…	MSPRNVEPISPMSSRVSMLVQREKQQQFRSLSSRELGSGSSATVGSPVNSWWGSSNGKPDWAVDADGSGKLRRSSSFELGNGDEPDLSWVQSLVKESPTEVKEKTGVPVSGVTLNASTGLGSSMNSRIDPVDTAVLGAWIEQMKLDELVAQQNU
D12G025700.3:D12:-:59557805:59558182	uORF	D12	59557805	59558182	-	3.93207e-05	AUGCAGCAGGAAGGUGGUGGUGGAGGAGGAGGAGGAGGGCAGCAAUCUCAAUACGGUGAGAUGACGACUGGUCCUCCAACGACUGGUGCAGUAAGCGAGGCGUCGGAGCAGUUAGUGGAAGCGGCGUCGCCUAUAAGCAGUAGACCACCAGCUGGGAAUUUAGAUGAGUUCAUGAGGUUAGCAAGUGUUGGCGGUGGAGACGAAUUAGGAUUAGGGGACCGACAUGGUAGUGGCGGCGGCGGAGGAGCCGGUGUAGCAAGUGGCAAUCGGUGGCCACGUCAAGAGACUCUUGCUCUCCUCAAGAUUAGAUCAGAUAUGGAUGCUACUUUCCGUGAUGCCACCGUCAAGGGCCCCCUUUGGGAAGAUGUUUCCAGGUAA	MQQEGGGGGGGGGQQSQYGEMTTGPPTTGAVSEASEQLVEAASPISSRPPAGNLDEFMRLASVGGGDELGLGDRHGSGGGGGAGVASGNRWPRQETLALLKIRSDMDATFRDATVKGPLWEDVSRU
D05G017610.2:D05:+:15300697:15301161	odORF	D05	15300697	15301161	+	3.92246e-05	AUGAACCCAAAUUUGCUUGCCAGGACCAUCCUUCCAUCCUCCAGCAUGGCAACCAUUUCAGCUUCCGCUCCAUUCCCAACUGUAACAUUGGACCUUACGCAAUCACCCAAUCCUCUUAAAUUCCAAAGACCGCCUCCCCAAUUCGAUGGCCCUUUUCCGGGCCAACCCCAAAACUUAGCCUCACUUUCUUCCCCUCAAUUGCCUCAAGCUUUUGGUCAACCACCGUUUAAUCAGUCAAAAUUCUCAGGCCUGCAGUUGUCUAAAGACAUGGGGUCUUCACAGUUGGGCCACCCACAAUUGCAGCAGCCUCAGCUUCCCACGCUGGCCGACAAAGUAAGCGCUGCCACUGCUGCUAUCACCAAUGAUCCUAGUUUCACCGCCGCCCUCGCUGCUGCCAUC…	MNPNLLARTILPSSSMATISASAPFPTVTLDLTQSPNPLKFQRPPPQFDGPFPGQPQNLASLSSPQLPQAFGQPPFNQSKFSGLQLSKDMGSSQLGHPQLQQPQLPTLADKVSAATAAITNDPSFTAALAAAITSIIGGARPNSSSNTSNNDNKU
D05G017610.1:D05:+:15300697:15301161	dORF	D05	15300697	15301161	+	3.92246e-05	AUGAACCCAAAUUUGCUUGCCAGGACCAUCCUUCCAUCCUCCAGCAUGGCAACCAUUUCAGCUUCCGCUCCAUUCCCAACUGUAACAUUGGACCUUACGCAAUCACCCAAUCCUCUUAAAUUCCAAAGACCGCCUCCCCAAUUCGAUGGCCCUUUUCCGGGCCAACCCCAAAACUUAGCCUCACUUUCUUCCCCUCAAUUGCCUCAAGCUUUUGGUCAACCACCGUUUAAUCAGUCAAAAUUCUCAGGCCUGCAGUUGUCUAAAGACAUGGGGUCUUCACAGUUGGGCCACCCACAAUUGCAGCAGCCUCAGCUUCCCACGCUGGCCGACAAAGUAAGCGCUGCCACUGCUGCUAUCACCAAUGAUCCUAGUUUCACCGCCGCCCUCGCUGCUGCCAUC…	MNPNLLARTILPSSSMATISASAPFPTVTLDLTQSPNPLKFQRPPPQFDGPFPGQPQNLASLSSPQLPQAFGQPPFNQSKFSGLQLSKDMGSSQLGHPQLQQPQLPTLADKVSAATAAITNDPSFTAALAAAITSIIGGARPNSSSNTSNNDNKU
D05G017610.3:D05:+:15300697:15301161	dORF	D05	15300697	15301161	+	3.92246e-05	AUGAACCCAAAUUUGCUUGCCAGGACCAUCCUUCCAUCCUCCAGCAUGGCAACCAUUUCAGCUUCCGCUCCAUUCCCAACUGUAACAUUGGACCUUACGCAAUCACCCAAUCCUCUUAAAUUCCAAAGACCGCCUCCCCAAUUCGAUGGCCCUUUUCCGGGCCAACCCCAAAACUUAGCCUCACUUUCUUCCCCUCAAUUGCCUCAAGCUUUUGGUCAACCACCGUUUAAUCAGUCAAAAUUCUCAGGCCUGCAGUUGUCUAAAGACAUGGGGUCUUCACAGUUGGGCCACCCACAAUUGCAGCAGCCUCAGCUUCCCACGCUGGCCGACAAAGUAAGCGCUGCCACUGCUGCUAUCACCAAUGAUCCUAGUUUCACCGCCGCCCUCGCUGCUGCCAUC…	MNPNLLARTILPSSSMATISASAPFPTVTLDLTQSPNPLKFQRPPPQFDGPFPGQPQNLASLSSPQLPQAFGQPPFNQSKFSGLQLSKDMGSSQLGHPQLQQPQLPTLADKVSAATAAITNDPSFTAALAAAITSIIGGARPNSSSNTSNNDNKU
A08G015490.1:A08:-:103957160:103957240	dORF	A08	103957160	103957240	-	3.91981e-05	AUGUUUGUUGCAGCAGAGCCCUUCUAUGAUCUUUUGGUUCUGACCGUGGUAGAUAAAAAUAAUGAGGAAAUUAGCCAUUAG	MFVAAEPFYDLLVLTVVDKNNEEISHU
A08G015490.2:A08:-:103957160:103957240	dORF	A08	103957160	103957240	-	3.91981e-05	AUGUUUGUUGCAGCAGAGCCCUUCUAUGAUCUUUUGGUUCUGACCGUGGUAGAUAAAAAUAAUGAGGAAAUUAGCCAUUAG	MFVAAEPFYDLLVLTVVDKNNEEISHU
A08G015490.3:A08:-:103957160:103957240	dORF	A08	103957160	103957240	-	3.91981e-05	AUGUUUGUUGCAGCAGAGCCCUUCUAUGAUCUUUUGGUUCUGACCGUGGUAGAUAAAAAUAAUGAGGAAAUUAGCCAUUAG	MFVAAEPFYDLLVLTVVDKNNEEISHU
D01G001000.3:D01:-:763682:764139	dORF	D01	763682	764139	-	3.91379e-05	AUGCUGAGGGAAUAUGUCGAUGACACAGAGGACUACAUUAAUAUAAUGCUUGAUGACAAACAGAACCAUCUCCUUCAAAUGGGAGUCAUGCUAACAACGGCAACCCUUGUCAUCAGCGCUUUUAUCGUAGUUGCAGGUAUCUUUGGCAUGAACAUUCAUAUUGAGCUAUUCGAUGAAGAUAAAGCAGGGAUGCCAGAGUUUCUGUGGACAAUUGGAGGUGGUGCUGCCGGCUCGAUAUUCCUUUAUGUGAUAGCUAUCGCGUGGUGUAAGUACAAGCGAUUAUUAGAGUAA	MLREYVDDTEDYINIMLDDKQNHLLQMGVMLTTATLVISAFIVVAGIFGMNIHIELFDEDKAGMPEFLWTIGGGAAGSIFLYVIAIAWCKYKRLLEU
D03G002440.1:D03:+:2298293:2298826	ouORF	D03	2298293	2298826	+	3.90831e-05	AUGGAGCAAGAGGCAGAAAUUGAUUGUUUGCCGAUUGACUUAUUGGCUCAUAUAUUCCUCAUGAUUACUUCUUUCACCGAUUUAGCCCAGGCAAGUGGGGUUUGUAGGAAAUGGAAACAAGGGGUGAAACAGGCCCUUGCUAGAAGACAAACCCUGAGUUUUGCUGGUUUUAAAAUGGAUGAUGAUUCCACUGCUCGUCUUGUUCAUCAUGCUUAUAGCCUCAAAGAACUCGAUAUCAUCAAUUGA	MEQEAEIDCLPIDLLAHIFLMITSFTDLAQASGVCRKWKQGVKQALARRQTLSFAGFKMDDDSTARLVHHAYSLKELDIINU
D03G002440.3:D03:+:2298293:2298826	ouORF	D03	2298293	2298826	+	3.90831e-05	AUGGAGCAAGAGGCAGAAAUUGAUUGUUUGCCGAUUGACUUAUUGGCUCAUAUAUUCCUCAUGAUUACUUCUUUCACCGAUUUAGCCCAGGCAAGUGGGGUUUGUAGGAAAUGGAAACAAGGGGUGAAACAGGCCCUUGCUAGAAGACAAACCCUGAGUUUUGCUGGUUUUAAAAUGGAUGAUGAUUCCACUGCUCGUCUUGUUCAUCAUGCUUAUAGCCUCAAAGAACUCGAUAUCAUCAAUUGA	MEQEAEIDCLPIDLLAHIFLMITSFTDLAQASGVCRKWKQGVKQALARRQTLSFAGFKMDDDSTARLVHHAYSLKELDIINU
D12G010380.5:D12:-:37686451:37686877	dORF	D12	37686451	37686877	-	3.90765e-05	AUGGCUGAAAGAGAGGAGGUUGAUGAAUUUAUAAUUGGUAUCCCUAAAUCUUGGGAUGGAAAGGAGACCCCUCAAUCGAACAAAGUUCGUAGUAUUGCCGGACGGCUAGCGGUUCGAGCUGCCGAGAGGGGUUGGAGAGUGUAUCUACAAGAUGAACAUGGGACAUCAUCAGAAGCUGCUUACAGGAUGAUUAACUUGUACAAAUAA	MAEREEVDEFIIGIPKSWDGKETPQSNKVRSIAGRLAVRAAERGWRVYLQDEHGTSSEAAYRMINLYKU
D11G008110.1:D11:+:6604114:6604685	internal_ORF	D11	6604114	6604685	+	3.90336e-05	AUGACAGAAGAGCCCCUGUUAUGCCUUAUCCAAAGGGUAGCUUUAAGAGGGAAUAUAGUCAACGUGAUGAGCUUCCUCGUCCAAGGAGCAGAGAAGUUAUGGAUUAUGGAUCUAGAGUUGUCCCUGAUAGACGAUCCACAUAUAGAGAAGAAUAUUCUUCUCGCAACCCUGGUUACUUUGAUUUGCUUAGAACCACAUCUCGUACUGCAGCGAGAAGACCGUAUGGAGAUGAUGCAUAUGCCCAAAGAUUUGAAAGACCUCCUCCUAGUUAUCGUGAGGGGCGUGGCCGUGAUUAUGACACUAUUUCUGGCUCAAAAAGGCCAUAUCCUGUUAUGGAUGAUGUCCCUCCACGAUAUGCUGAUGAUGGUCCGAGGCAUUCAAGGGCUCGUCUAG	MTEEPLLCLIQRVALRGNIVNVMSFLVQGAEKLWIMDLELSLIDDPHIEKNILLATLVTLICLEPHLVLQREDRMEMMHMPKDLKDLLLVIVRGVAVIMTLFLAQKGHILLWMMSLHDMLMMVRGIQGLVU
A03G018490.2:A03:+:107357120:107358138	dORF	A03	107357120	107358138	+	3.90166e-05	AUGGACAUGUCAGGGUUUACAGAAAAGGGAUUUAAGAGGAAACUUGCCGUGCAGGGCCUUUUUGGGAAGGUUUUAUAUCUAUCUGAGUUGCCGGAGUUCUGCUCAAUUCAUAGCUCCUUGAUUGUGAAGGAAAUAUUCGGGGUUACAGAUGAGGACGCGGACAAGCUCCGGCUACACACUUUCUCCGAAGCUGGGGAUAUGGAUUCGCUUGAGAAGAUGGUUGAUGGUUCCAAUUCAGAAGAUUCCCAUGAAGAUUCAGCUGAUGCUGUUUGA	MDMSGFTEKGFKRKLAVQGLFGKVLYLSELPEFCSIHSSLIVKEIFGVTDEDADKLRLHTFSEAGDMDSLEKMVDGSNSEDSHEDSADAVU
D09G000230.1:D09:-:612078:612224	internal_ORF	D09	612078	612224	-	3.89965e-05	AUGUAUUCGGUGACUCUUUUGUUGACAAUGGAAAAAACAAAGCAAUUUUGGGAAAUAAAGAUGCAAUUGGAGGAGGUUAUUUGCCAUUUGGAAUUGAUUUUGAUGGAAAACCUACUGGUCGAGUCACCAAUGGUAGAAUUGGAGUAG	MYSVTLLLTMEKTKQFWEIKMQLEEVICHLELILMENLLVESPMVELEU
A01G011050.1:A01:-:30140366:30140605	dORF	A01	30140366	30140605	-	3.89954e-05	AUGCAUGGUCCAGGAUUAGUUGAAUUCAUGCAUAGUGAUGACUUGUUUGAGCUAAUUGCUGAUCUUAAAGUGUGCAUUCUAUCGUUAUUUUGUUCUAUUUGUAUUUUGUUAGAUUUCUGGUGUAGUAUGAUAAGUGUGGAAUUUUGUUUGAUUGUUAUUGAUAAACUUUCUGUUUGGUGGGAUAUAUAUUUAUAUCAUAGAUAUUAUUAUUCUUCUCAUUAUUUUGAUAAUGAAAUUUAA	MHGPGLVEFMHSDDLFELIADLKVCILSLFCSICILLDFWCSMISVEFCLIVIDKLSVWWDIYLYHRYYYSSHYFDNEIU
A01G011050.2:A01:-:30140366:30140605	dORF	A01	30140366	30140605	-	3.89954e-05	AUGCAUGGUCCAGGAUUAGUUGAAUUCAUGCAUAGUGAUGACUUGUUUGAGCUAAUUGCUGAUCUUAAAGUGUGCAUUCUAUCGUUAUUUUGUUCUAUUUGUAUUUUGUUAGAUUUCUGGUGUAGUAUGAUAAGUGUGGAAUUUUGUUUGAUUGUUAUUGAUAAACUUUCUGUUUGGUGGGAUAUAUAUUUAUAUCAUAGAUAUUAUUAUUCUUCUCAUUAUUUUGAUAAUGAAAUUUAA	MHGPGLVEFMHSDDLFELIADLKVCILSLFCSICILLDFWCSMISVEFCLIVIDKLSVWWDIYLYHRYYYSSHYFDNEIU
A01G011050.3:A01:-:30140366:30140605	dORF	A01	30140366	30140605	-	3.89954e-05	AUGCAUGGUCCAGGAUUAGUUGAAUUCAUGCAUAGUGAUGACUUGUUUGAGCUAAUUGCUGAUCUUAAAGUGUGCAUUCUAUCGUUAUUUUGUUCUAUUUGUAUUUUGUUAGAUUUCUGGUGUAGUAUGAUAAGUGUGGAAUUUUGUUUGAUUGUUAUUGAUAAACUUUCUGUUUGGUGGGAUAUAUAUUUAUAUCAUAGAUAUUAUUAUUCUUCUCAUUAUUUUGAUAAUGAAAUUUAA	MHGPGLVEFMHSDDLFELIADLKVCILSLFCSICILLDFWCSMISVEFCLIVIDKLSVWWDIYLYHRYYYSSHYFDNEIU
A01G011050.4:A01:-:30140366:30140605	dORF	A01	30140366	30140605	-	3.89954e-05	AUGCAUGGUCCAGGAUUAGUUGAAUUCAUGCAUAGUGAUGACUUGUUUGAGCUAAUUGCUGAUCUUAAAGUGUGCAUUCUAUCGUUAUUUUGUUCUAUUUGUAUUUUGUUAGAUUUCUGGUGUAGUAUGAUAAGUGUGGAAUUUUGUUUGAUUGUUAUUGAUAAACUUUCUGUUUGGUGGGAUAUAUAUUUAUAUCAUAGAUAUUAUUAUUCUUCUCAUUAUUUUGAUAAUGAAAUUUAA	MHGPGLVEFMHSDDLFELIADLKVCILSLFCSICILLDFWCSMISVEFCLIVIDKLSVWWDIYLYHRYYYSSHYFDNEIU
A01G011050.5:A01:-:30140366:30140605	dORF	A01	30140366	30140605	-	3.89954e-05	AUGCAUGGUCCAGGAUUAGUUGAAUUCAUGCAUAGUGAUGACUUGUUUGAGCUAAUUGCUGAUCUUAAAGUGUGCAUUCUAUCGUUAUUUUGUUCUAUUUGUAUUUUGUUAGAUUUCUGGUGUAGUAUGAUAAGUGUGGAAUUUUGUUUGAUUGUUAUUGAUAAACUUUCUGUUUGGUGGGAUAUAUAUUUAUAUCAUAGAUAUUAUUAUUCUUCUCAUUAUUUUGAUAAUGAAAUUUAA	MHGPGLVEFMHSDDLFELIADLKVCILSLFCSICILLDFWCSMISVEFCLIVIDKLSVWWDIYLYHRYYYSSHYFDNEIU
A07G015170.3:A07:+:33208149:33208957	dORF	A07	33208149	33208957	+	3.89708e-05	AUGUCUUCUAAGGUUGUUUCUAUGCUUUCUAAUUUAUCUUGUUUCCAGCACCGUGGAUGGAAAGGAUGGGGUGAGAUAUCAUAUGGAGGAUAUGAAUGUGUCAAACGUGCAAAAGCUGCUGAACUUCUUGUUAGGUCAUGGAUGGAAGAGGCAUUUCCUGGUGUCAGUUCCUGUGUUCUUUCUUAUAUAAUUGGACUGGAUAGCUUGAAAGCUACCAGCAUUGGUAACCAUCUAUCAUCAUGGAGAGCCAGUGAAGACAUUCGGCUACGCAUGGAUGGACUGUUCCAGGAGAAGAAACACACACAGCAACUUGCUAAAGAGUUUACUGCAUUAUAUACAAAUGGACCGGCCGGCGGUGGUGGUAUCAGCACUGGUGUCAAGAAGGAAAUUUUUCUGGAA…	MSSKVVSMLSNLSCFQHRGWKGWGEISYGGYECVKRAKAAELLVRSWMEEAFPGVSSCVLSYIIGLDSLKATSIGNHLSSWRASEDIRLRMDGLFQEKKHTQQLAKEFTALYTNGPAGGGGISTGVKKEIFLEKQLVLSVPSSSFKU
A10G009560.3:A10:-:19421960:19422362	dORF	A10	19421960	19422362	-	3.89091e-05	AUGGUGUUUGCUAUACAAAUAUAUGUUGUUGAUAGAGGAGGCCCUUUGUUUGUCUCAAUGUAUUUGCCUCUGCAAACCUUACUUGCGGCUUUAAUAGCCACUGUUACAUUGGGUGAAGAAUUCUACUUGGGGGGGGUAGUAGGAGCAGCAUUGAUAAUAGCUGGAUUGUAUCUGGUUAUCCUAGGAAAAAGUGAAGAGAGCAAGUAUCUGUCUGAAAAUGAACCAAUUUAUUCAGUGCCUGAAAAUAAUGACAUGGAAUCCACCUUCAUUCGGCCAUUGCUGGGAAGUAAAUUGCAGAGCUGA	MVFAIQIYVVDRGGPLFVSMYLPLQTLLAALIATVTLGEEFYLGGVVGAALIIAGLYLVILGKSEESKYLSENEPIYSVPENNDMESTFIRPLLGSKLQSU
D05G029360.2:D05:-:29503214:29504523	odORF	D05	29503214	29504523	-	3.88446e-05	AUGUGCCUGAUGAUAUUGAUGAGGAUGAACUCAUGGGCGAACUUGAUGCUCUGGAAGCAGACAUGGGAACUGAAGCUGAUGGUGUUCCCUCUUAUCUUCAACCUGAUAAGGAGGAACCAGAUUUGGAUGCAGAGCUCAAUUUGCCUACAGCUCCAUCAGGAAAUGCAACAGCAGCAGCUGGCAGGGCCAAUUCCCAGGUUGAGGAUGAACUUGGUUUCCCUGCUGUUCCUCGAGCAUCUGUCCGCAGUUAAAACAUUUGCUAAUAUAUAUACUGUAAGAUGA	MCLMILMRMNSWANLMLWKQTWELKLMVFPLIFNLIRRNQIWMQSSICLQLHQEMQQQQLAGPIPRLRMNLVSLLFLEHLSAVKTFANIYTVRU
D05G029360.1:D05:-:29503214:29504523	odORF	D05	29503214	29504523	-	3.88446e-05	AUGUGCCUGAUGAUAUUGAUGAGGAUGAACUCAUGGGCGAACUUGAUGCUCUGGAAGCAGACAUGGGAACUGAAGCUGAUGGUGUUCCCUCUUAUCUUCAACCUGAUAAGGAGGAACCAGAUUUGGAUGCAGAGCUCAAUUUGCCUACAGCUCCAUCAGGAAAUGCAACAGCAGCAGCUGGCAGGGCCAAUUCCCAGGUUGAGGAUGAACUUGGUUUCCCUGCUGUUCCUCGAGCAUCUGUCCGCAGUUAAAACAUUUGCUAAUAUAUAUACUGUAAGAUGA	MCLMILMRMNSWANLMLWKQTWELKLMVFPLIFNLIRRNQIWMQSSICLQLHQEMQQQQLAGPIPRLRMNLVSLLFLEHLSAVKTFANIYTVRU
A05G014830.6:A05:+:13769956:13771002	dORF	A05	13769956	13771002	+	3.87025e-05	AUGCACAUCUUAAUGGUAUACCUGCAGAAAGCUCAACCUGAAGAACGCCCCCUGGUUGCAGCCAUAUUAUUGCAGCUUGACCUUCUGGUAAUUAAUUUCCUUGCCAUUCAAAGCAUGAUACACCAAGAAGUCCAAGCCUCAUGCUUAUCAAAUAGUAUCCAUCAGAUAUUCAUCCCAUCUUGUUCCAUUUACUUUAGUUUAUUCAGAAGCCAAAUCAUCUUGUUGUAUCAAUUAUGCAAUGUUUUGAUACAGAAAUCAUGGAUUACAGUCAUUUUGCAGGGAGAUCCUUUGAGGUACAGUGUUUACAGAGAAGAAGCAGUUGAGGCCAUUGUAGAAGCUUUAGAUUGUGAAAAGUGUAAUGACAGGAUUCAAGAACAAGCCGCCAGAGCUCUUAUGAUG…	MHILMVYLQKAQPEERPLVAAILLQLDLLVINFLAIQSMIHQEVQASCLSNSIHQIFIPSCSIYFSLFRSQIILLYQLCNVLIQKSWITVILQGDPLRYSVYREEAVEAIVEALDCEKCNDRIQEQAARALMMLGGCFSYVGEATTENWLLEQAGFHETLGDSFHGKEIVDEILHEEKEAIKNWQRKAAIALLNSGNKKFLAALSNSMANGIPSLARASLLTVAWISSFLHSVRDKDFQSMACSVLVPRLLESSNYSRAIEETVLASISLQQLIKGSGIVNFQTFSKLTPRQLFNSLSSLPLVILNDTQU
A05G039120.2:A05:+:103000723:103001202	dORF	A05	103000723	103001202	+	3.86233e-05	AUGAAUAAGGCGGAGCAUGCUGCUAAGUAUCGGAAUUUUCUUCGCAGCUGUAUGCAUUACUCAUCAACCUGUGCUUAUAUCUCCUCUGGAUUCUUUCUUUCUAAACUGUUAGAUGUUGUCGGUGAUUCACGUCGAUAUGCAGAUAUGGUUACUUGUUUGUAUGUAAAUCUUUGUUGGUGGGGAACUCCAAAAUGUGAAGGUACAGGGCUGUUCAUAAACUGUAUAGGGAAUUUAAUGAACUAUAUUUUUGUCAAUAUUUAUGUAUGUACAGAUAUUUCUAUUACCCUCUUUCUCUGUACCCCAUUUAUUUCUAACUUGAUAUUUCCUUUCCACCCAUAUAGUGGGUGUAUUAUGGGAAACCAAAAAUAUUUAUUUUUUUAUAUCAUGUGUCAAGAAAAU…	MNKAEHAAKYRNFLRSCMHYSSTCAYISSGFFLSKLLDVVGDSRRYADMVTCLYVNLCWWGTPKCEGTGLFINCIGNLMNYIFVNIYVCTDISITLFLCTPFISNLIFPFHPYSGCIMGNQKYLFFYIMCQENKTNNKREKMSRIAEDMHLYIFWMSDQU
A05G039120.3:A05:+:103000723:103001202	dORF	A05	103000723	103001202	+	3.86233e-05	AUGAAUAAGGCGGAGCAUGCUGCUAAGUAUCGGAAUUUUCUUCGCAGCUGUAUGCAUUACUCAUCAACCUGUGCUUAUAUCUCCUCUGGAUUCUUUCUUUCUAAACUGUUAGAUGUUGUCGGUGAUUCACGUCGAUAUGCAGAUAUGGUUACUUGUUUGUAUGUAAAUCUUUGUUGGUGGGGAACUCCAAAAUGUGAAGGUACAGGGCUGUUCAUAAACUGUAUAGGGAAUUUAAUGAACUAUAUUUUUGUCAAUAUUUAUGUAUGUACAGAUAUUUCUAUUACCCUCUUUCUCUGUACCCCAUUUAUUUCUAACUUGAUAUUUCCUUUCCACCCAUAUAGUGGGUGUAUUAUGGGAAACCAAAAAUAUUUAUUUUUUUAUAUCAUGUGUCAAGAAAAU…	MNKAEHAAKYRNFLRSCMHYSSTCAYISSGFFLSKLLDVVGDSRRYADMVTCLYVNLCWWGTPKCEGTGLFINCIGNLMNYIFVNIYVCTDISITLFLCTPFISNLIFPFHPYSGCIMGNQKYLFFYIMCQENKTNNKREKMSRIAEDMHLYIFWMSDQU
A05G039120.4:A05:+:103000723:103001202	dORF	A05	103000723	103001202	+	3.86233e-05	AUGAAUAAGGCGGAGCAUGCUGCUAAGUAUCGGAAUUUUCUUCGCAGCUGUAUGCAUUACUCAUCAACCUGUGCUUAUAUCUCCUCUGGAUUCUUUCUUUCUAAACUGUUAGAUGUUGUCGGUGAUUCACGUCGAUAUGCAGAUAUGGUUACUUGUUUGUAUGUAAAUCUUUGUUGGUGGGGAACUCCAAAAUGUGAAGGUACAGGGCUGUUCAUAAACUGUAUAGGGAAUUUAAUGAACUAUAUUUUUGUCAAUAUUUAUGUAUGUACAGAUAUUUCUAUUACCCUCUUUCUCUGUACCCCAUUUAUUUCUAACUUGAUAUUUCCUUUCCACCCAUAUAGUGGGUGUAUUAUGGGAAACCAAAAAUAUUUAUUUUUUUAUAUCAUGUGUCAAGAAAAU…	MNKAEHAAKYRNFLRSCMHYSSTCAYISSGFFLSKLLDVVGDSRRYADMVTCLYVNLCWWGTPKCEGTGLFINCIGNLMNYIFVNIYVCTDISITLFLCTPFISNLIFPFHPYSGCIMGNQKYLFFYIMCQENKTNNKREKMSRIAEDMHLYIFWMSDQU
A05G039120.1:A05:+:103000723:103001202	dORF	A05	103000723	103001202	+	3.86233e-05	AUGAAUAAGGCGGAGCAUGCUGCUAAGUAUCGGAAUUUUCUUCGCAGCUGUAUGCAUUACUCAUCAACCUGUGCUUAUAUCUCCUCUGGAUUCUUUCUUUCUAAACUGUUAGAUGUUGUCGGUGAUUCACGUCGAUAUGCAGAUAUGGUUACUUGUUUGUAUGUAAAUCUUUGUUGGUGGGGAACUCCAAAAUGUGAAGGUACAGGGCUGUUCAUAAACUGUAUAGGGAAUUUAAUGAACUAUAUUUUUGUCAAUAUUUAUGUAUGUACAGAUAUUUCUAUUACCCUCUUUCUCUGUACCCCAUUUAUUUCUAACUUGAUAUUUCCUUUCCACCCAUAUAGUGGGUGUAUUAUGGGAAACCAAAAAUAUUUAUUUUUUUAUAUCAUGUGUCAAGAAAAU…	MNKAEHAAKYRNFLRSCMHYSSTCAYISSGFFLSKLLDVVGDSRRYADMVTCLYVNLCWWGTPKCEGTGLFINCIGNLMNYIFVNIYVCTDISITLFLCTPFISNLIFPFHPYSGCIMGNQKYLFFYIMCQENKTNNKREKMSRIAEDMHLYIFWMSDQU
A05G039120.5:A05:+:103000723:103001202	dORF	A05	103000723	103001202	+	3.86233e-05	AUGAAUAAGGCGGAGCAUGCUGCUAAGUAUCGGAAUUUUCUUCGCAGCUGUAUGCAUUACUCAUCAACCUGUGCUUAUAUCUCCUCUGGAUUCUUUCUUUCUAAACUGUUAGAUGUUGUCGGUGAUUCACGUCGAUAUGCAGAUAUGGUUACUUGUUUGUAUGUAAAUCUUUGUUGGUGGGGAACUCCAAAAUGUGAAGGUACAGGGCUGUUCAUAAACUGUAUAGGGAAUUUAAUGAACUAUAUUUUUGUCAAUAUUUAUGUAUGUACAGAUAUUUCUAUUACCCUCUUUCUCUGUACCCCAUUUAUUUCUAACUUGAUAUUUCCUUUCCACCCAUAUAGUGGGUGUAUUAUGGGAAACCAAAAAUAUUUAUUUUUUUAUAUCAUGUGUCAAGAAAAU…	MNKAEHAAKYRNFLRSCMHYSSTCAYISSGFFLSKLLDVVGDSRRYADMVTCLYVNLCWWGTPKCEGTGLFINCIGNLMNYIFVNIYVCTDISITLFLCTPFISNLIFPFHPYSGCIMGNQKYLFFYIMCQENKTNNKREKMSRIAEDMHLYIFWMSDQU
A05G039120.6:A05:+:103000723:103001202	dORF	A05	103000723	103001202	+	3.86233e-05	AUGAAUAAGGCGGAGCAUGCUGCUAAGUAUCGGAAUUUUCUUCGCAGCUGUAUGCAUUACUCAUCAACCUGUGCUUAUAUCUCCUCUGGAUUCUUUCUUUCUAAACUGUUAGAUGUUGUCGGUGAUUCACGUCGAUAUGCAGAUAUGGUUACUUGUUUGUAUGUAAAUCUUUGUUGGUGGGGAACUCCAAAAUGUGAAGGUACAGGGCUGUUCAUAAACUGUAUAGGGAAUUUAAUGAACUAUAUUUUUGUCAAUAUUUAUGUAUGUACAGAUAUUUCUAUUACCCUCUUUCUCUGUACCCCAUUUAUUUCUAACUUGAUAUUUCCUUUCCACCCAUAUAGUGGGUGUAUUAUGGGAAACCAAAAAUAUUUAUUUUUUUAUAUCAUGUGUCAAGAAAAU…	MNKAEHAAKYRNFLRSCMHYSSTCAYISSGFFLSKLLDVVGDSRRYADMVTCLYVNLCWWGTPKCEGTGLFINCIGNLMNYIFVNIYVCTDISITLFLCTPFISNLIFPFHPYSGCIMGNQKYLFFYIMCQENKTNNKREKMSRIAEDMHLYIFWMSDQU
D05G032720.1:D05:+:42823162:42823821	ouORF	D05	42823162	42823821	+	3.85191e-05	AUGCCCGCCCAUUGCUAUUUUUGCUUCUUCCCUAUAUAUAUAUUUUUUGAUGAGACUCUUAAUCUUUACAUACAGCUGUGUGUGUGUGUUUUUUUUGUUUCUAUUUUAAAUCUUACAGGAAGAGAAGGUAUUCAACCAGGACAUGUUUUUCAAGAAGACUGUCAAAUAUGUUGGAGAGCCAAUGACCCACUUGGAAUCCAUUGCUUCCUUUGCGAGCAGCUGAAGAAAAGCCUGUCUUCUGUUCAAAUAAAUGGAGGUGAAACUUUAAAUGUGCAGCACAAUAAGAGCUCUGCUUCUGUUCAAAUAAAUGGAGGUGACAUUGUAAAUGUUGGAGUGGAGGUAGCUAAUUCGGAAGUAGAAUACAUUGAAUCUGAGAACUUGAGUGAUCUAGAAGAUGUU…	MPAHCYFCFFPIYIFFDETLNLYIQLCVCVFFVSILNLTGREGIQPGHVFQEDCQICWRANDPLGIHCFLCEQLKKSLSSVQINGGETLNVQHNKSSASVQINGGDIVNVGVEVANSEVEYIESENLSDLEDVDTCLKTRVLU
D04G018820.1:D04:-:54187165:54187338	uORF	D04	54187165	54187338	-	3.84858e-05	AUGCAGAGUAGACUAGAAAAAUUAGGGAUAAUUGGAGAAGAACCAUUAGCCCAUUGGGAUAAAACAAAAACAGAAUACAAACUAGAAAUUAUAAAUGAAGAUAAAGAAAUAAGAGCUAAUGCUAUACCUGCAUCAAACCAAGAACUAGAAUGGUAUAAACAACAAAUAACUUAA	MQSRLEKLGIIGEEPLAHWDKTKTEYKLEIINEDKEIRANAIPASNQELEWYKQQITU
D10G003530.1:D10:+:2928430:2928552	uORF	D10	2928430	2928552	+	3.84754e-05	AUGCUUUGUUUCAGCAAGGUCCUGGCCCGAGAUCCCAACGACACUUCCGCUAGUAAUGAGUUAUUGGAGGAAUUUUUGAAGUUCCUUUUGGUUGGGGCUACUGCAGCUAAUAAAACCGCAUGA	MLCFSKVLARDPNDTSASNELLEEFLKFLLVGATAANKTAU
D10G003530.2:D10:+:2928430:2928552	uORF	D10	2928430	2928552	+	3.84754e-05	AUGCUUUGUUUCAGCAAGGUCCUGGCCCGAGAUCCCAACGACACUUCCGCUAGUAAUGAGUUAUUGGAGGAAUUUUUGAAGUUCCUUUUGGUUGGGGCUACUGCAGCUAAUAAAACCGCAUGA	MLCFSKVLARDPNDTSASNELLEEFLKFLLVGATAANKTAU
D10G003530.3:D10:+:2928430:2928552	uORF	D10	2928430	2928552	+	3.84754e-05	AUGCUUUGUUUCAGCAAGGUCCUGGCCCGAGAUCCCAACGACACUUCCGCUAGUAAUGAGUUAUUGGAGGAAUUUUUGAAGUUCCUUUUGGUUGGGGCUACUGCAGCUAAUAAAACCGCAUGA	MLCFSKVLARDPNDTSASNELLEEFLKFLLVGATAANKTAU
D10G003530.4:D10:+:2928430:2928552	uORF	D10	2928430	2928552	+	3.84754e-05	AUGCUUUGUUUCAGCAAGGUCCUGGCCCGAGAUCCCAACGACACUUCCGCUAGUAAUGAGUUAUUGGAGGAAUUUUUGAAGUUCCUUUUGGUUGGGGCUACUGCAGCUAAUAAAACCGCAUGA	MLCFSKVLARDPNDTSASNELLEEFLKFLLVGATAANKTAU
D10G003530.5:D10:+:2928430:2928552	uORF	D10	2928430	2928552	+	3.84754e-05	AUGCUUUGUUUCAGCAAGGUCCUGGCCCGAGAUCCCAACGACACUUCCGCUAGUAAUGAGUUAUUGGAGGAAUUUUUGAAGUUCCUUUUGGUUGGGGCUACUGCAGCUAAUAAAACCGCAUGA	MLCFSKVLARDPNDTSASNELLEEFLKFLLVGATAANKTAU
D10G003530.6:D10:+:2928430:2928552	uORF	D10	2928430	2928552	+	3.84754e-05	AUGCUUUGUUUCAGCAAGGUCCUGGCCCGAGAUCCCAACGACACUUCCGCUAGUAAUGAGUUAUUGGAGGAAUUUUUGAAGUUCCUUUUGGUUGGGGCUACUGCAGCUAAUAAAACCGCAUGA	MLCFSKVLARDPNDTSASNELLEEFLKFLLVGATAANKTAU
D10G003530.7:D10:+:2928430:2928552	uORF	D10	2928430	2928552	+	3.84754e-05	AUGCUUUGUUUCAGCAAGGUCCUGGCCCGAGAUCCCAACGACACUUCCGCUAGUAAUGAGUUAUUGGAGGAAUUUUUGAAGUUCCUUUUGGUUGGGGCUACUGCAGCUAAUAAAACCGCAUGA	MLCFSKVLARDPNDTSASNELLEEFLKFLLVGATAANKTAU
D10G003530.8:D10:+:2928430:2928552	uORF	D10	2928430	2928552	+	3.84754e-05	AUGCUUUGUUUCAGCAAGGUCCUGGCCCGAGAUCCCAACGACACUUCCGCUAGUAAUGAGUUAUUGGAGGAAUUUUUGAAGUUCCUUUUGGUUGGGGCUACUGCAGCUAAUAAAACCGCAUGA	MLCFSKVLARDPNDTSASNELLEEFLKFLLVGATAANKTAU
D10G003530.9:D10:+:2928430:2928552	uORF	D10	2928430	2928552	+	3.84754e-05	AUGCUUUGUUUCAGCAAGGUCCUGGCCCGAGAUCCCAACGACACUUCCGCUAGUAAUGAGUUAUUGGAGGAAUUUUUGAAGUUCCUUUUGGUUGGGGCUACUGCAGCUAAUAAAACCGCAUGA	MLCFSKVLARDPNDTSASNELLEEFLKFLLVGATAANKTAU
D10G003530.10:D10:+:2928430:2928552	uORF	D10	2928430	2928552	+	3.84754e-05	AUGCUUUGUUUCAGCAAGGUCCUGGCCCGAGAUCCCAACGACACUUCCGCUAGUAAUGAGUUAUUGGAGGAAUUUUUGAAGUUCCUUUUGGUUGGGGCUACUGCAGCUAAUAAAACCGCAUGA	MLCFSKVLARDPNDTSASNELLEEFLKFLLVGATAANKTAU
A03G019150.1:A03:-:108388116:108389316	internal_ORF	A03	108388116	108389316	-	3.84705e-05	AUGGGCCUAAUGCAGAGAGAAUUCAGAAAGGAAGGAUUAUUGAAUCAUUUCCAAGGUCAAGAAGCCGCAGUCCUCGCAGAAGGCACCGGGAUGACCAUUAUAAAGAUAGGGAUUAUAGAAGAAGAAGUCGAAGUAGAAGUUAUGACAGAUAUGAACGUGAUCGAUAUCGUGGGAAAGACAGAGAUUCUCGGCGUCGAAGCAGGAGCCGUAGUGCUAGUCCUGUCCAUUCUAAAGGCCGAGGAAGAGGUCGUUAUGAUGAUGAUAGGCGAAGUAGAAGUCGAUCAAUGA	MGLMQREFRKEGLLNHFQGQEAAVLAEGTGMTIIKIGIIEEEVEVEVMTDMNVIDIVGKTEILGVEAGAVVLVLSILKAEEEVVMMMIGEVEVDQU
A10G008790.1:A10:+:16847088:16847510	uORF	A10	16847088	16847510	+	3.84664e-05	AUGGAUUUUGGGGUUCCGGUUUUGGAUGGUAUUCUGGGUCCUGAAAACGGAGCUCCAUCUCAACCUCAGCCUAAGCUAGAAAGAUCUGAAGAUCACUGCAAGUGUUCCAAGUUGCAAAGAAGUGGUGAUUUGCUCACUCCCAAGACAAUGCCAUUGCAUCAACCUUCUCCUUUGUUGAGAUCUAAUUCUUUGGUCUCAGCUGACACUGGCCCUCAUGAGCAUAUGCUCUGCUUCUCUUCACUCAAUUCUGAAGUUCCUUUUAUCAACAUCAAAGAUGGUGACUUUUUGGAGAUAAGUACACAAAAUAGUGGUUUUUCUUACUAUCAACCUAAACCCUCCUCAUAUACUAGAAAUGCAGGUAACUUUUUUUUAUGGAUUGGGUCCAAAAAGUUGCUUCUU…	MDFGVPVLDGILGPENGAPSQPQPKLERSEDHCKCSKLQRSGDLLTPKTMPLHQPSPLLRSNSLVSADTGPHEHMLCFSSLNSEVPFINIKDGDFLEISTQNSGFSYYQPKPSSYTRNAGNFFLWIGSKKLLLWWVCFGFU
D01G009440.3:D01:-:14293070:14293282	uORF	D01	14293070	14293282	-	3.84499e-05	AUGAGUGUUAGUUUCAAAUAUUGGGAUGAAUGUGCCGAUCCCGAGGACAUGGAAGCAAUGUGGAAUCACCCUGAAGUGAGAACAGAGUGGACGGGUGCCGGGGAAACUGAAGGACAAAGAGUUCACCUAUCAAGGGAUCCUGAUGGACAGCCUUAUUUGACACAGACAGAGAUGAGGGUAGCUUACUUGAAUGACCUAUCAUUUAAUUUCUGA	MSVSFKYWDECADPEDMEAMWNHPEVRTEWTGAGETEGQRVHLSRDPDGQPYLTQTEMRVAYLNDLSFNFU
A03G023260.1:A03:+:112744084:112744338	dORF	A03	112744084	112744338	+	3.84387e-05	AUGGAAGCUUUGGUUGCUUUAGAGAAGUUUUCCUGUGACGAAAAUUAUGUAUGCAAAGAGCAUUCGAACAAGAUGAUCGAGUUCAACGCUGCACAGAUUUUGGUGAAACUGUUGAGUGAUGGUGAAAGCGAAUUGAAGCUACAAGUGCACGGGUUGGUGCUUAUGCGUUGCAUUGCUUCGAAAGCUGAUUAUUGUAAGGCAGUGAAAGAAGGGGAACUUGGCACGUUUGUUUCGCAGAAACCUGAGUUAAAAUAA	MEALVALEKFSCDENYVCKEHSNKMIEFNAAQILVKLLSDGESELKLQVHGLVLMRCIASKADYCKAVKEGELGTFVSQKPELKU
A02G018670.2:A02:+:107452990:107453220	dORF	A02	107452990	107453220	+	3.84138e-05	AUGGAUGGACUUGUUGAUUUCACCGAGUUUGUUGCAGCUGCACUACAUGUGAAUCAAAUGGAAGAACAUGAUUGCGAUAAGUGGCAAAUGCAGUUACAGGCUGCUUUCGAGAAAUUUGAUGUAGAUAGAGAUGGAUAUAUAACUCCGGAGGAACUACGAAUGGUAAGUGUUCAUGUUUUGGUCUUGAUGUUCUUUGUUUUUCUGAAAAUAAACGAACAAAGAAACCGUUAA	MDGLVDFTEFVAAALHVNQMEEHDCDKWQMQLQAAFEKFDVDRDGYITPEELRMVSVHVLVLMFFVFLKINEQRNRU
A10G016700.5:A10:-:92785164:92785782	dORF	A10	92785164	92785782	-	3.83791e-05	AUGAAUGAUGCAGUGAUGGGAAUUAUUCGAGUUCAUAACCUCAUUAGCCCCCCAUAUAUCUCAACCGAACCAUCAAUGAAUGUGCACACAAUAUCAAGAUCUGAUCACUUUGUUAUAAUUGGUAGUGAUGGUUUAUUCGACUUCUUCAGCAAUGAUGAGGCCGUAAAGCUUGUUCUUUAUUAUAUCUCAAGCAACCCUUACGGAGAUCCUGCAAAAUUUCUCUUGGAGCAGCUUGUAAUAAAAGCAGCGCAUUCUGCAGGUUUCAGUAAGGAAGAAUUGAUGAAUAUUCCAGCUGGUAGGAGGAGGAAAUACCAUGAUGAUGUUACUGUUAUGGUGAUUAUUCUCGGAACGAAUCAUCGCACUUCUAAGGCAUCAACUUGUGUAUGA	MNDAVMGIIRVHNLISPPYISTEPSMNVHTISRSDHFVIIGSDGLFDFFSNDEAVKLVLYYISSNPYGDPAKFLLEQLVIKAAHSAGFSKEELMNIPAGRRRKYHDDVTVMVIILGTNHRTSKASTCVU
A05G015180.8:A05:+:14123677:14124132	uORF	A05	14123677	14124132	+	3.83521e-05	AUGGAGAUAACUAAUAUCACUGAAUAUGAGGCCAUUGCAAAAGAGAAGUUACCCAAGAUGGUUUAUGACUACUAUGCAUCAGGUGCAGAGGACCAGUGGACUCUCAAGGAGAAUCGAAAUGCAUUUUCUAGGAUUUUGUUUCGACCCCGCAUUCUUAUUGAUGUUAGCAAGAUUGACAUGACCACCACUGUCCUGGGAUUCAAGAUUUCAAUGCCUAUCAUGAUUGCUCCGACUGCUAUGCAGAAAAUGGCUCACCCUGAAGGUAUGAAUGUUCUGGUAUUUUAG	MEITNITEYEAIAKEKLPKMVYDYYASGAEDQWTLKENRNAFSRILFRPRILIDVSKIDMTTTVLGFKISMPIMIAPTAMQKMAHPEGMNVLVFU
D02G006550.1:D02:+:8894540:8895169	ouORF	D02	8894540	8895169	+	3.82341e-05	AUGGGGGACAAUUUUGUUUUAUUGGUAAUGUGCCUAUUGACUUCUACAUUCUCCAUGAGUGUGGCUAUUACUUCCUCCUCAAAUGGUGUGGUGAGACUUGGUCUGAAGAAACAAAGCUUAGGCUUUAACAGUAUAUAUGCUGCUACUAGAAUUAAAGGGAGGUACAGUACAUAUGCUAAGGGAGCAGUAACUACUACUCAAGACUCAGAUGCUUCAGAAAUGAAUAUAAUCUCCUUGAAGAAUUAUAUGGAUAUUCAGUAUUUUGGAGAAAUUGGAAUUGGUUCACCACCACAGAAUUUCACUGUCAUCUUUGAUACUGGCAGCUCCAACCUGUGGAUUCCAUCUUCACAUUGUCAUUUCUCUGUUGCUUGCUUUUUCCACUCCAGAUACAACUCUAGC…	MGDNFVLLVMCLLTSTFSMSVAITSSSNGVVRLGLKKQSLGFNSIYAATRIKGRYSTYAKGAVTTTQDSDASEMNIISLKNYMDIQYFGEIGIGSPPQNFTVIFDTGSSNLWIPSSHCHFSVACFFHSRYNSSNSSTYTEIGNIVENIESPFLVFKPRADFLLILVQGNLAKLIMVLEU
D13G021220.2:D13:+:59032311:59032400	uORF	D13	59032311	59032400	+	3.80831e-05	AUGUUGAUUGAUCAAUGUGAAAAAUGUGAUCAAUUUUUGGAGAUUGUUAUAGCUUUUUUUAAUGAUCUUGCUUGGGAAAUUAACGGGUGA	MLIDQCEKCDQFLEIVIAFFNDLAWEINGU
D06G023530.1:D06:+:66657140:66658020	dORF	D06	66657140	66658020	+	3.80158e-05	AUGGCACUGUGGAAAGCCAGGUCCUUGAGUCCAGAGCAGAAAGUGCAAAUAGUUGAAGAAGAGUCCAAAACCAAAUGCCUCCAAACCGAAGAGAGUGGGUCCUUCUUAGGCCUUGAGGAUGUUAGCAUGUCUGAGAUUUAUUCGACUACUCUCUCUGUUCCUAUUAGUUCCUUCAUGGAGAUAUUCGGUGGCGGUGAAAUGGAUCGUAAAGCUAUGGAGAGAGCUGGCUGUCUUAACUAUUCUUGCAGUCCGUGGGAUUCAGAAAGUGCUGAUGUAUAUGAGCGGCAAAUAUAUUUCAGAUACGAUAAGCGUGUGUCCCGUUUUAGAGGAGAAGUGACUAGUACUCAACAGAAAUCCCCACUUCCCGAUAAAAAGGGUUGGCUUAUCGAAGAAGUAAUG…	MALWKARSLSPEQKVQIVEEESKTKCLQTEESGSFLGLEDVSMSEIYSTTLSVPISSFMEIFGGGEMDRKAMERAGCLNYSCSPWDSESADVYERQIYFRYDKRVSRFRGEVTSTQQKSPLPDKKGWLIEEVMTLHGVPLGDYFNLHLRYQIEDLKAKGCSVRVLTGIAWLKSTKHQKRIAKNILSNLEDRLKEFFRLU
D06G002900.2:D06:+:3442622:3443035	dORF	D06	3442622	3443035	+	3.80151e-05	AUGAGAGUUGAAGGUCCUUCAGCUAAUAAGAAUUCUCAUUUGUCAGUUAUCCUCGAAGUUUUCGAGGUCGCUCCCACAUUUUUAAUGGUAGAUAUGGAAAAAGCAGCUGGUGAUGCCGGAGAAUACCUAAAGUUUUACCAGGCAUUUUAUAGCAACCUCGAGGAGAUAAUAUGGAAACCACCAAAUGAAUCAAGCAAAACUAGGAUCACCAAAUCUAGGAGUAAAAGACGUUGA	MRVEGPSANKNSHLSVILEVFEVAPTFLMVDMEKAAGDAGEYLKFYQAFYSNLEEIIWKPPNESSKTRITKSRSKRRU
D10G003920.5:D10:-:3283305:3284152	dORF	D10	3283305	3284152	-	3.79925e-05	AUGUUCAGUUCACCUAUGACCAAAUCUAAGGCGGAGAAAUUUAGGGGGCAUAUUUUACAAGCAUUCGAGACUGUUCUUGGUUCGUCGGUGACAGUUGAAAUUAGAUGUGAAGCAAAGAAAGAUGCCCGAGCUGGGGUCGGUCCAUCUCAGAUGAUCAUGGAUCCAGAGUCUAAUUCUAGAAAUAGGAUGCAUGCCGGGGUCGGCUCCCAAGCUCAGCAAGCAGGGAAUGAAAUUGUUGAAAUACCAGCUUCUCCAAGAGAAGCCAAGGAUAACGAACAUGCUGAUAACUUUGAAUCUAACAGAAGAGGUUUAACACUGGCCGAUGCUGCAACUUAUAGGAAACCGACAUUGGCAGGAAGACAGAAACUCGGGGAACUAAGUAAGAGUCAAAGCAUCGUU…	MFSSPMTKSKAEKFRGHILQAFETVLGSSVTVEIRCEAKKDARAGVGPSQMIMDPESNSRNRMHAGVGSQAQQAGNEIVEIPASPREAKDNEHADNFESNRRGLTLADAATYRKPTLAGRQKLGELSKSQSIVRSKVSLAHVIQQAEGCTQRNGWSKRKAVSIAEKLEQENLRLEPRSKSLLCWKATRVTRRKLSRLKIRTRRPHSLLKFVSCGKCLSSKSPRU
D01G022450.3:D01:-:61787301:61788077	odORF	D01	61787301	61788077	-	3.78718e-05	AUGCAGGUACGAUCAUCGGGACAUACUCCAAAUGGGAGUAUGCUGUGUCAUUCUGGUGUAACUAGUGGCUUGCCUAAAAUUGGUGCAAAAAGCACUAGUCCAAGUGGAAACUCAAACAAGGCAAAGAUUGUAAAGCUUCAACCUGUUAGAUCUCUCACUGUAAUCCAGAGCCCCAAGGUAGAUGUUAAACAAACUUCCUCAGCUGUAAAAUCGAGAUCUUCCUUGUCUAUCCAAAAAUCUCCGGUUGCUGCAACAAAGGUACCAAGUUCUUUGAGAAACCUUAAAACCUGUCCCAGCAUAUCUCCGAAACUCCAGAGUACAUCCUGUCCAAGAACUAGUAGAGAAAGUUACUCUAAGGCUCAGGGCAUUGGUUCAGCCGGGAAAGUAGAGAUUGUUCCU…	MQVRSSGHTPNGSMLCHSGVTSGLPKIGAKSTSPSGNSNKAKIVKLQPVRSLTVIQSPKVDVKQTSSAVKSRSSLSIQKSPVAATKVPSSLRNLKTCPSISPKLQSTSCPRTSRESYSKAQGIGSAGKVEIVPLDGVNQSTADIASKTDVQNTIASEVENKTYGYPCFKKEEAPVEDRIVAVQKEPIADFENSMSIPTPTSPSPMISEVTCGSRIPFSVKDSFCNTDASLDVLSGSTVAAEKTTVLPLSESTLPENNIU
D01G022450.4:D01:-:61787301:61788077	odORF	D01	61787301	61788077	-	3.78718e-05	AUGCAGGUACGAUCAUCGGGACAUACUCCAAAUGGGAGUAUGCUGUGUCAUUCUGGUGUAACUAGUGGCUUGCCUAAAAUUGGUGCAAAAAGCACUAGUCCAAGUGGAAACUCAAACAAGGCAAAGAUUGUAAAGCUUCAACCUGUUAGAUCUCUCACUGUAAUCCAGAGCCCCAAGGUAGAUGUUAAACAAACUUCCUCAGCUGUAAAAUCGAGAUCUUCCUUGUCUAUCCAAAAAUCUCCGGUUGCUGCAACAAAGGUACCAAGUUCUUUGAGAAACCUUAAAACCUGUCCCAGCAUAUCUCCGAAACUCCAGAGUACAUCCUGUCCAAGAACUAGUAGAGAAAGUUACUCUAAGGCUCAGGGCAUUGGUUCAGCCGGGAAAGUAGAGAUUGUUCCU…	MQVRSSGHTPNGSMLCHSGVTSGLPKIGAKSTSPSGNSNKAKIVKLQPVRSLTVIQSPKVDVKQTSSAVKSRSSLSIQKSPVAATKVPSSLRNLKTCPSISPKLQSTSCPRTSRESYSKAQGIGSAGKVEIVPLDGVNQSTADIASKTDVQNTIASEVENKTYGYPCFKKEEAPVEDRIVAVQKEPIADFENSMSIPTPTSPSPMISEVTCGSRIPFSVKDSFCNTDASLDVLSGSTVAAEKTTVLPLSESTLPENNIU
A09G024880.2:A09:+:80713459:80714479	ouORF	A09	80713459	80714479	+	3.78591e-05	AUGGCUUUCUCCAAUGGAGGUUCGCUAAUGGAAACCGAUAACCAUAAAAAACGAGAAGGCGAAGGAGAAGACGAAGAAGAAGAUCCGUUUCUCGCAUUUAUCGAGUACGCCAGGUCGGUCAUAUCUCCUGAAGAAGACGAAGAUCCGAGUGGAAAUGAAGAAGGUUAUAAUGGAGCGGGGUGGAGCUGGAUCGCGUCUCGGAUCCUCAAAACUUGUAUUUCUUACUCGAGUGGAGUUACUGCUGCUAUUUUGCUCUCCGAUCUUUCUCAGGCGUGGAGUGAGCAACGCAGGGUAGGCGGUUCAAAGAAAAGGCCAGAGAUUAUAGAUCAGAUGAAAAGGAAACAUAGGAGAGCAAAGCUUCCUAACACAGUUACAAUCGACUCAAUAUACGAGAAGAAU…	MAFSNGGSLMETDNHKKREGEGEDEEEDPFLAFIEYARSVISPEEDEDPSGNEEGYNGAGWSWIASRILKTCISYSSGVTAAILLSDLSQAWSEQRRVGGSKKRPEIIDQMKRKHRRAKLPNTVTIDSIYEKNFLSLSSVLEAVVVDAHVLPGCYTDFALCU
A03G006770.3:A03:+:14004960:14005590	dORF	A03	14004960	14005590	+	3.78576e-05	AUGUCACUUUUCUGUGAAAAGUCCUCAUUGUUGGGAAUUGGAAUAUGUAAAUUUACUGAUAGUAUUGCAGAUAUCGCUUUUGUUGACCGAGCUGAUAUCAAAGCAUAUGUGGGCCCUCCAACUCUUCAAGCUCGUUAUGAAAUUUUAAGAUCCUGCUUGCAGGAACUUAUUCGGAAAGGAAUAAUAUCAAAUAUCCAGGGUUCAAGCCAAUACAUCCUUUCAGACUAUGUUACUUUGAAAGAGAAAUUGAAAAUGCAUGAGAUUCAUGAAGUUCAAACAACAUUUCAUCUGUGUAAGCAAUUAGCAGAGGCUGCUGAAGCAUGUGAGGGAUUGAGUGGAAGAACAUUAAGAAAACUACCAUUUUUGGCGCAUGCAGCACUUGACAACCCGUAUUGUUGU…	MSLFCEKSSLLGIGICKFTDSIADIAFVDRADIKAYVGPPTLQARYEILRSCLQELIRKGIISNIQGSSQYILSDYVTLKEKLKMHEIHEVQTTFHLCKQLAEAAEACEGLSGRTLRKLPFLAHAALDNPYCCDPNKLLNTMIDTARREHSELPDU
A01G016970.3:A01:+:107868766:107869191	internal_ORF	A01	107868766	107869191	+	3.77101e-05	AUGCUGAAGAUGCAAUUAGGGGUCGAGAUGGCUAUAAUUUUGAUGGGUGUCGUAUCAGGGUUGAACUUGCCCAUGGUGGUAGAGGGCAAUCUUCUCGACAUGAUUAUGGUGGGGGCAGCAGCAGAGGUGGUAGAGGACGAUUUAGUGUUUCUCAUCGGUCUGAGUUUCGAGUUGUUGUUCGUGGGCUGCCUUCUUCUGCUUCAUGGCAAGAUCUAA	MLKMQLGVEMAIILMGVVSGLNLPMVVEGNLLDMIMVGAAAEVVEDDLVFLIGLSFELLFVGCLLLLHGKIU
A01G016970.4:A01:+:107868766:107869191	internal_ORF	A01	107868766	107869191	+	3.77101e-05	AUGCUGAAGAUGCAAUUAGGGGUCGAGAUGGCUAUAAUUUUGAUGGGUGUCGUAUCAGGGUUGAACUUGCCCAUGGUGGUAGAGGGCAAUCUUCUCGACAUGAUUAUGGUGGGGGCAGCAGCAGAGGUGGUAGAGGACGAUUUAGUGUUUCUCAUCGGUCUGAGUUUCGAGUUGUUGUUCGUGGGCUGCCUUCUUCUGCUUCAUGGCAAGAUCUAA	MLKMQLGVEMAIILMGVVSGLNLPMVVEGNLLDMIMVGAAAEVVEDDLVFLIGLSFELLFVGCLLLLHGKIU
A01G016970.5:A01:+:107868766:107869191	internal_ORF	A01	107868766	107869191	+	3.77101e-05	AUGCUGAAGAUGCAAUUAGGGGUCGAGAUGGCUAUAAUUUUGAUGGGUGUCGUAUCAGGGUUGAACUUGCCCAUGGUGGUAGAGGGCAAUCUUCUCGACAUGAUUAUGGUGGGGGCAGCAGCAGAGGUGGUAGAGGACGAUUUAGUGUUUCUCAUCGGUCUGAGUUUCGAGUUGUUGUUCGUGGGCUGCCUUCUUCUGCUUCAUGGCAAGAUCUAA	MLKMQLGVEMAIILMGVVSGLNLPMVVEGNLLDMIMVGAAAEVVEDDLVFLIGLSFELLFVGCLLLLHGKIU
A01G016970.6:A01:+:107868766:107869191	internal_ORF	A01	107868766	107869191	+	3.77101e-05	AUGCUGAAGAUGCAAUUAGGGGUCGAGAUGGCUAUAAUUUUGAUGGGUGUCGUAUCAGGGUUGAACUUGCCCAUGGUGGUAGAGGGCAAUCUUCUCGACAUGAUUAUGGUGGGGGCAGCAGCAGAGGUGGUAGAGGACGAUUUAGUGUUUCUCAUCGGUCUGAGUUUCGAGUUGUUGUUCGUGGGCUGCCUUCUUCUGCUUCAUGGCAAGAUCUAA	MLKMQLGVEMAIILMGVVSGLNLPMVVEGNLLDMIMVGAAAEVVEDDLVFLIGLSFELLFVGCLLLLHGKIU
A01G016970.7:A01:+:107868766:107869191	internal_ORF	A01	107868766	107869191	+	3.77101e-05	AUGCUGAAGAUGCAAUUAGGGGUCGAGAUGGCUAUAAUUUUGAUGGGUGUCGUAUCAGGGUUGAACUUGCCCAUGGUGGUAGAGGGCAAUCUUCUCGACAUGAUUAUGGUGGGGGCAGCAGCAGAGGUGGUAGAGGACGAUUUAGUGUUUCUCAUCGGUCUGAGUUUCGAGUUGUUGUUCGUGGGCUGCCUUCUUCUGCUUCAUGGCAAGAUCUAA	MLKMQLGVEMAIILMGVVSGLNLPMVVEGNLLDMIMVGAAAEVVEDDLVFLIGLSFELLFVGCLLLLHGKIU
A01G016970.8:A01:+:107868766:107869191	internal_ORF	A01	107868766	107869191	+	3.77101e-05	AUGCUGAAGAUGCAAUUAGGGGUCGAGAUGGCUAUAAUUUUGAUGGGUGUCGUAUCAGGGUUGAACUUGCCCAUGGUGGUAGAGGGCAAUCUUCUCGACAUGAUUAUGGUGGGGGCAGCAGCAGAGGUGGUAGAGGACGAUUUAGUGUUUCUCAUCGGUCUGAGUUUCGAGUUGUUGUUCGUGGGCUGCCUUCUUCUGCUUCAUGGCAAGAUCUAA	MLKMQLGVEMAIILMGVVSGLNLPMVVEGNLLDMIMVGAAAEVVEDDLVFLIGLSFELLFVGCLLLLHGKIU
A01G016970.9:A01:+:107868766:107869191	internal_ORF	A01	107868766	107869191	+	3.77101e-05	AUGCUGAAGAUGCAAUUAGGGGUCGAGAUGGCUAUAAUUUUGAUGGGUGUCGUAUCAGGGUUGAACUUGCCCAUGGUGGUAGAGGGCAAUCUUCUCGACAUGAUUAUGGUGGGGGCAGCAGCAGAGGUGGUAGAGGACGAUUUAGUGUUUCUCAUCGGUCUGAGUUUCGAGUUGUUGUUCGUGGGCUGCCUUCUUCUGCUUCAUGGCAAGAUCUAA	MLKMQLGVEMAIILMGVVSGLNLPMVVEGNLLDMIMVGAAAEVVEDDLVFLIGLSFELLFVGCLLLLHGKIU
A01G016970.1:A01:+:107868766:107869191	internal_ORF	A01	107868766	107869191	+	3.77101e-05	AUGCUGAAGAUGCAAUUAGGGGUCGAGAUGGCUAUAAUUUUGAUGGGUGUCGUAUCAGGGUUGAACUUGCCCAUGGUGGUAGAGGGCAAUCUUCUCGACAUGAUUAUGGUGGGGGCAGCAGCAGAGGUGGUAGAGGACGAUUUAGUGUUUCUCAUCGGUCUGAGUUUCGAGUUGUUGUUCGUGGGCUGCCUUCUUCUGCUUCAUGGCAAGAUCUAA	MLKMQLGVEMAIILMGVVSGLNLPMVVEGNLLDMIMVGAAAEVVEDDLVFLIGLSFELLFVGCLLLLHGKIU
A01G016970.2:A01:+:107868766:107869191	internal_ORF	A01	107868766	107869191	+	3.77101e-05	AUGCUGAAGAUGCAAUUAGGGGUCGAGAUGGCUAUAAUUUUGAUGGGUGUCGUAUCAGGGUUGAACUUGCCCAUGGUGGUAGAGGGCAAUCUUCUCGACAUGAUUAUGGUGGGGGCAGCAGCAGAGGUGGUAGAGGACGAUUUAGUGUUUCUCAUCGGUCUGAGUUUCGAGUUGUUGUUCGUGGGCUGCCUUCUUCUGCUUCAUGGCAAGAUCUAA	MLKMQLGVEMAIILMGVVSGLNLPMVVEGNLLDMIMVGAAAEVVEDDLVFLIGLSFELLFVGCLLLLHGKIU
A01G016970.10:A01:+:107868766:107869191	internal_ORF	A01	107868766	107869191	+	3.77101e-05	AUGCUGAAGAUGCAAUUAGGGGUCGAGAUGGCUAUAAUUUUGAUGGGUGUCGUAUCAGGGUUGAACUUGCCCAUGGUGGUAGAGGGCAAUCUUCUCGACAUGAUUAUGGUGGGGGCAGCAGCAGAGGUGGUAGAGGACGAUUUAGUGUUUCUCAUCGGUCUGAGUUUCGAGUUGUUGUUCGUGGGCUGCCUUCUUCUGCUUCAUGGCAAGAUCUAA	MLKMQLGVEMAIILMGVVSGLNLPMVVEGNLLDMIMVGAAAEVVEDDLVFLIGLSFELLFVGCLLLLHGKIU
A05G005690.1:A05:-:5319407:5319661	dORF	A05	5319407	5319661	-	3.76733e-05	AUGCUUGAUAUCGAUGAAGAAGACAAGGAAGAUAAUUUGAAUAGGCAUAGUGAAAAACUGGCCAUUGCUUUUGCUCUUAUGAAUACUCCACCAGGGACUCCUAUUAGGAUUGUGAAAAACCUGCGAGUUUGUAAUGAUUGUCAUUCUGCCACUAAGUGUAUAUCAAAGAUUUAUAAUCGAGAAAUUAUAGCAAGGGAUCGGAGUCGGUUUCACCAUUUCAAGGAUGGUUUAUGCUCAUGUAAGGAUUUCUGGUAA	MLDIDEEDKEDNLNRHSEKLAIAFALMNTPPGTPIRIVKNLRVCNDCHSATKCISKIYNREIIARDRSRFHHFKDGLCSCKDFWU
D12G011770.2:D12:+:40043567:40044032	dORF	D12	40043567	40044032	+	3.76477e-05	AUGUUAACCGAGAAGAGCGAUGUCUAUAGUUUUGGCAUACUUAUUAUGGAAAUUAUUACCGGUAGAAGUCCGGUUGACUUUACCCGACCACAAGGAGAGGUGCAUUUAGUGGAAUGGUUAAAAGCCAUGGUCGGAAACCGAAAAGCCGAAGAAGUAAUCGAUCCUAAGUUACCCGUGAUGCCUGCUUCAAAAGCGCUUAAACGUGUACUAUUAGUCGCUCUUCGAUGUGUUGAUCCUGAUGCAACAAAAAGGCCAAAAAUGGGGCAUGUUAUCCACAUGCUUGAAGCCGAUGAUCUACUAUUCCGCGAUGAACGCCGGAUCACAAAAGAAUCUUCGGAUUUACAUUCCGGUGACCGGCAGACGAAUCACAAUGCAACGAAAUUAGGUUAG	MLTEKSDVYSFGILIMEIITGRSPVDFTRPQGEVHLVEWLKAMVGNRKAEEVIDPKLPVMPASKALKRVLLVALRCVDPDATKRPKMGHVIHMLEADDLLFRDERRITKESSDLHSGDRQTNHNATKLGU
D09G011230.1:D09:-:38269364:38269760	odORF	D09	38269364	38269760	-	3.76097e-05	AUGUGGUUUCAUCAUGUUAGACAGAGUCCUGGAGACGGAGGAUGCACUAUCGCUGUUAAUUACUGGUACGAUAUGCAGUUCGAUAUCAAGUAUGCAUACUUCAACUUCUUGCAGUCGCUUCCUUGCCGAUCAAUCGAUGAUCAGACGAUACCGGAGGGUGAUUGUGAGGAUGAUUCAGGACCUCAUGCUUCCUCCAACCAUUUAAACAGUAGAUUUUCUGGUGAUGAAUCUGCAACAAACAAUGUGGAGAUCCAUAAAGACCGUGAUAAUGUACAAGUACAUGAACGAACUUUCGUUCUUGAUAGUUCUAUGUUUGUGUGA	MWFHHVRQSPGDGGCTIAVNYWYDMQFDIKYAYFNFLQSLPCRSIDDQTIPEGDCEDDSGPHASSNHLNSRFSGDESATNNVEIHKDRDNVQVHERTFVLDSSMFVU
D13G007740.2:D13:-:13219069:13219589	dORF	D13	13219069	13219589	-	3.75975e-05	AUGUUAAAAGACAUCAUUGAAGAAUCAUUGCUUGUUUUCCGGGAAUUCCUCCGAGCAGAUAAAGAUGAAGCGAAUUCAACCUCCAAGGCCCUCCGGUCUCAGGUUGCCCCACACGAACCUAUCGAUUUUGAGUUCUUGAUGGAUGUCAAAACACAUCUUCAUAAGAAGGAGAAAAGGCUUAAGGAAAUUCAGAGAGGCACAAACUGCAUAAUAAAGAAGUUCCAGAGGCAAGAACAUCAAGGGAAUCUAUUAGAUUAUGCAUUGUUCAUCGCCCAAGUUGAACUGAAAUUGGUUUCCAGAGUGUUAAACGUGUCAAAAAUAAGCACAGAUCAGUUAGCUUGGUGCCAUGAGAAAUUACAAAGGAUUAGAUUUAGUAGCAGGAAGAUAGAGAUAGAGCCC…	MLKDIIEESLLVFREFLRADKDEANSTSKALRSQVAPHEPIDFEFLMDVKTHLHKKEKRLKEIQRGTNCIIKKFQRQEHQGNLLDYALFIAQVELKLVSRVLNVSKISTDQLAWCHEKLQRIRFSSRKIEIEPSFTLFPCU
A09G001040.2:A09:-:2566010:2566126	dORF	A09	2566010	2566126	-	3.75804e-05	AUGAAUUUAAUUGCUACUGUUUUGGUUAAGACUAAAUUUCAAAUUUUGAAAAGUUUAGUGACUAAUAUUGACCAAUUUGAAAGGCAUAGGGAUCUAAUUGAUCAAACUAAAGUAUAA	MNLIATVLVKTKFQILKSLVTNIDQFERHRDLIDQTKVU
A06G021010.1:A06:-:122808687:122809916	ouORF	A06	122808687	122809916	-	3.74337e-05	AUGGCGAUGUUGUUGGAAGAUAUUUUACAAUCGGUGGAGAUAUGGUUGAAGCUGAUAAAGAAACCCCAACCUUACGUCGACCCGAAUUUGGACCCGGUUUUAUUAGUUCCGGGUAUCGCCGGCUCGAUUUUGACUGCCGUGGAUGAUCAGAAUGGUAAAGAAGAACGGGUAUGGGUUCGGAUUCUCGGUGCCAAUUACAAGUUCCGGACCAAGCUCUGGUCUCGUUUUGAUCCUUCUACUGGUAGAACUGAAUCUUUAGAUCCAAAUACAACUAUUAAGUCCCUGGAGGAAGAUAUGGCCUGGGCGCCAUUGAUGUAUUGGACCCUGAUAUGA	MAMLLEDILQSVEIWLKLIKKPQPYVDPNLDPVLLVPGIAGSILTAVDDQNGKEERVWVRILGANYKFRTKLWSRFDPSTGRTESLDPNTTIKSLEEDMAWAPLMYWTLIU
A08G019900.1:A08:+:114887957:114888943	dORF	A08	114887957	114888943	+	3.7415e-05	AUGGAGAUAAGUUUCUACAUACCCAACGCCAACACCCAAUUUGUUGGUGAUGAAAAUCGUCCUCCUGCUCAGGUUUUUCGUGAAAAAAUCAUGUCAGUGGCUGAUGUUGGUACUGGAGUUGAGGAAGCUGUUGUCACUUUUGAGGGCAUUGCAAUCCUCACACCAAGGGGUCGGUAUAGUGUUAAACUUCAUCUGUCAUUCUUGCGACUCCAAGGACAGGCUAAUGAUUUCAAAAUUCAAUAUAGCAGUGUUUUGAUCCACAUCUUGAACGCAUUAAGAACGAAACUGGUGUGGAUGAAAGUGAUGAUGAGUUCCCAUGCAAAGGUGGCCAUGCACGACAUGCAAAUGUGGUCAAGCUUCUGGAAUCGCAGCAAGCAGUGGAGCCAUGGUGUGCAGCAA…	MEISFYIPNANTQFVGDENRPPAQVFREKIMSVADVGTGVEEAVVTFEGIAILTPRGRYSVKLHLSFLRLQGQANDFKIQYSSVLIHILNALRTKLVWMKVMMSSHAKVAMHDMQMWSSFWNRSKQWSHGVQQLKFEAANLFAVLVPFRLFFVIU
D12G019530.1:D12:+:53345305:53345508	uORF	D12	53345305	53345508	+	3.74126e-05	AUGUGGGUUAAACCUAAAAAUAAUAAUACCAAACAGUCUUGGAAAAUUUUCAGUCCAUUCAAUUCACCUACUUUAGGGCUUUUGGAUCUUACAAGUAAGAAAAAUCUUUUUUUAGUUAAGAUUCAAUUACUCGAAUUAAAUGCAAGUACGGAGCUAAAAUCAUAUUAUAGCGAUAAAAUUAGUAAAUACCUCUCUAAUGCAUAA	MWVKPKNNNTKQSWKIFSPFNSPTLGLLDLTSKKNLFLVKIQLLELNASTELKSYYSDKISKYLSNAU
D10G010230.2:D10:-:12782347:12783286	dORF	D10	12782347	12783286	-	3.73682e-05	AUGUAUUUUUUUCUGCAGGGAUUGAUGGAGCACCAUCGAGAAAUAGUAGAAUACUUUAAUCAUCGGGGUAUUUCUGCCAUAUUUCUCUUCCGAAGAAAUUUGCUUCGAAGGAUGGUUUCUGUACUUGCGAAUUCAUAUGAUCGCAAAGCUAAGCUAUUAAAUGGAACCCACAAGUCUCAUGUUCAUUCGGAGCAAGAGGCUGCUGCGCUUUCGAGUUACAAGCCAAUUAUCAAUUCUACAUCACUAAUAAGUGAUAUGAAAGAAGUAGAGAUGAUCACUGCUAGGGCUUUAGAGAACUUCAAUAGCACCCGUCGCAUGGUUUUGUACUAUGAGGAUCUUGUCACCAACCGUACGAAACUAAAAGAUGUUCAAGAGUUUCUAGGCCUUCCACUGAUGGAA…	MYFFLQGLMEHHREIVEYFNHRGISAIFLFRRNLLRRMVSVLANSYDRKAKLLNGTHKSHVHSEQEAAALSSYKPIINSTSLISDMKEVEMITARALENFNSTRRMVLYYEDLVTNRTKLKDVQEFLGLPLMELTSRQVKIHKGSLCDFVSNWDDVNKTLNGTEYERFLHADYU
A05G026050.1:A05:+:27055948:27056560	uORF	A05	27055948	27056560	+	3.72131e-05	AUGGACCGUGAAGGGGGAGUUGUGAUGAUGAAUAGGGCAGAAAUCGAUACCAGGGCACCAUUCAGGUCUGUCAAAGAAGCCGUUGCCUUGUUCGGUCAUAAAGUUUUAUCUGGCCAGCUUUAUCCCAUCAAGCUCAAGGAGGAGGAGGAAAUGUUAGUUUACCAAGUUCAUUUAUGA	MDREGGVVMMNRAEIDTRAPFRSVKEAVALFGHKVLSGQLYPIKLKEEEEMLVYQVHLU
A03G019860.1:A03:-:109670252:109670494	uORF	A03	109670252	109670494	-	3.71674e-05	AUGCUUGUUUGUGCACCAAAUCCUAGUACAACAAUUUUGUUUUCUUGUUAUUUUGCUCAAAUUUCACUUCUUUUCAUUCAAAAACCCAAUCUUGCUUCUGCUAAAACUGAAUAUUCCCUUCAAGAAUCCAAUACCCAAUAUUUUCUUCCUCGUGUUUUUUUUUUUGGUUCUGAAAACUCCCAUUUCCGCGAGACAUGUAUGCAUUUAUUUGGGGAGAAUUGUAAAGAGGAAGAAAGGGUUUAA	MLVCAPNPSTTILFSCYFAQISLLFIQKPNLASAKTEYSLQESNTQYFLPRVFFFGSENSHFRETCMHLFGENCKEEERVU
D12G019360.2:D12:-:53187370:53187907	dORF	D12	53187370	53187907	-	3.71667e-05	AUGUCUGGAGCAAUACCAACAGCACUUGCCCAUAUUCCUAAAUUGACAUAUUUGUAUUUGGAUCAUAACCAAUUCUCAGGCCGGAUUCCCGAUGCAUUCUACAAGCAUCCUUUCUUGAAAGAACUGUAUAUUGAAGGAAACGCAUUCCGGCCUGGCGUAAACCCCAUUGGUGCACACAAGGUCCUUGAACUUUCGGACACAGAUUUCUUGGUUUAG	MSGAIPTALAHIPKLTYLYLDHNQFSGRIPDAFYKHPFLKELYIEGNAFRPGVNPIGAHKVLELSDTDFLVU
A12G004990.2:A12:+:9889987:9890578	dORF	A12	9889987	9890578	+	3.71598e-05	AUGCAGGUAACUUUCACUGUGGAUUUACGUGCAAUUGAUGAUGUUGGACGUGAGGCUGUUGUUUACGAAUUAUCUAAUCAGAUGUAUAAAAUAUGUGAUAGACGUUCUGUAUCUUGCAUCAUUGAACGGAAGCAUGAUGCAAAUGCAGUAAUUUGUGAUCAAGAACUGAGUUCACGGCUAAAAUCUGCAGCUUACAGUGCUGUCAACAAAAUGGUAGGGCAGAUUCAUGAAGAGGUUCCAGUGCUAAUGAGCGGAGCAGGGCAUGAUGCGAUGGCCAUAUCUCAUCUCACCAAGGUUGGAAUGCUGUUUGUCCGGUGUCGGGGCGGCAUAAGUCACUCCCCGGAGGAGCAUGUAUUGGAAGACGAUGUUUGGGCAGCCGGUUUAGCAGUGCUAGCAUUU…	MQVTFTVDLRAIDDVGREAVVYELSNQMYKICDRRSVSCIIERKHDANAVICDQELSSRLKSAAYSAVNKMVGQIHEEVPVLMSGAGHDAMAISHLTKVGMLFVRCRGGISHSPEEHVLEDDVWAAGLAVLAFLESHMU
A10G010750.3:A10:-:24965712:24966914	odORF	A10	24965712	24966914	-	3.71593e-05	AUGUUGGUGUUUGUUAUGCAUUUGUGGAAUUCGAAGAUAUGUCAAGUGUCCGUAAUGCGGUCAUGGCUGGAACCGCACAGGUUGCUGGACGACAAGUGUACAUUGAAGAGCGGAGACCAAAUAGUUAUAUCCCUUCUCGAGGAGGAAGGAUGGGUAGAGGCCGAGGCAGCUAUCCAACAGAAGCUCCAAGGGGGAGUUUUGGCACUCGAAGUUAUGGCAGGGGAUGUGCCUACAAUGGAAGUGAAUGAGACCACAGUAGAUCGAGAGGAAACGGUUUUUACCGCCAAACAUCUCAACAAGAUCGAGGCUUAUCUGGCCAGCAAGUAUAUAAAAUUGGACAAAGUUCAUAGAGCCGGCAUUUUUUUUAUCUUCUAUGAAGGGAUCAAAUUAUUGGUUUCA…	MLVFVMHLWNSKICQVSVMRSWLEPHRLLDDKCTLKSGDQIVISLLEEEGWVEAEAAIQQKLQGGVLALEVMAGDVPTMEVNETTVDREETVFTAKHLNKIEAYLASKYIKLDKVHRAGIFFIFYEGIKLLVSTTTIQHIYLWLDSTTIYQGFFFFISU
A10G010750.4:A10:-:24965712:24966914	odORF	A10	24965712	24966914	-	3.71593e-05	AUGUUGGUGUUUGUUAUGCAUUUGUGGAAUUCGAAGAUAUGUCAAGUGUCCGUAAUGCGGUCAUGGCUGGAACCGCACAGGUUGCUGGACGACAAGUGUACAUUGAAGAGCGGAGACCAAAUAGUUAUAUCCCUUCUCGAGGAGGAAGGAUGGGUAGAGGCCGAGGCAGCUAUCCAACAGAAGCUCCAAGGGGGAGUUUUGGCACUCGAAGUUAUGGCAGGGGAUGUGCCUACAAUGGAAGUGAAUGAGACCACAGUAGAUCGAGAGGAAACGGUUUUUACCGCCAAACAUCUCAACAAGAUCGAGGCUUAUCUGGCCAGCAAGUAUAUAAAAUUGGACAAAGUUCAUAGAGCCGGCAUUUUUUUUAUCUUCUAUGAAGGGAUCAAAUUAUUGGUUUCA…	MLVFVMHLWNSKICQVSVMRSWLEPHRLLDDKCTLKSGDQIVISLLEEEGWVEAEAAIQQKLQGGVLALEVMAGDVPTMEVNETTVDREETVFTAKHLNKIEAYLASKYIKLDKVHRAGIFFIFYEGIKLLVSTTTIQHIYLWLDSTTIYQGFFFFISU
D01G005770.2:D01:+:7095285:7096194	dORF	D01	7095285	7096194	+	3.70624e-05	AUGCUGAAGACACGGCUGAAGCUAGUAGCAAAUGCAAGAACAGAACGUUAUUACAUUGUCAUACCGGGAAGUGCAAUCCCAAAAUGGUUUAGCAGUCAAACGGAUGACUCUUCAAAAUCUAUAAUAAAGAUGCAAUUGCCUCCCAAUUUUCUGAAUGAUACACAGUUCUUAGGCUUCGCUUUCAGCUGUGUUUUCUUCUCUGACUUCAAUAAUAAACCUCGAAGGGGGGAUCAUAUUUCGUAUGCAUUUGUUAUCCAUGGUAGAAAUUUCUCCGGAGAAUUUCAAACAGUCUAUUUCCAUUUAGAAGGUAAAUCUACGAGAGUGACCAAAGACCACCUUUGGAUACAUUAUUUGCCUCGUAACUACAUAGAUUUGUUGUCCCUGGUGGAAUUAGAAUGC…	MLKTRLKLVANARTERYYIVIPGSAIPKWFSSQTDDSSKSIIKMQLPPNFLNDTQFLGFAFSCVFFSDFNNKPRRGDHISYAFVIHGRNFSGEFQTVYFHLEGKSTRVTKDHLWIHYLPRNYIDLLSLVELECKETEVSGSSTDMLKERFEIEVAFEIWGINSMVKKCGARIVYEEDLEEMDQTIHEHSGSTSSNFDDMHSNSGSNGNNNGALVKRKWLNAKAGDQRNKTLFCRFCQSYVVNHRLLSU
A12G025840.1:A12:+:104627112:104627177	dORF	A12	104627112	104627177	+	3.69802e-05	AUGUGGGGAACUCGGGAUAAUCAUAAUACAAGUGAGGUUAAUAAUAAUAUGAUUAUUAUGUAUUAA	MWGTRDNHNTSEVNNNMIIMYU
D03G010350.1:D03:-:36297464:36298795	odORF	D03	36297464	36298795	-	3.69719e-05	AUGUUUGUUUUUUGGGCCACCAAGGAUCCAUACUAUGAUUCUGAAGUAUACAGGAAAGAUGGAGGUGAUGGUACUGGACAUUGGGUUUAUGAGAAGCAAGAGGACAUUGAAGAAUCUGCAAGGGCAGAGUUGUGGCGUGAAGAGCUGAUUGAGGAGAUAGAGCAGAAGGUCGGUGGGCUUCGAGAACUCGAAGAAGCAGGCCGCAAGUAG	MFVFWATKDPYYDSEVYRKDGGDGTGHWVYEKQEDIEESARAELWREELIEEIEQKVGGLRELEEAGRKU
D05G004590.3:D05:-:3667903:3668274	dORF	D05	3667903	3668274	-	3.69699e-05	AUGGUGCAUGUUGAUGAUGUGGCAAGGGCACAUAUAUUCCUGCUUGAAUAUCCAGAUGUAAAAGGGAGAUACAAUUAUUCUUCCAACACCAUAAGCCUUGACAAGUUGUCUGAAUUCCUAGGUGGGAAGUACCCAGAGUUCCCAAUUCCAUCACCAGAAACCUUGGCAGAAAUCGAAGGUCCGAAACUUCCUGGUGUGUCAUCAAAGAAACUGUUGGGCAUAGGUUUCGAAUUUAAUAAUGGGCUGGAGGAAAUGUUUGAUGGAGCCAUUCAGUGCUGCAAGGAAAGAGGAUAUCUGUAG	MVHVDDVARAHIFLLEYPDVKGRYNYSSNTISLDKLSEFLGGKYPEFPIPSPETLAEIEGPKLPGVSSKKLLGIGFEFNNGLEEMFDGAIQCCKERGYLU
D08G022300.1:D08:+:63851377:63851880	dORF	D08	63851377	63851880	+	3.6798e-05	AUGGUCGAAGAGGUUCGUCGGCAAUUCAAUACAAUUCCAGGACUAAUGGAAGGCAGGGUAAAGCCAGACUACGCAAACUGCGUCAAGAUAUCAACCGAUGCCUCACUCCGCGAAAUGAUCCCACCCGGCGCACUCGUUAUGCUUACUCCACUUAUAGUAGGAACCCUUUUUGGAGUCGAAACUCUAGCCGGUGUCCUAGCUGGUGCACUAGUUUCCGGUGUCCAGGUUGCCAUCUCAGCUUCAAACACAGGAGGAGCAUGGGAUAAUGCCAAGAAUACAUUGAGGCGGGUGUUAGCGAACAUGCAAAGUCAUUGGGACCAAAAGGUUCAGAAUGUCACAAGGCAGCAGUGA	MVEEVRRQFNTIPGLMEGRVKPDYANCVKISTDASLREMIPPGALVMLTPLIVGTLFGVETLAGVLAGALVSGVQVAISASNTGGAWDNAKNTLRRVLANMQSHWDQKVQNVTRQQU
D12G021640.5:D12:+:55656929:55657150	uORF	D12	55656929	55657150	+	3.66374e-05	AUGAGUACUAAAGGCAGUUCAAGCCCAGAUAUCAGUGAAGAACCCAAUGUAGGUAACAUCCACGAAGAGAUCAAUGAAGAACCCAUUCAAGGUAAUACUGACGGUGAAGGAUCCAAUAAAGGGAAUAACCAAGAAGAUACCAGUGGAGAACACAAUCAAGGCAGUACCAAUGACAUCAAUGAAGAAGACACUGAAGGUAGUCUCUGUGUGUGUGUGUUUUAA	MSTKGSSSPDISEEPNVGNIHEEINEEPIQGNTDGEGSNKGNNQEDTSGEHNQGSTNDINEEDTEGSLCVCVFU
D03G001330.3:D03:-:944799:945861	odORF	D03	944799	945861	-	3.66142e-05	AUGCAGGUAUAUAUCAAUACCUCCAAUGUGGAUGAUUAUCUCGUGGAAUCCAUUAAAAUGCCUGCGGAUGAUCCCAACGCCGGAGAAGUGUACUAUAGGUUAAUGACACGGUUCAUGCUGAAUCAAACUGAGUACACCCUAGACAGUUUCUUGAGCAAGCUAACAUGUCCGUUGCUGUUGCUGUGGGGUGACUUAGAUCCUUGGGUCGGUCCGGCAAAGGCUAACCGGAUCAAAGAAUUCUACCCGAACACGACACUCGUAAACCUAAAGGCGGGACACUGUCCGCACGAUGAAGUCCCAGAACUUGCUAAUAAGGCUUUGGUGGAUUGGUUAUCAACUAUAGCAAAAAAAGCUUCUUCUCUCCAAACAGUGUGA	MQVYINTSNVDDYLVESIKMPADDPNAGEVYYRLMTRFMLNQTEYTLDSFLSKLTCPLLLLWGDLDPWVGPAKANRIKEFYPNTTLVNLKAGHCPHDEVPELANKALVDWLSTIAKKASSLQTVU
D11G009230.1:D11:+:7641529:7641965	dORF	D11	7641529	7641965	+	3.66092e-05	AUGACUGAAUCUAACACUGAUACUCCAACUGAACGGAUUCUUUCACGUGAAGAUGCUGAAUGCUGCAUCUGCCUUUCUGCUUAUGAAGAUGGGACCGAGUUGCGCGAACUUCCUUGCCAUCACCAUUUCCAUUGCAACUGCAUAGACAAGUGGUUGUACAUCAAUGCUACAUGUCCUCUCUGCAAGUUCAACAUUCUAAAGGUGAGCGAAGAGGUUUAG	MTESNTDTPTERILSREDAECCICLSAYEDGTELRELPCHHHFHCNCIDKWLYINATCPLCKFNILKVSEEVU
D11G009230.2:D11:+:7641529:7641965	dORF	D11	7641529	7641965	+	3.66092e-05	AUGACUGAAUCUAACACUGAUACUCCAACUGAACGGAUUCUUUCACGUGAAGAUGCUGAAUGCUGCAUCUGCCUUUCUGCUUAUGAAGAUGGGACCGAGUUGCGCGAACUUCCUUGCCAUCACCAUUUCCAUUGCAACUGCAUAGACAAGUGGUUGUACAUCAAUGCUACAUGUCCUCUCUGCAAGUUCAACAUUCUAAAGGUGAGCGAAGAGGUUUAG	MTESNTDTPTERILSREDAECCICLSAYEDGTELRELPCHHHFHCNCIDKWLYINATCPLCKFNILKVSEEVU
A08G011420.2:A08:-:75532337:75532946	dORF	A08	75532337	75532946	-	3.65738e-05	AUGAGGGAUCAGAGCAAGAAAGCAGCGCUUCAACUGGUUGAUAUGGAAUGUUGUUACCUUACAGUUGAAUUCUUCCGAAAGCUUCCUCAAGAUGUCGAGAAAGGUGGCAACCCUACGCAAUCAAUAUUUGACAGAUAUCAUGAAACAUACCUGAGGAGAAUAGGAACAACUAUUUUGUCCUAUGUUAACAUGGUUUGCGCCACUUUGCGCCACUCGAUUCCAAAGUCCAUUGUUUACUGUCAAGUCCGUGAAGCUAAAAGAAGCCUGCUUGACUUCUUCUACACUGAGUUGGGUAAACUGGAGCAAAAACGAUUGUCGGCAUUGUUGAAUGAGGAUCCAGCAGUCAUGGAGCGACGCAGUGCUCUCGCAAAGAGGCUGGAAUUAUACCGUAGUGCUCAA…	MRDQSKKAALQLVDMECCYLTVEFFRKLPQDVEKGGNPTQSIFDRYHETYLRRIGTTILSYVNMVCATLRHSIPKSIVYCQVREAKRSLLDFFYTELGKLEQKRLSALLNEDPAVMERRSALAKRLELYRSAQAEIDTVAWSKU
A08G015730.1:A08:+:105341508:105341690	dORF	A08	105341508	105341690	+	3.64986e-05	AUGGUGAAGUCUCAUGCGCCGAAGUCUAGUAUGGAAGUUGCUUCAGAAAAGACAUCUCCUGUUCAACAACCUCCGGACUUGCUUGAUUUUGGAGAACAACUGUCAAAGUAUGCUCCUUCACUAGAUCCAUUUAAGAUCUGGAGGGUCUUCUUGAGCCAACAACUCAAGUUUCUUCAGCAGUGA	MVKSHAPKSSMEVASEKTSPVQQPPDLLDFGEQLSKYAPSLDPFKIWRVFLSQQLKFLQQU
A08G015730.2:A08:+:105341508:105341690	dORF	A08	105341508	105341690	+	3.64986e-05	AUGGUGAAGUCUCAUGCGCCGAAGUCUAGUAUGGAAGUUGCUUCAGAAAAGACAUCUCCUGUUCAACAACCUCCGGACUUGCUUGAUUUUGGAGAACAACUGUCAAAGUAUGCUCCUUCACUAGAUCCAUUUAAGAUCUGGAGGGUCUUCUUGAGCCAACAACUCAAGUUUCUUCAGCAGUGA	MVKSHAPKSSMEVASEKTSPVQQPPDLLDFGEQLSKYAPSLDPFKIWRVFLSQQLKFLQQU
A08G015730.3:A08:+:105341508:105341690	dORF	A08	105341508	105341690	+	3.64986e-05	AUGGUGAAGUCUCAUGCGCCGAAGUCUAGUAUGGAAGUUGCUUCAGAAAAGACAUCUCCUGUUCAACAACCUCCGGACUUGCUUGAUUUUGGAGAACAACUGUCAAAGUAUGCUCCUUCACUAGAUCCAUUUAAGAUCUGGAGGGUCUUCUUGAGCCAACAACUCAAGUUUCUUCAGCAGUGA	MVKSHAPKSSMEVASEKTSPVQQPPDLLDFGEQLSKYAPSLDPFKIWRVFLSQQLKFLQQU
A08G015730.4:A08:+:105341508:105341690	dORF	A08	105341508	105341690	+	3.64986e-05	AUGGUGAAGUCUCAUGCGCCGAAGUCUAGUAUGGAAGUUGCUUCAGAAAAGACAUCUCCUGUUCAACAACCUCCGGACUUGCUUGAUUUUGGAGAACAACUGUCAAAGUAUGCUCCUUCACUAGAUCCAUUUAAGAUCUGGAGGGUCUUCUUGAGCCAACAACUCAAGUUUCUUCAGCAGUGA	MVKSHAPKSSMEVASEKTSPVQQPPDLLDFGEQLSKYAPSLDPFKIWRVFLSQQLKFLQQU
A08G015730.5:A08:+:105341508:105341690	dORF	A08	105341508	105341690	+	3.64986e-05	AUGGUGAAGUCUCAUGCGCCGAAGUCUAGUAUGGAAGUUGCUUCAGAAAAGACAUCUCCUGUUCAACAACCUCCGGACUUGCUUGAUUUUGGAGAACAACUGUCAAAGUAUGCUCCUUCACUAGAUCCAUUUAAGAUCUGGAGGGUCUUCUUGAGCCAACAACUCAAGUUUCUUCAGCAGUGA	MVKSHAPKSSMEVASEKTSPVQQPPDLLDFGEQLSKYAPSLDPFKIWRVFLSQQLKFLQQU
D05G022830.1:D05:-:20290516:20290852	odORF	D05	20290516	20290852	-	3.6441e-05	AUGAUGAGAAAAACACCGAAGCAAGGUAGCGAUGAUGAUAAGUAUGGACGACUUUCGUACCAUGCCAUGUGCUUCUGUAUUUUGCAUGAUGAGAAUGUAUUAGGUGGUCUAUUUAAAACAUGGAAGGAACUUAGAGCAGCAGAGUCAUGGGAAGAAGUUGAGCUUCAAGUUUGGGGAGAAUUAAAUAACUAUGAAGGCUUUCCUUGA	MMRKTPKQGSDDDKYGRLSYHAMCFCILHDENVLGGLFKTWKELRAAESWEEVELQVWGELNNYEGFPU
D07G020540.1:D07:+:51834914:51835258	odORF	D07	51834914	51835258	+	3.631e-05	AUGCAAGCUUUGUAUAAAAAGCGUGAGUUGGAAAUUUGUGGUGAAGAUAAAACAUCUGAGUUGGAUAAAUAUCUAGCUGAGGCUAAUGAGGAAUUUGUUGAAGAUUUUGAGAUUUUAUUGUGGUGGAAAGUGAACAGCCCUAGAUUUCCCACUCUUUCAAAAAUGGCCAGAGAUGUGUUAGCUAUACUGGUUUCUACAGUUGCUUCAAAGUCUGCAUUUAGCACCGGGGGACGUGUGCUUGAUCAAUAUAGGAGUUCUUUAACUCCUGAAAAUUGUACAAGCUCUUGUGUGUACUCAAGAUUGGAUUCGAAAAUCAUCAUCACAAGAAGACAUCAAAAAGAUUGA	MQALYKKRELEICGEDKTSELDKYLAEANEEFVEDFEILLWWKVNSPRFPTLSKMARDVLAILVSTVASKSAFSTGGRVLDQYRSSLTPENCTSSCVYSRLDSKIIITRRHQKDU
D04G013530.2:D04:+:44453249:44453741	dORF	D04	44453249	44453741	+	3.63026e-05	AUGCCUGAUGCAAUAGAGACAAUAUUUCAAGCCGCCCUUGCCUUGGGAAGACAUGGAGGAGUUGAUGAGCUCAUGGGUGAUAUGGAAAGUGCAGCUUUAUUGUAUUCAAAGGCUGAGCGUUUAUUAGUCUUCCUUCUAGUGGAAGCACCAUCUCUCAUUCUGAAUCCUCCAUUUUCCCUUACAAACUCAGAUCGGUAUAGACUCCGAACUUACAUUGAUUUUCUUCGAAAUAGGCAAGGUUACUCGAGAUCACAGAUGAUGGCUCUUCUCAAGUGCAAGGAUCAGCCAUAG	MPDAIETIFQAALALGRHGGVDELMGDMESAALLYSKAERLLVFLLVEAPSLILNPPFSLTNSDRYRLRTYIDFLRNRQGYSRSQMMALLKCKDQPU
A03G018610.4:A03:-:107452501:107453058	ouORF	A03	107452501	107453058	-	3.6228e-05	AUGAGAGCAGAAGAAAAAGAAUAUAAGAGAGUAAACUUAGAUUCAAUCAAACAUUCGAAGCCUCAUUAUUUGAUGGAAACUGGAGGGAAUUCGUUACCUUCGGGGCCUGAUGGGGUGAAGAGGAAGGUGCUCUAUUUCUAUGACCCUGAGGUGGGGAACUACUAUUAUGGACAAGGUCAUCCUAUGAAGCCUCACAGGAUUCGAAUGACUCAUGCCCUUUUAGCACACUAUGGGCUGCUUCAGCAUAUGCAAGUUCACAAGCCUGUCCCUGCCAGGGAUCGGGAUCUUUGCCGCUUCCAUGCUGAUGAUUAUGUGAACUUUCUCCACAAUGUAACCCCUGAAACACAACAGGAUCAGCUCAGGCAGCUCAAGCGCUUUAAUGUUGGUGAGGAUUGUCCU…	MRAEEKEYKRVNLDSIKHSKPHYLMETGGNSLPSGPDGVKRKVLYFYDPEVGNYYYGQGHPMKPHRIRMTHALLAHYGLLQHMQVHKPVPARDRDLCRFHADDYVNFLHNVTPETQQDQLRQLKRFNVGEDCPVFDGLFSFCQTYAGGSIGGAVKLNHGFCDIAINWAGLASCKEVRGFRVLLCQU
A13G003220.2:A13:+:3961877:3962359	uORF	A13	3961877	3962359	+	3.61329e-05	AUGGAGGCGAAGCUGAUAGAGAGGCUGGAAGCCGCGGUGGCUCGGCUGGAGUCUCUAUCGGCCGGUGGAAUCUCGGAUAGGGGAUUACCGGACGGUGUUGAUGAGGUGUCUUCGGAUCCUUCGGUUUUGGCGUUUGACGAUCUGAUGGAUCAAUAUGCGGCUAGGGUUUCGGCUGCUGCCGAGAAGAUUGGAGGUCAAGUGCUGGAUGUGACUAAGCUAGUUCUCGAGGCAUUCUCUGUUCAAAAGAAACUUCUUAUCGAGAUCAAGCAGACUCAGAAAAGGAUUUGGUUUUAG	MEAKLIERLEAAVARLESLSAGGISDRGLPDGVDEVSSDPSVLAFDDLMDQYAARVSAAAEKIGGQVLDVTKLVLEAFSVQKKLLIEIKQTQKRIWFU
A13G003220.3:A13:+:3961877:3962359	uORF	A13	3961877	3962359	+	3.61329e-05	AUGGAGGCGAAGCUGAUAGAGAGGCUGGAAGCCGCGGUGGCUCGGCUGGAGUCUCUAUCGGCCGGUGGAAUCUCGGAUAGGGGAUUACCGGACGGUGUUGAUGAGGUGUCUUCGGAUCCUUCGGUUUUGGCGUUUGACGAUCUGAUGGAUCAAUAUGCGGCUAGGGUUUCGGCUGCUGCCGAGAAGAUUGGAGGUCAAGUGCUGGAUGUGACUAAGCUAGUUCUCGAGGCAUUCUCUGUUCAAAAGAAACUUCUUAUCGAGAUCAAGCAGACUCAGAAAAGGAUUUGGUUUUAG	MEAKLIERLEAAVARLESLSAGGISDRGLPDGVDEVSSDPSVLAFDDLMDQYAARVSAAAEKIGGQVLDVTKLVLEAFSVQKKLLIEIKQTQKRIWFU
A08G015820.1:A08:-:105672836:105673246	odORF	A08	105672836	105673246	-	3.60978e-05	AUGAUAGGAAGAAAAAAUACCGAAAGCCUAUACUUGAUAAACGACGCUGAUAGACGCAGGAUGAGUCAAAAGAGCAGACAAAGGCAUUCUAAUUCAUCCGACAAGAAUCAUAGGCAUGAUAGGAAAAGCAAAAACAAGCAUUCCUAUUCAUCCGAAGACUCAGACUGCUGUAGGCAUGAGCCUAGGAAAAAGACUAUGCAAAAGCCUUACAACUCAGAAGAUUCAGACAUUGUUAGGCAUAAUAGUAGGAGGGAAAAGUACCGACUUAAGCAUCAUUAUUCAUCUGAAGAUGAUGCUUAUAGACAUCUUAAAGGUGAAAAGAGUCGGCAUAAGCCUUCAUCAUCAUGCGGAUAUGAAGAUUAUUCUAACUCAGGUUUAGAGCGCAGAAGUAAACAUCAU…	MIGRKNTESLYLINDADRRRMSQKSRQRHSNSSDKNHRHDRKSKNKHSYSSEDSDCCRHEPRKKTMQKPYNSEDSDIVRHNSRREKYRLKHHYSSEDDAYRHLKGEKSRHKPSSSCGYEDYSNSGLERRSKHHRHHU
A02G004020.4:A02:-:4943650:4944009	uORF	A02	4943650	4944009	-	3.5997e-05	AUGAGUAGCGGUAAGACGAUAGUUUGGUUCAGGAGGGACCUCAGGAUUGAAGACAAUCCUGCUUUAGCAGCUGCUGCGAGGGACGGUAGUGUAUUUCCAGUUUAUAUAUGGUGUCCUGAAGAGGAAGGGCAGUUUUACCCUGGUCGAGUUUCGCGAUGGUGGCUUAAGCAAUCUCUUGCUCAUUUGGAGCAGUCAUUGAAGUCUCUUGGGGCUGAACUUGUGAUGAUUAAGACCCAAAGUACCCUUUCAGCUCUUUUAGAUUGCAUCAAAGCUACCGAGGUGACGAGAGUUGUAGUCAACCGUCUUUACGGUAUAUAUUCCGAUCUACAGAUCAAGUGCUGCUUUCUUAAACCAAUAUGA	MSSGKTIVWFRRDLRIEDNPALAAAARDGSVFPVYIWCPEEEGQFYPGRVSRWWLKQSLAHLEQSLKSLGAELVMIKTQSTLSALLDCIKATEVTRVVVNRLYGIYSDLQIKCCFLKPIU
A02G004020.12:A02:-:4943650:4944009	uORF	A02	4943650	4944009	-	3.5997e-05	AUGAGUAGCGGUAAGACGAUAGUUUGGUUCAGGAGGGACCUCAGGAUUGAAGACAAUCCUGCUUUAGCAGCUGCUGCGAGGGACGGUAGUGUAUUUCCAGUUUAUAUAUGGUGUCCUGAAGAGGAAGGGCAGUUUUACCCUGGUCGAGUUUCGCGAUGGUGGCUUAAGCAAUCUCUUGCUCAUUUGGAGCAGUCAUUGAAGUCUCUUGGGGCUGAACUUGUGAUGAUUAAGACCCAAAGUACCCUUUCAGCUCUUUUAGAUUGCAUCAAAGCUACCGAGGUGACGAGAGUUGUAGUCAACCGUCUUUACGGUAUAUAUUCCGAUCUACAGAUCAAGUGCUGCUUUCUUAAACCAAUAUGA	MSSGKTIVWFRRDLRIEDNPALAAAARDGSVFPVYIWCPEEEGQFYPGRVSRWWLKQSLAHLEQSLKSLGAELVMIKTQSTLSALLDCIKATEVTRVVVNRLYGIYSDLQIKCCFLKPIU
A08G026170.1:A08:-:122175301:122175348	dORF	A08	122175301	122175348	-	3.58848e-05	AUGGUUGAUGUUUUGAUUUUGAUUAUGUUGAAUAUUAUUAUGGAGUAA	MVDVLILIMLNIIMEU
D02G011770.2:D02:-:35833806:35834297	dORF	D02	35833806	35834297	-	3.578e-05	AUGUGUUUCACCCAUCUUCAAUUUCCAUCGACACAAUGCUCUAACUCAAACCAUUCCUGCAGUGAUGAAAAUGAGAAGGAAGACAUUUAUCAACUGGGAGUUCUGCUGCUACAGGCUAUUACCGGUAAACUGGUCACAUUCUCAAAUGAAUUGGAUGGGCUUAAACUUGAGCUGGAAAAGAGCUUAGCUGAAGGGCCAUCGAAGUUAAGAGGUGUGAUUGAUCCCUCAAUACGAGGCACUUUUGCAGAUGAAUCAAUGAAGACCACAGUUGAAUUCGCUAUAAAUUGCCUGUCAAAAGAUUCAACCAAACGCCCCUCGAUAGAAGACGUCCUUUGGAAUUUGCAAUAUUCGAUUCAAGUUCAGGAAGGAUGGGCCAGUAGUGGAAACCUCGCCACACAU…	MCFTHLQFPSTQCSNSNHSCSDENEKEDIYQLGVLLLQAITGKLVTFSNELDGLKLELEKSLAEGPSKLRGVIDPSIRGTFADESMKTTVEFAINCLSKDSTKRPSIEDVLWNLQYSIQVQEGWASSGNLATHMU
D10G017840.4:D10:+:48457937:48458104	dORF	D10	48457937	48458104	+	3.575e-05	AUGCUUAUAAGUUAUGACUCUUUUCGUGUACCAGAAUACAGUGAGAAAUAUGUCAAGCCUGAAGAUAUUGUAGGAGCAGAAGAAGUGAAGUCAAGUGACGAAAAACUGAGUGAAGAUGAAUAUGCUGCCUCGGAGGAUGAGGAAAUCACCGGAAAAAUAGAUCUUUAG	MLISYDSFRVPEYSEKYVKPEDIVGAEEVKSSDEKLSEDEYAASEDEEITGKIDLU
D10G017840.5:D10:+:48457937:48458104	dORF	D10	48457937	48458104	+	3.575e-05	AUGCUUAUAAGUUAUGACUCUUUUCGUGUACCAGAAUACAGUGAGAAAUAUGUCAAGCCUGAAGAUAUUGUAGGAGCAGAAGAAGUGAAGUCAAGUGACGAAAAACUGAGUGAAGAUGAAUAUGCUGCCUCGGAGGAUGAGGAAAUCACCGGAAAAAUAGAUCUUUAG	MLISYDSFRVPEYSEKYVKPEDIVGAEEVKSSDEKLSEDEYAASEDEEITGKIDLU
D10G017840.8:D10:+:48457937:48458104	dORF	D10	48457937	48458104	+	3.575e-05	AUGCUUAUAAGUUAUGACUCUUUUCGUGUACCAGAAUACAGUGAGAAAUAUGUCAAGCCUGAAGAUAUUGUAGGAGCAGAAGAAGUGAAGUCAAGUGACGAAAAACUGAGUGAAGAUGAAUAUGCUGCCUCGGAGGAUGAGGAAAUCACCGGAAAAAUAGAUCUUUAG	MLISYDSFRVPEYSEKYVKPEDIVGAEEVKSSDEKLSEDEYAASEDEEITGKIDLU
D06G023610.2:D06:+:66695629:66697419	uORF	D06	66695629	66697419	+	3.57085e-05	AUGGUGGAUGCUCAUAGAUCUGUUUCUGAUGAACAGCAAAUGUAUCAUCCAAAGACUGUUCCAGGUUCAAGUUUAGUUCGCAGCAACUCUUUGGUUCAUGGUCAGCAUUUAGAUUGUGGUGCUAGCUCAAUGGACCCUGUAAGUGGAGGAAACUCCAGCAACCCUAAUCUUGCAUCGAAGCAACGAUUGCGCUGGACACAUGAGCUCCAUGACCGCUUUGUCGAUGCUGUAGCUCAACUUGGUGGGCCAGAUCGUGAGUCUCGUUAA	MVDAHRSVSDEQQMYHPKTVPGSSLVRSNSLVHGQHLDCGASSMDPVSGGNSSNPNLASKQRLRWTHELHDRFVDAVAQLGGPDRESRU
A07G019200.1:A07:+:81936644:81936796	odORF	A07	81936644	81936796	+	3.56786e-05	AUGCUGGAAAUCAUGGUGAUCCAUAUGACUCUGGGAAUGAUGACAUUAAUGACCACAGUGAUGAUGAAAAUGAUGGUCAAGAAGAUGAAAAUGAAGAUAGAGAGGAUGAUGAAGAUGACAAAGAAGAACCAAGUGCAUAACUGCGAAGACUGA	MLEIMVIHMTLGMMTLMTTVMMKMMVKKMKMKIERMMKMTKKNQVHNCEDU
D05G022760.2:D05:-:20219241:20219788	dORF	D05	20219241	20219788	-	3.55207e-05	AUGGCUACAGGGGACUUGGGUGCUCCUGCUUAUCGUAAAUUUGAUGUGGAGGCAUGGAUGCCAGGUUUAGAACGCUAUGGCGAGAUAUCAAGUGCAUCGAAUUGUACCGACUAUCAGAGCCGCCGGCUUGGCAUUCGUUAUCGUCCAUCGGAAUCACCCUCAACAACUUCCAAGAAGGGUAAAACAAACCUGGCUGCAACCAAAUUUGUUCAUACAUUAAAUGCAACUGCUUGUGCAAUUCCAAGGAUGCUUGUAUGUUUGCUGGAGAAUUUUCAGCAAGAAGAUGGGUCUGUUAUUAUUCCACAUCCAUUAAGGCCAUUCAUGGGUGGGGUUGAAGCUAUAUAUCCUAAAUCUAGGUAA	MATGDLGAPAYRKFDVEAWMPGLERYGEISSASNCTDYQSRRLGIRYRPSESPSTTSKKGKTNLAATKFVHTLNATACAIPRMLVCLLENFQQEDGSVIIPHPLRPFMGGVEAIYPKSRU
D05G032160.1:D05:+:38022767:38023003	dORF	D05	38022767	38023003	+	3.55083e-05	AUGUUGGAUAUGGGUAAUUCAAGUAUCCUAUUUUAUUGUUCUUCUAAGUCUUUUUCAAUAUAUUUAAAUGAUCAUCGCCUUAUAUUCAUUUUUGAAUAUGUGUUGAAAGUGUCGGGUAUGGGUAUGUUUCAAGACGGGUAUGCUCAAUUUUUUCCCAUAGUGUUGGAGCAUCAUACUCUCGAAUUUGUGUCUGAAUAUGUGUUUAAAAUAAGCAUGUGGGAUAUUGGUAUGUUUUGA	MLDMGNSSILFYCSSKSFSIYLNDHRLIFIFEYVLKVSGMGMFQDGYAQFFPIVLEHHTLEFVSEYVFKISMWDIGMFU
D05G032160.2:D05:+:38022767:38023003	dORF	D05	38022767	38023003	+	3.55083e-05	AUGUUGGAUAUGGGUAAUUCAAGUAUCCUAUUUUAUUGUUCUUCUAAGUCUUUUUCAAUAUAUUUAAAUGAUCAUCGCCUUAUAUUCAUUUUUGAAUAUGUGUUGAAAGUGUCGGGUAUGGGUAUGUUUCAAGACGGGUAUGCUCAAUUUUUUCCCAUAGUGUUGGAGCAUCAUACUCUCGAAUUUGUGUCUGAAUAUGUGUUUAAAAUAAGCAUGUGGGAUAUUGGUAUGUUUUGA	MLDMGNSSILFYCSSKSFSIYLNDHRLIFIFEYVLKVSGMGMFQDGYAQFFPIVLEHHTLEFVSEYVFKISMWDIGMFU
D05G001700.2:D05:-:1485565:1485989	dORF	D05	1485565	1485989	-	3.5498e-05	AUGCUAAAAGAACAACUGGAAGCACUCAUUCAGGAAAAUACUAUUCUGAAACGAGCUGUUGCCGUUCAGCAUGAGCGUCAGAAGGAGUACGAAAAUCAGAGUCAGGAGUUGCAGCAUCUGAAGCAACUAGCAUCUCAGUAUCAAGAGCAGUUGAGAACCCUUGAGGUAAACAACUAUGCAUUGACAAUGCACUUGAAGCAAACUCAGCAAAGUAGCUCUAUCCCGGGCCGUUUCAACCCCGAUGUUUUCUAG	MLKEQLEALIQENTILKRAVAVQHERQKEYENQSQELQHLKQLASQYQEQLRTLEVNNYALTMHLKQTQQSSSIPGRFNPDVFU
A07G012310.1:A07:+:22173735:22174115	internal_ORF	A07	22173735	22174115	+	3.53863e-05	AUGGAGACUUUGCAGUGUGCAACAAGUAGAAGAUCUGAAAACCUUGGUCAGGAUUCUCCCAUUGUGGUCUUCAAGUAUAUUUCUAGCCACCCCAAUUGCAAUCCAGAACAGCCUGACGGUGCUCCAAGCUCUAAACAUGGACCGUCACCUCGGCCAACACUUGAAAAUCCCUGCCGGCUCUAUCUUGGUCAUAGAAAUAGUAGGCUGUGCCAUUUUUCUAACCCUAAUAGACCGAUUCUUAUGGCUGACAUGGCAGAAUCUAACCGGAAAAUCCCCAUCACCACUCCAACGAAUCGGUGUCGGCCAUGUGUUGAACGUACUAGCAAUGGCCGUCUCAGCGUUGGUGGAGUCAAAACGGCUCAAAAUGGUCCAUCACCAUGA	METLQCATSRRSENLGQDSPIVVFKYISSHPNCNPEQPDGAPSSKHGPSPRPTLENPCRLYLGHRNSRLCHFSNPNRPILMADMAESNRKIPITTPTNRCRPCVERTSNGRLSVGGVKTAQNGPSPU
D06G011210.4:D06:-:24410841:24411212	dORF	D06	24410841	24411212	-	3.53368e-05	AUGGUUUUGCAGGUGCAAAGAAGUGCUGAAGACCCAUCUAUCUUGGUGGCAACAUAUGAAGGAGAGCACAACCACCAUGAGCACCACCAUUCUCCACCCGCUGAAAUAUCUUUAAGCUCCAACAACAACACCCCUAGUUCCAACACUGGUUCGGGUCCUGUUUCAUCUGCCCCAACCAAAGCUUCAGCUCCCACUGUAACACUGGAGCUGCUUCAACCUGGUUUGGGCGGCGAUGAAACCGAAAGGGCAGCCCUACAAAUCGAUGCACCAGCAAUCCAACAGAUUUUAGUUCAUCAAAUGGCGGCUUCUUUGAGCAGAGACCCCAAUUUCACGGCAGCCCUUGCUGCAGCCAUUUCAGGAGGAGCUGUGUAG	MVLQVQRSAEDPSILVATYEGEHNHHEHHHSPPAEISLSSNNNTPSSNTGSGPVSSAPTKASAPTVTLELLQPGLGGDETERAALQIDAPAIQQILVHQMAASLSRDPNFTAALAAAISGGAVU
D06G011210.5:D06:-:24410841:24411212	dORF	D06	24410841	24411212	-	3.53368e-05	AUGGUUUUGCAGGUGCAAAGAAGUGCUGAAGACCCAUCUAUCUUGGUGGCAACAUAUGAAGGAGAGCACAACCACCAUGAGCACCACCAUUCUCCACCCGCUGAAAUAUCUUUAAGCUCCAACAACAACACCCCUAGUUCCAACACUGGUUCGGGUCCUGUUUCAUCUGCCCCAACCAAAGCUUCAGCUCCCACUGUAACACUGGAGCUGCUUCAACCUGGUUUGGGCGGCGAUGAAACCGAAAGGGCAGCCCUACAAAUCGAUGCACCAGCAAUCCAACAGAUUUUAGUUCAUCAAAUGGCGGCUUCUUUGAGCAGAGACCCCAAUUUCACGGCAGCCCUUGCUGCAGCCAUUUCAGGAGGAGCUGUGUAG	MVLQVQRSAEDPSILVATYEGEHNHHEHHHSPPAEISLSSNNNTPSSNTGSGPVSSAPTKASAPTVTLELLQPGLGGDETERAALQIDAPAIQQILVHQMAASLSRDPNFTAALAAAISGGAVU
D06G011210.2:D06:-:24410841:24411212	dORF	D06	24410841	24411212	-	3.53368e-05	AUGGUUUUGCAGGUGCAAAGAAGUGCUGAAGACCCAUCUAUCUUGGUGGCAACAUAUGAAGGAGAGCACAACCACCAUGAGCACCACCAUUCUCCACCCGCUGAAAUAUCUUUAAGCUCCAACAACAACACCCCUAGUUCCAACACUGGUUCGGGUCCUGUUUCAUCUGCCCCAACCAAAGCUUCAGCUCCCACUGUAACACUGGAGCUGCUUCAACCUGGUUUGGGCGGCGAUGAAACCGAAAGGGCAGCCCUACAAAUCGAUGCACCAGCAAUCCAACAGAUUUUAGUUCAUCAAAUGGCGGCUUCUUUGAGCAGAGACCCCAAUUUCACGGCAGCCCUUGCUGCAGCCAUUUCAGGAGGAGCUGUGUAG	MVLQVQRSAEDPSILVATYEGEHNHHEHHHSPPAEISLSSNNNTPSSNTGSGPVSSAPTKASAPTVTLELLQPGLGGDETERAALQIDAPAIQQILVHQMAASLSRDPNFTAALAAAISGGAVU
D12G011990.3:D12:-:40631208:40631711	dORF	D12	40631208	40631711	-	3.53246e-05	AUGUGGACUGACCAAAUGCAGGAAACUUUGAAUUCAAAGAAAAAGGGUGAUGCUGCUUUCAGGCAGAAAGAUUUUAAAGAAGCAAUCGAGUGUUACACGCAGUUCAUCGAUGUUGGCACGAUGGUUUCUCCAACUAUUUUUGCACGGCGUAGCUUGUGUUAUCUCAUUAACGACAUGCCUCAAGAAGCACUGAACGAUGCAAUGCAAGCCCAAGUGAUUUCCCCAGUAUGGCACAUUGCUUCCUAUCUUCAAGCAACCGCGCUCGCUGCCCUUGGGAUGGAGAACGAGUCUCAAACGGCACUUAAGGAAGGCGCGACUCUUGAAUCCAAGAGAAGCUCAGUGACGGGAAAAAAGUAA	MWTDQMQETLNSKKKGDAAFRQKDFKEAIECYTQFIDVGTMVSPTIFARRSLCYLINDMPQEALNDAMQAQVISPVWHIASYLQATALAALGMENESQTALKEGATLESKRSSVTGKKU
A11G016980.1:A11:+:21050177:21051816	uORF	A11	21050177	21051816	+	3.53114e-05	AUGUUUACGCCGCAGAGGAAGGUUUGGUCGGGUUGGUCGUUUGCACCUGGGAAGAAAGCAGACGGGUCGGGUUCGGAUCCGAACUCCAAUGGGGUUUCUGUUGGGAAAGGGAAAGGAGCGGCUUUUGCUGAGCCCUUGACUCCUAAUUGUAAAGACGUCGGGUCAGAGGACCAGGAGGAAGAGUUGCGCGAGAAAGUGCUAAGACUCGAAAAUGAGCUUUUUGAAUACCAAUACAAUUUGGGGCUUCUCUUGAUUGAGAAAAAGGAAUGGACAUCAAAGUAUGAAGAACUCAAUGAGGCAUUGAUAGAAGCAAAGGAUGCUCUCAAACAAGAACAAGAAGCACAUUUAAUUGCAAUAAAUGAUGUUGAGAAGCGGGAAGAGAUUCUACGCAAGGCCCUU…	MFTPQRKVWSGWSFAPGKKADGSGSDPNSNGVSVGKGKGAAFAEPLTPNCKDVGSEDQEEELREKVLRLENELFEYQYNLGLLLIEKKEWTSKYEELNEALIEAKDALKQEQEAHLIAINDVEKREEILRKALGVEKQCVLDVWILCPALFFPLKSU
A10G024250.1:A10:+:114156924:114157223	uORF	A10	114156924	114157223	+	3.52604e-05	AUGUCCGGCCAAUCCAACGAUCAAAAAUCCGACCCGACACCCCCACCUUUCGAUCCAUCAAAGCCGUCCGUUCCCAUCUCUUAUCCAAUCAAGACCCUUGAAGACCUUGAAAAUGGUUCUUACUACAAGUCUUUUCAUUACCCUUUUAAUAAAACCAGUGUUCCUUUACGACCAAACACAGGUUUGGCUCAAAGGCCAAGGGUUUUGGUUUGCCAUGAUAUGCAAGGUGGUUACGUGGACGACAAGUGGAUCCAAGGUGGCGAAAAUUCCGGUGCUUAUGCAUAUGGCACUGGUAUUUGA	MSGQSNDQKSDPTPPPFDPSKPSVPISYPIKTLEDLENGSYYKSFHYPFNKTSVPLRPNTGLAQRPRVLVCHDMQGGYVDDKWIQGGENSGAYAYGTGIU
D12G027030.11:D12:-:60822662:60824092	dORF	D12	60822662	60824092	-	3.51101e-05	AUGAAGGAUACUUGUAUACCUGAGGAGAAGAUGCUUAAAGAUCCAAGGAGGCUAUAUGCACCCGGUCGCCUCUAUCACAUUGUCGAGCGAAAGCCUUUCAGAUGUGGAAGGUUUCCCCCAGUUGUGAAGACAGCAGUGCCCGUGGAUGGAAGGUUCGAGCACAUAGUUCUUUCGUGUAACGCCACAUCUGACCAUGCUAUAAUAUGGAUUGAAAGAGAAUCACAGAGAGCCAUGGAUUUAAUGCUAGAGAAAGAUAGGAUCAUGGAGAUACCAGCAAAACAAAGAAUGGAAAGGCAAGAGACAUUAACAAAAGAACACAAGCAAGAGUACAAAGCUGCACUUCAAAGGGCUGUUUCAUUAUCAGUGCCCCAUGCUUAUUCGCCACCGUCCGAAUACGGA…	MKDTCIPEEKMLKDPRRLYAPGRLYHIVERKPFRCGRFPPVVKTAVPVDGRFEHIVLSCNATSDHAIIWIERESQRAMDLMLEKDRIMEIPAKQRMERQETLTKEHKQEYKAALQRAVSLSVPHAYSPPSEYGTFDESEDVEKYNSCKLSSESSVGSSGKSKSKVSWNELIERLFDRDESGHMVLKKSHRDDWU
D05G030730.1:D05:+:32736952:32737275	odORF	D05	32736952	32737275	+	3.50708e-05	AUGGAUCCUAAAUGUUAUAAUUUAACUAGCAGUAUCCCUGAAAAUUUCUUAGCCAUAGUUGGUGCUCUUGAAAAUCUCAAUGGUCUCAAGGUUGUGAAACUAGAGGGAUUUGUCGGGGAGCAAAUGGAGAUUUUCGUGGCAAGGCGAUUGGUACCAUUGUUCGGAGAGAAUAAUCCAGUAAUCAUAUCAAAAUCAUAUGGGAAAUGUUUGAAGCAUCUGGUGAAAGUAGACAAGUUGGAGAACAAAGCAACGUAUUCUUACAAGUUCAAAAUGGUUGAAAAUGUUGAUGAAAAAAUUCUUUAUCAUAUUCAUAUGAACCUUUAA	MDPKCYNLTSSIPENFLAIVGALENLNGLKVVKLEGFVGEQMEIFVARRLVPLFGENNPVIISKSYGKCLKHLVKVDKLENKATYSYKFKMVENVDEKILYHIHMNLU
A07G000370.1:A07:-:398231:399532	odORF	A07	398231	399532	-	3.50369e-05	AUGAGACAAUCGAAGAGGUUAAAAAAACAUUGCCAAAGCACAGAAGCUUCUGUGGCAGAGUGGGCAAAUGAUGCUCUGCAGGGGCUGGGAAAGGGCGCUCCUUUUUCUCUUUGCUUAACAAAAAAUUAUUUCUCUCGAGUUGCAUCCGGAUAUGGUAAAAGUGGCAAUGAAUUUACAACGCUAAAAGGUGUUAUGAAAACCGAAUAUCGCAUUGCCUUACGGUCUUCUUUGCGAAAUGAUUUUGCCGAAGGUGUCCGUGCAGUCUUGGUUGACAAAGAUCAGAAUCCAAAGUGGAAUCCUCCAAGCUUGAACGAAGUUAACCUGAAGGAUGUGGAGGCAAUUUUCGAACCAUUAGGUCCUGGAAUUGAAGAGUUGAAAGUGUAA	MRQSKRLKKHCQSTEASVAEWANDALQGLGKGAPFSLCLTKNYFSRVASGYGKSGNEFTTLKGVMKTEYRIALRSSLRNDFAEGVRAVLVDKDQNPKWNPPSLNEVNLKDVEAIFEPLGPGIEELKVU
A07G000370.2:A07:-:398231:399532	odORF	A07	398231	399532	-	3.50369e-05	AUGAGACAAUCGAAGAGGUUAAAAAAACAUUGCCAAAGCACAGAAGCUUCUGUGGCAGAGUGGGCAAAUGAUGCUCUGCAGGGGCUGGGAAAGGGCGCUCCUUUUUCUCUUUGCUUAACAAAAAAUUAUUUCUCUCGAGUUGCAUCCGGAUAUGGUAAAAGUGGCAAUGAAUUUACAACGCUAAAAGGUGUUAUGAAAACCGAAUAUCGCAUUGCCUUACGGUCUUCUUUGCGAAAUGAUUUUGCCGAAGGUGUCCGUGCAGUCUUGGUUGACAAAGAUCAGAAUCCAAAGUGGAAUCCUCCAAGCUUGAACGAAGUUAACCUGAAGGAUGUGGAGGCAAUUUUCGAACCAUUAGGUCCUGGAAUUGAAGAGUUGAAAGUGUAA	MRQSKRLKKHCQSTEASVAEWANDALQGLGKGAPFSLCLTKNYFSRVASGYGKSGNEFTTLKGVMKTEYRIALRSSLRNDFAEGVRAVLVDKDQNPKWNPPSLNEVNLKDVEAIFEPLGPGIEELKVU
A12G026080.1:A12:+:104817281:104817379	dORF	A12	104817281	104817379	+	3.49607e-05	AUGAAGGGUAAGGGUAAUUUUUGUCCAGAAAUUGAAUAUGAUGUCAAUCGAAGACUUAAUUUAAUUUUUAAGUUGAUUAAGAUUGUUGAUAAGAUAUGA	MKGKGNFCPEIEYDVNRRLNLIFKLIKIVDKIU
D09G004050.3:D09:+:12871279:12872052	uORF	D09	12871279	12872052	+	3.49528e-05	AUGGAGAAUGAAGCAAAGAAAGUGUUGCUCACUUCAAAUGGAGAUGAGAUUUCGGUGAACAUUGCUUUGCAUUUAGCCAAACGUGGUUGCAGGUUGGUUUUAAUGGGAAAUGAAUGGUGUUUGAGGAAUGUGAGAGAGAAGUUAAUGGAAUCAACAGAUGGAGUGGUCCCAAUGGAGGUGGUUGGAUUGGAUCUGGAAGCUGAAAGUGAGGGAGCUUUUGAUGAAGCAGUAGAUAAAGCAUGGAAUGUGUUUGGACAUUUAGAUGCUCUUCUCAAUUGCUAUGCUUAUCAAGGUAUACAUGUCUAUAUUAUAUAUGUACGCCUUUACACGAAUAAAUUUUAA	MENEAKKVLLTSNGDEISVNIALHLAKRGCRLVLMGNEWCLRNVREKLMESTDGVVPMEVVGLDLEAESEGAFDEAVDKAWNVFGHLDALLNCYAYQGIHVYIIYVRLYTNKFU
D05G028520.1:D05:-:27930205:27930396	uORF	D05	27930205	27930396	-	3.48331e-05	AUGUGCUUGCAUGCUGUGAACUUUUUAUCUGAAGCACAUAAAGUUGUAUCCGGUUCUGAAUUACCCGCAUUCAUUCCCGAUGAUGUUGGAUGCUCAACAGACAGCAAAUUCAUUCCCUGUAUCCAUAUUGUAAAUAGAGUUGAAAGUAAAAUCUCUGCCAUGUUGAAGGGUGACCUCGUUGAAGACGGUUGA	MCLHAVNFLSEAHKVVSGSELPAFIPDDVGCSTDSKFIPCIHIVNRVESKISAMLKGDLVEDGU
A03G008910.2:A03:+:25616683:25616915	dORF	A03	25616683	25616915	+	3.47514e-05	AUGCAUCAGGUGGAAGCGGUUAUACAUUUUGAAGAUGAUACAGAAGAGCUGCAACAAUGGGACCAACAGAUUGUUGGUGUGUGUCAAGCUCUGAAUGACAUACUUGAUAGCAUGGCAAAGAAGGGCAUGGCAGUUCCUGUGUAA	MHQVEAVIHFEDDTEELQQWDQQIVGVCQALNDILDSMAKKGMAVPVU
A05G013920.1:A05:-:12950908:12951159	uORF	A05	12950908	12951159	-	3.47029e-05	AUGAAUAAAAUGUUUAGAAUAUGUUUAUAUAAUAAAGCUAAGAAAAUACUACCAGCAGAAAUUUUUGAAAAAAUCAAUAAAAUUAUCUGCAACCAGCAGACUCAAUAUAAAAAAGUCUUUUCUGAAUACUUUUUACAAUCAUAUGUUUAUCUAAAUGAUAUAGGGGAAGAAAUUGCUACUAUAAAAUUCAGAUUAGAUCAUGAACCAUUUGAUAUAAACAGUAUUGAAUGGGGUUUCGUUAAAGAAUUGUAG	MNKMFRICLYNKAKKILPAEIFEKINKIICNQQTQYKKVFSEYFLQSYVYLNDIGEEIATIKFRLDHEPFDINSIEWGFVKELU
A05G018480.1:A05:-:17408452:17408538	dORF	A05	17408452	17408538	-	3.46819e-05	AUGCAUGAUGGAGUUGUUUCUAAGGCAAGGUGGGAGGCUGAACAAUUGGAGCUCAACUCAUCUUUGCAAACUGAAAUUGCUCGUUAA	MHDGVVSKARWEAEQLELNSSLQTEIARU
A05G018480.3:A05:-:17408452:17408538	dORF	A05	17408452	17408538	-	3.46819e-05	AUGCAUGAUGGAGUUGUUUCUAAGGCAAGGUGGGAGGCUGAACAAUUGGAGCUCAACUCAUCUUUGCAAACUGAAAUUGCUCGUUAA	MHDGVVSKARWEAEQLELNSSLQTEIARU
A05G009030.5:A05:-:8331891:8332662	dORF	A05	8331891	8332662	-	3.45787e-05	AUGUUCUUUAAGCAUGUGUUUUUUAUGGUUUGGUUUCAGGGAUAUGGAAAGCCUCUGUGGUUGAUGCAUGGGAUGUUUGGAUCCAAUGGAGGGUGUGGCUAUGUGAAAAAGCCAGACUUUUUGAUGAACGUGGGUCCAAAUGAUCAGGUUUUUGAUGCCAAAGCAAAGCUGCCAGUGAAGAAAAUCUUAAAAGUUAAAGUACACAUGGGAGAUGGAUGGCAUUUAGAUUUCAAACAAAGAUACCUUUGGUCUUCACCAGAAUUCUAUACCAGGGUUGGUAUAGCAGGUGUUCCAGCAGACAAGACAAUGAAGAAAACAAAGAAAAGAAAAGGCAAUUGGACCCCAGUGUGGGAUGAAGAGUUCACGUUCCAAUUGACAGUUCCGGAAAUAGCUUUACUU…	MFFKHVFFMVWFQGYGKPLWLMHGMFGSNGGCGYVKKPDFLMNVGPNDQVFDAKAKLPVKKILKVKVHMGDGWHLDFKQRYLWSSPEFYTRVGIAGVPADKTMKKTKKRKGNWTPVWDEEFTFQLTVPEIALLRIEVHEHNMSEKDDFAGQTCLPVSELRPGFRAVPLFNRKGEKFTSLRLLLRFEFVQVDIU
D05G027560.1:D05:+:26442825:26442995	dORF	D05	26442825	26442995	+	3.45717e-05	AUGGAAGAAGCUAGUGUUAGGAGAUCACUAUAUGAAGCAUUGUCAAUGCUAAUCGCAUUUUCUUGUCAUUUGCUAAUCUAUACUCUAGUUAGUGCAGUUACUAAGAAUAACAUUAUGGCCUGUUCAUUGGAAUGUUUUGUGAUGUAUGGUAAUUCGGAAUUAAAAGUAUGA	MEEASVRRSLYEALSMLIAFSCHLLIYTLVSAVTKNNIMACSLECFVMYGNSELKVU
D10G017020.8:D10:+:45936285:45937176	ouORF	D10	45936285	45937176	+	3.45112e-05	AUGAUGGACAACGCAUUUGUUCGUGAUCCGGAAGAUGACAGGGGAAAAGAAGAUUCACUGCAAAUUUUGGAGGAUAAGAAGGAUACAUUGGGAGACUAUGGAAUGAAUUGUUCUGAACUAAAAUCAAAACAGUUGGGGAGUCCAAUAAAUCCACAGCAUGCUCUGAUAUUAAAUGUUAGAAGAAUACAAGCCGGAAAAAGUCUUAUAAAUGAUGCAUUGCUUCGAGUUGUUUUUGGCAUUGGGAAUAAGAUUCCGAGGCAUGUGGUUGCUCUAGAUGAGAAAUACCUUCGUUAUUGCCUCGAGUUGAUUCAUGUCAAUGCAGCAAAAGCAGCUCGAUGCAGUAUCUCUGUGAACUUGAGCUCUACAAAAACGAGCAUUUUAUCCAAUGGACAGAAUCCA…	MMDNAFVRDPEDDRGKEDSLQILEDKKDTLGDYGMNCSELKSKQLGSPINPQHALILNVRRIQAGKSLINDALLRVVFGIGNKIPRHVVALDEKYLRYCLELIHVNAAKAARCSISVNLSSTKTSILSNGQNPAKIRDENTGDLGRFIFKCPSEVRTDSLFLDSAEPWVVGSIMGSRSMANILKSPLLEKSGTFNVNPSLNDVKRLECFSARGMVGFRTLFSCWIIKGRCMU
D10G017020.25:D10:+:45936285:45937176	ouORF	D10	45936285	45937176	+	3.45112e-05	AUGAUGGACAACGCAUUUGUUCGUGAUCCGGAAGAUGACAGGGGAAAAGAAGAUUCACUGCAAAUUUUGGAGGAUAAGAAGGAUACAUUGGGAGACUAUGGAAUGAAUUGUUCUGAACUAAAAUCAAAACAGUUGGGGAGUCCAAUAAAUCCACAGCAUGCUCUGAUAUUAAAUGUUAGAAGAAUACAAGCCGGAAAAAGUCUUAUAAAUGAUGCAUUGCUUCGAGUUGUUUUUGGCAUUGGGAAUAAGAUUCCGAGGCAUGUGGUUGCUCUAGAUGAGAAAUACCUUCGUUAUUGCCUCGAGUUGAUUCAUGUCAAUGCAGCAAAAGCAGCUCGAUGCAGUAUCUCUGUGAACUUGAGCUCUACAAAAACGAGCAUUUUAUCCAAUGGACAGAAUCCA…	MMDNAFVRDPEDDRGKEDSLQILEDKKDTLGDYGMNCSELKSKQLGSPINPQHALILNVRRIQAGKSLINDALLRVVFGIGNKIPRHVVALDEKYLRYCLELIHVNAAKAARCSISVNLSSTKTSILSNGQNPAKIRDENTGDLGRFIFKCPSEVRTDSLFLDSAEPWVVGSIMGSRSMANILKSPLLEKSGTFNVNPSLNDVKRLECFSARGMVGFRTLFSCWIIKGRCMU
D08G015550.2:D08:+:52025070:52025213	dORF	D08	52025070	52025213	+	3.44451e-05	AUGGUCGGUGUCGGACUUCCUGAUACUGGGCCUGAUCACGGGCAGGUUUUGGAUGCUCAGGAUCCCCUUGCCGAUAAAAAAUCCGAGCUCGCAACCUGCCAAAGGCGGGUGGAAGAUCAAAUGCUGAGACAUGCAAAGCAGUAG	MVGVGLPDTGPDHGQVLDAQDPLADKKSELATCQRRVEDQMLRHAKQU
D08G015550.3:D08:+:52025070:52025213	dORF	D08	52025070	52025213	+	3.44451e-05	AUGGUCGGUGUCGGACUUCCUGAUACUGGGCCUGAUCACGGGCAGGUUUUGGAUGCUCAGGAUCCCCUUGCCGAUAAAAAAUCCGAGCUCGCAACCUGCCAAAGGCGGGUGGAAGAUCAAAUGCUGAGACAUGCAAAGCAGUAG	MVGVGLPDTGPDHGQVLDAQDPLADKKSELATCQRRVEDQMLRHAKQU
D08G015550.1:D08:+:52025070:52025213	dORF	D08	52025070	52025213	+	3.44451e-05	AUGGUCGGUGUCGGACUUCCUGAUACUGGGCCUGAUCACGGGCAGGUUUUGGAUGCUCAGGAUCCCCUUGCCGAUAAAAAAUCCGAGCUCGCAACCUGCCAAAGGCGGGUGGAAGAUCAAAUGCUGAGACAUGCAAAGCAGUAG	MVGVGLPDTGPDHGQVLDAQDPLADKKSELATCQRRVEDQMLRHAKQU
D07G020460.1:D07:-:51352412:51353173	ouORF	D07	51352412	51353173	-	3.4424e-05	AUGUCUAGUUAUCAAGGUGUGAUUGUUUCUGAUCCAUGGCUUCAAAGCCAGUUCACUCAAGUCGAGCUCCGAACCCUCAAAUCCAAGUUUAUCUCUGUGAGGACACAACAUGGCCGUGUUACUCGGGAUGAUCUGCCACCAGUGUUUGCUGGUAUGAAAGCUUUCAGUGAAAUGUUUAGUGAGGAUGAGAUUAAGACUUUCUUGGGAGAGUCAAACAGUGACAUGGGUGAAGAAAUUGAUUUUGAGGCCUUCCUUCGGGUGGCAAUGUUUGGGUUUGGUGAAUUGGCAGCUUUAUCUAGAUUUGCAAGGUCGCGCAGUUGA	MSSYQGVIVSDPWLQSQFTQVELRTLKSKFISVRTQHGRVTRDDLPPVFAGMKAFSEMFSEDEIKTFLGESNSDMGEEIDFEAFLRVAMFGFGELAALSRFARSRSU
A12G009760.3:A12:+:63420196:63421193	odORF	A12	63420196	63421193	+	3.44205e-05	AUGGUUGCCAUCCAAGGUGUUCAUCAUAGCUCAACUACCUCGGGAGGGAGCUUUGACCUUGAGACGUCUCUUGAUUCUCUACUUCCAUGUGAUAUGCUCAAUGAAAUGGGAGGCCCAAGCCCCUACAACGGAGGGAGUGAAACUACUUUUUCUGGUUUGGUUCAAUCUUUAGAUGUGUCUCCCGAUUCUGAUCAAGAGAGUGCUUCAACAAGAGCAAUGGGUAAUAUUGAACUCUUUGAUGGUGUAGACUGUCUGACAAAAUCUCAGCUAUUAGAGACUGUUGAAAGACAUGAGCUGGCCAAUGGAGAUGAUAAAGGGUGUCUAGAACUUGAAAGCGGCAAGAAAUCUAGUAUUGUGAAAAAUACAAGUGUGGAGAUUGUAGUUCAUGAAGAUGCUUUU…	MVAIQGVHHSSTTSGGSFDLETSLDSLLPCDMLNEMGGPSPYNGGSETTFSGLVQSLDVSPDSDQESASTRAMGNIELFDGVDCLTKSQLLETVERHELANGDDKGCLELESGKKSSIVKNTSVEIVVHEDAFDSIYGKNGCNLARLKEVMLGKRRETFPELRWSFIMFINLU
D02G001850.2:D02:-:2034640:2034936	internal_ORF	D02	2034640	2034936	-	3.43315e-05	AUGAUGAGGCUGCAGAUGACGACCAAAAUGAUGCUGAAGAUGAGGGUGAUGAAGAGGCUGAGGGUGAAGAAGAAGAAGAAGAAGAGGAUGAAGGUGAUGAUGAAGAGGGUGAAGAAGAGCAGGAAGGAAGGAGGCGAUAUGAUCUUCGAAAUCGUGCUGAUGUACGCAGGCUAUCUAUGGAUGAGAGCAAGCAAAGAUCUAGAUCUCCACGGAGGGUUUUACGUCAAGGAAUGGGGACUAAAGUCAGCAGGGAUGUUAGGAAGGGUGGCUCACGUGUUCAUAAGCGUCAUCGUCUAA	MMRLQMTTKMMLKMRVMKRLRVKKKKKKRMKVMMKRVKKSRKEGGDMIFEIVLMYAGYLWMRASKDLDLHGGFYVKEWGLKSAGMLGRVAHVFISVIVU
D02G001850.1:D02:-:2034640:2034936	internal_ORF	D02	2034640	2034936	-	3.43315e-05	AUGAUGAGGCUGCAGAUGACGACCAAAAUGAUGCUGAAGAUGAGGGUGAUGAAGAGGCUGAGGGUGAAGAAGAAGAAGAAGAAGAGGAUGAAGGUGAUGAUGAAGAGGGUGAAGAAGAGCAGGAAGGAAGGAGGCGAUAUGAUCUUCGAAAUCGUGCUGAUGUACGCAGGCUAUCUAUGGAUGAGAGCAAGCAAAGAUCUAGAUCUCCACGGAGGGUUUUACGUCAAGGAAUGGGGACUAAAGUCAGCAGGGAUGUUAGGAAGGGUGGCUCACGUGUUCAUAAGCGUCAUCGUCUAA	MMRLQMTTKMMLKMRVMKRLRVKKKKKKRMKVMMKRVKKSRKEGGDMIFEIVLMYAGYLWMRASKDLDLHGGFYVKEWGLKSAGMLGRVAHVFISVIVU
D02G001850.3:D02:-:2034640:2034936	internal_ORF	D02	2034640	2034936	-	3.43315e-05	AUGAUGAGGCUGCAGAUGACGACCAAAAUGAUGCUGAAGAUGAGGGUGAUGAAGAGGCUGAGGGUGAAGAAGAAGAAGAAGAAGAGGAUGAAGGUGAUGAUGAAGAGGGUGAAGAAGAGCAGGAAGGAAGGAGGCGAUAUGAUCUUCGAAAUCGUGCUGAUGUACGCAGGCUAUCUAUGGAUGAGAGCAAGCAAAGAUCUAGAUCUCCACGGAGGGUUUUACGUCAAGGAAUGGGGACUAAAGUCAGCAGGGAUGUUAGGAAGGGUGGCUCACGUGUUCAUAAGCGUCAUCGUCUAA	MMRLQMTTKMMLKMRVMKRLRVKKKKKKRMKVMMKRVKKSRKEGGDMIFEIVLMYAGYLWMRASKDLDLHGGFYVKEWGLKSAGMLGRVAHVFISVIVU
D02G001850.4:D02:-:2034640:2034936	internal_ORF	D02	2034640	2034936	-	3.43315e-05	AUGAUGAGGCUGCAGAUGACGACCAAAAUGAUGCUGAAGAUGAGGGUGAUGAAGAGGCUGAGGGUGAAGAAGAAGAAGAAGAAGAGGAUGAAGGUGAUGAUGAAGAGGGUGAAGAAGAGCAGGAAGGAAGGAGGCGAUAUGAUCUUCGAAAUCGUGCUGAUGUACGCAGGCUAUCUAUGGAUGAGAGCAAGCAAAGAUCUAGAUCUCCACGGAGGGUUUUACGUCAAGGAAUGGGGACUAAAGUCAGCAGGGAUGUUAGGAAGGGUGGCUCACGUGUUCAUAAGCGUCAUCGUCUAA	MMRLQMTTKMMLKMRVMKRLRVKKKKKKRMKVMMKRVKKSRKEGGDMIFEIVLMYAGYLWMRASKDLDLHGGFYVKEWGLKSAGMLGRVAHVFISVIVU
D04G005280.1:D04:-:7989642:7989920	odORF	D04	7989642	7989920	-	3.43289e-05	AUGAUGGUGAUGGCAAUGGGGGAGGUAGUGGAGCUUGUGAAGCUUGUGGGGAUAUCAGAUUCGUGCCAUGUGAGACUUGUUCAGGGAGUUGUAAAGUGUAUUAUGAAGAUGAUGAAAGGGAAGAACAAGAACAACAAGAACAACAAGAAGAAGAUGAUGAUGAGAAUGGAGGUGAAAAGGGUGAGUAUGGAUUCCAAAGAUGUCCUGAUUGUAAUGAAAAUGGACUCAUUCGAUGUCCAAUUUGCUGCUACUGAAUUAUUACUUCAUGAAAAAACAUAA	MMVMAMGEVVELVKLVGISDSCHVRLVQGVVKCIMKMMKGKNKNNKNNKKKMMMRMEVKRVSMDSKDVLIVMKMDSFDVQFAATELLLHEKTU
D08G017820.3:D08:+:56456650:56456916	uORF	D08	56456650	56456916	+	3.43237e-05	AUGUCAACUGAACCAACAUCUAUUGAGGGUAGUGUUACACCUCCUACUUCGAUAGAUUCUGAAAAUUCGGGAGUUGGAGCUUCAAUCCAAACAAAGGGGACUACCGGGAAAAGAAAAGCCACUCCUCAAAGGUCAGAAGUUUGGUCUCAUUUCACUAAGAUUAUUAAUAGUGAGGGUGCAAGUAAGGCUAAAUGUAAUUAUUGUCAAAAGGAUUUUUGUUGUGAUAUGAAAAAAAAAUGGUACAGGGUUAUUGAAAUAUCAUAUUAG	MSTEPTSIEGSVTPPTSIDSENSGVGASIQTKGTTGKRKATPQRSEVWSHFTKIINSEGASKAKCNYCQKDFCCDMKKKWYRVIEISYU
A09G026340.2:A09:+:81947997:81948308	dORF	A09	81947997	81948308	+	3.43099e-05	AUGCUUGAGAUUGUAAAACUGAUGUUGCAAGAGGUGAAAACAAGGCUCAUGUCACUUGGAAUUGGUUUAGAGGUGUCUGAGUCAAUCAAGGACCUCAUUUGUGAACAAGGUUAUGACCAGACCUUUGGUGCUCGGCCCCUUCGGAGGGCGGUUACCAGAAUAAUUGAAGAUCCCUUGAGUGAAGCUCUCCUGGCUGGAGAAUACAAGCCUGGCGAAACAGCUUUUAUUGAUCUAGAUGCUUCAGGGAACACCGUCGUUUCAAGUCCAUCAGAUAAGGUCGUCACUGUGUCUGAUACAACACCUACCUACUAG	MLEIVKLMLQEVKTRLMSLGIGLEVSESIKDLICEQGYDQTFGARPLRRAVTRIIEDPLSEALLAGEYKPGETAFIDLDASGNTVVSSPSDKVVTVSDTTPTYU
A11G003790.4:A11:-:3218962:3219108	uORF	A11	3218962	3219108	-	3.42979e-05	AUGGUACAUAAGCGGCCUUUUGCUGAGAAGGACGAGUUUGAGGUUUCAUUCAAGCAACCAAGACAAGUGGAACAUACUGAUCCGCAGGUUUUAUCUUCAGAACCUUUUUUUUCUGAAGCCCUGAUUUCCGAUGGUUCAGGUACAUAA	MVHKRPFAEKDEFEVSFKQPRQVEHTDPQVLSSEPFFSEALISDGSGTU
D02G009420.2:D02:-:19398898:19399243	dORF	D02	19398898	19399243	-	3.41318e-05	AUGGUUCCUAAUUUAUUUGAAAUAGUGCAGGAUGAUAAUCUGAAAGGGGAGGUUUCCUCUGUGGAUGUUUCAACGGAGGAAAAUAUGAAAAUUUUAGCUAAAGUAGCAGAAAACUUACUGAAUAAACCAGUUUCAAGGGUGAAUUUCGAGACGGGAAAUUAUGAACCUUCAGGAGACUUAGAAACCAAUGCUCAAGCUCUCAUAAGGUACGCGAAGCUGCUGUCUGAGGAAAAACGCCGACGUCUAAAGACAUCGUUGCACAAGCUUGGCCCAUAA	MVPNLFEIVQDDNLKGEVSSVDVSTEENMKILAKVAENLLNKPVSRVNFETGNYEPSGDLETNAQALIRYAKLLSEEKRRRLKTSLHKLGPU
A08G000490.1:A08:+:391425:391892	uORF	A08	391425	391892	+	3.41282e-05	AUGGCUCGCAAAUUCUUUGUUGGAGGCAACUGGAAAUGCAAUGGAACAGCUGAGGAAGUAAAAAAGAUUGUUACCACAUUGAAUGAAGCUGAAGUUCCUUCCGAGGAUGUUGUGGAGGUUGUUGUAAGCCCUCCAUUUGUGUUUCUCACACUUGUGAAAAGCCUAUUGCGGUCUGAUUUCCAUGUUGCUGCUCAAAACUGUUGGGUUCGCAAAGGUGGUGCUUUUACUGGGGAAAUUAGGUAUGAUUGGAUGUUGGGUUAUUUGUAUCAUUGUUGUUGA	MARKFFVGGNWKCNGTAEEVKKIVTTLNEAEVPSEDVVEVVVSPPFVFLTLVKSLLRSDFHVAAQNCWVRKGGAFTGEIRYDWMLGYLYHCCU
A08G000490.3:A08:+:391425:391892	uORF	A08	391425	391892	+	3.41282e-05	AUGGCUCGCAAAUUCUUUGUUGGAGGCAACUGGAAAUGCAAUGGAACAGCUGAGGAAGUAAAAAAGAUUGUUACCACAUUGAAUGAAGCUGAAGUUCCUUCCGAGGAUGUUGUGGAGGUUGUUGUAAGCCCUCCAUUUGUGUUUCUCACACUUGUGAAAAGCCUAUUGCGGUCUGAUUUCCAUGUUGCUGCUCAAAACUGUUGGGUUCGCAAAGGUGGUGCUUUUACUGGGGAAAUUAGGUAUGAUUGGAUGUUGGGUUAUUUGUAUCAUUGUUGUUGA	MARKFFVGGNWKCNGTAEEVKKIVTTLNEAEVPSEDVVEVVVSPPFVFLTLVKSLLRSDFHVAAQNCWVRKGGAFTGEIRYDWMLGYLYHCCU
A01G010020.3:A01:+:22144431:22145433	odORF	A01	22144431	22145433	+	3.40055e-05	AUGUAUUUUCACCUUCAGGGAUUCCUCCCAGUAGAAGCUUCGAUAGCAGAAGUCGAAGUAUGGGGACUUGGUGGUAAGACUGCAAAGGAAGUCCAGGAUUCGUACAAGAAAAGAGAAGAACUUUUUACUGAGCAAAGAAGAAAGGUUGACUUGAAAACAUUUGCAACAUGGGAUGAUUCGCCUGAGAAGAUGAUGAUUGAUAUGAUGGGUGAUCCCAACAGAGUUCAGCGAGAAGAUCGCUGA	MYFHLQGFLPVEASIAEVEVWGLGGKTAKEVQDSYKKREELFTEQRRKVDLKTFATWDDSPEKMMIDMMGDPNRVQREDRU
A09G025530.2:A09:+:81355877:81356071	dORF	A09	81355877	81356071	+	3.39984e-05	AUGGUCCAUCAUCAGUACCAGGAUCAGCAACAACAAGAAGUAGAACAACCCUAUAUGUAUGCUUCAUUGUCUCCAUUGAAUCCAUGUUUUAGCCCUAAUGGUUCUUCUUCAGCUUCAUUAAUUAGAGACCAUGGGCUUCUUCAAGAUAUUGUGCUUCCAAUUAAGAUGAGGAACGAGGCUAAUGAACAAGUGUAG	MVHHQYQDQQQQEVEQPYMYASLSPLNPCFSPNGSSSASLIRDHGLLQDIVLPIKMRNEANEQVU
D10G021720.2:D10:+:58691730:58691999	uORF	D10	58691730	58691999	+	3.38991e-05	AUGGAUUACAUUGUCUAUGGUGGUCUUACAUGUAGAGGGUAUUUCCCGACAUUAUCACAAAUAGAUAAAGAGAACCUUAGUAUGGUGGUCUUGAAUAUAGAGAUUCGUAAGACAGUGUUUGAUAUGGUGCCACUUAAAACAUCUAAAAUUGAUGGAUUUCAUACAAAAUUCUACCAAUCACAAUGGGAUGUUGUAAGGUUGAUGGUGUGUAGAUUGGUUCAGCGGGUUAUGGAGGGGUAUCUUUUAGAUCAAAGACUAAAUAAAACAUGA	MDYIVYGGLTCRGYFPTLSQIDKENLSMVVLNIEIRKTVFDMVPLKTSKIDGFHTKFYQSQWDVVRLMVCRLVQRVMEGYLLDQRLNKTU
D09G008770.1:D09:+:34592175:34592408	dORF	D09	34592175	34592408	+	3.38452e-05	AUGAGUUUUAUGAGGCUUACUAAAUUUAAUUACCAUGAUGUUAUUUUGCCAAUUCACAUUCCAAAUACGACAGUUAGCAUUAUAAUGAGUAAAAAAUAUGAUAAGAUCUAUAUGCAUGUUGGUCCAAAUGUUACAUAUCAUGAUAAUGUGUAUUCUGAGUCCAGAAGUACUAAUCUGACACUGCUUUUCUGGGUCAUGAAGCGGAUAUAUAUUUUACGUGUUUUUUACAAAUAG	MSFMRLTKFNYHDVILPIHIPNTTVSIIMSKKYDKIYMHVGPNVTYHDNVYSESRSTNLTLLFWVMKRIYILRVFYKU
D09G008770.2:D09:+:34592175:34592408	dORF	D09	34592175	34592408	+	3.38452e-05	AUGAGUUUUAUGAGGCUUACUAAAUUUAAUUACCAUGAUGUUAUUUUGCCAAUUCACAUUCCAAAUACGACAGUUAGCAUUAUAAUGAGUAAAAAAUAUGAUAAGAUCUAUAUGCAUGUUGGUCCAAAUGUUACAUAUCAUGAUAAUGUGUAUUCUGAGUCCAGAAGUACUAAUCUGACACUGCUUUUCUGGGUCAUGAAGCGGAUAUAUAUUUUACGUGUUUUUUACAAAUAG	MSFMRLTKFNYHDVILPIHIPNTTVSIIMSKKYDKIYMHVGPNVTYHDNVYSESRSTNLTLLFWVMKRIYILRVFYKU
A06G020250.1:A06:+:122036400:122036831	uORF	A06	122036400	122036831	+	3.38119e-05	AUGGCAUGUAAGACAACACCUAUGGAAUGGAAAUAUGCAAUUGAGAUGUUGAAACGAUCAACAUUACCAAAAAUGAAAAAUGAGGUAUUUCCACUUUUGAAAUUCAGCUAUGAUGAUUUGCCUAAUGCCACAAUGAAAUGUUGCCUCCUAUAUUGUUGUCUCUAUCGUGAUGAUUAUCGUAUUCCCAGAAAGGGAUUAGUGGAGCAUUGGUUUUGUGAAGGGUUGUUGAAUGAAUUUGAUAGAUUUAGUGAAGCUCAAAUACAAGGUGACCACAUUAUCAACUCUCUUCUUAAUGCAUGCCUAUUGGAAAGAGUUGGAGAAGAUUAUGUGAAGAUGCAUGAUGUGAUCCGUGACAUGGCUUUAUGGAUAGCAUGCGAGCUUGAAGUAAAAGAGAAUAAU…	MACKTTPMEWKYAIEMLKRSTLPKMKNEVFPLLKFSYDDLPNATMKCCLLYCCLYRDDYRIPRKGLVEHWFCEGLLNEFDRFSEAQIQGDHIINSLLNACLLERVGEDYVKMHDVIRDMALWIACELEVKENNFFCKSRGSITU
A06G020250.2:A06:+:122036400:122036831	uORF	A06	122036400	122036831	+	3.38119e-05	AUGGCAUGUAAGACAACACCUAUGGAAUGGAAAUAUGCAAUUGAGAUGUUGAAACGAUCAACAUUACCAAAAAUGAAAAAUGAGGUAUUUCCACUUUUGAAAUUCAGCUAUGAUGAUUUGCCUAAUGCCACAAUGAAAUGUUGCCUCCUAUAUUGUUGUCUCUAUCGUGAUGAUUAUCGUAUUCCCAGAAAGGGAUUAGUGGAGCAUUGGUUUUGUGAAGGGUUGUUGAAUGAAUUUGAUAGAUUUAGUGAAGCUCAAAUACAAGGUGACCACAUUAUCAACUCUCUUCUUAAUGCAUGCCUAUUGGAAAGAGUUGGAGAAGAUUAUGUGAAGAUGCAUGAUGUGAUCCGUGACAUGGCUUUAUGGAUAGCAUGCGAGCUUGAAGUAAAAGAGAAUAAU…	MACKTTPMEWKYAIEMLKRSTLPKMKNEVFPLLKFSYDDLPNATMKCCLLYCCLYRDDYRIPRKGLVEHWFCEGLLNEFDRFSEAQIQGDHIINSLLNACLLERVGEDYVKMHDVIRDMALWIACELEVKENNFFCKSRGSITU
D03G016610.3:D03:-:49393755:49394522	uORF	D03	49393755	49394522	-	3.37032e-05	AUGAGAGAAAUCGUUCACGUUCAAGGUGGUCAAUGCGGCAACCAAAUUGGAGCCAAGUUUUGGGAAGUUAUCUGCACCGAACAUGGAAUCGACUCAACGGGUCGAUACAACGGCGACUCGGAGCUUCAGCUGGAGCGUAUCAACGUUUACUAUAACGAAACAAGUUCCAGCCGCUUUGUUCCCCGCGCCAUCUUAAUGGAUCUGGAACCCGGUACUAUGGACGGCGUAAGAUCCGGCCCGUUUGGACAAAUUUUCCGACCCGAUAACUUCGUUUUCGGGCAAUCCGGUGCUGGAAAUAAUUGGGCCAAGGGUCAUUACACCGAAGGAGCCGAGCUUAUUGAUUCUGUUCUAGACGUCGUCAGAAAAGAAGCCGAGAAUUGUGAUUGCUUACAAGGGUUU…	MREIVHVQGGQCGNQIGAKFWEVICTEHGIDSTGRYNGDSELQLERINVYYNETSSSRFVPRAILMDLEPGTMDGVRSGPFGQIFRPDNFVFGQSGAGNNWAKGHYTEGAELIDSVLDVVRKEAENCDCLQGFQVCHSLGGGTGSGMGTLLISKIREEYPDRTMLTFSVFPSPKVSDTVVEPYNATLSVHQLVENADECMVLDNEALYDICFRTLKLTTPSCKYFLSCLSLFIU
D12G025850.1:D12:+:59704809:59704874	dORF	D12	59704809	59704874	+	3.3599e-05	AUGUGGGGAACUCGGGAUAAUCACAAUACAAGUGAGGUUAAUAAUAAUAUGAUUAUUAUGUAUUAA	MWGTRDNHNTSEVNNNMIIMYU
D11G030840.1:D11:-:64067257:64067592	odORF	D11	64067257	64067592	-	3.35355e-05	AUGAACAGUCCAGCUUUUAUGGCUUACAUGCAAUCACAACAGACCACAGUUGCAGGUGAUGAGCUUAAAGUUGAGGGAUUUCCAAAGAAACUAGAAGAGUACGAAGACAGUGAAGACCCGUCGUCGGGUUUUAUGCAGAAAAUGAAGAGUAGUGUGGUUGAGAUGGUGAAAAAACGAUUGAUUUCAAGGAUAGAUGUUUUACUGACUCAACUGAAAAGGAGGGAAUUGCUGGAUUGA	MNSPAFMAYMQSQQTTVAGDELKVEGFPKKLEEYEDSEDPSSGFMQKMKSSVVEMVKKRLISRIDVLLTQLKRRELLDU
A08G004210.1:A08:+:4427980:4428794	internal_ORF	A08	4427980	4428794	+	3.34872e-05	AUGAAAGAUAUUCCAGGGAUAGUUUUUACCCAAGAAGUACCUGCCACCAUUAUUUUCCAGAGAGGGAUAAUCAUUCCCCUCCUGCUGCUGCUGGUGUCUGGUCUCAAUCAAGGGAGAGAAGUUAUGAGGAAGAAUAUCCCCGUGAUGAGGAUUUUAGGCAUCAUCAGAAGCUUUAUGUGGAUUCAUAUAGGGACAUGGAUACAUAUUGUGAUCAUGAGAUCGCUUUUCAAGAUUUUGAUAAGUUUCAGGAUGGCUAUCGUGGUGUUGACAACAUCCGUGAUCAUGAAUUUGGCAGGCCCUCUAGGUAUGGGGGGCGAGAUUGGGAAGACUACUCAUAUGAUUAUUAUGAUUAUAGGCCUCACAUUUCUCAUCAGAGCAGGGACAACAGCCGUGAGAGGA…	MKDIPGIVFTQEVPATIIFQRGIIIPLLLLLVSGLNQGREVMRKNIPVMRILGIIRSFMWIHIGTWIHIVIMRSLFKILISFRMAIVVLTTSVIMNLAGPLGMGGEIGKTTHMIIMIIGLTFLIRAGTTAVRGIMNIVEIVMILVIKEAVAEMAVGGSVNHVIEIVSVEKEIRVHIKGMRGLGHDPVDVMIIQDQGHLEFGAMGEAIERTAMIIIKMRKLRSKGTEKGNISWSIILWHHLQLLLU
A05G036610.1:A05:-:96161421:96161540	dORF	A05	96161421	96161540	-	3.34751e-05	AUGUAUGUUAGUACUGCAAUUUUAUAUUUUAUUCAGGUUAAUACCUUACCUAAUGGACCUCUAAUGGACCUGUUGGAUGUGGAUUUUUGUAAUUUGGAUUAUGGUCGAGUUGUAGAAUGA	MYVSTAILYFIQVNTLPNGPLMDLLDVDFCNLDYGRVVEU
D07G016790.1:D07:+:29384768:29385013	uORF	D07	29384768	29385013	+	3.34572e-05	AUGGAGGAUGAGAUGGGGAAUCUGAAUCUUGCUAAUGAGGAGGAGGAGGCCUUUCAAGAGGAAGUGACCGAGCUUAAAGAAGAUUUUUUAUUUUGUUUGGUUGGCACUUGUUUGACAGAUAGUGUGGUCCAUUUUUCAUCCUUGAGAAACACCAUGGCUGAUUUAUGGCACCCUAUUGGGGGUAUUACUAUUACUGAUUUGGGUGAAAACGUUAUUUGUUUAAGUUCUUUUAUGACAUUGAACUGA	MEDEMGNLNLANEEEEAFQEEVTELKEDFLFCLVGTCLTDSVVHFSSLRNTMADLWHPIGGITITDLGENVICLSSFMTLNU
A03G016970.5:A03:-:104095454:104095780	dORF	A03	104095454	104095780	-	3.34503e-05	AUGCAUUCUGAUGCUCUGGGUGUGCCAAUUCGUGUUGUGUACCUUGAUCGGAGCUCUUGUGACAUUGGCGGUGUUAGUGUAAACCAUCAUGAUUUCCUUCCUACUUCGGGCGAUAAGUCAAAUGCUAAAGGUGGUAGCACUGUUCCUGUCAAGCCUUUUAUUUCCUUGCUAUAUCGUCCAGGCCACUAUGACAUUCUCUAUCCAAAGUGA	MHSDALGVPIRVVYLDRSSCDIGGVSVNHHDFLPTSGDKSNAKGGSTVPVKPFISLLYRPGHYDILYPKU
A08G018010.1:A08:+:111079590:111079763	uORF	A08	111079590	111079763	+	3.33214e-05	AUGGAAAACUCUAUAAAUCUCGAUGGUAUUUCUUCUCUGUCCGAAAUUGAAGAUGGUGGUGGAUUGCGGGCAGAUGUUGAUCGCAAUAUAAAGAAAGUUCGAUUCAAAGGUGGUAAUAAUGAGGAAAGCACUGAUAUGUUGGUUGAAUCUAGAUCUGGCCCUACGAUCACAUAG	MENSINLDGISSLSEIEDGGGLRADVDRNIKKVRFKGGNNEESTDMLVESRSGPTITU
A05G008830.1:A05:-:8111950:8112636	uORF	A05	8111950	8112636	-	3.33132e-05	AUGAACCUAGAAAAGAGAAUUGAGGGUUGGAACGAAUGUAUAACAAGAAUUCUUGGAAUUCCUUGGGGAUUCGUGAUUGGUGCUGAGCUAACUAUAGUGCAAAGUCGUCUCUCUUUGGUUAAUAAGAUCCAAAAGGUUUAUCGAUCUCAGGGGGUACAGAUCCAUAAUAGGCAUAUAGAAAUUAUUGUACGUCAAAUAACAUCAAAAGUAUUGGUUUCAGAAGAUGGAAUGUCUAAUGUUUUUUUACCCGGGGAACUGAUUGGAUUAUUGCGAGCGGAACGAACGGGGCGUGCUUUAGAAGAAGCGAUUUGUUAUCGAGCCGUUUUAUUGGGAAUAACGAGAGCAUCUCUGAACACUCAAAGUUUUAUAUCUGAAGCAAGUUUUCAAGAAACUGCUCGA…	MNLEKRIEGWNECITRILGIPWGFVIGAELTIVQSRLSLVNKIQKVYRSQGVQIHNRHIEIIVRQITSKVLVSEDGMSNVFLPGELIGLLRAERTGRALEEAICYRAVLLGITRASLNTQSFISEASFQETARVLAKAALRGRIDWLKGLKENVVLGGMIPAGTGFKGLVHRSRQHNNILLETKKKNFFGGEMRDIFFHHRELFDSCISNNLHDTSGRSFIGIEFNDSU
A05G015870.1:A05:+:14896365:14896972	uORF	A05	14896365	14896972	+	3.32856e-05	AUGAUAGAAUCUGGGGUUCCUGUUUGCCACACCUGUGGUGAGCAUGUUGGUUUGAAUGGCAAUGGAGAACCCUUCGUGGCUUGCCAUGAUUGCAAUUUCCCCAUUUGCAAAACUUGUUUCGACUAUGAACUUAAGGAAGGUCGAAAAGCUUCUUUGCGUUGCGAGAACCUACUGGAUGAUGCGGAAAAGGCAUCUGGUGAUCGAUCCACAAUGGCCGCACACAUGGGCAAGUCUCAGGAUGCUGGAAUUCAUGCAAGACAUAUCAACAGUGUGUCUACGCUUGAUAGUGGUAUGUAA	MIESGVPVCHTCGEHVGLNGNGEPFVACHDCNFPICKTCFDYELKEGRKASLRCENLLDDAEKASGDRSTMAAHMGKSQDAGIHARHINSVSTLDSGMU
D10G019800.1:D10:+:54324204:54324347	dORF	D10	54324204	54324347	+	3.32809e-05	AUGACUGUCUUCCUUCUUAAGAGAACAGCACACUGGUUGAUGCUUUAUGGAUGUAAUAUUACACUUGAUAAAUUCGAAAGCAUGCAACUGUCUGCUUUGUUUAUGGCUUUCACUGAUGUCGUACUUGUAAAAAAAAUUGUCUAG	MTVFLLKRTAHWLMLYGCNITLDKFESMQLSALFMAFTDVVLVKKIVU
D10G019800.2:D10:+:54324204:54324347	dORF	D10	54324204	54324347	+	3.32809e-05	AUGACUGUCUUCCUUCUUAAGAGAACAGCACACUGGUUGAUGCUUUAUGGAUGUAAUAUUACACUUGAUAAAUUCGAAAGCAUGCAACUGUCUGCUUUGUUUAUGGCUUUCACUGAUGUCGUACUUGUAAAAAAAAUUGUCUAG	MTVFLLKRTAHWLMLYGCNITLDKFESMQLSALFMAFTDVVLVKKIVU
D10G019800.3:D10:+:54324204:54324347	dORF	D10	54324204	54324347	+	3.32809e-05	AUGACUGUCUUCCUUCUUAAGAGAACAGCACACUGGUUGAUGCUUUAUGGAUGUAAUAUUACACUUGAUAAAUUCGAAAGCAUGCAACUGUCUGCUUUGUUUAUGGCUUUCACUGAUGUCGUACUUGUAAAAAAAAUUGUCUAG	MTVFLLKRTAHWLMLYGCNITLDKFESMQLSALFMAFTDVVLVKKIVU
D11G018830.1:D11:+:20638185:20638590	odORF	D11	20638185	20638590	+	3.32414e-05	AUGAUCCUGAAUACAUGGAGCCUCCUAGAUUCCGUCCUCGAAUGGAUCAUCCUUAUCCAGAAGUUACUUUUCAUGAAACCCGCCAUCGUGAUCCUCAUCAUGCAGCUGGUAGUGGUCUCUACUCCCAUGAUUAUUUUGGUUCUGAUUAUGAUGCAUAUCCCCCGUAUUAUCGGGAUCAUUCCUAUGGAGGCAGCUACUAGUAGCAGGCUCAAGAACUGUUGGUAA	MILNTWSLLDSVLEWIILIQKLLFMKPAIVILIMQLVVVSTPMIILVLIMMHIPRIIGIIPMEAATSSRLKNCWU
D11G018830.4:D11:+:20638185:20638590	odORF	D11	20638185	20638590	+	3.32414e-05	AUGAUCCUGAAUACAUGGAGCCUCCUAGAUUCCGUCCUCGAAUGGAUCAUCCUUAUCCAGAAGUUACUUUUCAUGAAACCCGCCAUCGUGAUCCUCAUCAUGCAGCUGGUAGUGGUCUCUACUCCCAUGAUUAUUUUGGUUCUGAUUAUGAUGCAUAUCCCCCGUAUUAUCGGGAUCAUUCCUAUGGAGGCAGCUACUAGUAGCAGGCUCAAGAACUGUUGGUAA	MILNTWSLLDSVLEWIILIQKLLFMKPAIVILIMQLVVVSTPMIILVLIMMHIPRIIGIIPMEAATSSRLKNCWU
D12G005890.4:D12:-:10053399:10053464	dORF	D12	10053399	10053464	-	3.29794e-05	AUGUCAUUCGGGGUGAAAGAGAUGGAUUUGGGGGAAGAUGCCGAUGCUGUUGAUGGUGAUUUGUAG	MSFGVKEMDLGEDADAVDGDLU
D05G028320.2:D05:-:27558507:27558821	odORF	D05	27558507	27558821	-	3.27957e-05	AUGGGAAAUGGUGCAUGGUGGGUGGUGCAGGAUUCGACUCUAGCAGCACUGCUUUUAAGACCAGGACCGACCCUAGCAUUGCAGAGUGCUCGAUUCAAAGAAGAUGGGGAAAUGGUGGAGAAAGUGGGGCGGAUAUACAUUAAGACGAUGCAUGAUAAUGUUAUAAAACCAGAGCAACAGGAGGCGAUGAUAAAGAAAUGGCCGCCAUCUCAAGUGCAUGUUUUGGAUAGUGACCACAGCCCCUUUUUCUCUGCCCCUUUUUCACUCUUCGGCCUACUCCUUAAAGUUGCAGCAACAUCAGCUGGAUAUAAGUAG	MGNGAWWVVQDSTLAALLLRPGPTLALQSARFKEDGEMVEKVGRIYIKTMHDNVIKPEQQEAMIKKWPPSQVHVLDSDHSPFFSAPFSLFGLLLKVAATSAGYKU
A09G017950.4:A09:+:74006930:74007073	dORF	A09	74006930	74007073	+	3.27848e-05	AUGUAUCAUGGAGUUGUGCAGAUUGAAGUUGUUGAUCUAGUUUCUGAAGAGUGUAGCCAAGAUAAGCUUAGCUCAACAACAUUAAGGAAGCUGGAGGCUGAGAAACAGCAAGGGAAGGGUAAGCAUGAUGAUGAGUCGAGGUAA	MYHGVVQIEVVDLVSEECSQDKLSSTTLRKLEAEKQQGKGKHDDESRU
A09G017950.5:A09:+:74006930:74007073	dORF	A09	74006930	74007073	+	3.27848e-05	AUGUAUCAUGGAGUUGUGCAGAUUGAAGUUGUUGAUCUAGUUUCUGAAGAGUGUAGCCAAGAUAAGCUUAGCUCAACAACAUUAAGGAAGCUGGAGGCUGAGAAACAGCAAGGGAAGGGUAAGCAUGAUGAUGAGUCGAGGUAA	MYHGVVQIEVVDLVSEECSQDKLSSTTLRKLEAEKQQGKGKHDDESRU
A09G017950.7:A09:+:74006930:74007073	dORF	A09	74006930	74007073	+	3.27848e-05	AUGUAUCAUGGAGUUGUGCAGAUUGAAGUUGUUGAUCUAGUUUCUGAAGAGUGUAGCCAAGAUAAGCUUAGCUCAACAACAUUAAGGAAGCUGGAGGCUGAGAAACAGCAAGGGAAGGGUAAGCAUGAUGAUGAGUCGAGGUAA	MYHGVVQIEVVDLVSEECSQDKLSSTTLRKLEAEKQQGKGKHDDESRU
A10G010000.2:A10:+:20969200:20969499	dORF	A10	20969200	20969499	+	3.2778e-05	AUGUCUGAAAAAGAGGCCCCAGAAGUGCUUCAGGUUGGGCUAUUAUGCACCCAAGCUUCUGUUCUCUUAAGACCAUCAAUGGCAGAAGUGGUUCAGAUGUUAACCGAUAAAGAUUACGAAAUUCCAACACCAAACCAACCACCAUUCUUAAACGCUAAUGUGCUUGAAGCAGCAAGUUCAUCAAGGUCUUGUAGCACUGACAGUUUCGUUAACAAUGCAUUGAAAAAAAUUCAGGGUUCCGGUACUUCCUCCGACACUACCAGGACUCGUAGUUCAGAAGAUGCAUCAAGAACACUGUGA	MSEKEAPEVLQVGLLCTQASVLLRPSMAEVVQMLTDKDYEIPTPNQPPFLNANVLEAASSSRSCSTDSFVNNALKKIQGSGTSSDTTRTRSSEDASRTLU
A10G010000.4:A10:+:20969200:20969499	dORF	A10	20969200	20969499	+	3.2778e-05	AUGUCUGAAAAAGAGGCCCCAGAAGUGCUUCAGGUUGGGCUAUUAUGCACCCAAGCUUCUGUUCUCUUAAGACCAUCAAUGGCAGAAGUGGUUCAGAUGUUAACCGAUAAAGAUUACGAAAUUCCAACACCAAACCAACCACCAUUCUUAAACGCUAAUGUGCUUGAAGCAGCAAGUUCAUCAAGGUCUUGUAGCACUGACAGUUUCGUUAACAAUGCAUUGAAAAAAAUUCAGGGUUCCGGUACUUCCUCCGACACUACCAGGACUCGUAGUUCAGAAGAUGCAUCAAGAACACUGUGA	MSEKEAPEVLQVGLLCTQASVLLRPSMAEVVQMLTDKDYEIPTPNQPPFLNANVLEAASSSRSCSTDSFVNNALKKIQGSGTSSDTTRTRSSEDASRTLU
D11G022480.6:D11:+:31893945:31894154	odORF	D11	31893945	31894154	+	3.27552e-05	AUGGGGUCUGAACUUCGGACUGAUCCAAUGAAUGCAGGCAUUGACUUCUUGGAGUUCAGACCUUCUGAAAUAGCUGCAGCAGUGGCAAUUUCUGUUUCAGGUGGAAAGCAAACAUUUGCCCUUGAUAAGGCUAUUCCAAGAUUCAUCUCUGUAGAAAAGGUAAAAAAAAAGGAGGAAAAAACAAUAAGAAAGUGGUGCCCACAUGAGUAA	MGSELRTDPMNAGIDFLEFRPSEIAAAVAISVSGGKQTFALDKAIPRFISVEKVKKKEEKTIRKWCPHEU
A08G016260.4:A08:-:107083714:107085492	uORF	A08	107083714	107085492	-	3.27116e-05	AUGGUGGAAGGAAGGGUGUCUUUGUCCAAAGAGGUAAAUGGGCUAGAGUUGUUGAAGCGCAAAAGGCUUCAACGAAUAAAAUCAGAAACUGUCUCUAGGACAUAUUGUGUCACAAACAUGAUGGCUAGAAGUGGAGGAGAUGCUUUGAGAGUUUCAGCAUCACGUGGAAUGAGGUUACAAGGGAGUGCAGAAUCAUUUUCUAGGUCAAAUGGUGCAUCAAGUGAGGGCACCUUUGCGAAGCACAAGGUUGAUAAGUUUGACAUUAACGAUCUAGAAUGGACUGAGAAAAUUCCAGAAUGUCCGGUAUAUUUCCCUACAAAGGAAGAGUUUGAAGAUCCUUUGGUUUAUUUGCAGAAAAUUGCUCCUGAAGCUUCAAGAUAUGGUAGCACCUUGUGCUAU…	MVEGRVSLSKEVNGLELLKRKRLQRIKSETVSRTYCVTNMMARSGGDALRVSASRGMRLQGSAESFSRSNGASSEGTFAKHKVDKFDINDLEWTEKIPECPVYFPTKEEFEDPLVYLQKIAPEASRYGSTLCYU
A10G011720.1:A10:-:49151980:49152483	odORF	A10	49151980	49152483	-	3.27015e-05	AUGUUUAUGGAAGCCAUAAUUGAGUCCUUAAAGGACUUAGAUAUGCGACAACCUCAGACAGAAGAGCAAGCCAAGGCUUGUGCUGAUUCUUCAGAGUCUGCAAAGAAAGAUGAAAUAAAUGGCAGGGAUACUUGUUCCACCACGGAAAAGUCCAGUUCCUUGCCUCUAGAAUCCACUUCCACUCAAGUGGUACAUGAUCAGGUACCUUUUGAGACACAAUCCACCUUAGUAAUCAAUGGCUCCAAUGUUGGCCUGGAGCAUGCAUCCCCUGAUACUAGCGUGUCAUCUUUGGGACGUGCAUUUGAUAGAGCUCCGUCAACCGAGGAAACAGUGAGCACAUCCUGUGCUCGAACUGAUUCAUCAGCAAGUACCCAAAGUUCAUCUGAUGCUGACAUGUCA…	MFMEAIIESLKDLDMRQPQTEEQAKACADSSESAKKDEINGRDTCSTTEKSSSLPLESTSTQVVHDQVPFETQSTLVINGSNVGLEHASPDTSVSSLGRAFDRAPSTEETVSTSCARTDSSASTQSSSDADMSGSTKATVTVVRNPSNNIMDGLMRRWDLNFFRNSRU
A10G011720.2:A10:-:49151980:49152483	odORF	A10	49151980	49152483	-	3.27015e-05	AUGUUUAUGGAAGCCAUAAUUGAGUCCUUAAAGGACUUAGAUAUGCGACAACCUCAGACAGAAGAGCAAGCCAAGGCUUGUGCUGAUUCUUCAGAGUCUGCAAAGAAAGAUGAAAUAAAUGGCAGGGAUACUUGUUCCACCACGGAAAAGUCCAGUUCCUUGCCUCUAGAAUCCACUUCCACUCAAGUGGUACAUGAUCAGGUACCUUUUGAGACACAAUCCACCUUAGUAAUCAAUGGCUCCAAUGUUGGCCUGGAGCAUGCAUCCCCUGAUACUAGCGUGUCAUCUUUGGGACGUGCAUUUGAUAGAGCUCCGUCAACCGAGGAAACAGUGAGCACAUCCUGUGCUCGAACUGAUUCAUCAGCAAGUACCCAAAGUUCAUCUGAUGCUGACAUGUCA…	MFMEAIIESLKDLDMRQPQTEEQAKACADSSESAKKDEINGRDTCSTTEKSSSLPLESTSTQVVHDQVPFETQSTLVINGSNVGLEHASPDTSVSSLGRAFDRAPSTEETVSTSCARTDSSASTQSSSDADMSGSTKATVTVVRNPSNNIMDGLMRRWDLNFFRNSRU
A08G001250.6:A08:-:983131:983743	uORF	A08	983131	983743	-	3.25792e-05	AUGGAGACGACAAAUUUCAAGAGAAGCAAACAUGGUUUUUUCCCAGAAAUCAUCAACCGUGAAAUGAUAAUUUCUUCCCCACAAACUUUUUCUCGCCAUUUCUCUUCUUCACAGGUUAUAGUAGAAAAAAUCGAUCUUUAUGGGAAACUAAAUGGCCAUGAAGGAUGUGUAAACACUGUGGAAUUCAACUUUAAUGGUGAUAUCUUGGUUUCAGGUUCUGAUGAUAAGCAUGUUAUGUUAUGGAAUUGGGCAACUAAAACCAAAACACUUUGUUAUGCUUCUGGUCACUUAGACAAUAUAUUUCAAGCUAGAAUUAUGCCUUUAACUGAUGAUAAGAGAAUAAUCACUUCUUCUGCUGAUGGUCAGGUAAAUGAAUGUUCUAUGCUUUUUGUUUAUCCU…	METTNFKRSKHGFFPEIINREMIISSPQTFSRHFSSSQVIVEKIDLYGKLNGHEGCVNTVEFNFNGDILVSGSDDKHVMLWNWATKTKTLCYASGHLDNIFQARIMPLTDDKRIITSSADGQVNECSMLFVYPLLU
A08G001250.7:A08:-:983131:983743	uORF	A08	983131	983743	-	3.25792e-05	AUGGAGACGACAAAUUUCAAGAGAAGCAAACAUGGUUUUUUCCCAGAAAUCAUCAACCGUGAAAUGAUAAUUUCUUCCCCACAAACUUUUUCUCGCCAUUUCUCUUCUUCACAGGUUAUAGUAGAAAAAAUCGAUCUUUAUGGGAAACUAAAUGGCCAUGAAGGAUGUGUAAACACUGUGGAAUUCAACUUUAAUGGUGAUAUCUUGGUUUCAGGUUCUGAUGAUAAGCAUGUUAUGUUAUGGAAUUGGGCAACUAAAACCAAAACACUUUGUUAUGCUUCUGGUCACUUAGACAAUAUAUUUCAAGCUAGAAUUAUGCCUUUAACUGAUGAUAAGAGAAUAAUCACUUCUUCUGCUGAUGGUCAGGUAAAUGAAUGUUCUAUGCUUUUUGUUUAUCCU…	METTNFKRSKHGFFPEIINREMIISSPQTFSRHFSSSQVIVEKIDLYGKLNGHEGCVNTVEFNFNGDILVSGSDDKHVMLWNWATKTKTLCYASGHLDNIFQARIMPLTDDKRIITSSADGQVNECSMLFVYPLLU
D12G005310.1:D12:-:8270855:8271355	internal_ORF	D12	8270855	8271355	-	3.25608e-05	AUGAAAGAUACUCGAGGGAUAAUGUGUAUCCAAGAAGUAACUACCACAGAGAUUUUCUGGAGAGGGAUAACCAACCCCCUCCUCCUGCUGCUUCUGCUGGUAUCUGGUCUCAAUCAAGGAGGACAACUUAUGAGGAAGAAUAUCCCCACAAUCGGGAUUCUAGGCGUCAUCAGAAGCCUUAUGCUGAUUCUUAUAGUGACAUGGAUACUUUUCGUGAUCAUGAGAUCACUUCAUUUCAAGAUUUUGAUAAGUUUCGGGAUGGCUAUCGGGGUGUUGACAGCUUUCGUGAUCAUGAAUUUAACAGGCCCUCUAGGUUUGGGGGACGAGAACGAGAUGACAACUCAUAUGAUGAUUAUGACUAUAGGCCACGUGUUUCCCAUCAGAGCAGGGACAACAGCC…	MKDTRGIMCIQEVTTTEIFWRGITNPLLLLLLLVSGLNQGGQLMRKNIPTIGILGVIRSLMLILIVTWILFVIMRSLHFKILISFGMAIGVLTAFVIMNLTGPLGLGDENEMTTHMMIMTIGHVFPIRAGTTAVRGIMNMADIVMILIMKEVVEEMAIGGGAIEISU
D12G005310.2:D12:-:8270855:8271355	internal_ORF	D12	8270855	8271355	-	3.25608e-05	AUGAAAGAUACUCGAGGGAUAAUGUGUAUCCAAGAAGUAACUACCACAGAGAUUUUCUGGAGAGGGAUAACCAACCCCCUCCUCCUGCUGCUUCUGCUGGUAUCUGGUCUCAAUCAAGGAGGACAACUUAUGAGGAAGAAUAUCCCCACAAUCGGGAUUCUAGGCGUCAUCAGAAGCCUUAUGCUGAUUCUUAUAGUGACAUGGAUACUUUUCGUGAUCAUGAGAUCACUUCAUUUCAAGAUUUUGAUAAGUUUCGGGAUGGCUAUCGGGGUGUUGACAGCUUUCGUGAUCAUGAAUUUAACAGGCCCUCUAGGUUUGGGGGACGAGAACGAGAUGACAACUCAUAUGAUGAUUAUGACUAUAGGCCACGUGUUUCCCAUCAGAGCAGGGACAACAGCC…	MKDTRGIMCIQEVTTTEIFWRGITNPLLLLLLLVSGLNQGGQLMRKNIPTIGILGVIRSLMLILIVTWILFVIMRSLHFKILISFGMAIGVLTAFVIMNLTGPLGLGDENEMTTHMMIMTIGHVFPIRAGTTAVRGIMNMADIVMILIMKEVVEEMAIGGGAIEISU
D12G005310.3:D12:-:8270855:8271355	ouORF	D12	8270855	8271355	-	3.25608e-05	AUGAAAGAUACUCGAGGGAUAAUGUGUAUCCAAGAAGUAACUACCACAGAGAUUUUCUGGAGAGGGAUAACCAACCCCCUCCUCCUGCUGCUUCUGCUGGUAUCUGGUCUCAAUCAAGGAGGACAACUUAUGAGGAAGAAUAUCCCCACAAUCGGGAUUCUAGGCGUCAUCAGAAGCCUUAUGCUGAUUCUUAUAGUGACAUGGAUACUUUUCGUGAUCAUGAGAUCACUUCAUUUCAAGAUUUUGAUAAGUUUCGGGAUGGCUAUCGGGGUGUUGACAGCUUUCGUGAUCAUGAAUUUAACAGGCCCUCUAGGUUUGGGGGACGAGAACGAGAUGACAACUCAUAUGAUGAUUAUGACUAUAGGCCACGUGUUUCCCAUCAGAGCAGGGACAACAGCC…	MKDTRGIMCIQEVTTTEIFWRGITNPLLLLLLLVSGLNQGGQLMRKNIPTIGILGVIRSLMLILIVTWILFVIMRSLHFKILISFGMAIGVLTAFVIMNLTGPLGLGDENEMTTHMMIMTIGHVFPIRAGTTAVRGIMNMADIVMILIMKEVVEEMAIGGGAIEISU
D12G005310.4:D12:-:8270855:8271355	internal_ORF	D12	8270855	8271355	-	3.25608e-05	AUGAAAGAUACUCGAGGGAUAAUGUGUAUCCAAGAAGUAACUACCACAGAGAUUUUCUGGAGAGGGAUAACCAACCCCCUCCUCCUGCUGCUUCUGCUGGUAUCUGGUCUCAAUCAAGGAGGACAACUUAUGAGGAAGAAUAUCCCCACAAUCGGGAUUCUAGGCGUCAUCAGAAGCCUUAUGCUGAUUCUUAUAGUGACAUGGAUACUUUUCGUGAUCAUGAGAUCACUUCAUUUCAAGAUUUUGAUAAGUUUCGGGAUGGCUAUCGGGGUGUUGACAGCUUUCGUGAUCAUGAAUUUAACAGGCCCUCUAGGUUUGGGGGACGAGAACGAGAUGACAACUCAUAUGAUGAUUAUGACUAUAGGCCACGUGUUUCCCAUCAGAGCAGGGACAACAGCC…	MKDTRGIMCIQEVTTTEIFWRGITNPLLLLLLLVSGLNQGGQLMRKNIPTIGILGVIRSLMLILIVTWILFVIMRSLHFKILISFGMAIGVLTAFVIMNLTGPLGLGDENEMTTHMMIMTIGHVFPIRAGTTAVRGIMNMADIVMILIMKEVVEEMAIGGGAIEISU
D12G005310.5:D12:-:8270855:8271355	internal_ORF	D12	8270855	8271355	-	3.25608e-05	AUGAAAGAUACUCGAGGGAUAAUGUGUAUCCAAGAAGUAACUACCACAGAGAUUUUCUGGAGAGGGAUAACCAACCCCCUCCUCCUGCUGCUUCUGCUGGUAUCUGGUCUCAAUCAAGGAGGACAACUUAUGAGGAAGAAUAUCCCCACAAUCGGGAUUCUAGGCGUCAUCAGAAGCCUUAUGCUGAUUCUUAUAGUGACAUGGAUACUUUUCGUGAUCAUGAGAUCACUUCAUUUCAAGAUUUUGAUAAGUUUCGGGAUGGCUAUCGGGGUGUUGACAGCUUUCGUGAUCAUGAAUUUAACAGGCCCUCUAGGUUUGGGGGACGAGAACGAGAUGACAACUCAUAUGAUGAUUAUGACUAUAGGCCACGUGUUUCCCAUCAGAGCAGGGACAACAGCC…	MKDTRGIMCIQEVTTTEIFWRGITNPLLLLLLLVSGLNQGGQLMRKNIPTIGILGVIRSLMLILIVTWILFVIMRSLHFKILISFGMAIGVLTAFVIMNLTGPLGLGDENEMTTHMMIMTIGHVFPIRAGTTAVRGIMNMADIVMILIMKEVVEEMAIGGGAIEISU
D12G005310.6:D12:-:8270855:8271355	ouORF	D12	8270855	8271355	-	3.25608e-05	AUGAAAGAUACUCGAGGGAUAAUGUGUAUCCAAGAAGUAACUACCACAGAGAUUUUCUGGAGAGGGAUAACCAACCCCCUCCUCCUGCUGCUUCUGCUGGUAUCUGGUCUCAAUCAAGGAGGACAACUUAUGAGGAAGAAUAUCCCCACAAUCGGGAUUCUAGGCGUCAUCAGAAGCCUUAUGCUGAUUCUUAUAGUGACAUGGAUACUUUUCGUGAUCAUGAGAUCACUUCAUUUCAAGAUUUUGAUAAGUUUCGGGAUGGCUAUCGGGGUGUUGACAGCUUUCGUGAUCAUGAAUUUAACAGGCCCUCUAGGUUUGGGGGACGAGAACGAGAUGACAACUCAUAUGAUGAUUAUGACUAUAGGCCACGUGUUUCCCAUCAGAGCAGGGACAACAGCC…	MKDTRGIMCIQEVTTTEIFWRGITNPLLLLLLLVSGLNQGGQLMRKNIPTIGILGVIRSLMLILIVTWILFVIMRSLHFKILISFGMAIGVLTAFVIMNLTGPLGLGDENEMTTHMMIMTIGHVFPIRAGTTAVRGIMNMADIVMILIMKEVVEEMAIGGGAIEISU
D12G005310.7:D12:-:8270855:8271355	ouORF	D12	8270855	8271355	-	3.25608e-05	AUGAAAGAUACUCGAGGGAUAAUGUGUAUCCAAGAAGUAACUACCACAGAGAUUUUCUGGAGAGGGAUAACCAACCCCCUCCUCCUGCUGCUUCUGCUGGUAUCUGGUCUCAAUCAAGGAGGACAACUUAUGAGGAAGAAUAUCCCCACAAUCGGGAUUCUAGGCGUCAUCAGAAGCCUUAUGCUGAUUCUUAUAGUGACAUGGAUACUUUUCGUGAUCAUGAGAUCACUUCAUUUCAAGAUUUUGAUAAGUUUCGGGAUGGCUAUCGGGGUGUUGACAGCUUUCGUGAUCAUGAAUUUAACAGGCCCUCUAGGUUUGGGGGACGAGAACGAGAUGACAACUCAUAUGAUGAUUAUGACUAUAGGCCACGUGUUUCCCAUCAGAGCAGGGACAACAGCC…	MKDTRGIMCIQEVTTTEIFWRGITNPLLLLLLLVSGLNQGGQLMRKNIPTIGILGVIRSLMLILIVTWILFVIMRSLHFKILISFGMAIGVLTAFVIMNLTGPLGLGDENEMTTHMMIMTIGHVFPIRAGTTAVRGIMNMADIVMILIMKEVVEEMAIGGGAIEISU
D12G005310.8:D12:-:8270855:8271355	ouORF	D12	8270855	8271355	-	3.25608e-05	AUGAAAGAUACUCGAGGGAUAAUGUGUAUCCAAGAAGUAACUACCACAGAGAUUUUCUGGAGAGGGAUAACCAACCCCCUCCUCCUGCUGCUUCUGCUGGUAUCUGGUCUCAAUCAAGGAGGACAACUUAUGAGGAAGAAUAUCCCCACAAUCGGGAUUCUAGGCGUCAUCAGAAGCCUUAUGCUGAUUCUUAUAGUGACAUGGAUACUUUUCGUGAUCAUGAGAUCACUUCAUUUCAAGAUUUUGAUAAGUUUCGGGAUGGCUAUCGGGGUGUUGACAGCUUUCGUGAUCAUGAAUUUAACAGGCCCUCUAGGUUUGGGGGACGAGAACGAGAUGACAACUCAUAUGAUGAUUAUGACUAUAGGCCACGUGUUUCCCAUCAGAGCAGGGACAACAGCC…	MKDTRGIMCIQEVTTTEIFWRGITNPLLLLLLLVSGLNQGGQLMRKNIPTIGILGVIRSLMLILIVTWILFVIMRSLHFKILISFGMAIGVLTAFVIMNLTGPLGLGDENEMTTHMMIMTIGHVFPIRAGTTAVRGIMNMADIVMILIMKEVVEEMAIGGGAIEISU
D12G005310.9:D12:-:8270855:8271355	ouORF	D12	8270855	8271355	-	3.25608e-05	AUGAAAGAUACUCGAGGGAUAAUGUGUAUCCAAGAAGUAACUACCACAGAGAUUUUCUGGAGAGGGAUAACCAACCCCCUCCUCCUGCUGCUUCUGCUGGUAUCUGGUCUCAAUCAAGGAGGACAACUUAUGAGGAAGAAUAUCCCCACAAUCGGGAUUCUAGGCGUCAUCAGAAGCCUUAUGCUGAUUCUUAUAGUGACAUGGAUACUUUUCGUGAUCAUGAGAUCACUUCAUUUCAAGAUUUUGAUAAGUUUCGGGAUGGCUAUCGGGGUGUUGACAGCUUUCGUGAUCAUGAAUUUAACAGGCCCUCUAGGUUUGGGGGACGAGAACGAGAUGACAACUCAUAUGAUGAUUAUGACUAUAGGCCACGUGUUUCCCAUCAGAGCAGGGACAACAGCC…	MKDTRGIMCIQEVTTTEIFWRGITNPLLLLLLLVSGLNQGGQLMRKNIPTIGILGVIRSLMLILIVTWILFVIMRSLHFKILISFGMAIGVLTAFVIMNLTGPLGLGDENEMTTHMMIMTIGHVFPIRAGTTAVRGIMNMADIVMILIMKEVVEEMAIGGGAIEISU
D12G005310.10:D12:-:8270855:8271355	ouORF	D12	8270855	8271355	-	3.25608e-05	AUGAAAGAUACUCGAGGGAUAAUGUGUAUCCAAGAAGUAACUACCACAGAGAUUUUCUGGAGAGGGAUAACCAACCCCCUCCUCCUGCUGCUUCUGCUGGUAUCUGGUCUCAAUCAAGGAGGACAACUUAUGAGGAAGAAUAUCCCCACAAUCGGGAUUCUAGGCGUCAUCAGAAGCCUUAUGCUGAUUCUUAUAGUGACAUGGAUACUUUUCGUGAUCAUGAGAUCACUUCAUUUCAAGAUUUUGAUAAGUUUCGGGAUGGCUAUCGGGGUGUUGACAGCUUUCGUGAUCAUGAAUUUAACAGGCCCUCUAGGUUUGGGGGACGAGAACGAGAUGACAACUCAUAUGAUGAUUAUGACUAUAGGCCACGUGUUUCCCAUCAGAGCAGGGACAACAGCC…	MKDTRGIMCIQEVTTTEIFWRGITNPLLLLLLLVSGLNQGGQLMRKNIPTIGILGVIRSLMLILIVTWILFVIMRSLHFKILISFGMAIGVLTAFVIMNLTGPLGLGDENEMTTHMMIMTIGHVFPIRAGTTAVRGIMNMADIVMILIMKEVVEEMAIGGGAIEISU
D12G005310.11:D12:-:8270855:8271355	ouORF	D12	8270855	8271355	-	3.25608e-05	AUGAAAGAUACUCGAGGGAUAAUGUGUAUCCAAGAAGUAACUACCACAGAGAUUUUCUGGAGAGGGAUAACCAACCCCCUCCUCCUGCUGCUUCUGCUGGUAUCUGGUCUCAAUCAAGGAGGACAACUUAUGAGGAAGAAUAUCCCCACAAUCGGGAUUCUAGGCGUCAUCAGAAGCCUUAUGCUGAUUCUUAUAGUGACAUGGAUACUUUUCGUGAUCAUGAGAUCACUUCAUUUCAAGAUUUUGAUAAGUUUCGGGAUGGCUAUCGGGGUGUUGACAGCUUUCGUGAUCAUGAAUUUAACAGGCCCUCUAGGUUUGGGGGACGAGAACGAGAUGACAACUCAUAUGAUGAUUAUGACUAUAGGCCACGUGUUUCCCAUCAGAGCAGGGACAACAGCC…	MKDTRGIMCIQEVTTTEIFWRGITNPLLLLLLLVSGLNQGGQLMRKNIPTIGILGVIRSLMLILIVTWILFVIMRSLHFKILISFGMAIGVLTAFVIMNLTGPLGLGDENEMTTHMMIMTIGHVFPIRAGTTAVRGIMNMADIVMILIMKEVVEEMAIGGGAIEISU
D12G005310.13:D12:-:8270855:8271355	internal_ORF	D12	8270855	8271355	-	3.25608e-05	AUGAAAGAUACUCGAGGGAUAAUGUGUAUCCAAGAAGUAACUACCACAGAGAUUUUCUGGAGAGGGAUAACCAACCCCCUCCUCCUGCUGCUUCUGCUGGUAUCUGGUCUCAAUCAAGGAGGACAACUUAUGAGGAAGAAUAUCCCCACAAUCGGGAUUCUAGGCGUCAUCAGAAGCCUUAUGCUGAUUCUUAUAGUGACAUGGAUACUUUUCGUGAUCAUGAGAUCACUUCAUUUCAAGAUUUUGAUAAGUUUCGGGAUGGCUAUCGGGGUGUUGACAGCUUUCGUGAUCAUGAAUUUAACAGGCCCUCUAGGUUUGGGGGACGAGAACGAGAUGACAACUCAUAUGAUGAUUAUGACUAUAGGCCACGUGUUUCCCAUCAGAGCAGGGACAACAGCC…	MKDTRGIMCIQEVTTTEIFWRGITNPLLLLLLLVSGLNQGGQLMRKNIPTIGILGVIRSLMLILIVTWILFVIMRSLHFKILISFGMAIGVLTAFVIMNLTGPLGLGDENEMTTHMMIMTIGHVFPIRAGTTAVRGIMNMADIVMILIMKEVVEEMAIGGGAIEISU
D12G005310.12:D12:-:8270855:8271355	internal_ORF	D12	8270855	8271355	-	3.25608e-05	AUGAAAGAUACUCGAGGGAUAAUGUGUAUCCAAGAAGUAACUACCACAGAGAUUUUCUGGAGAGGGAUAACCAACCCCCUCCUCCUGCUGCUUCUGCUGGUAUCUGGUCUCAAUCAAGGAGGACAACUUAUGAGGAAGAAUAUCCCCACAAUCGGGAUUCUAGGCGUCAUCAGAAGCCUUAUGCUGAUUCUUAUAGUGACAUGGAUACUUUUCGUGAUCAUGAGAUCACUUCAUUUCAAGAUUUUGAUAAGUUUCGGGAUGGCUAUCGGGGUGUUGACAGCUUUCGUGAUCAUGAAUUUAACAGGCCCUCUAGGUUUGGGGGACGAGAACGAGAUGACAACUCAUAUGAUGAUUAUGACUAUAGGCCACGUGUUUCCCAUCAGAGCAGGGACAACAGCC…	MKDTRGIMCIQEVTTTEIFWRGITNPLLLLLLLVSGLNQGGQLMRKNIPTIGILGVIRSLMLILIVTWILFVIMRSLHFKILISFGMAIGVLTAFVIMNLTGPLGLGDENEMTTHMMIMTIGHVFPIRAGTTAVRGIMNMADIVMILIMKEVVEEMAIGGGAIEISU
D01G012430.5:D01:-:23386987:23387715	internal_ORF	D01	23386987	23387715	-	3.24254e-05	AUGUUGGAUCUUGGCAGAGUGAAGUCAAGGGCUAUCAAUUCUGGACUAGAGCUGAUGAAGAUGGCUAUUUCUGCAUUAACAAUAUUUGGACCGGUGACUAUAAUCUAUAUGCAUGGGUUCCAGGUUUCAUUGGUGAUUAUAAAUAUGAUGUUAUCAUCACCCCUAGCGCAGGGUAUGAUAUAUACAUGGGUGAUCUUGUAUAUGAGCCGCCAAGAGAUGGCCCUACAUUGUGGGAAAUCGGAGUCCCGGAUCGCACUGCUGCAGAAUUCUACGUUCCUGAUCCGAGUCCGAUGUUUGUCAACAGGUUAUAUGUUAACCAUCCUGACAGAUUUAGGCAGUAUGGGUUAUGGGAAAGAUAUGCAGAUUUAUAUCCUGAUAGAGAUUUGGUUUACACAGUUG…	MLDLGRVKSRAINSGLELMKMAISALTIFGPVTIIYMHGFQVSLVIINMMLSSPLAQGMIYTWVILYMSRQEMALHCGKSESRIALLQNSTFLIRVRCLSTGYMLTILTDLGSMGYGKDMQIYILIEIWFTQLGLVTIQRLVFCSGHQVFIPLU
A08G004850.1:A08:+:5631652:5631861	dORF	A08	5631652	5631861	+	3.23134e-05	AUGGAAGAGACGAGGUUGGGGAUUUUAGUGGAUUUGAAAGAAGACCAGUAUUUGGAUUCUGGGGUUUGGGGUAGGCUUCUUGGCUUGGAUUUUAGCUUGGGUUUGAUUAAGAAGGUCUUCGAGAUCGUUGAUGCUGGUUCUUCUGCUCUGAUUUCUGCCAUUUUCGCUCGGGAUUUUGCUGCAAAAAUGGAGGGGUUUUUUUGUGUUUAG	MEETRLGILVDLKEDQYLDSGVWGRLLGLDFSLGLIKKVFEIVDAGSSALISAIFARDFAAKMEGFFCVU
A08G004850.2:A08:+:5631652:5631861	dORF	A08	5631652	5631861	+	3.23134e-05	AUGGAAGAGACGAGGUUGGGGAUUUUAGUGGAUUUGAAAGAAGACCAGUAUUUGGAUUCUGGGGUUUGGGGUAGGCUUCUUGGCUUGGAUUUUAGCUUGGGUUUGAUUAAGAAGGUCUUCGAGAUCGUUGAUGCUGGUUCUUCUGCUCUGAUUUCUGCCAUUUUCGCUCGGGAUUUUGCUGCAAAAAUGGAGGGGUUUUUUUGUGUUUAG	MEETRLGILVDLKEDQYLDSGVWGRLLGLDFSLGLIKKVFEIVDAGSSALISAIFARDFAAKMEGFFCVU
A08G004850.3:A08:+:5631652:5631861	dORF	A08	5631652	5631861	+	3.23134e-05	AUGGAAGAGACGAGGUUGGGGAUUUUAGUGGAUUUGAAAGAAGACCAGUAUUUGGAUUCUGGGGUUUGGGGUAGGCUUCUUGGCUUGGAUUUUAGCUUGGGUUUGAUUAAGAAGGUCUUCGAGAUCGUUGAUGCUGGUUCUUCUGCUCUGAUUUCUGCCAUUUUCGCUCGGGAUUUUGCUGCAAAAAUGGAGGGGUUUUUUUGUGUUUAG	MEETRLGILVDLKEDQYLDSGVWGRLLGLDFSLGLIKKVFEIVDAGSSALISAIFARDFAAKMEGFFCVU
A08G025720.3:A08:-:121852816:121853764	uORF	A08	121852816	121853764	-	3.2301e-05	AUGUCUUUGCUUUCACCACACAACGACCAGCCAUUGAUCCAAAGGAAGCAAAGUUUUGGGUCUUUGGAAAUGGUGAAUAUGGAGCUGGAUAAACAGCUUGAUCUUCAACAACCUUUUGGUGUGGAUUAUGGGAAGCUUGAAAAUGGCCUUGUUUAUUAUGUUAAAUGUAAUCCUAAGCCCAGAAAAAGAGCUUCGCUCGCUCUUGCUAUUAAAGUCGGUCAUUUCAGGUUUGGGUGGCUUCAAGAUUGGAUAAUUCGGGUUUGA	MSLLSPHNDQPLIQRKQSFGSLEMVNMELDKQLDLQQPFGVDYGKLENGLVYYVKCNPKPRKRASLALAIKVGHFRFGWLQDWIIRVU
A02G011270.2:A02:-:50032476:50033249	ouORF	A02	50032476	50033249	-	3.21165e-05	AUGAGAGGUGCUUCUUUACCCACCCACCAGAGACGGUGGGCCUCAGACACCGUUCCCUCCAAAACCACACUCAGUUCAUCAACCUCGCCUGGGACUGAUUCCAACUCAGCCGAGGAAUUCGUCGAGGUCACUCUCGAUCUUCAAGAUGAUGACACCAUCAUACUCCGAAGCGUGGAACCGGCCACCGUCCUCAACGUCGACAAUGGAACCGAUACUCCAGCAUCCGCCUCCGUUUCACGAUCGCCGACGAUCAAGCGGAGCUCUUCGAAUAGAUUGCGGCAGUUUUCGCAAGAGUUGAAAGCGGAAGCCGUGGCUAAAGCUAAGCAGUUCUCGCAAGAGCUGAAAGCCGAACUACGCAAGUUCUCGUGGGGACACGGACACGCUGCUCAAGCUUUAUCC…	MRGASLPTHQRRWASDTVPSKTTLSSSTSPGTDSNSAEEFVEVTLDLQDDDTIILRSVEPATVLNVDNGTDTPASASVSRSPTIKRSSSNRLRQFSQELKAEAVAKAKQFSQELKAELRKFSWGHGHAAQALSGFDSALAARALRKQRAQLDRTRSGAQKALRGLRFISNNKANAWEEVENNFNKLAKDGFLFRSDFAQCIGFSFHYFRFSNQIFLNAYFFSNFFFSSIYFSLRNERVEGICAGDVRCIEQTKKIKSU
A11G032450.1:A11:-:118434818:118435345	dORF	A11	118434818	118435345	-	3.1972e-05	AUGAUGCCCGGAAGUGAAAUCCCAGAAUGGUUUAGCCAACAAAAAAGUGACUCUUCAAUUCAGAUACCUCUUUCGAAAGAUAGUGAAUGGAUUGGAGUUGCCUGUUGCUGCAUUUUUGUCAAUAAUGAUGCUUUAAGGGAUGACGAGUAUAUCGGUUGGGGAGUAUCUAUCUAUUGUAGAAAUUCUGAAGAAGCCAGUUGUAAUGGAUCUAUUUUUCGAGGUAGAAAUCCUCGACGGAUUGAUGGGAGCGGCUGGUUGGUGGGUAAACGAUUUAACCAACCCAUAAUGAAAGAUCACCUUUUUCUUCGUUAUUGGUCGCGUGAUAAAUUAUAUCCAUUUUCCUUGGAGGAUAAAUAUGGUCAUUGUGAAACCAAUAAUUUAUGGGCAAUAGAUUGCUUA…	MMPGSEIPEWFSQQKSDSSIQIPLSKDSEWIGVACCCIFVNNDALRDDEYIGWGVSIYCRNSEEASCNGSIFRGRNPRRIDGSGWLVGKRFNQPIMKDHLFLRYWSRDKLYPFSLEDKYGHCETNNLWAIDCLDEKCDEFEVSFSNPNDEDSAKVKKCGARIVYEKDLEEIKELQU
A11G032840.2:A11:+:119114997:119115437	odORF	A11	119114997	119115437	+	3.1921e-05	AUGAUCAUGAUGAGUAUUGGAAUUAGUUUACGUUUGAAGGAGUUGUAUUCGAAAAUAAACAUUGGGGAAGACGAUGUCCGCAUCAUUGGAAUUUGCGGAAUAGGUGGCAUCGGUAAAACAACUCCUGCAAAGGUUGUUUGCAGUCAAAUAUCAUCUCAUUUUGAAGGUAAAUGCUUUUUUGCUGAUAUUCGAGAAGUUUCAAACAAACAUGGACUUGUUUCUUUGCAGAAACAACUUCUUUCUCAAAUCAUGCCAGAUGAAUGCCUCAACUUUUUCAAUGUUCAUGAAGGGAAUGCCAAAAUUAGCUGUAGAUUGUCUAGCAAAAAAGUUCUUGUUGUUCUUGAUGAUGUUGAUAGCGUACAACACUUGAAAUGCUUGGUUGGAAGACGUAAUUGGUUC…	MIMMSIGISLRLKELYSKINIGEDDVRIIGICGIGGIGKTTPAKVVCSQISSHFEGKCFFADIREVSNKHGLVSLQKQLLSQIMPDECLNFFNVHEGNAKISCRLSSKKVLVVLDDVDSVQHLKCLVGRRNWFNLGSRIIVTTRDEU
A11G032840.3:A11:+:119114997:119115437	dORF	A11	119114997	119115437	+	3.1921e-05	AUGAUCAUGAUGAGUAUUGGAAUUAGUUUACGUUUGAAGGAGUUGUAUUCGAAAAUAAACAUUGGGGAAGACGAUGUCCGCAUCAUUGGAAUUUGCGGAAUAGGUGGCAUCGGUAAAACAACUCCUGCAAAGGUUGUUUGCAGUCAAAUAUCAUCUCAUUUUGAAGGUAAAUGCUUUUUUGCUGAUAUUCGAGAAGUUUCAAACAAACAUGGACUUGUUUCUUUGCAGAAACAACUUCUUUCUCAAAUCAUGCCAGAUGAAUGCCUCAACUUUUUCAAUGUUCAUGAAGGGAAUGCCAAAAUUAGCUGUAGAUUGUCUAGCAAAAAAGUUCUUGUUGUUCUUGAUGAUGUUGAUAGCGUACAACACUUGAAAUGCUUGGUUGGAAGACGUAAUUGGUUC…	MIMMSIGISLRLKELYSKINIGEDDVRIIGICGIGGIGKTTPAKVVCSQISSHFEGKCFFADIREVSNKHGLVSLQKQLLSQIMPDECLNFFNVHEGNAKISCRLSSKKVLVVLDDVDSVQHLKCLVGRRNWFNLGSRIIVTTRDEU
A05G003460.1:A05:-:3364926:3365538	uORF	A05	3364926	3365538	-	3.18871e-05	AUGUCCAAAAGUGAAGAUUCUGGUAGCCCUGGAUGGACUGCAUCCUUUUUCAUGCCGACGAAGGAGGAUGUUGCAAGGGCAGUUGCUGCUGCUGCUGCAGCUGCAACUGCUGUUCAUUCUCCCCGACCAUCUGCUGUAUAUUCAUUGAAAGAUGAGAAUAGCGGUAGCCAAAUUCAGAAGCUCCAGCAUCAUGUUGCAAGAGUGUUAAAAGGCUUCUCGCAACCCCCUGAAGUGAGACGUGGAACUUACAAUCCGGAAGUUCUGACUAGCCAAAAGCGUCAGUGGGCAAACUUUCAGCUGCAACAUUUGUGUGCAGGAUCAUAG	MSKSEDSGSPGWTASFFMPTKEDVARAVAAAAAAATAVHSPRPSAVYSLKDENSGSQIQKLQHHVARVLKGFSQPPEVRRGTYNPEVLTSQKRQWANFQLQHLCAGSU
A05G003460.2:A05:-:3364926:3365538	uORF	A05	3364926	3365538	-	3.18871e-05	AUGUCCAAAAGUGAAGAUUCUGGUAGCCCUGGAUGGACUGCAUCCUUUUUCAUGCCGACGAAGGAGGAUGUUGCAAGGGCAGUUGCUGCUGCUGCUGCAGCUGCAACUGCUGUUCAUUCUCCCCGACCAUCUGCUGUAUAUUCAUUGAAAGAUGAGAAUAGCGGUAGCCAAAUUCAGAAGCUCCAGCAUCAUGUUGCAAGAGUGUUAAAAGGCUUCUCGCAACCCCCUGAAGUGAGACGUGGAACUUACAAUCCGGAAGUUCUGACUAGCCAAAAGCGUCAGUGGGCAAACUUUCAGCUGCAACAUUUGUGUGCAGGAUCAUAG	MSKSEDSGSPGWTASFFMPTKEDVARAVAAAAAAATAVHSPRPSAVYSLKDENSGSQIQKLQHHVARVLKGFSQPPEVRRGTYNPEVLTSQKRQWANFQLQHLCAGSU
A05G003460.3:A05:-:3364926:3365538	uORF	A05	3364926	3365538	-	3.18871e-05	AUGUCCAAAAGUGAAGAUUCUGGUAGCCCUGGAUGGACUGCAUCCUUUUUCAUGCCGACGAAGGAGGAUGUUGCAAGGGCAGUUGCUGCUGCUGCUGCAGCUGCAACUGCUGUUCAUUCUCCCCGACCAUCUGCUGUAUAUUCAUUGAAAGAUGAGAAUAGCGGUAGCCAAAUUCAGAAGCUCCAGCAUCAUGUUGCAAGAGUGUUAAAAGGCUUCUCGCAACCCCCUGAAGUGAGACGUGGAACUUACAAUCCGGAAGUUCUGACUAGCCAAAAGCGUCAGUGGGCAAACUUUCAGCUGCAACAUUUGUGUGCAGGAUCAUAG	MSKSEDSGSPGWTASFFMPTKEDVARAVAAAAAAATAVHSPRPSAVYSLKDENSGSQIQKLQHHVARVLKGFSQPPEVRRGTYNPEVLTSQKRQWANFQLQHLCAGSU
A10G009880.1:A10:+:20543804:20543959	dORF	A10	20543804	20543959	+	3.17615e-05	AUGGUCCUUAUUACCCAGUAUUUUGAUACCAUGAAAGAAAUUGGUGCUGCCUCUAAAUCUUCAUCCGUCUUUAUCCCUCAUGGACCUGGUGCUGUUCGAGACAUUGCCACUCAGAUUCGAGAUGGCCUGCUUCAGGCAUCUCACCAUCAUGAAUAA	MVLITQYFDTMKEIGAASKSSSVFIPHGPGAVRDIATQIRDGLLQASHHHEU
A09G000910.2:A09:+:2308719:2311061	odORF	A09	2308719	2311061	+	3.1748e-05	AUGAUGCAAUUCAGGCUUCACCAAUUACGAUCGGAGAGCGUCAAGCUGUUGUGGAAAUUAAGAGAACUUCAACUAGAGUUGUUAGUGGAAGAGGUAGUUUCCCAGGACGAAGAGGAACAUUUCGAAAUGACAGCUUCAGGGGACGUAACUUUGGUGGAAAUCGAAGCUUUGGAAGAAAUGAAUAUGGAAACAGAGGUGAAUAUAGCAGUCGACCUAGGGGGGGUUCAACAGGUCGUGAAGGGAGAGGGAGAGGUAACCGAUCAAGUCGACCAAACCAGAAUAUGGCUUCUACUUGAAAACCCCGUAGAGUAA	MMQFRLHQLRSESVKLLWKLRELQLELLVEEVVSQDEEEHFEMTASGDVTLVEIEALEEMNMETEVNIAVDLGGVQQVVKGEGEVTDQVDQTRIWLLLENPVEU
A11G025670.2:A11:-:97851667:97852249	dORF	A11	97851667	97852249	-	3.17426e-05	AUGCAGAGUGUGCAUCAAGAGGCCCAAAAAUCACAUUGGAAACCGCGUCAAAUUAGAGAUAAAAAAAAAGGUGCGGUGGGAAAAGUGAUCGGAUGCAUUGCUGAUCACAAGCUCGAAAAACUAUUCCCGCGGAAAAAACUGGAAAACUACAUUAGGCACUUGGAAAAGCAGAACGCGGAUGCAAAUGUUGCUGCACGAAAGGAGAAGCAGAAAACAGGCCGGAAGAAAACACCGAAAGCCCCAUCUGCAAAUACGAAACCACAACAUGAGUCUGGAACUAAGCUACCCUCCCCGACCAUCACUUCUACUACUGGUUCCACUACUAAACUGUCACCUCUGCAGCUACUCGAAACCUUCUUUGCAGAUCAAGCUGUAUCGCAUGGGUUACGGGACUCUGCU…	MQSVHQEAQKSHWKPRQIRDKKKGAVGKVIGCIADHKLEKLFPRKKLENYIRHLEKQNADANVAARKEKQKTGRKKTPKAPSANTKPQHESGTKLPSPTITSTTGSTTKLSPLQLLETFFADQAVSHGLRDSATFSATSNLLSDNQQTDVAAINDDGNSDU
D10G011140.2:D10:-:15346117:15346353	uORF	D10	15346117	15346353	-	3.16571e-05	AUGUUUACUUUUAUUUUUCUACCUUUGUUUCCUUACCUAACAGGAAUAAGCAGAUUGAUAUGUUUGGAAUCUGAUAAUGAUUCUGAAACUGGUUCUAAAAGGGACAAUGAUCAGGAGAAUGGAUCAAAGUGUUCCUACAUUGAUGAGUCCGAAGAGUUAGAAUGGCAUUCUAGAGUUUUUGAUUAUGAAGCUCAUCUAGGUUUGUUGAUGCUGUCUGUUGAAUUGUUCUAUAUGUGA	MFTFIFLPLFPYLTGISRLICLESDNDSETGSKRDNDQENGSKCSYIDESEELEWHSRVFDYEAHLGLLMLSVELFYMU
D10G011140.3:D10:-:15346117:15346353	uORF	D10	15346117	15346353	-	3.16571e-05	AUGUUUACUUUUAUUUUUCUACCUUUGUUUCCUUACCUAACAGGAAUAAGCAGAUUGAUAUGUUUGGAAUCUGAUAAUGAUUCUGAAACUGGUUCUAAAAGGGACAAUGAUCAGGAGAAUGGAUCAAAGUGUUCCUACAUUGAUGAGUCCGAAGAGUUAGAAUGGCAUUCUAGAGUUUUUGAUUAUGAAGCUCAUCUAGGUUUGUUGAUGCUGUCUGUUGAAUUGUUCUAUAUGUGA	MFTFIFLPLFPYLTGISRLICLESDNDSETGSKRDNDQENGSKCSYIDESEELEWHSRVFDYEAHLGLLMLSVELFYMU
A02G005400.5:A02:+:7742011:7742458	dORF	A02	7742011	7742458	+	3.14473e-05	AUGCAGGCUGUUUUUCGGGGCUUCCAAGUAAGGAGACAAUACCGUAAGAUUCUGUGGUCAGUUGGUGUGCUUGAGAAAGCAAUUCUGCGAUGGCGGUUUAAGAGAAAAGGUCUUCGUGGAUUACAAAUUAACAAAGCUGAAGAAGUCGCACAGCGAAGCCAAGAGAGUGACACAGAAGAGGACUUCUUCAGAGAUGGUAGAAAACAAGCUGAAGAACGGGUAGUAAAAGCUGUUGUGCGAGUUCAAACUUUGUUCCGGUCAAAGAAAGCACAGCAGGAAUACCGGAGAAUGAAGUUGGCUCAUGAUAUAGCAAAGUUGGAAUAUGAAAACCUACUUGGCCUUCCUUCGGAUAUGGAUGCUUGCAGACACUGA	MQAVFRGFQVRRQYRKILWSVGVLEKAILRWRFKRKGLRGLQINKAEEVAQRSQESDTEEDFFRDGRKQAEERVVKAVVRVQTLFRSKKAQQEYRRMKLAHDIAKLEYENLLGLPSDMDACRHU
A02G005400.6:A02:+:7742011:7742458	dORF	A02	7742011	7742458	+	3.14473e-05	AUGCAGGCUGUUUUUCGGGGCUUCCAAGUAAGGAGACAAUACCGUAAGAUUCUGUGGUCAGUUGGUGUGCUUGAGAAAGCAAUUCUGCGAUGGCGGUUUAAGAGAAAAGGUCUUCGUGGAUUACAAAUUAACAAAGCUGAAGAAGUCGCACAGCGAAGCCAAGAGAGUGACACAGAAGAGGACUUCUUCAGAGAUGGUAGAAAACAAGCUGAAGAACGGGUAGUAAAAGCUGUUGUGCGAGUUCAAACUUUGUUCCGGUCAAAGAAAGCACAGCAGGAAUACCGGAGAAUGAAGUUGGCUCAUGAUAUAGCAAAGUUGGAAUAUGAAAACCUACUUGGCCUUCCUUCGGAUAUGGAUGCUUGCAGACACUGA	MQAVFRGFQVRRQYRKILWSVGVLEKAILRWRFKRKGLRGLQINKAEEVAQRSQESDTEEDFFRDGRKQAEERVVKAVVRVQTLFRSKKAQQEYRRMKLAHDIAKLEYENLLGLPSDMDACRHU
A10G013370.1:A10:+:71898259:71898747	truncated_ORF	A10	71898259	71898747	+	3.14252e-05	AUGGAGAUAGGAGAAAUGGUAGGGAGAGUCGCUAAAUUGGAUUUUAAUAUGGAUAAAGGUUCGAGGGGUCGUUUUGCCUGUAUGGUGGUAUAUGUUCAUUUGGAUAAACCUUUAGUUUCACAUGUGUUGAUAAAUGGUAAUCUCCAAAACAUUGAGUAUGAAUCCUUACUGAUGGUUUGCUUCACUUGUGGCCGGUAUGGACAACUGAAGGAGUCAUGCACCAUAGUAGGGAAUUUAGUUUCACCGAAAAAUCAAAUGCCAUCGUCUGAUAUGGUUAUGACGGAGGUUGGCGUGUCAAUAAGAAUAGCGGUUUACGGGCCUUGGAUGGUUGUUGAGAAGAAAUCCAGGCGAAAAUCAAGUAAUUUGCAAAAUUCAAGAAUGGUUAAUCAGGAGAACAAG…	MEIGEMVGRVAKLDFNMDKGSRGRFACMVVYVHLDKPLVSHVLINGNLQNIEYESLLMVCFTCGRYGQLKESCTIVGNLVSPKNQMPSSDMVMTEVGVSIRIAVYGPWMVVEKKSRRKSSNLQNSRMVNQENKAMGSRFMALISTDKKKGDFSQEIKKSKEAU
A11G011630.4:A11:+:11449059:11449980	odORF	A11	11449059	11449980	+	3.13808e-05	AUGCAUACAAGGAGGGUGUUUUUGAAGACGGAGCUGUUAUAUGUGCUCCAUGUCUCACUGAUAUAUCAAUGUGGACUUGCAGGCAGCAUUGAAGGUAGACUCGAAAUGCCUAAUUCUGCUGUGGGGUCAUACUUCAAGGAACAACCUUCUGGUAAGUGGGAACUCAAUGUACCAGAUGACCCUGCUUCUAGAGAAUAUCAUCGGUGGCCAGUUGGUUUUGUCACAACUGGAUUUGUUCGAGGGAGCAAAAAGCCAACGGCAGAGGCUUUCUGUGAGGCUGUCUUGCUUGCUAGUCUGAGAGAAGAGCAGUGGAAGGAGAUGACAGUGAAUCGUAGGAGGAAGGAGAUAUAUGUCCUUGUUAGGAACCUUAGGUCUUCAGCAUAUAGAGUUGCUCUUGCC…	MHTRRVFLKTELLYVLHVSLIYQCGLAGSIEGRLEMPNSAVGSYFKEQPSGKWELNVPDDPASREYHRWPVGFVTTGFVRGSKKPTAEAFCEAVLLASLREEQWKEMTVNRRRKEIYVLVRNLRSSAYRVALATIILEEEEEDVRFLU
D08G013520.1:D08:+:46510242:46510560	dORF	D08	46510242	46510560	+	3.1343e-05	AUGUUAAACGGGUCUCCUGCACCUGUGGUUGGUUCAAGUGAAGGCUUGAUUUCUGUUCAGUUUUCCAAGAGUUUUCCUACGACUGGAAAUCAUGACCACGAUCCUCCUAGUUUGUCAGAACAGCAGGUUUCUGGUUCUUCAGUUAUUGAGAAAGAACCGGAAAAGUUGCCCGAAGAUGCAGAGAAAUAG	MLNGSPAPVVGSSEGLISVQFSKSFPTTGNHDHDPPSLSEQQVSGSSVIEKEPEKLPEDAEKU
A12G011770.1:A12:-:79589273:79589774	uORF	A12	79589273	79589774	-	3.13298e-05	AUGGGGUGUCAAGGCUCUAAGUUAAUGCCAUGUUGCUGGGAUUCACAGUUCAAAGCAGCAGUGUUAGAAGCCCCUGAUAUUGAGAAUGAGGAGAAUAAUGAUGUUGAUAAUGUGCCUGCGUUUCGAGAAUUCACAUUGGAGCAACUCAAGAAUGCAACAUCUGGAUUUGCAGUUGAGAAUAUUGUUUCUGAGCAUGGAGAGAAAGCUCCCAAUGUUGUUUAUAGAGGGAAGUUAGAGAAUCACAGGAGAAUCGCCGUUAAACGUUUCAAUCGAAUGGCUUGGCCUGAUUCACGACAAUUUUUGGUAAAUAAUCUUAAUCAAGUUUGCACUUUAGAUAAGCUUUGCUUUCCAUUUCUUUCGUUGAUUGUAACUUGGGGAUGUUUUCUUCUGUAUCUAUAG	MGCQGSKLMPCCWDSQFKAAVLEAPDIENEENNDVDNVPAFREFTLEQLKNATSGFAVENIVSEHGEKAPNVVYRGKLENHRRIAVKRFNRMAWPDSRQFLVNNLNQVCTLDKLCFPFLSLIVTWGCFLLYLU
A07G012990.3:A07:+:24459597:24460370	dORF	A07	24459597	24460370	+	3.1271e-05	AUGAAAAGUAAGGGCGACACAAAGGGGCAGAAGACAAUCACAAAAACUGCAAGGAAAUUGCCACAAAAAGGUAAUAGGGCCAAUGAAAAGUCACUGGCAGUUCGAAUGUCACUGCGUUCACGGAAGGAUAAAAAGGGUGCUGCUGCUGUGCCACUGCGCCGAUCACCUAGGAAAAUAAAAUACAUUUCUUUGCAAAAGAAAAAGCCUGGUAGGUGCAAGAAAGGCAAAAAGAAGUCAAAGAAGAAAGCAACUAAGAAGAUAAAGGAAAUUACUUGGCAGAGGAAGAGGACAAGGGCUUACCAUAGUUACUGGCUUAAUGGUCUUCGGUUGUCUAGUAAGCCAAAUGAUGAGCGGGUGAUGCAAUUUCAAAGAAAAAUGGUUUUUGAUCCUUCCGAGCAU…	MKSKGDTKGQKTITKTARKLPQKGNRANEKSLAVRMSLRSRKDKKGAAAVPLRRSPRKIKYISLQKKKPGRCKKGKKKSKKKATKKIKEITWQRKRTRAYHSYWLNGLRLSSKPNDERVMQFQRKMVFDPSEHKIVSPDPPRCFLCCESGYSSNSNYIACEICEEWFHGDAYGLNSENKSKIIGFRCHVCRKTILPVCPNMMATRVDEISIGU
A09G020540.1:A09:+:76743282:76745182	internal_ORF	A09	76743282	76745182	+	3.12204e-05	AUGAUACCGAAGACCCAAGUUUGGUUAUUGCCGCUGCUGAGCAGCAGAAGCUUGAAAAGCCCAAGAAAGCUACUGCUUCCGCCCCAGCUCAAGCUCAGCCGGCUAAGCCUGCUAAGUUCCCUUCCAAGCCAUCUCCUCCUGCUCAAGCUGGUCGUGGUGCUGGACGUGGAGGAGGCCGUGGAUAUGGUGGAAGAGGGUUCAAUCGUGAUUCCAAUGUCAAUGAUAACUCCAAUGCAUUUUCAGGAGGGUACAGACCUUCUGAAGAGGGAGAAGAAAGGAAGCAAACUGAAAGGCGUGGAGGAUAUGGUGGGCCUCGAGGUUCUUUCCGUGGAGGACACCGUGGUGGUUUUAAUGAUGGAGAAUCUGGAGAGGGGGAGCGCCCUCGCAGGAUGUAUGAUC…	MIPKTQVWLLPLLSSRSLKSPRKLLLPPQLKLSRLSLLSSLPSHLLLLKLVVVLDVEEAVDMVEEGSIVIPMSMITPMHFQEGTDLLKREKKGSKLKGVEDMVGLEVLSVEDTVVVLMMENLERGSALAGCMIAVVGQDVGNLNVMVLDVVIGVVLLMELLRRPKKMSLRMKRMLALRSSLERKMPWMLARRMLQMKLRRKSQKTRRU
A06G015590.1:A06:+:110236373:110237227	dORF	A06	110236373	110237227	+	3.11823e-05	AUGGAUUUCCCACCCGGGUUUGAAGAAAGCAAGGACCAAGUGUGUAAGUUGAAGAAGUCCUUGUAUGGGCUGAAACAAUCUCCACGGGCGUGGUUCAGCCGAUUUGCAAAAGCUAUGACCAGCAGAAAUUACAUUCAAGGGCAGGUAGAUCACACCAUGUUCUACAAGCACUCGGAAAAGGGAAAAUGCUGCAUCCUCAUCGUUUAUGUGGACGAUAUAAUAUUAACAGGAGAUAACUCAAGCGAAAUUGUGAGGUUGAAAGAAUUCCUUGGUAUAGAGUUCGAGCUUAAAGACUUGGGGAAUCUUAAAUACUUUCUUGGUAUGGAGGUAGCAAGGUCCCAAACAGGUAUUUCCAUCUCCCAAAAGAAAUAUGUUUUUGAUCUAUUGUUAGAAGUUGGU…	MDFPPGFEESKDQVCKLKKSLYGLKQSPRAWFSRFAKAMTSRNYIQGQVDHTMFYKHSEKGKCCILIVYVDDIILTGDNSSEIVRLKEFLGIEFELKDLGNLKYFLGMEVARSQTGISISQKKYVFDLLLEVGLMGCKPAETPMEFNLKLGTDEDGEEIDRGRYQRLVGRLIYLSHTCPDITFSVSVISQYMHAPREKHLEAAYRILRYLKGTPGKGLHFKKTANQNVEVYTDADWAGSVNDRRSTSGYCSYVWGNLVTWRSKKQSVVARSSAEEFGYKDLWGNU
D06G015320.2:D06:-:51380268:51381279	dORF	D06	51380268	51381279	-	3.11789e-05	AUGGUUUCUGAGAAACAGCGCAAAGAAUCUGCUCCUCCCGUGAUUGUACCUGAGAAUGGCUCAGAGAAAACUAUGUAUUACUUGGCUGAAGCAACAUAUCCCUUUUCUGCUUCAUCUGAGAAGGAACUGAGCUUGUCAAUAGGUGACUUUGUUGUUGUGCGAAAGGUAAGUCCAACUGGAUGGUCAGAAGGAGAAUGCAAGGGCAAAGCAGGGUGGUUUCCAUCAGCUUAUGUUGAGAAGCGCCAGAGACUUCCAUCGAGUAAUCCAGCUGGUGAAGUCUAUUGA	MVSEKQRKESAPPVIVPENGSEKTMYYLAEATYPFSASSEKELSLSIGDFVVVRKVSPTGWSEGECKGKAGWFPSAYVEKRQRLPSSNPAGEVYU
D05G023960.5:D05:-:21787569:21788387	dORF	D05	21787569	21788387	-	3.11216e-05	AUGAUACGUGGCCUUUUAUUUUGCAGGUUGAUAAGAAUGUGGAAGUCCAUGCUUAGCUGUCAUCAGAAACAGUUCCAGGCCAUAAUGGAGACCAAAGUUCGAUCUUUAAGAGCAAAUACCGGUUUUGAAAGAGAUUCGGGUUUGAAAGCUACCAUUGAGCUUGAGAUGGAGCUUUUGGACUGGUGCACUCGCUUUAAUAAUUGGAUUAACACCCAAAAGGCAUAUGUUGGGUCCUUGUACGAGUGGCUCAUGAGAUGCAUUCAACGCGAACAGGAAAUGACUGCUGAUGGAGUUGCUCCUUUCUCUCCAGGCCGAGUUGGGGCACCGCCGAUUUUUGUGAUUUGCAAUGAUUGGUACCAAGCGAUGGAUAGAAUUUCAGAAAGAGGUGUAGCAAAUGCC…	MIRGLLFCRLIRMWKSMLSCHQKQFQAIMETKVRSLRANTGFERDSGLKATIELEMELLDWCTRFNNWINTQKAYVGSLYEWLMRCIQREQEMTADGVAPFSPGRVGAPPIFVICNDWYQAMDRISERGVANAMQNFASSLHQLWERQDEEQRRRTRAQYLSKDFEKRLRELRLQRQRMEQEQDSLDKTAVSKVPSESGVSPLDDLKVDLDSMRKKLEEERIRHKDAIKLVHDAASSSLQAGLVPIFEALGNFSSEVLKAHEQVRLENTAVSU
D05G023960.8:D05:-:21787569:21788387	dORF	D05	21787569	21788387	-	3.11216e-05	AUGAUACGUGGCCUUUUAUUUUGCAGGUUGAUAAGAAUGUGGAAGUCCAUGCUUAGCUGUCAUCAGAAACAGUUCCAGGCCAUAAUGGAGACCAAAGUUCGAUCUUUAAGAGCAAAUACCGGUUUUGAAAGAGAUUCGGGUUUGAAAGCUACCAUUGAGCUUGAGAUGGAGCUUUUGGACUGGUGCACUCGCUUUAAUAAUUGGAUUAACACCCAAAAGGCAUAUGUUGGGUCCUUGUACGAGUGGCUCAUGAGAUGCAUUCAACGCGAACAGGAAAUGACUGCUGAUGGAGUUGCUCCUUUCUCUCCAGGCCGAGUUGGGGCACCGCCGAUUUUUGUGAUUUGCAAUGAUUGGUACCAAGCGAUGGAUAGAAUUUCAGAAAGAGGUGUAGCAAAUGCC…	MIRGLLFCRLIRMWKSMLSCHQKQFQAIMETKVRSLRANTGFERDSGLKATIELEMELLDWCTRFNNWINTQKAYVGSLYEWLMRCIQREQEMTADGVAPFSPGRVGAPPIFVICNDWYQAMDRISERGVANAMQNFASSLHQLWERQDEEQRRRTRAQYLSKDFEKRLRELRLQRQRMEQEQDSLDKTAVSKVPSESGVSPLDDLKVDLDSMRKKLEEERIRHKDAIKLVHDAASSSLQAGLVPIFEALGNFSSEVLKAHEQVRLENTAVSU
A02G003080.1:A02:-:3555482:3555757	dORF	A02	3555482	3555757	-	3.11188e-05	AUGAAUCCGGAGGCGGUUGCUGCUGCUGCUGUGGCGGCCAUACUGGCUGACCGGCAUAAGGGCCAGACUUUUGGCCAUAAAAGUUGGGAUCCAUCACCGGCUUACCUACAGUCAUACCCGGAGCACCAGCCUGGGGAGCAAGCUGAGGCGGCAUGUAGUAGUAAGGAAGACCAUCAGCCAGUCCUUCAACUCUCGGAACAGAUGCGAGAACCUCAUCUUUUAUAUCCUCUCUCGGGACGAUAUCAACCAGAAAAUCGAAUAUAUCGGUCCUCGUAA	MNPEAVAAAAVAAILADRHKGQTFGHKSWDPSPAYLQSYPEHQPGEQAEAACSSKEDHQPVLQLSEQMREPHLLYPLSGRYQPENRIYRSSU
D09G012840.2:D09:-:40478927:40479410	uORF	D09	40478927	40479410	-	3.10922e-05	AUGUUUGGUGUUUUCAAGGUCUCCAUGGAGAGUGAUAAUGGUGAUGGCAAGUCCAAAAUGGACUAUGAAGUUAUAGAACAGAUUGGAAGAGGAGCUUUCGGAGCUGCUUAUCUUGUUCUUCAUAAACUUGAGAAAAAGAAGUAUGUGUUGAAGAAGAUUCGCCUGGCCAAACAAACAGAGAAGUUCAAACGUACAGCUCACCAAGAGGUCACUUUCCUAUAA	MFGVFKVSMESDNGDGKSKMDYEVIEQIGRGAFGAAYLVLHKLEKKKYVLKKIRLAKQTEKFKRTAHQEVTFLU
D08G009890.1:D08:+:23998733:23998822	dORF	D08	23998733	23998822	+	3.10133e-05	AUGAAAAAUUUCCCUUGUAAAGGGUUUACAAAGACAUUGAUGAUGAUGAUGAUGAUGAUGAUGAUGAUAAUGAUAAUGGUUAAUCCAUAG	MKNFPCKGFTKTLMMMMMMMMMIMIMVNPU
D08G009890.2:D08:+:23998733:23998822	dORF	D08	23998733	23998822	+	3.10133e-05	AUGAAAAAUUUCCCUUGUAAAGGGUUUACAAAGACAUUGAUGAUGAUGAUGAUGAUGAUGAUGAUGAUAAUGAUAAUGGUUAAUCCAUAG	MKNFPCKGFTKTLMMMMMMMMMIMIMVNPU
A04G008860.4:A04:+:67501200:67501544	dORF	A04	67501200	67501544	+	3.08633e-05	AUGGGAUUCAAUGAAGCAGAAAUUCAAGGGAUCAACAAGGGUCAGAGAGCACAACUUCAAGCUCUAAAAACUAAGUUUGAAAUAUUGAGAAUGAAGGAAGGAGAAACUGUCAAUGCUUAUUUGGGAAGAACUCUCUCAAUUUCCAAGAAGAUGAAAGCAUGCGAAGAGAAUGUCAAAGAAGCUGAUAUUACAAGGAAGAUUCUGCGAUCCUUAGUUCCUAAAUUUAAUUAUGUUGUAUGCUCAAUUAAGGAAUCAAACAAUGUUGAGACUCUAACAGUAGUUGAACUUCGGAGCAGUCCAUUGAUUCAUGAACAAGGAAUGAUAGGCCCAAUUGAUGAAGAAUAG	MGFNEAEIQGINKGQRAQLQALKTKFEILRMKEGETVNAYLGRTLSISKKMKACEENVKEADITRKILRSLVPKFNYVVCSIKESNNVETLTVVELRSSPLIHEQGMIGPIDEEU
A04G008860.3:A04:+:67501200:67501544	dORF	A04	67501200	67501544	+	3.08633e-05	AUGGGAUUCAAUGAAGCAGAAAUUCAAGGGAUCAACAAGGGUCAGAGAGCACAACUUCAAGCUCUAAAAACUAAGUUUGAAAUAUUGAGAAUGAAGGAAGGAGAAACUGUCAAUGCUUAUUUGGGAAGAACUCUCUCAAUUUCCAAGAAGAUGAAAGCAUGCGAAGAGAAUGUCAAAGAAGCUGAUAUUACAAGGAAGAUUCUGCGAUCCUUAGUUCCUAAAUUUAAUUAUGUUGUAUGCUCAAUUAAGGAAUCAAACAAUGUUGAGACUCUAACAGUAGUUGAACUUCGGAGCAGUCCAUUGAUUCAUGAACAAGGAAUGAUAGGCCCAAUUGAUGAAGAAUAG	MGFNEAEIQGINKGQRAQLQALKTKFEILRMKEGETVNAYLGRTLSISKKMKACEENVKEADITRKILRSLVPKFNYVVCSIKESNNVETLTVVELRSSPLIHEQGMIGPIDEEU
A04G008860.5:A04:+:67501200:67501544	dORF	A04	67501200	67501544	+	3.08633e-05	AUGGGAUUCAAUGAAGCAGAAAUUCAAGGGAUCAACAAGGGUCAGAGAGCACAACUUCAAGCUCUAAAAACUAAGUUUGAAAUAUUGAGAAUGAAGGAAGGAGAAACUGUCAAUGCUUAUUUGGGAAGAACUCUCUCAAUUUCCAAGAAGAUGAAAGCAUGCGAAGAGAAUGUCAAAGAAGCUGAUAUUACAAGGAAGAUUCUGCGAUCCUUAGUUCCUAAAUUUAAUUAUGUUGUAUGCUCAAUUAAGGAAUCAAACAAUGUUGAGACUCUAACAGUAGUUGAACUUCGGAGCAGUCCAUUGAUUCAUGAACAAGGAAUGAUAGGCCCAAUUGAUGAAGAAUAG	MGFNEAEIQGINKGQRAQLQALKTKFEILRMKEGETVNAYLGRTLSISKKMKACEENVKEADITRKILRSLVPKFNYVVCSIKESNNVETLTVVELRSSPLIHEQGMIGPIDEEU
A04G008860.6:A04:+:67501200:67501544	dORF	A04	67501200	67501544	+	3.08633e-05	AUGGGAUUCAAUGAAGCAGAAAUUCAAGGGAUCAACAAGGGUCAGAGAGCACAACUUCAAGCUCUAAAAACUAAGUUUGAAAUAUUGAGAAUGAAGGAAGGAGAAACUGUCAAUGCUUAUUUGGGAAGAACUCUCUCAAUUUCCAAGAAGAUGAAAGCAUGCGAAGAGAAUGUCAAAGAAGCUGAUAUUACAAGGAAGAUUCUGCGAUCCUUAGUUCCUAAAUUUAAUUAUGUUGUAUGCUCAAUUAAGGAAUCAAACAAUGUUGAGACUCUAACAGUAGUUGAACUUCGGAGCAGUCCAUUGAUUCAUGAACAAGGAAUGAUAGGCCCAAUUGAUGAAGAAUAG	MGFNEAEIQGINKGQRAQLQALKTKFEILRMKEGETVNAYLGRTLSISKKMKACEENVKEADITRKILRSLVPKFNYVVCSIKESNNVETLTVVELRSSPLIHEQGMIGPIDEEU
A05G022850.1:A05:+:22306324:22306539	dORF	A05	22306324	22306539	+	3.08571e-05	AUGAAUUCAGGAUGGUCUGAUGCUGUAAAAACCUAUAUAGUUUGUGUUUUUUAUUACGAAUCACGAAGAGAAGUUGUUGAAGCUAAGGACGAGAAGUAUAAGAUUAAGGAUUUUGUUAUGUUUAUGGCACAUGAAAAGCAACCGCCUUGUACCUUUGUUAACUACUGCAAGAAUUCAACAACUUGUGACUUUGAGGGUUUGUUAGAAAUUGAUUAA	MNSGWSDAVKTYIVCVFYYESRREVVEAKDEKYKIKDFVMFMAHEKQPPCTFVNYCKNSTTCDFEGLLEIDU
A09G001630.3:A09:+:3927783:3928942	odORF	A09	3927783	3928942	+	3.07714e-05	AUGGAAGACUAUUGCAAUCUGCAUUUUUGGGCCAAGUAUGUGAUGAAAACGGACGAUGAUGCCUUUGUUCGAGUGGAUGAAGUGUUGGGUACUAUAAGUAAAGAAAAUGUGAAGCAUGGGCUGCUUUAUGGUCUUAUAAACUAUGAUGCUCAACCUCAUAGGAAUGCUGACAGUAAAUGGUACAUCAGUCCUGAGGAAUAUCCGGAAAAGACUUACCCUCCUUGGGCACAUGGCCCUGGUUAUGUGGUCUCAAACGACAUAGCUAAAGUUGUAUAUACAAAGCACAAAGAAGGAUCUUUACGAAUGUUUAAGCUGGAGGAUGUGGCAAUGGGGAUAUGGAUAGCAGAGAUGAAAAAGGAAGGUUUCAAAGUGUAUUACAAGGAUGAAAAUAGGGUGUAC…	MEDYCNLHFWAKYVMKTDDDAFVRVDEVLGTISKENVKHGLLYGLINYDAQPHRNADSKWYISPEEYPEKTYPPWAHGPGYVVSNDIAKVVYTKHKEGSLRMFKLEDVAMGIWIAEMKKEGFKVYYKDENRVYNEGCNDGFVVAHYQSPREMLCPWQKLQAEGVAKCCNU
A13G012870.2:A13:-:85644563:85644964	dORF	A13	85644563	85644964	-	3.0712e-05	AUGAACAUGGCUAGAGUAGCCAUCAGUUUUAACAAAGGUGGUAUAAAAAUGCAGGUUUUGAAUGUAUUGCUGAGAUUUGCAUGGUUGCAAACUGUCUUGGAUCUAAGUUUAUCAUUGCAUAGAGAAACAUUGAUUGCUAUUGUUGCCAGUCUAGAGAUAAUUCGUCGUGGGAUAUGGAAUUUCUUCAGGUUAGAGAAUGAACAUUUAAAUAACGUGGGCAAAUUUCGUGCAUUCAAAUCAGUGCCACUACCUUUCUACAACGAUGAGGAUGAAGACCGGAUUGAUUAG	MNMARVAISFNKGGIKMQVLNVLLRFAWLQTVLDLSLSLHRETLIAIVASLEIIRRGIWNFFRLENEHLNNVGKFRAFKSVPLPFYNDEDEDRIDU
D07G007000.1:D07:+:7712576:7714290	odORF	D07	7712576	7714290	+	3.07054e-05	AUGAGGCUGAUGAAGAGGAUUUUGAUGGUGAUGAAGAGGGAAAAGAUGAUGACGAGGAUGAUGAUGACGAUGACGAAGAUGACGAUAAUGAUAACUAAAUUUGCUGCUGGCCUUUUAAUCAUACUUGUUGCUUACCUUGCUUUAAGUAAGAACUUAGUGUAA	MRLMKRILMVMKREKMMTRMMMTMTKMTIMITKFAAGLLIILVAYLALSKNLVU
A04G011500.1:A04:-:79090695:79090781	uORF	A04	79090695	79090781	-	3.06153e-05	AUGAACGCUCAUGUCAACGGCGAAGAAGACGAUGAGGAGGAGAUUGAAGCUGUUGCUCAUUCCGCCGACGCCUUCGACAAAGAUUAA	MNAHVNGEEDDEEEIEAVAHSADAFDKDU
A04G011500.2:A04:-:79090695:79090781	uORF	A04	79090695	79090781	-	3.06153e-05	AUGAACGCUCAUGUCAACGGCGAAGAAGACGAUGAGGAGGAGAUUGAAGCUGUUGCUCAUUCCGCCGACGCCUUCGACAAAGAUUAA	MNAHVNGEEDDEEEIEAVAHSADAFDKDU
A11G009260.1:A11:+:8236343:8236779	dORF	A11	8236343	8236779	+	3.0505e-05	AUGACUGAAUCUAACACCGAUACUCCUACUGAACGGAUUCUUUCACGUGAAGAUGCUGAAUGCUGCAUCUGCCUUUCUGCUUAUGAAGAUGGGACCGAGUUGCGCGAACUUCCUUGCGAUCACCAUUUCCAUUGCAACUGUAUAGACAAGUGGUUGUAUAUCAAUGCUACAUGUCCUCUCUGCAAGUUCAACAUUCUAAAGGGGAGCGAAGAGGUUUAG	MTESNTDTPTERILSREDAECCICLSAYEDGTELRELPCDHHFHCNCIDKWLYINATCPLCKFNILKGSEEVU
A11G009260.2:A11:+:8236343:8236779	dORF	A11	8236343	8236779	+	3.0505e-05	AUGACUGAAUCUAACACCGAUACUCCUACUGAACGGAUUCUUUCACGUGAAGAUGCUGAAUGCUGCAUCUGCCUUUCUGCUUAUGAAGAUGGGACCGAGUUGCGCGAACUUCCUUGCGAUCACCAUUUCCAUUGCAACUGUAUAGACAAGUGGUUGUAUAUCAAUGCUACAUGUCCUCUCUGCAAGUUCAACAUUCUAAAGGGGAGCGAAGAGGUUUAG	MTESNTDTPTERILSREDAECCICLSAYEDGTELRELPCDHHFHCNCIDKWLYINATCPLCKFNILKGSEEVU
A11G009260.3:A11:+:8236343:8236779	dORF	A11	8236343	8236779	+	3.0505e-05	AUGACUGAAUCUAACACCGAUACUCCUACUGAACGGAUUCUUUCACGUGAAGAUGCUGAAUGCUGCAUCUGCCUUUCUGCUUAUGAAGAUGGGACCGAGUUGCGCGAACUUCCUUGCGAUCACCAUUUCCAUUGCAACUGUAUAGACAAGUGGUUGUAUAUCAAUGCUACAUGUCCUCUCUGCAAGUUCAACAUUCUAAAGGGGAGCGAAGAGGUUUAG	MTESNTDTPTERILSREDAECCICLSAYEDGTELRELPCDHHFHCNCIDKWLYINATCPLCKFNILKGSEEVU
A11G009260.5:A11:+:8236343:8236779	dORF	A11	8236343	8236779	+	3.0505e-05	AUGACUGAAUCUAACACCGAUACUCCUACUGAACGGAUUCUUUCACGUGAAGAUGCUGAAUGCUGCAUCUGCCUUUCUGCUUAUGAAGAUGGGACCGAGUUGCGCGAACUUCCUUGCGAUCACCAUUUCCAUUGCAACUGUAUAGACAAGUGGUUGUAUAUCAAUGCUACAUGUCCUCUCUGCAAGUUCAACAUUCUAAAGGGGAGCGAAGAGGUUUAG	MTESNTDTPTERILSREDAECCICLSAYEDGTELRELPCDHHFHCNCIDKWLYINATCPLCKFNILKGSEEVU
D08G005400.3:D08:-:5941923:5942528	internal_ORF	D08	5941923	5942528	-	3.04759e-05	AUGCAAUUGUUGAAGAAAAGCGGUCUACCUCUCGAGGCAAGCUGUCUUCAUUUACAGGGAACAAAGGAUGGCCUUCUGGUUCAGGGGCUGGAUACAGAAAUGAUGGAGCAAGAGGGAGGGGAAACUAUGGUGGUGGUGGUGGCAGGGGCUACAGCCGGGGUGAGUUUGGAAACAGGAGCAACAACCGAGGAGGGUAUUCCAACCGCAGAGGUGAUGGAUAUCAAAGGGGUGACAUGGGGAGUAAUGGUGGCAGCCGCAUGA	MQLLKKSGLPLEASCLHLQGTKDGLLVQGLDTEMMEQEGGETMVVVVAGATAGVSLETGATTEEGIPTAEVMDIKGVTWGVMVAAAU
A09G018250.1:A09:-:74413311:74413499	dORF	A09	74413311	74413499	-	3.0416e-05	AUGCCUAGUUUAUGUAACAUGUAUUAUAAAUAUUUUAUGGUUAAAUUAAAACUUCAAUACGAUCCUAAUAUUACAAAGUUUGAGUGGUCUUUCUCCAUUUUUGUCUAUGUUUAUUCUUUUAUCAUAGUUUAUGCACAUGACUCAUGCACCCAAAUUGUUUUAAAUAUUUUAGAAGAUACAGUCAAGUAA	MPSLCNMYYKYFMVKLKLQYDPNITKFEWSFSIFVYVYSFIIVYAHDSCTQIVLNILEDTVKU
A09G018250.3:A09:-:74413311:74413499	dORF	A09	74413311	74413499	-	3.0416e-05	AUGCCUAGUUUAUGUAACAUGUAUUAUAAAUAUUUUAUGGUUAAAUUAAAACUUCAAUACGAUCCUAAUAUUACAAAGUUUGAGUGGUCUUUCUCCAUUUUUGUCUAUGUUUAUUCUUUUAUCAUAGUUUAUGCACAUGACUCAUGCACCCAAAUUGUUUUAAAUAUUUUAGAAGAUACAGUCAAGUAA	MPSLCNMYYKYFMVKLKLQYDPNITKFEWSFSIFVYVYSFIIVYAHDSCTQIVLNILEDTVKU
A09G018250.2:A09:-:74413311:74413499	dORF	A09	74413311	74413499	-	3.0416e-05	AUGCCUAGUUUAUGUAACAUGUAUUAUAAAUAUUUUAUGGUUAAAUUAAAACUUCAAUACGAUCCUAAUAUUACAAAGUUUGAGUGGUCUUUCUCCAUUUUUGUCUAUGUUUAUUCUUUUAUCAUAGUUUAUGCACAUGACUCAUGCACCCAAAUUGUUUUAAAUAUUUUAGAAGAUACAGUCAAGUAA	MPSLCNMYYKYFMVKLKLQYDPNITKFEWSFSIFVYVYSFIIVYAHDSCTQIVLNILEDTVKU
A03G013390.4:A03:+:86422652:86422918	dORF	A03	86422652	86422918	+	3.04047e-05	AUGAUUUGUGCUGUUUGUGAUGUUCAGCUUGUGAGCUCAGCACUGAAAGAACCGUGCUUGGAGUUCGAGCUGUUAGAUCCGGUAAUUGUUAAACGACGAGUGAUCCCAUCAUUUCCUGCAGCAGGGGAGAAAGGCAGGACGCUGGAGGAUGAAGAUUUGGUUCCCUCAGCACUUAUUAAGUUCAAGCCUGUUGAAACUGAUUCUGUCGUCUUCACUGGCCUUUCUAAUGAGCUCCUGGAAAUCAGUGAGCCCCUUGUAACUAAUUGA	MICAVCDVQLVSSALKEPCLEFELLDPVIVKRRVIPSFPAAGEKGRTLEDEDLVPSALIKFKPVETDSVVFTGLSNELLEISEPLVTNU
A03G013390.2:A03:+:86422652:86422918	dORF	A03	86422652	86422918	+	3.04047e-05	AUGAUUUGUGCUGUUUGUGAUGUUCAGCUUGUGAGCUCAGCACUGAAAGAACCGUGCUUGGAGUUCGAGCUGUUAGAUCCGGUAAUUGUUAAACGACGAGUGAUCCCAUCAUUUCCUGCAGCAGGGGAGAAAGGCAGGACGCUGGAGGAUGAAGAUUUGGUUCCCUCAGCACUUAUUAAGUUCAAGCCUGUUGAAACUGAUUCUGUCGUCUUCACUGGCCUUUCUAAUGAGCUCCUGGAAAUCAGUGAGCCCCUUGUAACUAAUUGA	MICAVCDVQLVSSALKEPCLEFELLDPVIVKRRVIPSFPAAGEKGRTLEDEDLVPSALIKFKPVETDSVVFTGLSNELLEISEPLVTNU
A06G008030.1:A06:-:20237629:20237822	internal_ORF	A06	20237629	20237822	-	3.03825e-05	AUGUGGGAUUUUGAUGGCGGUGUUGGUGAUGCAAUUGAUGGUGUUAGCGGUGAGCUGCACGGUCCAUCACUGUUGGAGAGAGGCGACUGCGAAGAAAAGGAGCAGGAGGUUAGCGAGGGUGCAAGAGGAAUCCAUGGCGAAUGCGGCCAGGAUUGCGGAGAUUAA	MWDFDGGVGDAIDGVSGELHGPSLLERGDCEEKEQEVSEGARGIHGECGQDCGDU
A05G007310.2:A05:-:6681558:6682952	uORF	A05	6681558	6682952	-	3.03817e-05	AUGUUUAAAAGUUUUAUUCUUCUUUUUUUUGGCAUUAGGCACUUGUAUCGAAUGAUAAUUCAGUUGCAAGGUGCAUACAAUGUUAUCUUAGUUCGGUUAAAAUGGAACUGGCGAUUUUUCCCCAUCUGUUUGAUUAUGAAACGUGGUUUUUAUCUUUCCAUAAAUGUUUUUUUCUCUUCGUUUCUUUUUCUUUUUUUUCAGAAGAGAAAACUUUCCGAAAUGGAUGACAUAAAUCGAGAUCAAGAAGAGAAAUUUGUGAAUUAUGUGCGUGCUGCAGAGGAAUUGAUUCAGCAUCUGAAGAGUGAAAAUGACAAGCUGUAUGCAGAAGUUAAUGAAUUGAGAAGUGAAGUGGCCUCUAAAAUGCAUGCAAUUUUAAGUUUCUCAUUUGGCCUUUAUGGU…	MFKSFILLFFGIRHLYRMIIQLQGAYNVILVRLKWNWRFFPICLIMKRGFYLSINVFFSSFLFLFFQKRKLSEMDDINRDQEEKFVNYVRAAEELIQHLKSENDKLYAEVNELRSEVASKMHAILSFSFGLYGKIU
D01G020240.2:D01:+:58881710:58882398	ouORF	D01	58881710	58882398	+	3.02491e-05	AUGGGCAGCGAUGAUUGGGGAAGUUGUUCAGACAAUGAGGAUUAUCUUCAAGACAGAAAUGAGGACGAUGAUGAAGAGGAUUGUUACUCAUCUGGGUUCUUAUCCAAAUUACAGUUUAGGAAAGAUAUCUCAAAGGCUCGAUGGGUUGAUGACUUGGCUAUGGCUGAGGGUGUUGAAAAGAAGGGUAAGAUGUGGGUGACUAUGGGGAUAGUUCGCAAUGGCAACACAUAUUGCUCCAUUGAGGAAACUCUGGGCGUUGCACGUUUUAGAUGGAAAUGA	MGSDDWGSCSDNEDYLQDRNEDDDEEDCYSSGFLSKLQFRKDISKARWVDDLAMAEGVEKKGKMWVTMGIVRNGNTYCSIEETLGVARFRWKU
D13G024560.1:D13:+:62525944:62526048	dORF	D13	62525944	62526048	+	3.023e-05	AUGAUUUGGUAUCAGAGUAUCAACAGUAUCAAGAUGCAACAGUUGAUGAAGAAGAAGAGUAUGAAGAAGAAGGAGCUGAAUAUGAAUGAGAAAAUUAAUAUUUGA	MIWYQSINSIKMQQLMKKKSMKKKELNMNEKINIU
D11G014560.1:D11:+:14019952:14021020	odORF	D11	14019952	14021020	+	2.99923e-05	AUGCUGAACAACCAAAGCCACAAUAUCAUUAUCAGCAGCAGCAACUGCCAAAACAAGGUCGCAUCCCAUAUAAUGCUGUUAAUGAAGAUUCAUAUGGCCGAGGUAGGGGUCGUGGUAGAGGCAGAGGGAGGGGGUGGAGUUGGGGCAGGGGUGGCUAUGGAAAUUAUCAAGAUAAUGGUGGAUAUUCAAACUGGGGCAGAGGUGGAGGGCGAGGAAGAGGUUGGGGUUAUCGUGGUGCUGGUUAUGAAAGAGGUAGAGGUGGAGGUGGUAGAGGCUUUAGCCGUGGCCGUGGGAGGAUGGGUGGUGGUGGUCGCUCGAGGGGUGGUGGCUACUGAAAGCAUAAUCAAAGACGGAUAA	MLNNQSHNIIISSSNCQNKVASHIMLLMKIHMAEVGVVVEAEGGGGVGAGVAMEIIKIMVDIQTGAEVEGEEEVGVIVVLVMKEVEVEVVEALAVAVGGWVVVVARGVVATESIIKDGU
D11G014560.2:D11:+:14019952:14021020	odORF	D11	14019952	14021020	+	2.99923e-05	AUGCUGAACAACCAAAGCCACAAUAUCAUUAUCAGCAGCAGCAACUGCCAAAACAAGGUCGCAUCCCAUAUAAUGCUGUUAAUGAAGAUUCAUAUGGCCGAGGUAGGGGUCGUGGUAGAGGCAGAGGGAGGGGGUGGAGUUGGGGCAGGGGUGGCUAUGGAAAUUAUCAAGAUAAUGGUGGAUAUUCAAACUGGGGCAGAGGUGGAGGGCGAGGAAGAGGUUGGGGUUAUCGUGGUGCUGGUUAUGAAAGAGGUAGAGGUGGAGGUGGUAGAGGCUUUAGCCGUGGCCGUGGGAGGAUGGGUGGUGGUGGUCGCUCGAGGGGUGGUGGCUACUGAAAGCAUAAUCAAAGACGGAUAA	MLNNQSHNIIISSSNCQNKVASHIMLLMKIHMAEVGVVVEAEGGGGVGAGVAMEIIKIMVDIQTGAEVEGEEEVGVIVVLVMKEVEVEVVEALAVAVGGWVVVVARGVVATESIIKDGU
A11G004100.1:A11:+:3484182:3485089	odORF	A11	3484182	3485089	+	2.9886e-05	AUGUCGAAGCAAUUAACCAAGGAGGCCGAAAGGUAUAUUGAAGAUUUCAUUUCAAAUGUUGAAGACACAGAUAUUUCAUCAUUAGAUGGGGACAGGAGUGAUACUAAUUCAAGUAUAUGGGGGAUAACAAAGACACCAAAUUUCCAGAGUCCAGCAGUGUUUAAAUCCGUCCCUGUCGAAAUGGAUGGUGUAAUGCUUCCUUGGUUACAGUGGGAGACUUCUAAUGAUGCUUCUCCAUCAUUGUUUGAGAAUAAACCCGAUCUUUCUCAGGAAGCACCCAGUAUUCAAGAUCUGAGCAACCAAUUUAGGAGCAGCAAUGGGAGUUGGAGCCCAGCAUUUAGCGAUUGCCCUUCAGUAAGUAUUGGAGAAGAUAGAGGAACUAAAUUUGGAGAACAAGGA…	MSKQLTKEAERYIEDFISNVEDTDISSLDGDRSDTNSSIWGITKTPNFQSPAVFKSVPVEMDGVMLPWLQWETSNDASPSLFENKPDLSQEAPSIQDLSNQFRSSNGSWSPAFSDCPSVSIGEDRGTKFGEQGRYHNQTQSSSIGAKTSQFDVSDYLNTKGNEAFLHEIWCQRRRISSGGLLLCNHIMFU
A07G005270.5:A07:-:6028005:6028875	dORF	A07	6028005	6028875	-	2.98758e-05	AUGAUUGACCCGCAAUAUAUCGUUCCCUUCUAUAAGGCAUUCAAUGGCAAGAAAUGGGAGAAGUUCAACAGUGAAAAGGUUGCGUCUAUUGCAUUUGCUAGGAUCCAGGGAAAGGCUGCUCUUAUUACUCAUUUCCAGAAUUCGAGCUUGAUGAAUGAAGAUAAACGAUGUCGCCCUAUUCUUUUUCACACUAAUGGCCCAAAUGCUGGUGAUCAGGAGCCAUUUCCUAUGGGUACCAAUAUUCGACCAAGACCAAGGAGAGCUCGAACAACUAGCAAUGACGAGAGCCACUGCCAAGGUAGUUCUUCAACUUUAGCUAACACAGAGGAAUUUCCCAAUGGGGUCGACUCAUUGUUGGUUUCUUCCAAAGAUUCUGAUUGA	MIDPQYIVPFYKAFNGKKWEKFNSEKVASIAFARIQGKAALITHFQNSSLMNEDKRCRPILFHTNGPNAGDQEPFPMGTNIRPRPRRARTTSNDESHCQGSSSTLANTEEFPNGVDSLLVSSKDSDU
A07G005270.9:A07:-:6028005:6028875	dORF	A07	6028005	6028875	-	2.98758e-05	AUGAUUGACCCGCAAUAUAUCGUUCCCUUCUAUAAGGCAUUCAAUGGCAAGAAAUGGGAGAAGUUCAACAGUGAAAAGGUUGCGUCUAUUGCAUUUGCUAGGAUCCAGGGAAAGGCUGCUCUUAUUACUCAUUUCCAGAAUUCGAGCUUGAUGAAUGAAGAUAAACGAUGUCGCCCUAUUCUUUUUCACACUAAUGGCCCAAAUGCUGGUGAUCAGGAGCCAUUUCCUAUGGGUACCAAUAUUCGACCAAGACCAAGGAGAGCUCGAACAACUAGCAAUGACGAGAGCCACUGCCAAGGUAGUUCUUCAACUUUAGCUAACACAGAGGAAUUUCCCAAUGGGGUCGACUCAUUGUUGGUUUCUUCCAAAGAUUCUGAUUGA	MIDPQYIVPFYKAFNGKKWEKFNSEKVASIAFARIQGKAALITHFQNSSLMNEDKRCRPILFHTNGPNAGDQEPFPMGTNIRPRPRRARTTSNDESHCQGSSSTLANTEEFPNGVDSLLVSSKDSDU
A07G004640.1:A07:-:5402903:5403297	internal_ORF	A07	5402903	5403297	-	2.98457e-05	AUGGAGUUCUCAUUAAUGGGAAAGGACCCUACCGGUAUAACUCAACUCUUGUACCUAAUGGUAUUGAAUAUGAAACCAUUAAUGUUGAUCCAGGCAAAACUUAUCGCUUUCGAGUGA	MEFSLMGKDPTGITQLLYLMVLNMKPLMLIQAKLIAFEU
A07G004640.2:A07:-:5402903:5403297	internal_ORF	A07	5402903	5403297	-	2.98457e-05	AUGGAGUUCUCAUUAAUGGGAAAGGACCCUACCGGUAUAACUCAACUCUUGUACCUAAUGGUAUUGAAUAUGAAACCAUUAAUGUUGAUCCAGGCAAAACUUAUCGCUUUCGAGUGA	MEFSLMGKDPTGITQLLYLMVLNMKPLMLIQAKLIAFEU
A01G019010.5:A01:-:112854367:112854459	dORF	A01	112854367	112854459	-	2.98323e-05	AUGAAGGAACUACCUGAAAUGGAUGAGGCUGUUGCACAAUGGUGUAAAGAUCUGUUUGUGGAGAAGGUGAGUAUUACUCAUCUAGUGUUGUAG	MKELPEMDEAVAQWCKDLFVEKVSITHLVLU
D04G010350.1:D04:-:31632932:31633024	odORF	D04	31632932	31633024	-	2.97315e-05	AUGUAUUUGUAUUCCAUUAUCGCUGAUGAUCACUUUAAUUUCUCUGAUAUUUUUGUUGCUUACAUUUAUGGGUUUACUUUGCUUGAUAAGUAA	MYLYSIIADDHFNFSDIFVAYIYGFTLLDKU
A01G001380.2:A01:-:1228772:1228885	dORF	A01	1228772	1228885	-	2.96748e-05	AUGACUAUGACAUGUGAAAUGGAUAGAUCAAGUCAUAUUUGUCAUAAUAAUACUCUAUUUAUUUUGCAGGAAGUUUCUAUAGCUCGUGAAACUACAGUUUUGGAAGGUGUAUAG	MTMTCEMDRSSHICHNNTLFILQEVSIARETTVLEGVU
A01G001380.3:A01:-:1228772:1228885	dORF	A01	1228772	1228885	-	2.96748e-05	AUGACUAUGACAUGUGAAAUGGAUAGAUCAAGUCAUAUUUGUCAUAAUAAUACUCUAUUUAUUUUGCAGGAAGUUUCUAUAGCUCGUGAAACUACAGUUUUGGAAGGUGUAUAG	MTMTCEMDRSSHICHNNTLFILQEVSIARETTVLEGVU
A11G017650.6:A11:-:22578899:22580108	dORF	A11	22578899	22580108	-	2.9624e-05	AUGCGGAAGAAAAACCUUAUUGUGAAUCUUAUACGUUCAUGUAGAGAGAAGGAGAUGAAGUUUCUAGUGAGAACUUUGGUCAGGAAUUUGCGAAUAGGAGCAAUGAUGAAAACUGUUCUUCCUGCAUUGGCUCAAGCAGUUGUCAUGAAUUCCUCUCGUGCUCUUUGUCAUGAAGGGACAGCAGAUUGUCUAAAAGAAAAGCUCCAGGAACUUUCUACAGCAGUAACCGAAGCAUAUAAUGUACUUCCAAAUUUGGUAACUGCCUAUACAUUUUAUAUCAAAGUUCUUCAACUUUAUGUUUUUCUUCUAUUUCUUUUAAGUUCCUGA	MRKKNLIVNLIRSCREKEMKFLVRTLVRNLRIGAMMKTVLPALAQAVVMNSSRALCHEGTADCLKEKLQELSTAVTEAYNVLPNLVTAYTFYIKVLQLYVFLLFLLSSU
A10G016780.1:A10:-:93130315:93131062	dORF	A10	93130315	93131062	-	2.96096e-05	AUGGUGGUUCUAGAAGUCAAAGAGUUUACUCAUCAAAUUCUCAAAACUCAGCUGAUAUGGAAGAGAGUGCAGAAGGUGUCACCACCCCGUAGAAAAGUGACCAGAGAAGAAAAACCGGAGAAGAUGGGGAACUGGACCAAGAAAGAUGGAGGAGGAUCUGAUUUGUCAACUCGAAACUCUAUGCAGUCAAAUUCUAAUAAUCACAACAGAACAAAUGAUGUUGGACAUCGACAAUAUAAUCUUGAGCCUCCUACCGAUGGGAAUAUCAAUGCAAUACUUGAGGAAGAAGAGGCUCUAAUUGCAGCUCACAGAAAAGAAAUCGAGGAUACACUGGAGAUUGUUCGUGAAGAAAUGAAGCUUUUGGCAGAGGUGGACCAACCGGGCAGCCGCAUAGACAAC…	MVVLEVKEFTHQILKTQLIWKRVQKVSPPRRKVTREEKPEKMGNWTKKDGGGSDLSTRNSMQSNSNNHNRTNDVGHRQYNLEPPTDGNINAILEEEEALIAAHRKEIEDTLEIVREEMKLLAEVDQPGSRIDNYVTQLSFVLSRKAAGLVSLQARLARFQHRLKEQEILSRKRVPHU
A10G016780.2:A10:-:93130315:93131062	dORF	A10	93130315	93131062	-	2.96096e-05	AUGGUGGUUCUAGAAGUCAAAGAGUUUACUCAUCAAAUUCUCAAAACUCAGCUGAUAUGGAAGAGAGUGCAGAAGGUGUCACCACCCCGUAGAAAAGUGACCAGAGAAGAAAAACCGGAGAAGAUGGGGAACUGGACCAAGAAAGAUGGAGGAGGAUCUGAUUUGUCAACUCGAAACUCUAUGCAGUCAAAUUCUAAUAAUCACAACAGAACAAAUGAUGUUGGACAUCGACAAUAUAAUCUUGAGCCUCCUACCGAUGGGAAUAUCAAUGCAAUACUUGAGGAAGAAGAGGCUCUAAUUGCAGCUCACAGAAAAGAAAUCGAGGAUACACUGGAGAUUGUUCGUGAAGAAAUGAAGCUUUUGGCAGAGGUGGACCAACCGGGCAGCCGCAUAGACAAC…	MVVLEVKEFTHQILKTQLIWKRVQKVSPPRRKVTREEKPEKMGNWTKKDGGGSDLSTRNSMQSNSNNHNRTNDVGHRQYNLEPPTDGNINAILEEEEALIAAHRKEIEDTLEIVREEMKLLAEVDQPGSRIDNYVTQLSFVLSRKAAGLVSLQARLARFQHRLKEQEILSRKRVPHU
A01G002140.2:A01:+:1948195:1948977	dORF	A01	1948195	1948977	+	2.95566e-05	AUGCUCACAGAGCAGCAGUACCAGCAACAGCCAGCUAUCCCAGGGAGCAAGAGUCAAGGUACAACAAAGGAGAAACAUCCAACCUCGAACCCCGAGGUCGGUUCUGCUUCUCAAGAAGCAAGGAAGAGGAAACGGACAGUAACCAAUGGAGACGAAGAACCGGACAACAGUCCACAAUACCACUUGAUCGACGUCUUGGAAAAGAACGGUAAAAUGCUAGUCGCUCAACUCGAAGCUCAAAACACCAACUUACAACAGGAAAGGCAGCAACGUAAAGACCACGCCGAUAGCUUAGUCGCCGUCCUCAACAAGCUCGCUGAUGCUCUAGGGAGGAUCGCCGACAAGUUAUAA	MLTEQQYQQQPAIPGSKSQGTTKEKHPTSNPEVGSASQEARKRKRTVTNGDEEPDNSPQYHLIDVLEKNGKMLVAQLEAQNTNLQQERQQRKDHADSLVAVLNKLADALGRIADKLU
D13G017160.1:D13:-:53231993:53232232	dORF	D13	53231993	53232232	-	2.95095e-05	AUGAGGUGGGGAGAAGAAGAGAAAAUUGGAGUAUUAGUGAAGAAAGAAGAUGUUAAAGCGGCUAUUGAAAAGCUGAUGGAUGAAGGAGAGGAAGGAGAAGAGAGAAGAAAAAGAGCUAAGAGACUUGGAGAGAUGGCAAAUAAGGCUGUUGAGAUAGGGGGAUCUUCUCACCUCCACAUUUCAGGGUUAAUCCAAGAUAUCAGGCAAAGGGCUAAUGAGAGGAAGCAACUUAGCACCUGA	MRWGEEEKIGVLVKKEDVKAAIEKLMDEGEEGEERRKRAKRLGEMANKAVEIGGSSHLHISGLIQDIRQRANERKQLSTU
D06G021970.4:D06:+:65449498:65449801	dORF	D06	65449498	65449801	+	2.94677e-05	AUGCUGCAGGGAAGUGAGAAGCUCCUUGAACUAGUCUCAGAUUACUCCCGAGCUCAAAACCCCUCUGCCGAGAUGAUGGAGGCAUCGAAGGAAUUGGAUGAGCUUCUUCGCAAAGGAUAUGAAAAUGGCAGCGUUAAUGAACAGGCUAUUUCAGAUAUAUGCAUCCAGUUUAAGUUGAAUAAGAUCGAUGUUUUGAAGUGGAGAGAUCUAGUGUAA	MLQGSEKLLELVSDYSRAQNPSAEMMEASKELDELLRKGYENGSVNEQAISDICIQFKLNKIDVLKWRDLVU
D06G021970.5:D06:+:65449498:65449801	dORF	D06	65449498	65449801	+	2.94677e-05	AUGCUGCAGGGAAGUGAGAAGCUCCUUGAACUAGUCUCAGAUUACUCCCGAGCUCAAAACCCCUCUGCCGAGAUGAUGGAGGCAUCGAAGGAAUUGGAUGAGCUUCUUCGCAAAGGAUAUGAAAAUGGCAGCGUUAAUGAACAGGCUAUUUCAGAUAUAUGCAUCCAGUUUAAGUUGAAUAAGAUCGAUGUUUUGAAGUGGAGAGAUCUAGUGUAA	MLQGSEKLLELVSDYSRAQNPSAEMMEASKELDELLRKGYENGSVNEQAISDICIQFKLNKIDVLKWRDLVU
D10G013820.2:D10:+:23681853:23682274	uORF	D10	23681853	23682274	+	2.94295e-05	AUGUCUGAAACCUCUUUCGCUCGACCAAGAUUGGUCACUAAGAAGUUUCUUCCCAAGCAUCAACGCGAGGGUGACGGUGCUGUUGUCCGCAGAUGCAUUGGAAGGAGUGAAUUGAAGACUUUGGAUCCUUUCCUCAUGAUGGAUGAUUUUACAGUGUCUCCUCCGGCUGGAUUUCCUGAUCAUCCUCACAGAGGUUCUUUGAAAUUUCUUACCAUAAAUCUGUAUCAUAUUCUUGUGAGGUAA	MSETSFARPRLVTKKFLPKHQREGDGAVVRRCIGRSELKTLDPFLMMDDFTVSPPAGFPDHPHRGSLKFLTINLYHILVRU
A03G016680.5:A03:-:103057922:103058606	uORF	A03	103057922	103058606	-	2.93933e-05	AUGAAGAUCAGGCUAUGCUAUUAUUGUGCUCUUUACCCCCUUCAUACAAGUCUUUUCAGGAAGACCCUGAUUUAUGGCAGAGACAAACUCUCGUUCGAAGAUGUGAAUGGUCAUUUGUUGAGUAGAGACAAACUCGACAAUGAGCUUCAUUUGGAUAGCAAGACAGAUAGGCAAGCUUCCGUUUUGGUAGCAUCAAAGAAACGAGAUAAAAGGUGUCGCUUUUGUAAAAAGUUAGGUCAUGUCAAAGCAGAUUGUUAUAAACUGCGAAAUAAAAAAGCUGCUGAAAGUAACGAGGAAGAUGUAGCUGGUGCUAAUUUGGCCGAUGAAAAUGGGGAUGAUUUAUUGUUAGUGUCAACAAGUGAUAACACCAAGCUCACGUCCGAGUGGAUCUUAAAUUCA…	MKIRLCYYCALYPLHTSLFRKTLIYGRDKLSFEDVNGHLLSRDKLDNELHLDSKTDRQASVLVASKKRDKRCRFCKKLGHVKADCYKLRNKKAAESNEEDVAGANLADENGDDLLLVSTSDNTKLTSEWILNSGCSFHMCPNREWFSTYSSIEGGVVRMGNDSSSKDAKSTSSRAVLKYLVEFSFCU
D05G020970.4:D05:+:18298013:18298198	uORF	D05	18298013	18298198	+	2.93504e-05	AUGGAAGCUGCUGCAGCUUCUGAGGAUUGUUGUGUUAAGGUUGCGGUUCAUGUAAGACCGCUUAUUGGUGAUGAAAAGCUUCAAGGUUGUAAAGAUUGUGUUACUGUCACCCCAGGAAAGCCACAGGUAGAGAAUGUCGGUGUUUCACUGUUGAGUUCUUGUUCAAUGGGUGAUUUAUUGGGUUAA	MEAAAASEDCCVKVAVHVRPLIGDEKLQGCKDCVTVTPGKPQVENVGVSLLSSCSMGDLLGU
D02G010830.1:D02:-:26683068:26683142	dORF	D02	26683068	26683142	-	2.93194e-05	AUGGCCAAGGAAAAGAACCUGUUAGAUUUUCUUAAUGUGACACCAUAUAAGCCAGAUGUGAAGGAUAAGCUUUAA	MAKEKNLLDFLNVTPYKPDVKDKLU
D02G010830.3:D02:-:26683068:26683142	dORF	D02	26683068	26683142	-	2.93194e-05	AUGGCCAAGGAAAAGAACCUGUUAGAUUUUCUUAAUGUGACACCAUAUAAGCCAGAUGUGAAGGAUAAGCUUUAA	MAKEKNLLDFLNVTPYKPDVKDKLU
D02G010830.2:D02:-:26683068:26683142	dORF	D02	26683068	26683142	-	2.93194e-05	AUGGCCAAGGAAAAGAACCUGUUAGAUUUUCUUAAUGUGACACCAUAUAAGCCAGAUGUGAAGGAUAAGCUUUAA	MAKEKNLLDFLNVTPYKPDVKDKLU
D02G010830.4:D02:-:26683068:26683142	dORF	D02	26683068	26683142	-	2.93194e-05	AUGGCCAAGGAAAAGAACCUGUUAGAUUUUCUUAAUGUGACACCAUAUAAGCCAGAUGUGAAGGAUAAGCUUUAA	MAKEKNLLDFLNVTPYKPDVKDKLU
D04G018820.1:D04:-:54188634:54189086	uORF	D04	54188634	54189086	-	2.93127e-05	AUGUUGAAACCUUUUACAGGACAGUCAAAGACUAUAUAUGAAGGUUCUAGUAGUUCUGGAACCAAUAAAGAAAAAGAGAAUAACAUAUUCAAGCGAGUAUUUAGCACCAAAAAGAAAAACGAAGAAAUAGAACUAGCAGAAACAAUAGAUAUAGAAAAAGAUCUAGAAAACUUUAAACAAGCAAAUCAUAAACAUUUUAACCCACAUAACCUAUAUACCAAGGGAAAAUUCUGGGAAAAAACCCAACUCGUACAAAAAAUGGCAGAAACUCCUAUAAAAUGUGGAGAUAAUGACACAGUUAUAAUACCAUUAUUACGAAAAGAAUCAUGUAAAAUGCUUCAAGAAAAUCAUAUGAAUUAUACUCAUUUAGGAUUAAUAGUAGUGGGGAUAAAAGGAAUG…	MLKPFTGQSKTIYEGSSSSGTNKEKENNIFKRVFSTKKKNEEIELAETIDIEKDLENFKQANHKHFNPHNLYTKGKFWEKTQLVQKMAETPIKCGDNDTVIIPLLRKESCKMLQENHMNYTHLGLIVVGIKGMTRLDLGAHVIMTYLMTQU
A06G012070.1:A06:-:65927438:65929042	internal_ORF	A06	65927438	65929042	-	2.92325e-05	AUGGCUCUGAAUCCAUUGAUGCCACCAAAAAGGGAAACCUUGCUAGAUUCAUCAACCACUCAUGCCAACCGAACUGUGAGACUAGGAAGUGGACUGUUUUGGGAGAAAUACGAGUUGGAAUAUUUGCAAAAGAAGAUAUUCCAAUUGGAACUGAACUUGCAUAUGAUUAUAACUUUGAAUGGUAUGGUGGUGCAAAAGUUCGCUGCCUCUGUGGUGCACUCAACUGUUCAGGAUUUCUUGGAGCAAAGUCUCGUGGCUUUCUGGAGGAUACCUAUUUAUGGGAAGAUGAUGAUGAACGGUAUUCAGUUGAAAAAAUUCCGUUGUAUGAUUCUGCAGAAGAUGAGCCUGCCACAAAGCACCUGA	MALNPLMPPKRETLLDSSTTHANRTVRLGSGLFWEKYELEYLQKKIFQLELNLHMIITLNGMVVQKFAASVVHSTVQDFLEQSLVAFWRIPIYGKMMMNGIQLKKFRCMILQKMSLPQSTU
A06G012070.4:A06:-:65927438:65929042	internal_ORF	A06	65927438	65929042	-	2.92325e-05	AUGGCUCUGAAUCCAUUGAUGCCACCAAAAAGGGAAACCUUGCUAGAUUCAUCAACCACUCAUGCCAACCGAACUGUGAGACUAGGAAGUGGACUGUUUUGGGAGAAAUACGAGUUGGAAUAUUUGCAAAAGAAGAUAUUCCAAUUGGAACUGAACUUGCAUAUGAUUAUAACUUUGAAUGGUAUGGUGGUGCAAAAGUUCGCUGCCUCUGUGGUGCACUCAACUGUUCAGGAUUUCUUGGAGCAAAGUCUCGUGGCUUUCUGGAGGAUACCUAUUUAUGGGAAGAUGAUGAUGAACGGUAUUCAGUUGAAAAAAUUCCGUUGUAUGAUUCUGCAGAAGAUGAGCCUGCCACAAAGCACCUGA	MALNPLMPPKRETLLDSSTTHANRTVRLGSGLFWEKYELEYLQKKIFQLELNLHMIITLNGMVVQKFAASVVHSTVQDFLEQSLVAFWRIPIYGKMMMNGIQLKKFRCMILQKMSLPQSTU
A06G012070.2:A06:-:65927438:65929042	internal_ORF	A06	65927438	65929042	-	2.92325e-05	AUGGCUCUGAAUCCAUUGAUGCCACCAAAAAGGGAAACCUUGCUAGAUUCAUCAACCACUCAUGCCAACCGAACUGUGAGACUAGGAAGUGGACUGUUUUGGGAGAAAUACGAGUUGGAAUAUUUGCAAAAGAAGAUAUUCCAAUUGGAACUGAACUUGCAUAUGAUUAUAACUUUGAAUGGUAUGGUGGUGCAAAAGUUCGCUGCCUCUGUGGUGCACUCAACUGUUCAGGAUUUCUUGGAGCAAAGUCUCGUGGCUUUCUGGAGGAUACCUAUUUAUGGGAAGAUGAUGAUGAACGGUAUUCAGUUGAAAAAAUUCCGUUGUAUGAUUCUGCAGAAGAUGAGCCUGCCACAAAGCACCUGA	MALNPLMPPKRETLLDSSTTHANRTVRLGSGLFWEKYELEYLQKKIFQLELNLHMIITLNGMVVQKFAASVVHSTVQDFLEQSLVAFWRIPIYGKMMMNGIQLKKFRCMILQKMSLPQSTU
A06G012070.3:A06:-:65927438:65929042	internal_ORF	A06	65927438	65929042	-	2.92325e-05	AUGGCUCUGAAUCCAUUGAUGCCACCAAAAAGGGAAACCUUGCUAGAUUCAUCAACCACUCAUGCCAACCGAACUGUGAGACUAGGAAGUGGACUGUUUUGGGAGAAAUACGAGUUGGAAUAUUUGCAAAAGAAGAUAUUCCAAUUGGAACUGAACUUGCAUAUGAUUAUAACUUUGAAUGGUAUGGUGGUGCAAAAGUUCGCUGCCUCUGUGGUGCACUCAACUGUUCAGGAUUUCUUGGAGCAAAGUCUCGUGGCUUUCUGGAGGAUACCUAUUUAUGGGAAGAUGAUGAUGAACGGUAUUCAGUUGAAAAAAUUCCGUUGUAUGAUUCUGCAGAAGAUGAGCCUGCCACAAAGCACCUGA	MALNPLMPPKRETLLDSSTTHANRTVRLGSGLFWEKYELEYLQKKIFQLELNLHMIITLNGMVVQKFAASVVHSTVQDFLEQSLVAFWRIPIYGKMMMNGIQLKKFRCMILQKMSLPQSTU
A05G022290.1:A05:+:21715468:21715827	internal_ORF	A05	21715468	21715827	+	2.90779e-05	AUGUGGGGAUCCAUUUUGAAAUCCAGCCACAUGAGCAAGAAAACCUUGAUGAUGAUGAGGAUGAGGAUGAGGAUGAGGAGAUGUCCGGAGAUGAUGGGGAUGAAGACGAUGAUGAUGAUGACCAUAACGAUUUGGAGGAUGAUGAUGUACACCACUUGUCUCAUCCAGACACAGAUCAAGAUGACCAUGAGAUUGAUGAUGAUGAGUUUGAUGAGGAUGAUGGUGAUGAUGAUGACGAUGGCGAUGAUGAGGGUGGUGUUAUUCUGCGGUUGGAGGAGGGUACCAAUGGAAUGGAUAUGUUUGAUCGAAUUGAGGUUUUCGGCAGAGACCACAAUUUUGCUGAUGAAACUCUUCGUGUAA	MWGSILKSSHMSKKTLMMMRMRMRMRRCPEMMGMKTMMMMTITIWRMMMYTTCLIQTQIKMTMRLMMMSLMRMMVMMMTMAMMRVVLFCGWRRVPMEWICLIELRFSAETTILLMKLFVU
A01G003600.3:A01:-:3677732:3678121	dORF	A01	3677732	3678121	-	2.90738e-05	AUGAACAUGGAGUUGUUAUGCCAUCAUUGCAGGGUUAGCCGGAUGGUGACUAAGGGGCUUCUUGUGCAUCUUGGGUGUGAUGUAACGAUGGUAAGCUCGAGUGAAGAGUGUUUGCAUGUAGUUUCUCAUGAGCACAAGGUUGUUUUCAUGGAUGUUUGUGUUCCUGGUAUGGAUGGUUACGAAGUCGCAAUCCGCAUAAACGAGAAAUUCACAAAGCGCCAUGAAAGGCCGAUAAUAGUAGCGCUCACCGGAAAUACGGACAAGGUGACGAAAGAGAACUGCAUGAGAGUCGGUAUGGAUGGUGUUAUAUUGAAACCUGUUUCACUUGAUAAAAUGAGAAGUGUUUUAACGGAUCUUUUGGAGCAUCGAGUUCUUUUCGAGGCAAUAUAA	MNMELLCHHCRVSRMVTKGLLVHLGCDVTMVSSSEECLHVVSHEHKVVFMDVCVPGMDGYEVAIRINEKFTKRHERPIIVALTGNTDKVTKENCMRVGMDGVILKPVSLDKMRSVLTDLLEHRVLFEAIU
A12G010790.1:A12:-:77477060:77477416	dORF	A12	77477060	77477416	-	2.90129e-05	AUGUGGCGUUGUUUUGGCUACCUUGUCGGAGAGGCUAAACCAUACUUGGAGAUCAAGCAAUUGAUUGCCACCUCCAAUAGUGCUUCGUUAAACCUAGUAGAUUCAUGUAUUUAUGACGUUAUAGUAGAGAAAGGUGAGAUACUGAGAGAGGUUAUGGAGCUUAAUAAUGCAGCAGCUUCCCUAGCAUCAGCCAUGGUCUCUGGGAAAAGCAGUGAUGCGGCCAAGGAUUUGGAGACAAGGUUGGGUGUUUUGGGGAAGCAGCAGGAAGCUUUGGAGAAGCAGGUCCAUUAUUUGUUCUCCAAAGUAUUCGCAGCCCGAAAAGAACUGCUUCUUAGUGUUCGACAAUGCAAGAAAUAA	MWRCFGYLVGEAKPYLEIKQLIATSNSASLNLVDSCIYDVIVEKGEILREVMELNNAAASLASAMVSGKSSDAAKDLETRLGVLGKQQEALEKQVHYLFSKVFAARKELLLSVRQCKKU
D10G025420.1:D10:-:65344444:65344488	internal_ORF	D10	65344444	65344488	-	2.90055e-05	AUGGUGAUGAUGGUGUUGAUGAUGAUGAUGAUGAUAAUCCAAUAA	MVMMVLMMMMMIIQU
D10G025420.2:D10:-:65344444:65344488	internal_ORF	D10	65344444	65344488	-	2.90055e-05	AUGGUGAUGAUGGUGUUGAUGAUGAUGAUGAUGAUAAUCCAAUAA	MVMMVLMMMMMIIQU
A09G017800.10:A09:-:73846913:73847467	dORF	A09	73846913	73847467	-	2.88952e-05	AUGUCUUCCUCAUUACCAAAUGCAGAUAAUUUUACUUUCAUAGAGGCAGAUUUUUUCUCCUGGCGCCCUACAGACUUGUUUGAUCUUAUUUUUGAUUACACGUUUUUUUGUGCCAUUCUGCCGGAGAUGAGAUCAGCAUGGGCUCAGCAAAUCCAAAACUUUUUAAAACCAGAUGGAGAACUUGUUACAUUGAUGUUUCCAAUGGAUGAUCAUGCUGGUGGACCCCCUUUUAAAGUAUCAAUUGAAGAGUAG	MSSSLPNADNFTFIEADFFSWRPTDLFDLIFDYTFFCAILPEMRSAWAQQIQNFLKPDGELVTLMFPMDDHAGGPPFKVSIEEU
D06G018010.2:D06:+:58981581:58982315	dORF	D06	58981581	58982315	+	2.8842e-05	AUGAACCCCAAGAUAUCAGAUUUUGGGUUGGCCAGGAUAUACAAAACCAGUGAAGCUGGAUCAAAUACGAACCGGAUUGUCGGCACAUAUGGUUACAUGUCUCCAGAAUAUGCAAUGGAAGGAAUAUUCUCUGAAAAAUCUGAUGUAUACAGUUUCGGAGUUAUGGUUUUGGAAGUUGUCAGUGGUCGGAAAAAUAGCAGCCAUUUUGAGUUUGAUCGUCCACUUAACCUGGUUGGAUACGCAUGGGAACUAUGGAAACAUGGUGGAGCAUUAGAAUUAAUGGAUCCAGCUUUAAGUGAUUCAUGUUUUAAACAAUACCAAGUUUUAAGAUGCAUUACAUUGGGUCUGCUAUGUGUGGAAGAUAAUCCGUUAGAUAGGCCAACGAUGUCUGAUGUUAUU…	MNPKISDFGLARIYKTSEAGSNTNRIVGTYGYMSPEYAMEGIFSEKSDVYSFGVMVLEVVSGRKNSSHFEFDRPLNLVGYAWELWKHGGALELMDPALSDSCFKQYQVLRCITLGLLCVEDNPLDRPTMSDVISVLNGEMQLALPKQPAFSTGRRIVETNIENKEVEIYSLNGLTMSTMDARU
D05G031040.2:D05:+:33805705:33807060	uORF	D05	33805705	33807060	+	2.88147e-05	AUGGUGCCUGACAACAAUAGGAAUGAGGUUGAGGAUUAUAAGUUAACUGUUCAAGUCCCUGAAACUGCCCAUCAAGUUAGCACUGAUUCAUGGCUCCAGGCCGGUUUUGUCUUGACAACUGGUGUUAACAGUGUAUUUGUGUUGGGAUAUUCUGGGACAAUCAUGGUCCCUCUUGGCUGGAUAGGAGGCAUAGUCGGUUUGCUUUUAGCCACCGUGCUGUCGCUGAACGCCAACAUGCUUGUUGCCAAGCUCCAUGAACAUGGGGGAAAGAGGCAUAUCAGAUACAGAGAUCUUGCAGCACAAAUAUACGGUAGGAGAGCCUAUACAAUUACAUGGGCAAUGCAAUAUAUCAAUCUGUUCAUGAUUAACAUUGGGUUUCUCAUUUUGGGUGGUUCUGCU…	MVPDNNRNEVEDYKLTVQVPETAHQVSTDSWLQAGFVLTTGVNSVFVLGYSGTIMVPLGWIGGIVGLLLATVLSLNANMLVAKLHEHGGKRHIRYRDLAAQIYGRRAYTITWAMQYINLFMINIGFLILGGSALKVRPYCLNSLIFLVKSTFU
D05G012160.2:D05:-:10376192:10376599	dORF	D05	10376192	10376599	-	2.87733e-05	AUGUCACCAACUCAGCACCAAUCUCUUGUUACAUGGGUCAUGCCUCAGCUUACCGACAGAUUGAAACUUCCGAAGUUAGUUGAUCCAGUAAUAAAAGAUACAAUGGAUUUAAAGCACUUAUAUCAGGUCGCUGCUGUUGCGGUGCUGUGCAUACAGCCCGAACCAAGUUAUAGGCCACUCAUAACAGAUGUCCUGCAUUCUCUCAUCCCUCUUGUACCGAUAGAACUCGGAGGUUCAUUAAGACUUACAUAG	MSPTQHQSLVTWVMPQLTDRLKLPKLVDPVIKDTMDLKHLYQVAAVAVLCIQPEPSYRPLITDVLHSLIPLVPIELGGSLRLTU
A03G008890.2:A03:-:25533015:25533482	uORF	A03	25533015	25533482	-	2.87553e-05	AUGAGAGAAAUCUUGCACAUCCAAGGUGGUCAAUGUGGGAACCAGAUCGGGGCUAAGUUCUGGGAAGUCAUAUGCGACGAGCAUGGAGUUGACAACACUGGAAAAUAUAACGGUGACUCCGACCUUCAGUUGGAGCGCAUCAAUGUCUACUACAAUGAAGCCAGUGGUGGAAGGUAUGUCCCACGCGCUGUUCUCAUGGAUCUGGAGCCGGGCACUAUGGAUUCCGUCAGAUCUGGUCCUUUUGGACAAAUCUUUCGCCCCGAUAACUUCGUCUUCGGACAGUCUGGUGCUGGCAACAACUGGGCCAAGGGUCAUUACACGGAGGGAGCUGAGCUCAUUGAUUCUGUUCUUGAUGUUGUCAGGAAAGAGGCUGAGAAUUGUGAUUGCUUGCAAGGUAUA…	MREILHIQGGQCGNQIGAKFWEVICDEHGVDNTGKYNGDSDLQLERINVYYNEASGGRYVPRAVLMDLEPGTMDSVRSGPFGQIFRPDNFVFGQSGAGNNWAKGHYTEGAELIDSVLDVVRKEAENCDCLQGINPTALTLFFFLFPKALLTYRFCU
D09G024240.1:D09:-:51775057:51775137	dORF	D09	51775057	51775137	-	2.86762e-05	AUGAAGAUGAUUAUUAUUAGGAUUAGGGAUGUGAUUGAGUUGAGCUCUGAUUGUAAUAAGCUUAAACUUGAUUUGACUUGA	MKMIIIRIRDVIELSSDCNKLKLDLTU
A06G004920.5:A06:-:8085080:8085169	dORF	A06	8085080	8085169	-	2.84453e-05	AUGUUGAUAUUAAUUAAUUUCAUGCAUGUUAAUAAUAUAUUUAAUCUUCUUACUUAUUUGUUUAUUCAAUUUUAUUAUGUUUAUAAUUGA	MLILINFMHVNNIFNLLTYLFIQFYYVYNU
A06G004920.6:A06:-:8085080:8085169	dORF	A06	8085080	8085169	-	2.84453e-05	AUGUUGAUAUUAAUUAAUUUCAUGCAUGUUAAUAAUAUAUUUAAUCUUCUUACUUAUUUGUUUAUUCAAUUUUAUUAUGUUUAUAAUUGA	MLILINFMHVNNIFNLLTYLFIQFYYVYNU
A06G004920.9:A06:-:8085080:8085169	dORF	A06	8085080	8085169	-	2.84453e-05	AUGUUGAUAUUAAUUAAUUUCAUGCAUGUUAAUAAUAUAUUUAAUCUUCUUACUUAUUUGUUUAUUCAAUUUUAUUAUGUUUAUAAUUGA	MLILINFMHVNNIFNLLTYLFIQFYYVYNU
A06G004920.10:A06:-:8085080:8085169	dORF	A06	8085080	8085169	-	2.84453e-05	AUGUUGAUAUUAAUUAAUUUCAUGCAUGUUAAUAAUAUAUUUAAUCUUCUUACUUAUUUGUUUAUUCAAUUUUAUUAUGUUUAUAAUUGA	MLILINFMHVNNIFNLLTYLFIQFYYVYNU
A08G011040.1:A08:+:72378488:72379513	odORF	A08	72378488	72379513	+	2.8368e-05	AUGACUGAAUUAGUGCACAAGAAUGUCAAACAAUGGAACUUAUUAGAUAAAGUACAUGGUAGUCAUGACAACCAAAACAUGCUGCUAUAUUUUGGUGGUAUGCUCUUUAAACAGGAAGAUGAAGUGGCCAUAACUGCAAAUUCGCUUCACCCAGGUGCCAUUGCAACCAACCUUUUUCGUCAUUCCAACCUUAUCAAUGGUCUUGUUGGUCUUGUUGGUCUUGUUGGUAAAUAUGUCAUUAAAAAUGUAGAGCAGGGCGCAGCAACUACUUGCUAUGUGGCAUUGCAUCCACAAAUUACAGGGAAGACUGGCCUCUAUUUUGCAGACAGUAAUGUAGCUGAAACUAGCUUACAAGCUAAUGAUAAUGCCUUGGCAAGGAAACUCUGGGAUUUUACUUUC…	MTELVHKNVKQWNLLDKVHGSHDNQNMLLYFGGMLFKQEDEVAITANSLHPGAIATNLFRHSNLINGLVGLVGLVGKYVIKNVEQGAATTCYVALHPQITGKTGLYFADSNVAETSLQANDNALARKLWDFTFTLINNCPNNTU
D01G006820.3:D01:-:9362933:9363583	dORF	D01	9362933	9363583	-	2.82966e-05	AUGGCGAUGGAUGGCAUCAAAAUGGCUGAAGAAAAUGCUUUUGGUGGGGAAAUAGAAAUUGAAAACUUCUCAGCCCAAACGAUUGAAGCACGGUCUAAAAACUUGGUUCCGGUUUUUGACUAUGUUCAAACUCCUAAGUUCCAGCAGACAAGCAAUAACAAUGGAUGCCUGUUGCAUCAGAGGUCUGAGCUGCCUGAAAAUGGCCGGCUUUCAUGUAGAAGCAGCUCUGGUUCUCUUGACUUCAUGACUGAAAAUGGUGCUGCGGUUGCUGAACUUCACACUGGCAUCAAAGAAACUGGUUUGAAUGGUCCUAAUAUGCCUCUAUAG	MAMDGIKMAEENAFGGEIEIENFSAQTIEARSKNLVPVFDYVQTPKFQQTSNNNGCLLHQRSELPENGRLSCRSSSGSLDFMTENGAAVAELHTGIKETGLNGPNMPLU
A02G005800.1:A02:-:8320802:8321098	uORF	A02	8320802	8321098	-	2.8183e-05	AUGCCUCAUGAAGAGAAGGGAAUGAAGUUUUGCCAAGAACUUGAACUCGAAUCUAAUAAUGCUCAAUAUUCAAUCCAGCCAAGAAAUAAAAAACGCACUCCUCUUCCACCAUAUUCUAAAAUUUUUCGGUAUCAUUGGUACAAGAGGCCUGGAAAUUUUGAUAAUAAUCAAGUUUCUGCCAUAACCCAUUUAAUUCAGCAAAAUAUUGAGAAAUCUUUAGCUCCCCCUGUUUUGUACCAUGGACCUUAUUACAAAUCUAAAAAAUUUGCACAUCAUUCCCAACACGAGAGUAGGUGA	MPHEEKGMKFCQELELESNNAQYSIQPRNKKRTPLPPYSKIFRYHWYKRPGNFDNNQVSAITHLIQQNIEKSLAPPVLYHGPYYKSKKFAHHSQHESRU
A11G007330.3:A11:-:6421878:6422147	uORF	A11	6421878	6422147	-	2.81101e-05	AUGGACUUAACAUCCUCAUCUUCUUCACCUCCCCAAAAUUCCAGCAAAGAUUUCGUCAAUCUGAUUAAUCACCCUCAAAAUGAAGAUAUUCACAAUCAAGGCUCUGGGUUUAGUUCCGGUAAUAAUGGGAUUAAUAACAAAGAAGAGAUCCUUCCCAGCUUUGAUUUCCAGCCGCUGCGACCUGUUUCAGCUAGCCUUGAUGCCCCGGGAGUUAAUAAUAAUUCCAGGUCUUGCAGUUCAAUUGAUGCUAAAAUUAAGGUAAAUCUUUAA	MDLTSSSSSPPQNSSKDFVNLINHPQNEDIHNQGSGFSSGNNGINNKEEILPSFDFQPLRPVSASLDAPGVNNNSRSCSSIDAKIKVNLU
A05G035330.1:A05:+:82884673:82884819	dORF	A05	82884673	82884819	+	2.80645e-05	AUGGAAGAAAAUGUGGAUUCUGGCAUUACCUUGCUUAGAAGAGUUAAGCAAGUUUUGCAUUUUGAAGAUCAGUGGGAAAUCAAGUAUAUUUCUAGAGAGUGUAAUUUAAUUGCUGACCAAUUGGCUAAGAUCAGUCUUUCUUGGUAG	MEENVDSGITLLRRVKQVLHFEDQWEIKYISRECNLIADQLAKISLSWU
A13G010330.6:A13:-:63042574:63043251	dORF	A13	63042574	63043251	-	2.8001e-05	AUGUUCUACAAGCACUCGGAAAAGGGAAAAUGCUGCAUCCUCAUCGUUUAUGUGGACAAUAUAAUAUUAACAGGAGAUGACUCAAGCGAAAUUGUGAGGUUGAAAGAAUUCCUUGGUACAGAGUUCGAGCUUAAAGACUUGGGGAAUCCUAAAUACUUUCUUGGUAUGGAGGUAGCAAGGUCCCAAACAGGUAUUUCCAUCUCCCAAAGGAAAUAUGUUCUUGAUCUACUGUCAGAAGUUGGUUUGAUGGGCUGCAAACCAGCCAAAACUCCUAUGGAAUUUAACUUUAAAUUGGGAACUGAUGAGGAUGGAGAAGAAAUCGACAGGGGGAGAUAUCAACAACUAGUAGGAAGACUCAUCUAUCUAUCUCACACCCGUCCAGACAUAGCCUUCAGUGUA…	MFYKHSEKGKCCILIVYVDNIILTGDDSSEIVRLKEFLGTEFELKDLGNPKYFLGMEVARSQTGISISQRKYVLDLLSEVGLMGCKPAKTPMEFNFKLGTDEDGEEIDRGRYQQLVGRLIYLSHTRPDIAFSVSVISQYMHAPREKHLEVAYRILRYLKGTPGKGLHFKKTANQNVEVYTDADWAGSVNDRRSTSGYCSYVWGNLVTWRSKKQSVVARSSAEAEYU
D02G009900.1:D02:-:21776802:21777206	truncated_ORF	D02	21776802	21777206	-	2.79212e-05	AUGGGAAAUAUUGAAAUCGUCCUUUCCAUUAGUAUAGUUGUUAUUUUUUUUGUAGCUUUUGUUGUUGCUGAAACUAUGUGGUGUGGUUCAGCAACUACCCCCAUCAAAUUAUUUGGUCCUUCUCGUUAUCAAUGGGAUCAAGGAUACUUCCAACAAGAAAUAUAUCAAAGGGUUAGUGCUGGGUUAGCCGAAAAUCAAAGUUUAUUAGAAGCUUGGUGUAAAAUUCCUGAAAAAUUAGCUUUUUAUGAUUACAUUGGCAAUAAUCCAGCAAAAGGAGGAUUAUUCAAAAUGGGUUCAAUGGACAACAGGGAUGGAAUAGCUGUUGGGUGGUUAGGGCACCCUAUCUUUAGAGAUAAAGACGAGUGUGAAAUUUUUGUACAUCGUAUGCCUACUUUUGUU…	MGNIEIVLSISIVVIFFVAFVVAETMWCGSATTPIKLFGPSRYQWDQGYFQQEIYQRVSAGLAENQSLLEAWCKIPEKLAFYDYIGNNPAKGGLFKMGSMDNRDGIAVGWLGHPIFRDKDECEIFVHRMPTFVFU
A11G024010.1:A11:+:81159782:81161759	truncated_ORF	A11	81159782	81161759	+	2.78439e-05	AUGUUUCAGCUAAAACAACACAGUGGUAAGUUAUUAACUGAUUUUUUUUCUUUUCUUUUCUUGCAGAUUGCACGGGCAAAUAAGAUUCUAAUUCCUGGAAUUGCAGCAAGGAAAAAAUCAAAGCUACCGAUUGUUUUUGAUGCAAGUGGCAUUGAUGCUAGCAAGUUGGCUGUCCCUGAAGCAUCUUUAGUCUGUCUAUCAUUUAGAGCAAACUCUCAGGUAUGCCUUUUUAUGACACCCUUUAGUCAGUCCAAGAGCGUAUCUUUUAUAGACUCUUGGCUCUUAUGCUUGAAUCCCAUUAAACGACUGCUUCUCCGAUUUAUGAGGAAAUCUAGUGAUGGAGCGAAGGAUGCUCUUCAGAGGCAUAUUGUUUAUUCAUUUGGUGAUCAUUAUUACUUC…	MFQLKQHSGKLLTDFFSFLFLQIARANKILIPGIAARKKSKLPIVFDASGIDASKLAVPEASLVCLSFRANSQVCLFMTPFSQSKSVSFIDSWLLCLNPIKRLLLRFMRKSSDGAKDALQRHIVYSFGDHYYFRKELKILNLLTGYIFLLDKFGRIRWLGFGLAKQGELSSLFYCTETSILLPKTLVLSFSKVLLWYNNLPIADDVU
D09G003510.1:D09:+:11105637:11105771	dORF	D09	11105637	11105771	+	2.78326e-05	AUGAAAUGGGAUCUUAUAAGGAAGUUUGAUAGUAUGAUGGAGCUGGACAGGGACGAUGACAUUUUGGCCAAUUUCAUAGAUACUACAGUUCAACUUAACUUGAAGGUGGAUAAAGACGAAGCUUAUUGGGAAUAG	MKWDLIRKFDSMMELDRDDDILANFIDTTVQLNLKVDKDEAYWEU
A05G033710.2:A05:+:71995368:71996133	dORF	A05	71995368	71996133	+	2.77787e-05	AUGUCUAUGUGGACUAGAGUGCAGCCAGCAUAUGCUGCAAAUAUGUGGAAUGAAGCGUUGAAUAAGCGGUUAGGGACUGAGGAUUUGGAUCUGUAUGGAAUAUUAGAGGAGACUGAAAGGCGCAGGAUAACCUUUGAUCAAUUACUCACUAUCCCGGAACAAGAUGAAUGGGUCUACAGUGAUGGGAAAUCAACAACAUGUGUUGCCUUUAUCCUUGAGAUGUAUAAAGAGGCUGGGGUCUUUGGUCCCCUUUCAAACUCAAUUCAAGUAACUGAAUUCACUAUCCGUGAUGCAUACAUGCUUAAGAUAUUUGAGAACAACCAAACGAACCUGCCUAGUUGGUGUAACAAUGGGGAUGGCCGGCUUCCGUUCUGUCAGAUUCUGGGUGAGUAUUGGAUG…	MSMWTRVQPAYAANMWNEALNKRLGTEDLDLYGILEETERRRITFDQLLTIPEQDEWVYSDGKSTTCVAFILEMYKEAGVFGPLSNSIQVTEFTIRDAYMLKIFENNQTNLPSWCNNGDGRLPFCQILGEYWMELPFYNSLEPYANMNENCPSLPPIYDRPTRCU
A05G033710.3:A05:+:71995368:71996133	dORF	A05	71995368	71996133	+	2.77787e-05	AUGUCUAUGUGGACUAGAGUGCAGCCAGCAUAUGCUGCAAAUAUGUGGAAUGAAGCGUUGAAUAAGCGGUUAGGGACUGAGGAUUUGGAUCUGUAUGGAAUAUUAGAGGAGACUGAAAGGCGCAGGAUAACCUUUGAUCAAUUACUCACUAUCCCGGAACAAGAUGAAUGGGUCUACAGUGAUGGGAAAUCAACAACAUGUGUUGCCUUUAUCCUUGAGAUGUAUAAAGAGGCUGGGGUCUUUGGUCCCCUUUCAAACUCAAUUCAAGUAACUGAAUUCACUAUCCGUGAUGCAUACAUGCUUAAGAUAUUUGAGAACAACCAAACGAACCUGCCUAGUUGGUGUAACAAUGGGGAUGGCCGGCUUCCGUUCUGUCAGAUUCUGGGUGAGUAUUGGAUG…	MSMWTRVQPAYAANMWNEALNKRLGTEDLDLYGILEETERRRITFDQLLTIPEQDEWVYSDGKSTTCVAFILEMYKEAGVFGPLSNSIQVTEFTIRDAYMLKIFENNQTNLPSWCNNGDGRLPFCQILGEYWMELPFYNSLEPYANMNENCPSLPPIYDRPTRCU
A12G027550.3:A12:-:106162636:106163746	uORF	A12	106162636	106163746	-	2.76817e-05	AUGACCUCGAAUCCAACGCUUUUGCCCGAGAUCGGACCCGAUGGACUCCCUAGGGAACCUUCUGUCAUUGCCUACACUGAGAAGAUAAUCGAGGAGGAGCGGCUUCAACUCACGAAAUAUAUAGCCGAAAAUUAUUCUAAAAUUCAUGAUAUUGAAAGAGAACUAGCAAAUCUUACAAUGGAGAUGAAACUCACUGCUGGGCCUAAAAAAGCAGGUUUGCUUGAACUUGCCAUUGUAUGGGAUAUUUCUUCAUUUAUGUAUAUUUUUCUGUUCUGGACUUACUUCUCCAUUGAAUAA	MTSNPTLLPEIGPDGLPREPSVIAYTEKIIEEERLQLTKYIAENYSKIHDIERELANLTMEMKLTAGPKKAGLLELAIVWDISSFMYIFLFWTYFSIEU
A01G009690.1:A01:-:20465037:20465276	dORF	A01	20465037	20465276	-	2.76171e-05	AUGGAAGAGAUGGGUCUCAACAGAACAGCUGGAUGUAGUUUCAUUGAGGAUGUAAAUAAAAUCCAUCGCUUUGUUGUGGGUGAUAAAUCUCACCCUGAGGCAGAUGGGAUAUAUAAGAAGUUGAAAGAAUUAAUUGGAAAGAUAAGGAAAGUCGAUUUCAUGUCUGAGACAGAGUUUGUUUUACAUGAUGUUGAUGAGGAGCUUAAAGAGAACAUGAUCAAAAACAUAGUGAAAAGUUAG	MEEMGLNRTAGCSFIEDVNKIHRFVVGDKSHPEADGIYKKLKELIGKIRKVDFMSETEFVLHDVDEELKENMIKNIVKSU
A06G009990.1:A06:-:34572955:34573287	dORF	A06	34572955	34573287	-	2.75864e-05	AUGAAGCUAAAAGAAAAAUGCGAGGAAACUAGGAAGGAAUUCUUGCGCAAGAGCCAGGCAUUCGAGGAAUGGUAUCACAAGUACAAGCAACGAAGAUCUGCAUUGGAUGAAAUAGAUGCAGGUGAAGACACGAAUGCAAAGGAUCCUGUCUCCGAGAGGCAGCUUGUGGUCGAGAGCUUGAAAAAGAGGUUGGAAGAGGAAGCCGAAGCUCUCAAAAAGCACUGCAUUCAAGUGCGAGAGAAAUCUAUUGGAAGUCUUAAAAUCCGGUUGCCUGAGAUAUUCCGCGCAUUGUCGGACUAUUCUCACGCCUGCUCUGAAGCUUAUGAAAGUUAA	MKLKEKCEETRKEFLRKSQAFEEWYHKYKQRRSALDEIDAGEDTNAKDPVSERQLVVESLKKRLEEEAEALKKHCIQVREKSIGSLKIRLPEIFRALSDYSHACSEAYESU
A06G009990.2:A06:-:34572955:34573287	dORF	A06	34572955	34573287	-	2.75864e-05	AUGAAGCUAAAAGAAAAAUGCGAGGAAACUAGGAAGGAAUUCUUGCGCAAGAGCCAGGCAUUCGAGGAAUGGUAUCACAAGUACAAGCAACGAAGAUCUGCAUUGGAUGAAAUAGAUGCAGGUGAAGACACGAAUGCAAAGGAUCCUGUCUCCGAGAGGCAGCUUGUGGUCGAGAGCUUGAAAAAGAGGUUGGAAGAGGAAGCCGAAGCUCUCAAAAAGCACUGCAUUCAAGUGCGAGAGAAAUCUAUUGGAAGUCUUAAAAUCCGGUUGCCUGAGAUAUUCCGCGCAUUGUCGGACUAUUCUCACGCCUGCUCUGAAGCUUAUGAAAGUUAA	MKLKEKCEETRKEFLRKSQAFEEWYHKYKQRRSALDEIDAGEDTNAKDPVSERQLVVESLKKRLEEEAEALKKHCIQVREKSIGSLKIRLPEIFRALSDYSHACSEAYESU
A02G019470.6:A02:+:107937779:107938835	dORF	A02	107937779	107938835	+	2.74809e-05	AUGUACCAUAUAUUGAACUUGCAAAAGUUUAUGCUACUUGGUUUUGUUCUGUUAUCUUCAGGAGAAAAUACUGUCAGUGUACUUGGUCGCAUAAUUCUUAUCAUCUGGCUAUUUGUGGUUCUCAUAAUCAACUCUAGCUACACGGCCAGCCUUACCUCAAUCCUUACAGUGCAACAACUUAGUUCUCCCAUCAAGGGCAUUGAAACUUUGGUAUCAAGCAAGGAUCCCAUUGGCUACCAGCAGGGAUCAUUUGCCCGAAAUUAUUUAAUUGACGACCUAAAAAUCGAUGCAUCACGGCUGGUUGCACUUAAUUCCCCGGAAGAAUGUGCUAAAGCUUUGAAAGAUGGGCCCCACAAGGGUGGUGUGGCUGCAAUGGUGGAUGACCGUGCUUAUAUAGAG…	MYHILNLQKFMLLGFVLLSSGENTVSVLGRIILIIWLFVVLIINSSYTASLTSILTVQQLSSPIKGIETLVSSKDPIGYQQGSFARNYLIDDLKIDASRLVALNSPEECAKALKDGPHKGGVAAMVDDRAYIELFLSTRCEFSIVGQEFTKNGWGFAFPRDSPLAVDMSTAILKLSENGDLQRIHDKWLLRRACSYQGAKMEVDRLQLRSFWGLFLICGLACLIALFLYFLKMVRQFSRHYAEESDLSGQSSRSARIQTFLSFVDEKEEEVKSRSKRRQMERASNRTDDGSNSTSYSSTSYSIRRNSEFASNKSLGATTNTGEVU
A07G011300.2:A07:+:19217105:19217816	dORF	A07	19217105	19217816	+	2.74735e-05	AUGGAAGAAUAUCCUCAACUGCGAGCAGUCGUUGACAAGGGAUUUGACAACCCCGCAAAUGUUGACAUAGCACUCGAGUAUCUUGGGAAGAGUAGGGGAAUAGAAAGGACCAAGGAACUAGCCAUGAAACAUGCAAAUCUAGCUGCUGCAGCCAUUGAUUCACUACGCCAAAGUGAUGAUGAAGAUGUAAUAAAGUCGAGGCAGGCCCUUAUUGAUCUCACCCAAAGAGUUAUCACCAGAAAUAAGUGA	MEEYPQLRAVVDKGFDNPANVDIALEYLGKSRGIERTKELAMKHANLAAAAIDSLRQSDDEDVIKSRQALIDLTQRVITRNKU
A07G011300.3:A07:+:19217105:19217816	dORF	A07	19217105	19217816	+	2.74735e-05	AUGGAAGAAUAUCCUCAACUGCGAGCAGUCGUUGACAAGGGAUUUGACAACCCCGCAAAUGUUGACAUAGCACUCGAGUAUCUUGGGAAGAGUAGGGGAAUAGAAAGGACCAAGGAACUAGCCAUGAAACAUGCAAAUCUAGCUGCUGCAGCCAUUGAUUCACUACGCCAAAGUGAUGAUGAAGAUGUAAUAAAGUCGAGGCAGGCCCUUAUUGAUCUCACCCAAAGAGUUAUCACCAGAAAUAAGUGA	MEEYPQLRAVVDKGFDNPANVDIALEYLGKSRGIERTKELAMKHANLAAAAIDSLRQSDDEDVIKSRQALIDLTQRVITRNKU
A07G011300.4:A07:+:19217105:19217816	dORF	A07	19217105	19217816	+	2.74735e-05	AUGGAAGAAUAUCCUCAACUGCGAGCAGUCGUUGACAAGGGAUUUGACAACCCCGCAAAUGUUGACAUAGCACUCGAGUAUCUUGGGAAGAGUAGGGGAAUAGAAAGGACCAAGGAACUAGCCAUGAAACAUGCAAAUCUAGCUGCUGCAGCCAUUGAUUCACUACGCCAAAGUGAUGAUGAAGAUGUAAUAAAGUCGAGGCAGGCCCUUAUUGAUCUCACCCAAAGAGUUAUCACCAGAAAUAAGUGA	MEEYPQLRAVVDKGFDNPANVDIALEYLGKSRGIERTKELAMKHANLAAAAIDSLRQSDDEDVIKSRQALIDLTQRVITRNKU
A11G028240.2:A11:+:110070198:110070290	uORF	A11	110070198	110070290	+	2.73712e-05	AUGAUUAUUUCGUCUGAAAAGCAAGUAAAGGCAGAGGAUGAACUUCCUUAUUCAAUGGCACUAAAGGCUGAAUCUGCUAUAAAUGGAAAAUAG	MIISSEKQVKAEDELPYSMALKAESAINGKU
A11G028240.1:A11:+:110070198:110070290	uORF	A11	110070198	110070290	+	2.73712e-05	AUGAUUAUUUCGUCUGAAAAGCAAGUAAAGGCAGAGGAUGAACUUCCUUAUUCAAUGGCACUAAAGGCUGAAUCUGCUAUAAAUGGAAAAUAG	MIISSEKQVKAEDELPYSMALKAESAINGKU
A05G018630.4:A05:-:17625891:17627080	ouORF	A05	17625891	17627080	-	2.7347e-05	AUGGUAAUGGCGGAUACGGAGAGUUGCAGUAGUAGAGCGGUGGAUUUCGCGCCGAGUCAGAGACGAAAACAGAGAGAAAAGAUUGAAGUGUAUAGUGAAGUUCUUUGUCGACUUAGGGACUUGAAUAUUGAGGAGUCAACGUUCCCUGCCUUUGAAGAUGAACUUUGGGCUCAUUUCUCUAGACUUCCUACUAGGUAUGCACUAGAUGUAAAUGUGGAGAGGGCAGAAGAUGUUCUUAUGCACAAAAGAUUACUUUCUAAGGCACAUGAUCCUUCUGGCAGACCUGCGAUCCAAGUUCGGCUUGUGCAACUUCGUUCUGCCAUGGAUGGAAGCCAGGUUGAGUCGGUGCAUAUGAAGUUUACAGGAAAAGCUGAUGCCCGGUGUUCAGAUUAUCCCAAU…	MVMADTESCSSRAVDFAPSQRRKQREKIEVYSEVLCRLRDLNIEESTFPAFEDELWAHFSRLPTRYALDVNVERAEDVLMHKRLLSKAHDPSGRPAIQVRLVQLRSAMDGSQVESVHMKFTGKADARCSDYPNKKRHGYGASATCLWHIIRSU
A01G016030.1:A01:+:104876057:104876532	internal_ORF	A01	104876057	104876532	+	2.7329e-05	AUGAUGAUAUUUCUGAUGAUGAAGAUGAUGAUCAUGAAGACGUGCUUAGAGAUGAUUCCCUUCCUGUUUGCAUGCCAGAUAAAGUACACGAUGUUAAAUUGGGCGAUUCAGCUGAAGAUGGCACAACCAUGCCAGCAGCAAGUGAUAACCAAACUAAUGCUGCUUCUGGAUCAAGCAGCAGAGCUGCUGCUGUUAGUGGUUCAGACUCUGCUGAUUUUAGGAGUAGUUAUGGCUCAAGGGGUGCAAUGUCGUUUGCUGCUGCUGCCAUGGCUGGGUUUGGAUCUGCCAAUGGUAGAGGUAUUAGAGGAGGUAGAGAUCGGCAAGGACGUCCUCAGUUUGGGAAUUCUAAUGAGCCUCCAAAGUUGA	MMIFLMMKMMIMKTCLEMIPFLFACQIKYTMLNWAIQLKMAQPCQQQVITKLMLLLDQAAELLLLVVQTLLILGVVMAQGVQCRLLLLPWLGLDLPMVEVLEEVEIGKDVLSLGILMSLQSU
A01G016030.2:A01:+:104876057:104876532	internal_ORF	A01	104876057	104876532	+	2.7329e-05	AUGAUGAUAUUUCUGAUGAUGAAGAUGAUGAUCAUGAAGACGUGCUUAGAGAUGAUUCCCUUCCUGUUUGCAUGCCAGAUAAAGUACACGAUGUUAAAUUGGGCGAUUCAGCUGAAGAUGGCACAACCAUGCCAGCAGCAAGUGAUAACCAAACUAAUGCUGCUUCUGGAUCAAGCAGCAGAGCUGCUGCUGUUAGUGGUUCAGACUCUGCUGAUUUUAGGAGUAGUUAUGGCUCAAGGGGUGCAAUGUCGUUUGCUGCUGCUGCCAUGGCUGGGUUUGGAUCUGCCAAUGGUAGAGGUAUUAGAGGAGGUAGAGAUCGGCAAGGACGUCCUCAGUUUGGGAAUUCUAAUGAGCCUCCAAAGUUGA	MMIFLMMKMMIMKTCLEMIPFLFACQIKYTMLNWAIQLKMAQPCQQQVITKLMLLLDQAAELLLLVVQTLLILGVVMAQGVQCRLLLLPWLGLDLPMVEVLEEVEIGKDVLSLGILMSLQSU
A01G016030.3:A01:+:104876057:104876532	internal_ORF	A01	104876057	104876532	+	2.7329e-05	AUGAUGAUAUUUCUGAUGAUGAAGAUGAUGAUCAUGAAGACGUGCUUAGAGAUGAUUCCCUUCCUGUUUGCAUGCCAGAUAAAGUACACGAUGUUAAAUUGGGCGAUUCAGCUGAAGAUGGCACAACCAUGCCAGCAGCAAGUGAUAACCAAACUAAUGCUGCUUCUGGAUCAAGCAGCAGAGCUGCUGCUGUUAGUGGUUCAGACUCUGCUGAUUUUAGGAGUAGUUAUGGCUCAAGGGGUGCAAUGUCGUUUGCUGCUGCUGCCAUGGCUGGGUUUGGAUCUGCCAAUGGUAGAGGUAUUAGAGGAGGUAGAGAUCGGCAAGGACGUCCUCAGUUUGGGAAUUCUAAUGAGCCUCCAAAGUUGA	MMIFLMMKMMIMKTCLEMIPFLFACQIKYTMLNWAIQLKMAQPCQQQVITKLMLLLDQAAELLLLVVQTLLILGVVMAQGVQCRLLLLPWLGLDLPMVEVLEEVEIGKDVLSLGILMSLQSU
A01G016030.4:A01:+:104876057:104876532	internal_ORF	A01	104876057	104876532	+	2.7329e-05	AUGAUGAUAUUUCUGAUGAUGAAGAUGAUGAUCAUGAAGACGUGCUUAGAGAUGAUUCCCUUCCUGUUUGCAUGCCAGAUAAAGUACACGAUGUUAAAUUGGGCGAUUCAGCUGAAGAUGGCACAACCAUGCCAGCAGCAAGUGAUAACCAAACUAAUGCUGCUUCUGGAUCAAGCAGCAGAGCUGCUGCUGUUAGUGGUUCAGACUCUGCUGAUUUUAGGAGUAGUUAUGGCUCAAGGGGUGCAAUGUCGUUUGCUGCUGCUGCCAUGGCUGGGUUUGGAUCUGCCAAUGGUAGAGGUAUUAGAGGAGGUAGAGAUCGGCAAGGACGUCCUCAGUUUGGGAAUUCUAAUGAGCCUCCAAAGUUGA	MMIFLMMKMMIMKTCLEMIPFLFACQIKYTMLNWAIQLKMAQPCQQQVITKLMLLLDQAAELLLLVVQTLLILGVVMAQGVQCRLLLLPWLGLDLPMVEVLEEVEIGKDVLSLGILMSLQSU
A02G015130.1:A02:+:100208687:100208767	dORF	A02	100208687	100208767	+	2.72837e-05	AUGGCUAGCAAAGCUUUUAAACUGGACGUUAAAUAUAAAUUUAACAACAAAGAGUGUGUUUGGUUUGCUGUAUUGGAUUAG	MASKAFKLDVKYKFNNKECVWFAVLDU
A02G015130.2:A02:+:100208687:100208767	dORF	A02	100208687	100208767	+	2.72837e-05	AUGGCUAGCAAAGCUUUUAAACUGGACGUUAAAUAUAAAUUUAACAACAAAGAGUGUGUUUGGUUUGCUGUAUUGGAUUAG	MASKAFKLDVKYKFNNKECVWFAVLDU
A02G015130.4:A02:+:100208687:100208767	dORF	A02	100208687	100208767	+	2.72837e-05	AUGGCUAGCAAAGCUUUUAAACUGGACGUUAAAUAUAAAUUUAACAACAAAGAGUGUGUUUGGUUUGCUGUAUUGGAUUAG	MASKAFKLDVKYKFNNKECVWFAVLDU
A05G023720.2:A05:-:23597323:23598640	dORF	A05	23597323	23598640	-	2.72631e-05	AUGAGUGAUACAACCAAUAUUCAAAGGGAUUCACAGGUGGGAACCCUGAGUUACAUGUCUCCUGAAGCAUUCAUGUGCAAUGAGAGUGAUGCAAAUGGAAACACCAUAAAAUGCGGCCGACCUUCCGAUAUUUGGUCCCUUGGGUGCAUACUUUAUCAAAUGGUUUAUGGGAGGACGCCUUUUGCUGAUUACAAGACUUUCUGGUCUAAGUUUAAAGUUAUAACUGAUCCAAACCAUGAGAUUUCAUAUGAACCAGUUUCUAACCCGUGGCUUCUUGAUAUCAUGAAGAAAUGUCUUGCAUGGGACCGUAACAAGAGGUGGCGGAUCCCUGAGCUACUUCAACACCCUUUUCUUGUUCCCCCAGUCCCUCCCCAACCAUCUUUGGCUCCAGACCAAAGC…	MSDTTNIQRDSQVGTLSYMSPEAFMCNESDANGNTIKCGRPSDIWSLGCILYQMVYGRTPFADYKTFWSKFKVITDPNHEISYEPVSNPWLLDIMKKCLAWDRNKRWRIPELLQHPFLVPPVPPQPSLAPDQSCQLLELIAKACSNNQDALMLCSRLTQLLRDPMSQVTSESLTSREQQCKLLTQMSKLCFQLQEHLSQSGU
A07G000520.1:A07:+:599848:600665	dORF	A07	599848	600665	+	2.71748e-05	AUGCCAAAGGGAAGACCUAUGUCUCCAGAAACUUUGGCAUUAAUGUGUGACGAACAAGAUACAAUGUUCAUGGCCUCUGCUUCUCCUAAUAGGAUCAUGGGCCAUGGUUGCAGCACAUCUUCACAAUUGCCUUAUGAACAGGGCAUGACCGAGAUCUAUGCAGAGCAGGAAAGAAUUGUUUUGACGAAAUUCCGAGAUUGUCUCAAUAGGCUUAUCACUUUCGGAGAAAUAAAGGAAACGCAAUGUUCAUCAUUAGCACGAACGGAGAUAGGUAGUCAAAGAGGUCACCCCAGCAAUGGAACUGAAACAGUCAGAAACGAGACUGGGAAUCAACAAGGAUCCAUUACCAAUGGAGUUGCAAAAAAUGCAAGUCCACCGACAGUCAAGACAUCUCCGAUG…	MPKGRPMSPETLALMCDEQDTMFMASASPNRIMGHGCSTSSQLPYEQGMTEIYAEQERIVLTKFRDCLNRLITFGEIKETQCSSLARTEIGSQRGHPSNGTETVRNETGNQQGSITNGVAKNASPPTVKTSPMTASVITASNNDLSRGPSHPENGDAKSKSEKTDVKTINDADNRPKVU
A04G009290.1:A04:+:70842600:70843394	odORF	A04	70842600	70843394	+	2.71434e-05	AUGAAACAUCUGAUACGAAGAAUUAAGAAUGUUGUCAGCCCAGAAGGGCCAGAGGAUAUAUCCUCAGAGAUAGAAAGGGAAUUUCUCCGGGAAGUUGAGCAUGCUGAGGAACUUGCCAAGGUUAUUGAGCCUGGAAGUACAGAGAUGCCUGAUGCAAUGGAGACAAUAUUUCAAGCCGCCCUUGCCUUGGGAAGACAUGGAGGAGUUGAUGAGCUCAUGGGUGAUAUGGAAAGUGCAGCUUUAUUUUAUUCAAAGGCUGAGCGUUUAUUGGUCUUCCUUCUAGUGGAAGCACCAUCUCUCAUUCUGAAUCCUCCAUUUUCCCUUACAAACUCAGAUCGGUAUAGACUCCGAACUUACAUCGACUUUCUUCGAAACAGGCAAGGUUCCUCGAGAUCACAG…	MKHLIRRIKNVVSPEGPEDISSEIEREFLREVEHAEELAKVIEPGSTEMPDAMETIFQAALALGRHGGVDELMGDMESAALFYSKAERLLVFLLVEAPSLILNPPFSLTNSDRYRLRTYIDFLRNRQGSSRSQU
A04G009290.2:A04:+:70842600:70843394	dORF	A04	70842600	70843394	+	2.71434e-05	AUGAAACAUCUGAUACGAAGAAUUAAGAAUGUUGUCAGCCCAGAAGGGCCAGAGGAUAUAUCCUCAGAGAUAGAAAGGGAAUUUCUCCGGGAAGUUGAGCAUGCUGAGGAACUUGCCAAGGUUAUUGAGCCUGGAAGUACAGAGAUGCCUGAUGCAAUGGAGACAAUAUUUCAAGCCGCCCUUGCCUUGGGAAGACAUGGAGGAGUUGAUGAGCUCAUGGGUGAUAUGGAAAGUGCAGCUUUAUUUUAUUCAAAGGCUGAGCGUUUAUUGGUCUUCCUUCUAGUGGAAGCACCAUCUCUCAUUCUGAAUCCUCCAUUUUCCCUUACAAACUCAGAUCGGUAUAGACUCCGAACUUACAUCGACUUUCUUCGAAACAGGCAAGGUUCCUCGAGAUCACAG…	MKHLIRRIKNVVSPEGPEDISSEIEREFLREVEHAEELAKVIEPGSTEMPDAMETIFQAALALGRHGGVDELMGDMESAALFYSKAERLLVFLLVEAPSLILNPPFSLTNSDRYRLRTYIDFLRNRQGSSRSQU
A04G009290.3:A04:+:70842600:70843394	odORF	A04	70842600	70843394	+	2.71434e-05	AUGAAACAUCUGAUACGAAGAAUUAAGAAUGUUGUCAGCCCAGAAGGGCCAGAGGAUAUAUCCUCAGAGAUAGAAAGGGAAUUUCUCCGGGAAGUUGAGCAUGCUGAGGAACUUGCCAAGGUUAUUGAGCCUGGAAGUACAGAGAUGCCUGAUGCAAUGGAGACAAUAUUUCAAGCCGCCCUUGCCUUGGGAAGACAUGGAGGAGUUGAUGAGCUCAUGGGUGAUAUGGAAAGUGCAGCUUUAUUUUAUUCAAAGGCUGAGCGUUUAUUGGUCUUCCUUCUAGUGGAAGCACCAUCUCUCAUUCUGAAUCCUCCAUUUUCCCUUACAAACUCAGAUCGGUAUAGACUCCGAACUUACAUCGACUUUCUUCGAAACAGGCAAGGUUCCUCGAGAUCACAG…	MKHLIRRIKNVVSPEGPEDISSEIEREFLREVEHAEELAKVIEPGSTEMPDAMETIFQAALALGRHGGVDELMGDMESAALFYSKAERLLVFLLVEAPSLILNPPFSLTNSDRYRLRTYIDFLRNRQGSSRSQU
A04G009290.4:A04:+:70842600:70843394	odORF	A04	70842600	70843394	+	2.71434e-05	AUGAAACAUCUGAUACGAAGAAUUAAGAAUGUUGUCAGCCCAGAAGGGCCAGAGGAUAUAUCCUCAGAGAUAGAAAGGGAAUUUCUCCGGGAAGUUGAGCAUGCUGAGGAACUUGCCAAGGUUAUUGAGCCUGGAAGUACAGAGAUGCCUGAUGCAAUGGAGACAAUAUUUCAAGCCGCCCUUGCCUUGGGAAGACAUGGAGGAGUUGAUGAGCUCAUGGGUGAUAUGGAAAGUGCAGCUUUAUUUUAUUCAAAGGCUGAGCGUUUAUUGGUCUUCCUUCUAGUGGAAGCACCAUCUCUCAUUCUGAAUCCUCCAUUUUCCCUUACAAACUCAGAUCGGUAUAGACUCCGAACUUACAUCGACUUUCUUCGAAACAGGCAAGGUUCCUCGAGAUCACAG…	MKHLIRRIKNVVSPEGPEDISSEIEREFLREVEHAEELAKVIEPGSTEMPDAMETIFQAALALGRHGGVDELMGDMESAALFYSKAERLLVFLLVEAPSLILNPPFSLTNSDRYRLRTYIDFLRNRQGSSRSQU
D05G021280.2:D05:+:18596915:18597001	dORF	D05	18596915	18597001	+	2.7126e-05	AUGGGUCCACCGUUUCCUGCUGAACAAGAUACAAAAAUUCCAUUUGCAGCUGCUGUGAAUGCUCCAAUGGCAACAGUGUCACUGUAG	MGPPFPAEQDTKIPFAAAVNAPMATVSLU
D05G021280.4:D05:+:18596915:18597001	dORF	D05	18596915	18597001	+	2.7126e-05	AUGGGUCCACCGUUUCCUGCUGAACAAGAUACAAAAAUUCCAUUUGCAGCUGCUGUGAAUGCUCCAAUGGCAACAGUGUCACUGUAG	MGPPFPAEQDTKIPFAAAVNAPMATVSLU
D05G021280.3:D05:+:18596915:18597001	dORF	D05	18596915	18597001	+	2.7126e-05	AUGGGUCCACCGUUUCCUGCUGAACAAGAUACAAAAAUUCCAUUUGCAGCUGCUGUGAAUGCUCCAAUGGCAACAGUGUCACUGUAG	MGPPFPAEQDTKIPFAAAVNAPMATVSLU
D05G021280.5:D05:+:18596915:18597001	dORF	D05	18596915	18597001	+	2.7126e-05	AUGGGUCCACCGUUUCCUGCUGAACAAGAUACAAAAAUUCCAUUUGCAGCUGCUGUGAAUGCUCCAAUGGCAACAGUGUCACUGUAG	MGPPFPAEQDTKIPFAAAVNAPMATVSLU
D06G020550.2:D06:+:63312941:63313120	uORF	D06	63312941	63313120	+	2.71214e-05	AUGAAUGCACCUAAGAUUUAUAUAAUUUUUAAUAUGUCAACUCAUGAUUUUAAUAUGAAAUUUACAACUUUAAUUGUGCAAGGGAUAGAUAAAUUUCCUUAUUUUUCUCCUAUGUCUCUUUUUAAUACAAAUAACGAAUAUUUUUUCAUGUUACCAAACAAGUCCCAACAUUUUGCUUAA	MNAPKIYIIFNMSTHDFNMKFTTLIVQGIDKFPYFSPMSLFNTNNEYFFMLPNKSQHFAU
A03G021490.3:A03:-:111296465:111297306	uORF	A03	111296465	111297306	-	2.70984e-05	AUGUCGGGGCCACUCGAUCGAUUCGCUAGACCUUGCUUUGAGGGGUUUUCAGGUAGUGAUGAGAGAAGAGAGAGGAAAUCUGAUUUUGAGAACUCCGAGGAUGAAAGACGCACUAAAAUUGGAUCAUUGAAGAAGAAAGCAAUAAAUGCAUCUACUAGAUUUAAGCAUUCUCUCAAAAAGAAGAGUAGUAGAAGGAAAAGUGAUGGCCGUGUCAGCUCUGUAUCCAUUGAAGAUGUUCGUGAUGUUGAGGAGCUACAGGCUGUUGAUCAAUUUCGACAAGCACUGAUUAUGGAAGAACUGCUUCCUGAAAAACAUGAUGACUAUCACAUGAUGUUGAGGUGCUUUCCUCUCCCCAAAUAUAGUAGUAUUAACUGUUGGAUGUUUCUUUUUGAAAACUAC…	MSGPLDRFARPCFEGFSGSDERRERKSDFENSEDERRTKIGSLKKKAINASTRFKHSLKKKSSRRKSDGRVSSVSIEDVRDVEELQAVDQFRQALIMEELLPEKHDDYHMMLRCFPLPKYSSINCWMFLFENYKASFITSVLLSWQQSTAU
D05G027970.1:D05:-:27013093:27013277	internal_ORF	D05	27013093	27013277	-	2.70945e-05	AUGGUUCAGGGUAUGGUUCCGGGAGUGGUUCCGGAUAUGGCUCAGGAGCUGGUGGUCUUGGACAAGGUGGAGGUGGAGGUGGGGGUGGGGGAUCAGGGUACGGGUCUGGGUAUGGGUCAGGAUCCGGAUCGGGGUAUGGGUCUGGUGGUGGGAUAG	MVQGMVPGVVPDMAQELVVLDKVEVEVGVGDQGTGLGMGQDPDRGMGLVVGU
D09G004050.2:D09:+:12871279:12872052	uORF	D09	12871279	12872052	+	2.70196e-05	AUGGAGAAUGAAGCAAAGAAAGUGUUGCUCACUUCAAAUGGAGAUGAGAUUUCGGUGAACAUUGCUUUGCAUUUAGCCAAACGUGGUUGCAGGCAUGUGAAUAGGUUGGUUUUAAUGGGAAAUGAAUGGUGUUUGAGGAAUGUGAGAGAGAAGUUAAUGGAAUCAACAGAUGGAGUGGUCCCAAUGGAGGUGGUUGGAUUGGAUCUGGAAGCUGAAAGUGAGGGAGCUUUUGAUGAAGCAGUAGAUAAAGCAUGGAAUGUGUUUGGACAUUUAGAUGCUCUUCUCAAUUGCUAUGCUUAUCAAGGUAUACAUGUCUAUAUUAUAUAUGUACGCCUUUACACGAAUAAAUUUUAA	MENEAKKVLLTSNGDEISVNIALHLAKRGCRHVNRLVLMGNEWCLRNVREKLMESTDGVVPMEVVGLDLEAESEGAFDEAVDKAWNVFGHLDALLNCYAYQGIHVYIIYVRLYTNKFU
D12G026870.1:D12:-:60673513:60674017	odORF	D12	60673513	60674017	-	2.69679e-05	AUGCAUGACUGCCAAUUUGCAAUGUUGCCGAUGAUCGCAGGUUACCGAUCUCCCCUACGUCCAAUCCCGACAGAUUGCGUUCCUGAUUCUUCAUUUUUCUUUGAUUCAAGUGAUGACGGGUGGUUUACAAGUAACAAUCUUGAAUACCGAUAUAUCAACAAUGACGAAGGUAGAGUUUUGCUUUACAGUAACGAAGGUGAUUUAGACUACUGUACUAAAGAUUCAUGGUGGCUUGAAGCUAUAAAAGUUGCAGACCAUAUCGAAAGUAAGCCGGAAAGAUUAAUGCUUGAUGACACGGAGAAUAUGAAUGACGAAGAUGAUGAGUGGUGGAUGGCAGCGGAAAGGACUGCAACACAGGUUGAACUUACGCACUCGGGUUAA	MHDCQFAMLPMIAGYRSPLRPIPTDCVPDSSFFFDSSDDGWFTSNNLEYRYINNDEGRVLLYSNEGDLDYCTKDSWWLEAIKVADHIESKPERLMLDDTENMNDEDDEWWMAAERTATQVELTHSGU
D07G018560.7:D07:+:38221338:38222083	dORF	D07	38221338	38222083	+	2.69309e-05	AUGUGUGGAGUUUGGUCAACGAGUUUCCAAUCCAUGCAGGUGAUGUAUGAUGCAUCUGGUGUCCGACUUCACGCUGGGCGUCAAGCUGAAUUGCUGAAUCAAAUUGUGUGUGAGUUCCCUCCUGAACACCCAUUGUCUAGCGUGAGGCCCCUGCGUGAAUUACUUGGACAUACUCCACUCCAGGUUGUUGCAGGUGCCUUAGUGGGAUUCAUAGUGGCUUUCCUUAUGCGAAAUUCUGGUUAG	MCGVWSTSFQSMQVMYDASGVRLHAGRQAELLNQIVCEFPPEHPLSSVRPLRELLGHTPLQVVAGALVGFIVAFLMRNSGU
D07G018560.8:D07:+:38221338:38222083	dORF	D07	38221338	38222083	+	2.69309e-05	AUGUGUGGAGUUUGGUCAACGAGUUUCCAAUCCAUGCAGGUGAUGUAUGAUGCAUCUGGUGUCCGACUUCACGCUGGGCGUCAAGCUGAAUUGCUGAAUCAAAUUGUGUGUGAGUUCCCUCCUGAACACCCAUUGUCUAGCGUGAGGCCCCUGCGUGAAUUACUUGGACAUACUCCACUCCAGGUUGUUGCAGGUGCCUUAGUGGGAUUCAUAGUGGCUUUCCUUAUGCGAAAUUCUGGUUAG	MCGVWSTSFQSMQVMYDASGVRLHAGRQAELLNQIVCEFPPEHPLSSVRPLRELLGHTPLQVVAGALVGFIVAFLMRNSGU
A07G000790.2:A07:+:855430:856210	odORF	A07	855430	856210	+	2.68882e-05	AUGGAGCAGAUCAUUUCCUCGUUGCUUGCCAUGAUUGGGCACCAUAUGGAACACUGCAUCAAAGCACUUUGCAAUGCAGACGUCACUGCGGGUUUCAAAAUCGGGAGGGAUGUUUCUCUUCCAGAAACAUAUGUCCGGUCAGCAAGGAAUCCUCUUAGAGAUCUCGGAGGAAAACCGGCUUCUCAGAGACAUAUACUUGCUUUCUAUGCCGGAAGCAUGCACGGGUAUCUCCGUCCGAUCUUACUAAAACAUUGGAAAGACAAAGACACCGAUAUGAAGAUCCUCGGUCCGAUGCCUCCCGGUGUUGCGAGUAAAAUGAAUUAUAUCCAACACAUGAAGAGCACUAAGUACUGUAUAUGUCCCAAAGGUUACGAGGUUAACAGUCCACGAGUAGUUGAA…	MEQIISSLLAMIGHHMEHCIKALCNADVTAGFKIGRDVSLPETYVRSARNPLRDLGGKPASQRHILAFYAGSMHGYLRPILLKHWKDKDTDMKILGPMPPGVASKMNYIQHMKSTKYCICPKGYEVNSPRVVESIFYECVPVIISDNFVPPFFEVLDWGAFSIILAEKDIPNLKDILTSIPQERYLALQLGVRKVQRHFLWHAKPERYDLFHMTLHSIWYNRVYQIKLRU
D05G024700.1:D05:-:22764298:22765412	ouORF	D05	22764298	22765412	-	2.68284e-05	AUGGAGUCAAGUAUGGUAGAAGGGUCAGCGGAAGCGGCAACGACGGUGGCUGGAAUCCAUGAAGGAAGUGAAGGUGAAGAAGAUAGAGGUAGGGUUGAUGAAGGUGAUCGGAGUUUUGGAGGAAAUCGAUGGCCUAGGCAAGAGACUUUGGCUUUAUUGAAGAUACGUUCCGACAUGGAUUCCCUUUUCCGGGAUUCAACACUUAAAGGUCCAUUGUGGGAAGAGGUUUCCAGGAAACUAGCUGAGCUUGGUUAUCAUCGAAGUGCUAAGAAAUGCAAAGAGAAAUUCGAGAAUGUUUACAAGUAUCACAAGAGAACCAAAGAUGGCAGAACCAGCAAAGCUGAUGGCAAGACCAAGACUUAUCGUUUCUUUGAUGAAUUAGAAGCCUUUCAAAACCUU…	MESSMVEGSAEAATTVAGIHEGSEGEEDRGRVDEGDRSFGGNRWPRQETLALLKIRSDMDSLFRDSTLKGPLWEEVSRKLAELGYHRSAKKCKEKFENVYKYHKRTKDGRTSKADGKTKTYRFFDELEAFQNLHSLHPCHLKLKLQPQHPLLSU
D05G027580.3:D05:-:26469307:26470092	uORF	D05	26469307	26470092	-	2.6803e-05	AUGGCGGAUCAACAAGAAGAAGAGGAUCUUAGAAUGGCUCUACGGAUGAGCAUGCAAAACUCGCCGCCAGAGCCGAAGAGGAGCAAGCCGAGAGAAGCCGCGAACUUAGCGACGACGACGCCGGAAGAGAGUCGCCGGUUGCAGCGUGAACUAAUGGCAGCUGCAGCUGAGAAACGGAUGCUGGCGACGGGAAAAAGCGUUCCGGCUUCUGGUUCCCCUCUGAAAAGUGAUAGUGGCGGAGAUAUAGGAACCAAAGAGAUGGAAAUAAAAGCCAAAGAAGUGAAAUUGGGUAAUGAAUUGUCGGAGAAAGAAGCUUAUCAGUUAUUUUUUAUGGUUUUUGGAAAUGGUGUUUCGAAGGAUAUACUUGCUCAGUGGAGCAACCAGGGUAUAAGGUUCAAU…	MADQQEEEDLRMALRMSMQNSPPEPKRSKPREAANLATTTPEESRRLQRELMAAAAEKRMLATGKSVPASGSPLKSDSGGDIGTKEMEIKAKEVKLGNELSEKEAYQLFFMVFGNGVSKDILAQWSNQGIRFNKRKCKGNVKU
A08G009870.1:A08:+:44871996:44872202	odORF	A08	44871996	44872202	+	2.68004e-05	AUGCAGGUUCGUAUGCGGGGUCUUCUGCUGGGUCUCGAGCAGGAUCAGGAUCUGGUGGUAACAAGGGACGGCAAGGUGGUUCAGGUCAUGGUGAGGGAUAUGGGGAGGGGUCAGGCAGGGGAAAUGGUUCAGGCAAUGGUGAAGGUUAUGGCGAGGGACAUGGCUAUGGAGAGGGUCAUGGCAGCGGUGGGGACAAUUAAAAUCUGA	MQVRMRGLLLGLEQDQDLVVTRDGKVVQVMVRDMGRGQAGEMVQAMVKVMARDMAMERVMAAVGTIKIU
D04G014010.1:D04:-:46343621:46344173	odORF	D04	46343621	46344173	-	2.67364e-05	AUGGCAGAGAUUCAUAAAGCCACGGAUUAUAUUUGGUGUGCCCAUGGAGGAGAUGCUAGGCAGUGGGAGAUCCACCUCGAUGAACAGCUGAAAACUCUCCUGAGAUUAUAUGCAAGAGAGAAAUAUAUUCUUGUGGUGAACCAACAGCGGAUAGAUUUUGAGGUCUUUGUUUCAUUCAAGGUGGGUGCUACAAGUGUUUCUGUCUUGCGUAGUGUCUGGCAGACCUACUGGCUACACGAGAACUUGAAUGUCUCAGAAGAUAUCUUUGAUCAGCUUGCAAAAAGUUUGUCCAUGAUGGAUGAAAGGUUCAACGAAUUCAUUCAACAGCUGGAUAAAGGUGGAUGGGAUAUUCAUCAAAUUAAUUUGAGGGUCCCCAAGGAAAUCUCCAUUGACGAAUGU…	MAEIHKATDYIWCAHGGDARQWEIHLDEQLKTLLRLYAREKYILVVNQQRIDFEVFVSFKVGATSVSVLRSVWQTYWLHENLNVSEDIFDQLAKSLSMMDERFNEFIQQLDKGGWDIHQINLRVPKEISIDECPVU
D09G005970.1:D09:-:27778463:27794553	dORF	D09	27778463	27794553	-	2.67363e-05	AUGGAGAUUUUUACUAAGAGAUUCAAGAGGUUCAUGAAGUCCAAUAAAGGAAGAAGAUUACAAAAGAUUGAGGAAUUGAAGUUUGAAUCUAGCAAGGAGAAAGAUCCCAUUAUUUGUUAUGAGUGCAAGAAACUGGGACACAUCAAGUUUGAUUGUCCUCAAUGGAAGAAGAAGGGAUCAAGAAAACAAAAGCUUAAAGCUAAUGUGGCUAUUUUGAGUGAUGAGAAUUCCUCCGAUGAUGAAGAUCAAGAAGUAGCCAACCAAUGCCUUAUGGCUAUCAAUGAUUCUAAGAGUUCAGCAUUUGUUGCGGACUAUCGUGUUAUAUUUACAGUGAUUCUGGCGUGUUACUGGGGGUUUAUGUAA	MEIFTKRFKRFMKSNKGRRLQKIEELKFESSKEKDPIICYECKKLGHIKFDCPQWKKKGSRKQKLKANVAILSDENSSDDEDQEVANQCLMAINDSKSSAFVADYRVIFTVILACYWGFMU
D05G035650.1:D05:-:55640796:55641029	uORF	D05	55640796	55641029	-	2.66645e-05	AUGUCCAUGCCUGUUAGAGGAAAGGGAAAAACAGACCACCGCUUCGAUAAUGUUGAUCAUGCUUUGAGUUUGUUCAAUAAGAUGAUUGAAAAGUACCCAAAGCCUUCAAUUGUGGAAUUCACUAAAUUAUUUGCAGCCAUUGUUAGAAUGAAACAUUAUGCCAUUGUUGUUCCUAUGUGUAGCCAGAUGGAAUUAUUGGGAGUUUCCCAUAAUGUUUAUUCUAUGAGCAUCUGA	MSMPVRGKGKTDHRFDNVDHALSLFNKMIEKYPKPSIVEFTKLFAAIVRMKHYAIVVPMCSQMELLGVSHNVYSMSIU
D11G022330.2:D11:+:31387036:31387786	odORF	D11	31387036	31387786	+	2.6493e-05	AUGCUUACCCCUCUUAAGGAUGUGAUUGUCUACUCUGGUGCUUGUGCAACUUUCGAUCUUCCAGUUCAUGUUGCCAAAGAUAUCAAUGGUGCUUUGGCUCAUCCACAGGAUCUUAUGCAUCACAUAGGUCUAUACAUCGCCAAGGGAAGGGGGGCCAGGCUUGUAUCAGAGGUCUCAUUUGCUGCUCUAUAA	MLTPLKDVIVYSGACATFDLPVHVAKDINGALAHPQDLMHHIGLYIAKGRGARLVSEVSFAALU
D11G022330.4:D11:+:31387036:31387786	odORF	D11	31387036	31387786	+	2.6493e-05	AUGCUUACCCCUCUUAAGGAUGUGAUUGUCUACUCUGGUGCUUGUGCAACUUUCGAUCUUCCAGUUCAUGUUGCCAAAGAUAUCAAUGGUGCUUUGGCUCAUCCACAGGAUCUUAUGCAUCACAUAGGUCUAUACAUCGCCAAGGGAAGGGGGGCCAGGCUUGUAUCAGAGGUCUCAUUUGCUGCUCUAUAA	MLTPLKDVIVYSGACATFDLPVHVAKDINGALAHPQDLMHHIGLYIAKGRGARLVSEVSFAALU
D11G022330.6:D11:+:31387036:31387786	odORF	D11	31387036	31387786	+	2.6493e-05	AUGCUUACCCCUCUUAAGGAUGUGAUUGUCUACUCUGGUGCUUGUGCAACUUUCGAUCUUCCAGUUCAUGUUGCCAAAGAUAUCAAUGGUGCUUUGGCUCAUCCACAGGAUCUUAUGCAUCACAUAGGUCUAUACAUCGCCAAGGGAAGGGGGGCCAGGCUUGUAUCAGAGGUCUCAUUUGCUGCUCUAUAA	MLTPLKDVIVYSGACATFDLPVHVAKDINGALAHPQDLMHHIGLYIAKGRGARLVSEVSFAALU
D11G022330.8:D11:+:31387036:31387786	odORF	D11	31387036	31387786	+	2.6493e-05	AUGCUUACCCCUCUUAAGGAUGUGAUUGUCUACUCUGGUGCUUGUGCAACUUUCGAUCUUCCAGUUCAUGUUGCCAAAGAUAUCAAUGGUGCUUUGGCUCAUCCACAGGAUCUUAUGCAUCACAUAGGUCUAUACAUCGCCAAGGGAAGGGGGGCCAGGCUUGUAUCAGAGGUCUCAUUUGCUGCUCUAUAA	MLTPLKDVIVYSGACATFDLPVHVAKDINGALAHPQDLMHHIGLYIAKGRGARLVSEVSFAALU
D11G022330.9:D11:+:31387036:31387786	dORF	D11	31387036	31387786	+	2.6493e-05	AUGCUUACCCCUCUUAAGGAUGUGAUUGUCUACUCUGGUGCUUGUGCAACUUUCGAUCUUCCAGUUCAUGUUGCCAAAGAUAUCAAUGGUGCUUUGGCUCAUCCACAGGAUCUUAUGCAUCACAUAGGUCUAUACAUCGCCAAGGGAAGGGGGGCCAGGCUUGUAUCAGAGGUCUCAUUUGCUGCUCUAUAA	MLTPLKDVIVYSGACATFDLPVHVAKDINGALAHPQDLMHHIGLYIAKGRGARLVSEVSFAALU
A10G008270.6:A10:+:14790852:14791691	dORF	A10	14790852	14791691	+	2.64594e-05	AUGUCAUAUUCUUUUAUUGUUUUUGUGGCUACGCUGCAGGAUGACGUAUUAGAAAAUAAUUUCAAUAUUUUGCGCAUGUUUGUCAAAAUAUAUGGACCUUCAACUGCCCCAGCUAUGUUGGCAAAAAACAUAACAGAUGCUGAAGAGAGGUAUGACAAUUUAUUGAAAACUUUGGAUCCUCAGUUGUCCUCGAAAUACCAGAGAAGAUGCGAAGAAGCCACUAAAGAAGGUGGCAAGGUUUCAGGAAACCCUCUUGGAACAUGGAGUAUUCCUCCUGUGAUAGUAAACGAGGAUCUUUAUCGAUCAAACUGUCUAAAUACUGAAUGA	MSYSFIVFVATLQDDVLENNFNILRMFVKIYGPSTAPAMLAKNITDAEERYDNLLKTLDPQLSSKYQRRCEEATKEGGKVSGNPLGTWSIPPVIVNEDLYRSNCLNTEU
A10G008270.1:A10:+:14790852:14791691	dORF	A10	14790852	14791691	+	2.64594e-05	AUGUCAUAUUCUUUUAUUGUUUUUGUGGCUACGCUGCAGGAUGACGUAUUAGAAAAUAAUUUCAAUAUUUUGCGCAUGUUUGUCAAAAUAUAUGGACCUUCAACUGCCCCAGCUAUGUUGGCAAAAAACAUAACAGAUGCUGAAGAGAGGUAUGACAAUUUAUUGAAAACUUUGGAUCCUCAGUUGUCCUCGAAAUACCAGAGAAGAUGCGAAGAAGCCACUAAAGAAGGUGGCAAGGUUUCAGGAAACCCUCUUGGAACAUGGAGUAUUCCUCCUGUGAUAGUAAACGAGGAUCUUUAUCGAUCAAACUGUCUAAAUACUGAAUGA	MSYSFIVFVATLQDDVLENNFNILRMFVKIYGPSTAPAMLAKNITDAEERYDNLLKTLDPQLSSKYQRRCEEATKEGGKVSGNPLGTWSIPPVIVNEDLYRSNCLNTEU
A10G008270.3:A10:+:14790852:14791691	dORF	A10	14790852	14791691	+	2.64594e-05	AUGUCAUAUUCUUUUAUUGUUUUUGUGGCUACGCUGCAGGAUGACGUAUUAGAAAAUAAUUUCAAUAUUUUGCGCAUGUUUGUCAAAAUAUAUGGACCUUCAACUGCCCCAGCUAUGUUGGCAAAAAACAUAACAGAUGCUGAAGAGAGGUAUGACAAUUUAUUGAAAACUUUGGAUCCUCAGUUGUCCUCGAAAUACCAGAGAAGAUGCGAAGAAGCCACUAAAGAAGGUGGCAAGGUUUCAGGAAACCCUCUUGGAACAUGGAGUAUUCCUCCUGUGAUAGUAAACGAGGAUCUUUAUCGAUCAAACUGUCUAAAUACUGAAUGA	MSYSFIVFVATLQDDVLENNFNILRMFVKIYGPSTAPAMLAKNITDAEERYDNLLKTLDPQLSSKYQRRCEEATKEGGKVSGNPLGTWSIPPVIVNEDLYRSNCLNTEU
A03G002470.4:A03:+:3818574:3819309	uORF	A03	3818574	3819309	+	2.64404e-05	AUGGAUUUGCAAAGUCUUUGCAAAGUAAUCUUAGUAUCAGCUCUAAUUUCACUUGUCUGUCACCCAUGUUCCGUCACCGCCGGUGAUAUAGUACACGACGAUGAUUCAGCUCCCAAGAAGCCUGGUUGUGAGAACGACUUCGUUCUUGUCAAAGUUCAAACUUGGGUUAAUGGCAUAGAGGAUGCGGAGUUUGUUGGUGUUGGUGCUAGAUUUGGUACUGCUAUAGUGUCAAAGGAGAAAAAUGCAAAUCAAAGACGCCUCGUUCUUUCUGACCCUCGUGAUUGUUGUAGCCACCCGAAGAAUAAGGUUUGA	MDLQSLCKVILVSALISLVCHPCSVTAGDIVHDDDSAPKKPGCENDFVLVKVQTWVNGIEDAEFVGVGARFGTAIVSKEKNANQRRLVLSDPRDCCSHPKNKVU
D01G012430.2:D01:-:23386921:23387715	internal_ORF	D01	23386921	23387715	-	2.62914e-05	AUGUUGGAUCUUGGCAGAGUGAAGUCAAGGGCUAUCAAUUCUGGACUAGAGCUGAUGAAGAUGGCUAUUUCUGCAUUAACAAUAUUUGGACCGGUGACUAUAAUCUAUAUGCAUGGGUUCCAGGUUUCAUUGGUGAUUAUAAAUAUGAUGUUAUCAUCACCCCUAGCGCAGGGUAUGAUAUAUACAUGGGUGAUCUUGUAUAUGAGCCGCCAAGAGAUGGCCCUACAUUGUGGGAAAUCGGAGUCCCGGAUCGCACUGCUGCAGAAUUCUACGUUCCUGAUCCGAGUCCGAUGUUUGUCAACAGGUUAUAUGUUAACCAUCCUGACAGAUUUAGGCAGUAUGGGUUAUGGGAAAGAUAUGCAGAUUUAUAUCCUGAUAGAGAUUUGGUUUACACAGUUG…	MLDLGRVKSRAINSGLELMKMAISALTIFGPVTIIYMHGFQVSLVIINMMLSSPLAQGMIYTWVILYMSRQEMALHCGKSESRIALLQNSTFLIRVRCLSTGYMLTILTDLGSMGYGKDMQIYILIEIWFTQLGLVTIQRLVFCSGHQKEU
D01G012430.3:D01:-:23386921:23387715	internal_ORF	D01	23386921	23387715	-	2.62914e-05	AUGUUGGAUCUUGGCAGAGUGAAGUCAAGGGCUAUCAAUUCUGGACUAGAGCUGAUGAAGAUGGCUAUUUCUGCAUUAACAAUAUUUGGACCGGUGACUAUAAUCUAUAUGCAUGGGUUCCAGGUUUCAUUGGUGAUUAUAAAUAUGAUGUUAUCAUCACCCCUAGCGCAGGGUAUGAUAUAUACAUGGGUGAUCUUGUAUAUGAGCCGCCAAGAGAUGGCCCUACAUUGUGGGAAAUCGGAGUCCCGGAUCGCACUGCUGCAGAAUUCUACGUUCCUGAUCCGAGUCCGAUGUUUGUCAACAGGUUAUAUGUUAACCAUCCUGACAGAUUUAGGCAGUAUGGGUUAUGGGAAAGAUAUGCAGAUUUAUAUCCUGAUAGAGAUUUGGUUUACACAGUUG…	MLDLGRVKSRAINSGLELMKMAISALTIFGPVTIIYMHGFQVSLVIINMMLSSPLAQGMIYTWVILYMSRQEMALHCGKSESRIALLQNSTFLIRVRCLSTGYMLTILTDLGSMGYGKDMQIYILIEIWFTQLGLVTIQRLVFCSGHQKEU
D01G012430.1:D01:-:23386921:23387715	internal_ORF	D01	23386921	23387715	-	2.62914e-05	AUGUUGGAUCUUGGCAGAGUGAAGUCAAGGGCUAUCAAUUCUGGACUAGAGCUGAUGAAGAUGGCUAUUUCUGCAUUAACAAUAUUUGGACCGGUGACUAUAAUCUAUAUGCAUGGGUUCCAGGUUUCAUUGGUGAUUAUAAAUAUGAUGUUAUCAUCACCCCUAGCGCAGGGUAUGAUAUAUACAUGGGUGAUCUUGUAUAUGAGCCGCCAAGAGAUGGCCCUACAUUGUGGGAAAUCGGAGUCCCGGAUCGCACUGCUGCAGAAUUCUACGUUCCUGAUCCGAGUCCGAUGUUUGUCAACAGGUUAUAUGUUAACCAUCCUGACAGAUUUAGGCAGUAUGGGUUAUGGGAAAGAUAUGCAGAUUUAUAUCCUGAUAGAGAUUUGGUUUACACAGUUG…	MLDLGRVKSRAINSGLELMKMAISALTIFGPVTIIYMHGFQVSLVIINMMLSSPLAQGMIYTWVILYMSRQEMALHCGKSESRIALLQNSTFLIRVRCLSTGYMLTILTDLGSMGYGKDMQIYILIEIWFTQLGLVTIQRLVFCSGHQKEU
D01G012430.4:D01:-:23386921:23387715	internal_ORF	D01	23386921	23387715	-	2.62914e-05	AUGUUGGAUCUUGGCAGAGUGAAGUCAAGGGCUAUCAAUUCUGGACUAGAGCUGAUGAAGAUGGCUAUUUCUGCAUUAACAAUAUUUGGACCGGUGACUAUAAUCUAUAUGCAUGGGUUCCAGGUUUCAUUGGUGAUUAUAAAUAUGAUGUUAUCAUCACCCCUAGCGCAGGGUAUGAUAUAUACAUGGGUGAUCUUGUAUAUGAGCCGCCAAGAGAUGGCCCUACAUUGUGGGAAAUCGGAGUCCCGGAUCGCACUGCUGCAGAAUUCUACGUUCCUGAUCCGAGUCCGAUGUUUGUCAACAGGUUAUAUGUUAACCAUCCUGACAGAUUUAGGCAGUAUGGGUUAUGGGAAAGAUAUGCAGAUUUAUAUCCUGAUAGAGAUUUGGUUUACACAGUUG…	MLDLGRVKSRAINSGLELMKMAISALTIFGPVTIIYMHGFQVSLVIINMMLSSPLAQGMIYTWVILYMSRQEMALHCGKSESRIALLQNSTFLIRVRCLSTGYMLTILTDLGSMGYGKDMQIYILIEIWFTQLGLVTIQRLVFCSGHQKEU
D01G022480.2:D01:+:61827994:61828044	dORF	D01	61827994	61828044	+	2.61561e-05	AUGUGUGAGGUUCGUAGUUAUCUUCUUAAUAAUAUCGUUUUCAAGGUUUAA	MCEVRSYLLNNIVFKVU
D01G022480.3:D01:+:61827994:61828044	dORF	D01	61827994	61828044	+	2.61561e-05	AUGUGUGAGGUUCGUAGUUAUCUUCUUAAUAAUAUCGUUUUCAAGGUUUAA	MCEVRSYLLNNIVFKVU
D01G022480.4:D01:+:61827994:61828044	dORF	D01	61827994	61828044	+	2.61561e-05	AUGUGUGAGGUUCGUAGUUAUCUUCUUAAUAAUAUCGUUUUCAAGGUUUAA	MCEVRSYLLNNIVFKVU
D08G006810.2:D08:-:8617080:8617631	odORF	D08	8617080	8617631	-	2.61067e-05	AUGAAGAAACUGCACCUCGCCGAUGAAGAUGAGGUUGAGAUCAAAUUUAUGGGACAACCAGUAGUACCCACAUUGCAGUUGUACAAUUUAGUUCAUCUGUGGCUGCAAAAAGCAUCAACAUCACAGAGAGUUCCAGCAUCUGUUGGUUCUUCUGCAAAGGAUUUUAUCAUGGUGUUGGCAUAUGCUCGAAAAGCCCCACAGCAAUUGUAA	MKKLHLADEDEVEIKFMGQPVVPTLQLYNLVHLWLQKASTSQRVPASVGSSAKDFIMVLAYARKAPQQLU
D08G006810.1:D08:-:8617080:8617631	odORF	D08	8617080	8617631	-	2.61067e-05	AUGAAGAAACUGCACCUCGCCGAUGAAGAUGAGGUUGAGAUCAAAUUUAUGGGACAACCAGUAGUACCCACAUUGCAGUUGUACAAUUUAGUUCAUCUGUGGCUGCAAAAAGCAUCAACAUCACAGAGAGUUCCAGCAUCUGUUGGUUCUUCUGCAAAGGAUUUUAUCAUGGUGUUGGCAUAUGCUCGAAAAGCCCCACAGCAAUUGUAA	MKKLHLADEDEVEIKFMGQPVVPTLQLYNLVHLWLQKASTSQRVPASVGSSAKDFIMVLAYARKAPQQLU
D08G006810.4:D08:-:8617080:8617631	dORF	D08	8617080	8617631	-	2.61067e-05	AUGAAGAAACUGCACCUCGCCGAUGAAGAUGAGGUUGAGAUCAAAUUUAUGGGACAACCAGUAGUACCCACAUUGCAGUUGUACAAUUUAGUUCAUCUGUGGCUGCAAAAAGCAUCAACAUCACAGAGAGUUCCAGCAUCUGUUGGUUCUUCUGCAAAGGAUUUUAUCAUGGUGUUGGCAUAUGCUCGAAAAGCCCCACAGCAAUUGUAA	MKKLHLADEDEVEIKFMGQPVVPTLQLYNLVHLWLQKASTSQRVPASVGSSAKDFIMVLAYARKAPQQLU
D01G022430.1:D01:+:61783717:61783815	dORF	D01	61783717	61783815	+	2.60972e-05	AUGUUUUUUAUUAUUAUCUUUUUUAUGGUUAUUUUAAGGAAAUUUUGUCUUUUAAUUUUGCUUUUAAAGUUGUCUGUUUUUAAGGGUGAUUUCAAUUGA	MFFIIIFFMVILRKFCLLILLLKLSVFKGDFNU
A11G006600.2:A11:+:5797402:5799841	dORF	A11	5797402	5799841	+	2.60916e-05	AUGUGGUUGCAGGCAUUGGAUACUUUCAACACGGCAAUUGUUUCUCCUAUUUAUUAUGCACUGUUCACUUCUUUCACAAUUUUAGCGAGUGCAAUAAUGUUUAAGGACUACUCUGGUCAAAGUGCUAGCAGCAUAGCAUCUGAACUUUGUGGUUUCAUAACAGUGUUAUCUGGGACUGCUGUAUUGCAUAGUACAAGAGAUCCAGAGACUCCUCUUAUCACAGAUCUAUACACCCCAUUAUCACCAAAAGUAUCAUGGUACAUCCAAGGCAAUGGGGAACUGUGGAAGCAGAAAGAUGAAGAUGAAUCAUCCCCUAGCUUUAUCACAAUUCUCCGGCAAGACUAUUUCAAGUAA	MWLQALDTFNTAIVSPIYYALFTSFTILASAIMFKDYSGQSASSIASELCGFITVLSGTAVLHSTRDPETPLITDLYTPLSPKVSWYIQGNGELWKQKDEDESSPSFITILRQDYFKU
D01G007560.2:D01:+:10412667:10412987	dORF	D01	10412667	10412987	+	2.60311e-05	AUGGUAGCGACUCCUGAAGAAGUCAUGAAGACGAUGAAGCAAGCAGAGGAGACACCAACAAUGGAGAAUGGAAAUGCUGCUGGUGAGCUAAAACGUCGGUUUAAGAAGCUCAGUCUCAACUUUGGUGGCAAGGAUAAACAACAGCAGAGAAAUUCUCCUCCAAAAGACCAGAAUAAUUCAGAUGAGAGUUCUUCUCGAUCAUUUGCUAGCUUUUUCGAUAGCAAGUCAUCUUUAUUUUCAAAGUUGUCCCCUAAAUCCGAGAAUCUCUCAGUGAUUGAAAAACUUCGAUCCCUAGAAGAAAGUGAUUGGACAUUGGUUUGA	MVATPEEVMKTMKQAEETPTMENGNAAGELKRRFKKLSLNFGGKDKQQQRNSPPKDQNNSDESSSRSFASFFDSKSSLFSKLSPKSENLSVIEKLRSLEESDWTLVU
A10G012520.1:A10:+:63155221:63155934	uORF	A10	63155221	63155934	+	2.59924e-05	AUGUCGACUCUCUUUUCUUACCUCAUCAAAAUCUAUGCUGAAGCUGAUUUAUCCCAGAAAGCUCUCAAUGUGUUCUACAAAAUGCUUGAAUUCAAUGUUAAGCCUUUACUCAGAAACUUAAAUCAUAUCCUUGAGCUGCUUGUUUCUCAUCGUGACUUCAUCAUGCCUGUUUUCGACCUUUUCAAGAUUGCCUAUAAAUAUAGUGUUUUCCCCAAUACCAAAUCUUACAACAUUUUGAUGGGUGCAUUUUGUUUGAAUGGGGACUUAAGUAUUGCAUACAAACUGUUCAAAAAAUUGUUUGAGAGAGGUGUUAUGCCUGAUGUCGAGUCUUAUAGGAUAUUAAUGCAAAGGGUAUGCAAGAAGAGUCAAGUGAAUAGAGCUGUAGAUUUGUUAGAAGAU…	MSTLFSYLIKIYAEADLSQKALNVFYKMLEFNVKPLLRNLNHILELLVSHRDFIMPVFDLFKIAYKYSVFPNTKSYNILMGAFCLNGDLSIAYKLFKKLFERGVMPDVESYRILMQRVCKKSQVNRAVDLLEDMLNKRFVPDSLSYTTLLNSLCRKKKLREGRAMDAIKVFAQPLQWKKSYQLLRNFRFQDNFKLGYQWYRPCLYHCNFSCCYDKLPACHHFFIGCVNRLNYTISGRU
A03G018040.2:A03:-:106612892:106613074	odORF	A03	106612892	106613074	-	2.59513e-05	AUGUACAAUCACCAAAUAGGUCCAUUGGAGCGGUCAAAGCCAAAGUUGGUGAUGGAAGAUCUACUGGAAGCAACCAAGCCAAUGGAGCCAUUCCCCUGGGGUGAAGAAACAGACAUGAAGGUUGAUGAUUUUGAUGGUGUACUUGCUAAUUUGAUAAGAAAGCUGUUUUCCUUGUUCAAGUGA	MYNHQIGPLERSKPKLVMEDLLEATKPMEPFPWGEETDMKVDDFDGVLANLIRKLFSLFKU
D07G004360.1:D07:-:4638093:4638574	internal_ORF	D07	4638093	4638574	-	2.59426e-05	AUGGUGGCAGGAUUGAUCGUGAGAGGUAUUCAAGUUACAGGCGGUAUUCACCUAGGCGCUAUAGAAGCCCCCCAAGAAGAACUCCUCCAAGGUAUAGAGGCAGAAGAAGCCGGACAAGAAGUCUGUCUGUAUCACAGAGCCCAAGGUAUAGAAAUCGUCGAUGUGGUCAUGGCCGCAGCCGUAGUCCAAGUCGAAGUCGAACCCCUAUUCGCAGCCGUAGUGCAGUUGAUUCUCCAAGGGUUGGAAGGCGAAGUUUUCCUUCACUGA	MVAGLIVRGIQVTGGIHLGAIEAPQEELLQGIEAEEAGQEVCLYHRAQGIEIVDVVMAAAVVQVEVEPLFAAVVQLILQGLEGEVFLHU
A13G012450.2:A13:-:82194255:82194419	dORF	A13	82194255	82194419	-	2.59306e-05	AUGAGGAAAGAUGUGUUUUCUACUGCUAAAACUUAUAGGAUUUUGGUCUUUGUUGAAGACACUAAAUCAUCUGCUGUUUGGAAUUUGGUAUGGAAAGCGAAGGCAUCUCAAAAGGUUAGUGUUUCUAAUGAUUAUGUGGAAGAAUCAACUAUUAAUAAAUUGUGA	MRKDVFSTAKTYRILVFVEDTKSSAVWNLVWKAKASQKVSVSNDYVEESTINKLU
A07G005980.3:A07:+:7012595:7013742	dORF	A07	7012595	7013742	+	2.58914e-05	AUGAUACAGGAUAUUCUUGUUGGGUUGUUGCGACUGCGUAAGUGUGGCCAGAAUACUACUUGCCCUGAACUAAUGGGGAAAUGUUCUAUUGUCCGUGAACUCCAUGUAUAUGGAACUGCUGUUCCAGUUCAUGGCAGAGAUGCUGACAAGUUACAACACCAGGGUUAUGGUACACUUCUAAUGGAAGAAGCAGAGCGUAUUGCAAGAAGGGAACAUAGAUCAACAAAAAUAGCAGUGAUAUCUGGUGUAGGAACCCGGCAUUAUUAUAGGAAAUUGGGGUAUGAGCUUGACGGCCCUUACAUGGUUAAAUAUCUGACUUCAUAG	MIQDILVGLLRLRKCGQNTTCPELMGKCSIVRELHVYGTAVPVHGRDADKLQHQGYGTLLMEEAERIARREHRSTKIAVISGVGTRHYYRKLGYELDGPYMVKYLTSU
D01G016900.1:D01:+:51055404:51059787	internal_ORF	D01	51055404	51059787	+	2.58846e-05	AUGGUUCUACUACUUCAACUCCUCCUCCUAGCCCUCCAAAAGGUGAUGGAUAUUCUAAAGCAUCAAGCUCCUCAUCAGGUUCUGAAGGAUAUAAGUCUUCUACGAGUGACUCUUCAGUUUCUGGUAUUUCUAAGGCUUCAAGUACUAAAAAUGAAAGUGCUUCCAUGGGUACCAAUGCUUCAGCGACUAACGGUCCUACGACUUUUAUUCCUACUAGCCCUUCCACAGGUUCUGAAGGAUCUAAGUCUUCUACAAGUAACCCUUCAGGCACUAGUACUUCAAUGA	MVLLLQLLLLALQKVMDILKHQAPHQVLKDISLLRVTLQFLVFLRLQVLKMKVLPWVPMLQRLTVLRLLFLLALPQVLKDLSLLQVTLQALVLQU
D01G016900.3:D01:+:51055404:51059787	internal_ORF	D01	51055404	51059787	+	2.58846e-05	AUGGUUCUACUACUUCAACUCCUCCUCCUAGCCCUCCAAAAGGUGAUGGAUAUUCUAAAGCAUCAAGCUCCUCAUCAGGUUCUGAAGGAUAUAAGUCUUCUACGAGUGACUCUUCAGUUUCUGGUAUUUCUAAGGCUUCAAGUACUAAAAAUGAAAGUGCUUCCAUGGGUACCAAUGCUUCAGCGACUAACGGUCCUACGACUUUUAUUCCUACUAGCCCUUCCACAGGUUCUGAAGGAUCUAAGUCUUCUACAAGUAACCCUUCAGGCACUAGUACUUCAAUGA	MVLLLQLLLLALQKVMDILKHQAPHQVLKDISLLRVTLQFLVFLRLQVLKMKVLPWVPMLQRLTVLRLLFLLALPQVLKDLSLLQVTLQALVLQU
D10G006180.2:D10:+:5753341:5753502	dORF	D10	5753341	5753502	+	2.58462e-05	AUGAGCAAGAUGGGUGGAGUUCAUGCUCUAAUGCACCCACAGGGACAGCAUCCUCUGAAGCAGGCAGCAAUGGGGGUGGGUGCUGCUGGAGCAAGCCAGGCUAUAUAUGAUGGUGGAUACCCGAAUGUUGCUGCUGCCCAGCAGCUAAUGUACUAUCAGUAA	MSKMGGVHALMHPQGQHPLKQAAMGVGAAGASQAIYDGGYPNVAAAQQLMYYQU
D06G021970.1:D06:+:65449658:65449801	dORF	D06	65449658	65449801	+	2.57884e-05	AUGAUGGAGGCAUCGAAGGAAUUGGAUGAGCUUCUUCGCAAAGGAUAUGAAAAUGGCAGCGUUAAUGAACAGGCUAUUUCAGAUAUAUGCAUCCAGUUUAAGUUGAAUAAGAUCGAUGUUUUGAAGUGGAGAGAUCUAGUGUAA	MMEASKELDELLRKGYENGSVNEQAISDICIQFKLNKIDVLKWRDLVU
D06G021970.2:D06:+:65449658:65449801	dORF	D06	65449658	65449801	+	2.57884e-05	AUGAUGGAGGCAUCGAAGGAAUUGGAUGAGCUUCUUCGCAAAGGAUAUGAAAAUGGCAGCGUUAAUGAACAGGCUAUUUCAGAUAUAUGCAUCCAGUUUAAGUUGAAUAAGAUCGAUGUUUUGAAGUGGAGAGAUCUAGUGUAA	MMEASKELDELLRKGYENGSVNEQAISDICIQFKLNKIDVLKWRDLVU
D06G021970.6:D06:+:65449658:65449801	dORF	D06	65449658	65449801	+	2.57884e-05	AUGAUGGAGGCAUCGAAGGAAUUGGAUGAGCUUCUUCGCAAAGGAUAUGAAAAUGGCAGCGUUAAUGAACAGGCUAUUUCAGAUAUAUGCAUCCAGUUUAAGUUGAAUAAGAUCGAUGUUUUGAAGUGGAGAGAUCUAGUGUAA	MMEASKELDELLRKGYENGSVNEQAISDICIQFKLNKIDVLKWRDLVU
D13G013150.2:D13:-:41666930:41667259	dORF	D13	41666930	41667259	-	2.5637e-05	AUGAGUGGUGCUGCAGUAAAAGAAGAAAAAAAAGAUAGGGUACUGAGAAACCUGGAUGUUCGCAGGAACUCACAGAGCAUCAAAAGAGAUGCAAAUGCAAAGCUAAAGAUUGAUCGACUACCAAGAGCUUUUAGUGUAAACCGUCUCGCCUACAGUGAUAAAGUUGGGUGGUAUAUCCACACUGUAAUUACUAGAUUUACCACCUACGAUGUUGCAUUCUUCAGCAUGCAAUACCUAGAUGUGGCUGCUUCUGAAGCUAACUAUAGACCUCAUAUCAGGACCUCUGCUUUGCUUUGCCUAGUACUGCUCCUGGAAGAUCAAUUGGUAUAA	MSGAAVKEEKKDRVLRNLDVRRNSQSIKRDANAKLKIDRLPRAFSVNRLAYSDKVGWYIHTVITRFTTYDVAFFSMQYLDVAASEANYRPHIRTSALLCLVLLLEDQLVU
D11G012150.1:D11:+:10976559:10976711	dORF	D11	10976559	10976711	+	2.56323e-05	AUGAUGGUUGGACAGAGUAACAUUAGUGUAGGUAUUUUUGAGGAUGGAGGUGAUAAGGAUAGUUAUUUAUACAUUUUUGUGGAUCUUUACCUAUAUCAUUUGAUUUUAGUUGAUUCUCAUUUCAAUUUCAGUCUUAAUUAUCUUGAGUUCUAG	MMVGQSNISVGIFEDGGDKDSYLYIFVDLYLYHLILVDSHFNFSLNYLEFU
A09G015680.2:A09:-:71837181:71837944	uORF	A09	71837181	71837944	-	2.56291e-05	AUGGAAGCUGCAAGGAAAUUUCUCUCUCUUCCUCCAUCUUUUUCUACGAGAACCCAACUUAAGAAUUCUGUCUCUUCAUCACCAUCUUCUUCAGUUUCAAUGUUUCACGAGCAAGCGGCUGCUGCUGCUGCAACAUCUAUUCCGAUUAAUUCGGUAGCUAGGCAUUUUCCUACAUCAGUUCUCUCACAAGAGCAGCGCGAUGACUGCAGACCUCUGCCUAUCUUGCAAUACUUUAAGGAAGAUAAAGCAUAUCCAGUGAGACUCUUGUUUAUCUAUGCACAACAUAUAUGUAUUAUGUAA	MEAARKFLSLPPSFSTRTQLKNSVSSSPSSSVSMFHEQAAAAAATSIPINSVARHFPTSVLSQEQRDDCRPLPILQYFKEDKAYPVRLLFIYAQHICIMU
A13G020160.2:A13:-:103392027:103392819	uORF	A13	103392027	103392819	-	2.55845e-05	AUGGCAACGAAUCCAGCAACGGCACCCUCGAAACUUCCUAAAUCCGGAGCCAUCUCCAAAGGCUACAAUUUUGCUUCUACUUGGGAACAGAAUGCACCUUUGACGGAGCAGCAGCAACGAGCAAUACAGAUGCUAUCUCAUGCAGUUGCUGAACGGCCGUUUCCAGCCAAUUUGGCUCAAGAGCGAACUUCAGGGCAAGAUAAAGGUUUGUCCGUUUCUACAAAGGAUGACAAUUUUAGAGAUUCUGAAGCUAUUGAUGAAAUUUUGGUUAAUUCAAAUCAGGUAUAUUAG	MATNPATAPSKLPKSGAISKGYNFASTWEQNAPLTEQQQRAIQMLSHAVAERPFPANLAQERTSGQDKGLSVSTKDDNFRDSEAIDEILVNSNQVYU
D03G006440.1:D03:-:15790381:15790641	dORF	D03	15790381	15790641	-	2.55804e-05	AUGCCAGCAAAAGUAGAAAGAACUAUAAGAAAACCCAAAUCGGUAUUUCACCUUGUAGGAGAACAAACAGGGGAGUGUUAUGAAGUCAUAAUGUUUUUUGGCAUAAUUGACAUACUACAAGAUUAUGAUAUUACCAAGAGGCUUGAGCAUGCAUAUAAAUCCAUUCAAUAUGACCCUACUUCUAUAUCAGCUGUGGAUCCGAAGCAGUAUUCUAAACGAUUUCGAGAUUUUAUAUUUAAAGUUUUUUGUGAAGAUACUUAA	MPAKVERTIRKPKSVFHLVGEQTGECYEVIMFFGIIDILQDYDITKRLEHAYKSIQYDPTSISAVDPKQYSKRFRDFIFKVFCEDTU
A11G004200.2:A11:-:3555531:3556056	dORF	A11	3555531	3556056	-	2.55792e-05	AUGUUCAAUCUAUCUUCCAACUUCUUGACUCAUAGAGAUGCUUGGGCCGGCACUUUCGAACGCGUUGUCGGAGAGCUAUCCUCUCCUAGAACUGAUUGCCCAGAGAAGUUACCGGAGGCAGCACCACUGAGGACAACAGCAGCAAACGAAGACGCUGGUCUCUCUGAAUUUCAGAGCGAGGUAGUUCAACUAGCCAGUGUGCUUAAUGGUGACCACUUCUUGAGCGGCUUUGCCGAGGAGAUGCACACAAAGAUGAGCGUAAAAGGAGCUCAUGAGUACGUGAAAGGCGCAGUUUCAAGGUUUAUAAGAGCAAGCAAAGAGGCCAUAAAGUUGGGAGCCGAUGAAUCUGCCAUUGUUGAUAUGAGAUCAUCGCUUACAACUCGAUCUUCUUCGAUCCAC…	MFNLSSNFLTHRDAWAGTFERVVGELSSPRTDCPEKLPEAAPLRTTAANEDAGLSEFQSEVVQLASVLNGDHFLSGFAEEMHTKMSVKGAHEYVKGAVSRFIRASKEAIKLGADESAIVDMRSSLTTRSSSIHNU
A03G017930.1:A03:+:106372645:106373193	dORF	A03	106372645	106373193	+	2.55444e-05	AUGUCGCCUGAGUAUGCACUAGAUGGCCUUUUCUCAUUCAAAUCAGAUGUAUUUAGCUUCGGUGUUGUCGUAAUUGAGAUCAUCAGCGGGAAGAGGAACACCGGAUUUUAUCAGCCUGAACAGUCAUUGAGCCUUCUAGGUUAUGCAUGGCAUAUGUGGAAAACAGACAAGGCAAUGAAUUUACUGGACCAGACACUGCGUGAGAGUUGCAAAGCAGACGAGCUGCUAAAGUGUCUAAACGUAGGACUGUUGUGCGUACAAGAAGACCCUGGUGAUCGUCCCACCAUGUCACAGGUAGUAUUCAUGCUUGGCAGCGAGAAUGCAUCGCUUCCGGCACCAAAACAACCGGCAUUCGUAGUCAGGCGAUGCCCUUCUAGCAAAGCUUCUUCAUCUAGCAAA…	MSPEYALDGLFSFKSDVFSFGVVVIEIISGKRNTGFYQPEQSLSLLGYAWHMWKTDKAMNLLDQTLRESCKADELLKCLNVGLLCVQEDPGDRPTMSQVVFMLGSENASLPAPKQPAFVVRRCPSSKASSSSKPETFSQNELTVTLEHGRU
D03G013860.3:D03:+:45071927:45073271	uORF	D03	45071927	45073271	+	2.55241e-05	AUGGAAGAAGAGAAAGGAGCUCUGGUGCAGGGCUUGAUCGAAGCGGUGAACCAAAUAGCUUCGAUCGGCGACUACAGUUGCGCCGUGAAGAAGGAGUAUUGCAACCUCGCUAGGAGACUGAAGCUGUUGACGCCAAUGUUCGAGGAGAUUAGAGAAAUCAAAGAGCAAAUCCCUGAAGAAACGGUUAAAGCUUUGGUAUCGUUGAAAGAAGCUCUGGUUUCGGCUAAGGAGUUGCUUAUAUUCGGAAGUGAAGGCAGCAAGAUUUACCUGGUUCUAGAGAGGAAGCAGAUUAUGCAUAAAUUUCAUGAAGUGACAGCUCGAUUGGAGCAGGCUUUGAGUAGAAUUUCCCAUGAGAAUCUUGACAUCCUAGAAGAAGUUAAGGAACAGGUAAAGAUCUAU…	MEEEKGALVQGLIEAVNQIASIGDYSCAVKKEYCNLARRLKLLTPMFEEIREIKEQIPEETVKALVSLKEALVSAKELLIFGSEGSKIYLVLERKQIMHKFHEVTARLEQALSRISHENLDILEEVKEQVKIYCU
D03G013860.1:D03:+:45071927:45073271	uORF	D03	45071927	45073271	+	2.55241e-05	AUGGAAGAAGAGAAAGGAGCUCUGGUGCAGGGCUUGAUCGAAGCGGUGAACCAAAUAGCUUCGAUCGGCGACUACAGUUGCGCCGUGAAGAAGGAGUAUUGCAACCUCGCUAGGAGACUGAAGCUGUUGACGCCAAUGUUCGAGGAGAUUAGAGAAAUCAAAGAGCAAAUCCCUGAAGAAACGGUUAAAGCUUUGGUAUCGUUGAAAGAAGCUCUGGUUUCGGCUAAGGAGUUGCUUAUAUUCGGAAGUGAAGGCAGCAAGAUUUACCUGGUUCUAGAGAGGAAGCAGAUUAUGCAUAAAUUUCAUGAAGUGACAGCUCGAUUGGAGCAGGCUUUGAGUAGAAUUUCCCAUGAGAAUCUUGACAUCCUAGAAGAAGUUAAGGAACAGGUAAAGAUCUAU…	MEEEKGALVQGLIEAVNQIASIGDYSCAVKKEYCNLARRLKLLTPMFEEIREIKEQIPEETVKALVSLKEALVSAKELLIFGSEGSKIYLVLERKQIMHKFHEVTARLEQALSRISHENLDILEEVKEQVKIYCU
D05G003260.2:D05:-:2762072:2762290	dORF	D05	2762072	2762290	-	2.55157e-05	AUGAAGCACGUUGAAUUGGAUAUGCAUUUCAUACAAGAAAAGGUGGCUUGUGGAGAAUUGCAAAUCAAUCAUGUGUCUGCUCAACAUCAGGUUGCAAAUCUAUUUAUUAAGCCAUCAUUUGAGGAUCAAUUUACCAGCCUCAAGUCAAAACUUGGAGUAUGCACUUUUCUGAAUGAUUUAGUUGCUUGUCUUUUAACUGAGUUGAAAACAAGGACAUAA	MKHVELDMHFIQEKVACGELQINHVSAQHQVANLFIKPSFEDQFTSLKSKLGVCTFLNDLVACLLTELKTRTU
D06G021320.1:D06:-:64586256:64587734	dORF	D06	64586256	64587734	-	2.53746e-05	AUGGCUAUAAGCUGCUCUUCAUUACAGGUACUUGUAUUAUCAAAUAACAAAUUACAAGGAUCAAUUUUCUCAGGAAAUUUUAAUCUAAAGAGCUUGUUGGAGCUCAAAUUAAAUGGAAAUAACUUCACUGGGAUGAUCCCAAAUGUCUUAGCUUACUCUAGAUUGAAUAUACUAGAUCUUAGCAAUAACUAUAUCUAUGGUGAAGUCCCAAGUUGGAUUUGGAAUAUGUCAGAGCUAGCAUCAUUGGAUGUGAGCAGGAACCAACUCUUUGGUAGGUUGCCACAAUGGAGGGGAAAUGCUUCGAAUUUGGCACUAGUUUCCAUGGCAGAUAAUCAACUUGAAGGUUCAAUACCAAGGGCAAUUUGUAGUCUCAAUCUCAAACUCCAAUUUUUGGACCUU…	MAISCSSLQVLVLSNNKLQGSIFSGNFNLKSLLELKLNGNNFTGMIPNVLAYSRLNILDLSNNYIYGEVPSWIWNMSELASLDVSRNQLFGRLPQWRGNASNLALVSMADNQLEGSIPRAICSLNLKLQFLDLSMNSLSGTLPSCFKPVLVREVHLFKNKLQEALPNAFHDSSSLETLDLSYNHLKGNIPNWVSNLSELSYLLLRRNHFEGEIPIQLCKLDHLSLIDLSQNNLSGGIPSCLRVAALNYVTEHYIRHRSIYYSINNSMANEVSIEYTVKSISYNYKRRMLQYMSGIDLSCNKLTGEISFETINIMKLFTLNLSHNSLTRPVPHAFSNLMDMESLDLSYNNLTGNIPVEFAVLHFLEYFNVSYNNLSGKTPERIGQLGAFDESSYIGNPFL…
D02G014550.1:D02:-:50509946:50510506	dORF	D02	50509946	50510506	-	2.5326e-05	AUGGCUCCUGAGUAUGCAUGUCAUGGACAAUAUUCAGUUAAAUCCGAUGUUUACAGCUUUGGAGUAUUGGUUUUGGAAAUCAUUAGUGGUAAAAAAAUCAGUAGCUUCUCCAACCAAGAAGUGGGCGACUCUCUUCUAACCCAUGCAUGGAGAAACUGGAGAGAAGGAACUCCUUUGGAAGUAGUAGAUCCAAUCCUGAGGGAUGGCUCCAGAAGUGAAAUAAUGAGAUGUAUCCAUCUUGGGUUGCUUUGUGUUCAAGACAAUAUUGAUUCUAGACCAACCAUGGCCUCUGUCGUUCUCAUGCUUAGUAGCUAUUCCAUAUCACUGCCAGUGCCAUCAAGACCUGCAUUUUCCAUGCAUUCCACCAUGGAGACAGAAACGAAGUCUCAAUCAUCAUCA…	MAPEYACHGQYSVKSDVYSFGVLVLEIISGKKISSFSNQEVGDSLLTHAWRNWREGTPLEVVDPILRDGSRSEIMRCIHLGLLCVQDNIDSRPTMASVVLMLSSYSISLPVPSRPAFSMHSTMETETKSQSSSLSNQSKRENIQVSVNEASISELDPRU
A06G009410.1:A06:-:31521285:31521347	internal_ORF	A06	31521285	31521347	-	2.52788e-05	AUGGAUGUCAUCCAAAAUGAGGCUAAUGAAGAAGAUGAUGAACUCCAACUCCAACUGCAGUAG	MDVIQNEANEEDDELQLQLQU
A06G009410.2:A06:-:31521285:31521347	internal_ORF	A06	31521285	31521347	-	2.52788e-05	AUGGAUGUCAUCCAAAAUGAGGCUAAUGAAGAAGAUGAUGAACUCCAACUCCAACUGCAGUAG	MDVIQNEANEEDDELQLQLQU
A10G015850.1:A10:-:86905551:86905691	internal_ORF	A10	86905551	86905691	-	2.52738e-05	AUGAAGAAGAUGAUGAUGAUGAUUAUGAAGGUGGCAAUUAUGGGCAGAUGGCCGUGGGGCGAAAUCAAGAUGGAGGCGAUGAUUAUGGUGAUGAUGAUGAUGAUUACGAUGAUAUGGCAUGGUGGUGGCCGUGCCACAUGA	MKKMMMMIMKVAIMGRWPWGEIKMEAMIMVMMMMITMIWHGGGRATU
D12G010950.1:D12:-:38724452:38725584	internal_ORF	D12	38724452	38725584	-	2.52661e-05	AUGUUCCUACUACUUAUGAUGAAAGUUAUCAGCGUUCUUUUCCAUCAUAUGGAGGAUAUGCUUCUCCUGCCUCGUAUCAAGCUCCUGCCAAUAUCUUUGUUCCAACCCCUGCUCCUCCUCAUGCAUCCCAGGCAAAUUUCGCUCCUUCAUCUGGCACCACUCAGCCUGCUGUUAGACCCUUUAUUCCUUCUAAUCCUCCUGUUCUACGAAAUGCAGAUCAAUACCAGCAGCCAACUACCUUGGCUUCUCAGUUAUAUCCUGGUAGUGCCAACCCUACUUAUCCUGCACCCCUUGCUUCUGGUUCACUUGCAUCUGUCCCAUCACAAAUGGGAUCAGUUUCUGGCCCCAAAAUGCCCCAAGUUGUUGCUCCCCCCCCAGCAUCUACAGGAUUUAUGCCAG…	MFLLLMMKVISVLFHHMEDMLLLPRIKLLPISLFQPLLLLMHPRQISLLHLAPLSLLLDPLFLLILLFYEMQINTSSQLPWLLSYILVVPTLLILHPLLLVHLHLSHHKWDQFLAPKCPKLLLPPQHLQDLCQU
D11G008120.1:D11:+:6614280:6614703	internal_ORF	D11	6614280	6614703	+	2.51922e-05	AUGAGCUUCCUCGUCCAAGGAGCAGAGAAGUUAUGGAUUAUGGAUCUAGGGUUUUCCCUGAUAGACGAUCCACAUAUGGAGAAGAAUAUUCUUCUCGCAACUCUGGUUACUUUGAUUUGCCUAGAACCACAUCUCGUACUGCAGCGAGAAGACCGUAUGGAGAUGAUGCAUAUGCCCAAAGAUUUGAAAGACCUCCUCUUAGUUACCGUGAGGGGCGUGGCCGUGAUUAUGACACUAUUUCUGGCUCAAAAAGGCCAUAUCCUGUUAUGGAUGAUGUCCCUCCACGAUAUGCUGAUGAUGGUCCAAGGCAUUCAAGGGCUCGUCUAG	MSFLVQGAEKLWIMDLGFSLIDDPHMEKNILLATLVTLICLEPHLVLQREDRMEMMHMPKDLKDLLLVTVRGVAVIMTLFLAQKGHILLWMMSLHDMLMMVQGIQGLVU
D06G000780.1:D06:+:729031:729616	ouORF	D06	729031	729616	+	2.51666e-05	AUGAGUUUCAGGGAUGAUGCUGAAGAUGGAAGAGGGGAUCUAAGGAAGCCAUUCCUACAUACUGGAAGCUGGUAUCGUAUGGGUUCUAGGAUGGGGUCUAGUAUGUUAGGAUCCUCUCAAGCUCUUCGUGAUAAAUCCAUCUCGGUUGUAGCUUGUGUUUUGAUUGUUGCUUUGGGUCCCAUCCAAUUUGGUUUCACUUCUGGUUACUCUUCUCCGACACAAUCCGCAAUCAUCGAGGAUCUUGGACUAACAGUCUCAGAGUUUUCUCUAUUUGGUUCUUUAUCAAAUGUGGGUGCCAUGGUUGGAGCAAUAGCCAGUGGUCAGAUAGCCGAAUGUAUUGGACGAAAAGGGGUAAUCAAAUCACUGGUUUUCCUUCAAAGCUAUGCUGCUCGGACUCUU…	MSFRDDAEDGRGDLRKPFLHTGSWYRMGSRMGSSMLGSSQALRDKSISVVACVLIVALGPIQFGFTSGYSSPTQSAIIEDLGLTVSEFSLFGSLSNVGAMVGAIASGQIAECIGRKGVIKSLVFLQSYAARTLHFCU
A06G019210.1:A06:+:120125587:120125967	dORF	A06	120125587	120125967	+	2.50837e-05	AUGAUUAUUCUCAUAUUGAAUCAACAUGUUUCAACUAGGAGUCCAGGUAACCAAAUAAAUCCUGUACUUGUUUUGGCCUCGGUUAUUUCUCGAGUCUUUUUCGAAGUUUCAACAGCUCUAUCUAAAUGGCUGCAAAUAGAAGGAAAAAUGAACAUAAUGCAAAUGCAUAGAAAGUCCUUUGAAGAAAGAGAUAUUAAGGCGAAUGUGAUCAUACCAUAUUUCCGCAUGAAGAGGCAGAAACUGUCUUUAGUUAAAGCUAUCCCUAUGUCGGGUGUGAAUGUUGGAUGCAGAUACAUGUCAUAUAUUAUACAUAUUAGCAUUUUUUUUGUAUAUUUCGAGGAUCAUAUGCUUAUACACAUUCAAAAAUCGUUUGAUGAGUAG	MIILILNQHVSTRSPGNQINPVLVLASVISRVFFEVSTALSKWLQIEGKMNIMQMHRKSFEERDIKANVIIPYFRMKRQKLSLVKAIPMSGVNVGCRYMSYIIHISIFFVYFEDHMLIHIQKSFDEU
A06G019210.2:A06:+:120125587:120125967	dORF	A06	120125587	120125967	+	2.50837e-05	AUGAUUAUUCUCAUAUUGAAUCAACAUGUUUCAACUAGGAGUCCAGGUAACCAAAUAAAUCCUGUACUUGUUUUGGCCUCGGUUAUUUCUCGAGUCUUUUUCGAAGUUUCAACAGCUCUAUCUAAAUGGCUGCAAAUAGAAGGAAAAAUGAACAUAAUGCAAAUGCAUAGAAAGUCCUUUGAAGAAAGAGAUAUUAAGGCGAAUGUGAUCAUACCAUAUUUCCGCAUGAAGAGGCAGAAACUGUCUUUAGUUAAAGCUAUCCCUAUGUCGGGUGUGAAUGUUGGAUGCAGAUACAUGUCAUAUAUUAUACAUAUUAGCAUUUUUUUUGUAUAUUUCGAGGAUCAUAUGCUUAUACACAUUCAAAAAUCGUUUGAUGAGUAG	MIILILNQHVSTRSPGNQINPVLVLASVISRVFFEVSTALSKWLQIEGKMNIMQMHRKSFEERDIKANVIIPYFRMKRQKLSLVKAIPMSGVNVGCRYMSYIIHISIFFVYFEDHMLIHIQKSFDEU
A06G019210.3:A06:+:120125587:120125967	dORF	A06	120125587	120125967	+	2.50837e-05	AUGAUUAUUCUCAUAUUGAAUCAACAUGUUUCAACUAGGAGUCCAGGUAACCAAAUAAAUCCUGUACUUGUUUUGGCCUCGGUUAUUUCUCGAGUCUUUUUCGAAGUUUCAACAGCUCUAUCUAAAUGGCUGCAAAUAGAAGGAAAAAUGAACAUAAUGCAAAUGCAUAGAAAGUCCUUUGAAGAAAGAGAUAUUAAGGCGAAUGUGAUCAUACCAUAUUUCCGCAUGAAGAGGCAGAAACUGUCUUUAGUUAAAGCUAUCCCUAUGUCGGGUGUGAAUGUUGGAUGCAGAUACAUGUCAUAUAUUAUACAUAUUAGCAUUUUUUUUGUAUAUUUCGAGGAUCAUAUGCUUAUACACAUUCAAAAAUCGUUUGAUGAGUAG	MIILILNQHVSTRSPGNQINPVLVLASVISRVFFEVSTALSKWLQIEGKMNIMQMHRKSFEERDIKANVIIPYFRMKRQKLSLVKAIPMSGVNVGCRYMSYIIHISIFFVYFEDHMLIHIQKSFDEU
A08G021910.1:A08:-:117721327:117721935	odORF	A08	117721327	117721935	-	2.49829e-05	AUGAUUUGGAUUCCGAUGGUGAUGAUGGUUUUGGCAAUUUCGGGUCCAAACGGUGGAAAGAGGACAAAGGGAGUUAUGGUAGAGGCAAAUCUCAGAACAGAGAAAGUUCUAGUUUUAAAGGUGGUUCCUUCUCCGGUUCAGACUAUGAAAACAAUGGUCCUCAUUCCAGGAGAAAUGUGUCGAGAGGGAGUAAAACAGGAUCAGGCAGCCGAGGAAACAGUGUUCGUGGCUCUGGCAGCAAUGAUUACAAAUUCAGAAAAGAUUCACAUUCUAGAUCGAAUGCCAAGACAGAUGGCAGAAAAAACAAUUCAAACAACAACUUCAACAGAUCACAUCGAGGGUCUAGAGGUGAUCAUAGGAGGGUUGGAGAAGAUGACUAUAGUAGGCAGAAGGGAGGUG…	MIWIPMVMMVLAISGPNGGKRTKGVMVEANLRTEKVLVLKVVPSPVQTMKTMVLIPGEMCREGVKQDQAAEETVFVALAAMITNSEKIHILDRMPRQMAEKTIQTTTSTDHIEGLEVIIGGLEKMTIVGRREVVGNLEDLETGPGESLVNMVRRWIMILLNLEIVGVLFKDKLLVLLTPFLIFFPVLLQWHITFNSFPIPYFU
A06G017220.1:A06:+:115880428:115880619	internal_ORF	A06	115880428	115880619	+	2.48956e-05	AUGGACUAUAGGCACCAUGGUGAUGUUAUUCCCCCUUCUGGUCACUGUUAUGGUUGGGAGACACAUAAGCAUAGUGGUGGACAAGGUGGAUGCACAAAGCGCCCAGUACGAGGUUUCGUUCUUCACUGGCGUACUAAUGCUAACCUCAUUCCCUGUGGUAGCCAUACUUUUAAUGCAACUCAAGAUCAUUAA	MDYRHHGDVIPPSGHCYGWETHKHSGGQGGCTKRPVRGFVLHWRTNANLIPCGSHTFNATQDHU
A11G035130.4:A11:+:122834525:122835546	uORF	A11	122834525	122835546	+	2.48835e-05	AUGAUGGAAAUGAGAAAUACAAAUGGAGUUGUGGCUGAGGAACUUCGGACGCUAGAAGGAGAUGACCUGAAAGUUGAGAUUGCGCAAAAUGUUAAAGAUUGUCAUACCGGGGUUGUUCGGACCCCUGCUGUGCUCCAGAUACAACAGCAACAGCCUCAAAGUGCAUCGGGCUGUUGGGAGAGGUUUCUGCAUCAGGCAUCAAUUAAGGUUCUGCUUGUAGAAAAUGAUGAUUCCACUCGCCAUGUUGUUGCUGCACUUUUGCGCAAUUGCAGAUACGAAGUUAUUGAAGCUGCAAGUGGACUGCAAGCAUGGAAAAUACUAGAAGACUUGACCAAUCAUAUUGAUCUUGUAUUGACUGAGGUGUUUAUGCCCUGCUUUUCUGGCAUUUUUCUUUUGAGC…	MMEMRNTNGVVAEELRTLEGDDLKVEIAQNVKDCHTGVVRTPAVLQIQQQQPQSASGCWERFLHQASIKVLLVENDDSTRHVVAALLRNCRYEVIEAASGLQAWKILEDLTNHIDLVLTEVFMPCFSGIFLLSKIMSHKTHKNVPVISKLSTLFFLFYCSNISYSCFQSU
D13G021440.2:D13:-:59273736:59274906	dORF	D13	59273736	59274906	-	2.48742e-05	AUGAAACAGGUUCUGCAAGGUUUGAAUUACAUGCCUGGAUUUAUGUUUGGAAAAGAUGUUGGGUAUGAAGAGUUUUUGAAUAGGGUUCGAAGUGGGGAACUGAAGCUUAAAUCACAAGGAUUAUGGGAUGUUCCACAUCCAUGGUUGAAUCUUUUUAUACCUAAAUCUCAGAUAUCGGAUUUCAACAAUGGUGUUUUUAGAGACAUUGUUCUUGAACGGAAUAUUACUACAGGACCUGUCCUCGUUUAUCCUAUGAACAGACAAAAGUGGGAUGAUAGGAUGUCAGCUGUAAUACCAGAUGAAGAAAUAUUCUACACAGUGGGUUUUUUACAUUCAAGUGGAUUUGAUACUGGGAAGCUUUUGAAGACCAAAAUAAAGACAUAA	MKQVLQGLNYMPGFMFGKDVGYEEFLNRVRSGELKLKSQGLWDVPHPWLNLFIPKSQISDFNNGVFRDIVLERNITTGPVLVYPMNRQKWDDRMSAVIPDEEIFYTVGFLHSSGFDTGKLLKTKIKTU
A05G007060.3:A05:+:6414789:6415061	ouORF	A05	6414789	6415061	+	2.4788e-05	AUGGAUUCUAGCAUUGGCACAAGUUAUAUAAUUUUAGCAUCACACCGAGAAUUGGAAUUUGAAUCACAUGAAGCUGCUUAUUCAUACUACAAAGAUUACGCCAAGUCUGUGGGCUUUGGCACUGCUAAAUUGAGCAGUCGACGGUCCAGGGUGUCCAAGGAAUUUAUAGAUGCUAAAUUUACAUGCAUAAGAUAUGGAAAUAAGCAACAGUCUGAUGAUGCAUUAAUCCUCGGCCUUCUCCAAAAAUUGGUUGUAAAGCAAGCAUGCAUGUGA	MDSSIGTSYIILASHRELEFESHEAAYSYYKDYAKSVGFGTAKLSSRRSRVSKEFIDAKFTCIRYGNKQQSDDALILGLLQKLVVKQACMU
A05G007060.1:A05:+:6414789:6415061	ouORF	A05	6414789	6415061	+	2.4788e-05	AUGGAUUCUAGCAUUGGCACAAGUUAUAUAAUUUUAGCAUCACACCGAGAAUUGGAAUUUGAAUCACAUGAAGCUGCUUAUUCAUACUACAAAGAUUACGCCAAGUCUGUGGGCUUUGGCACUGCUAAAUUGAGCAGUCGACGGUCCAGGGUGUCCAAGGAAUUUAUAGAUGCUAAAUUUACAUGCAUAAGAUAUGGAAAUAAGCAACAGUCUGAUGAUGCAUUAAUCCUCGGCCUUCUCCAAAAAUUGGUUGUAAAGCAAGCAUGCAUGUGA	MDSSIGTSYIILASHRELEFESHEAAYSYYKDYAKSVGFGTAKLSSRRSRVSKEFIDAKFTCIRYGNKQQSDDALILGLLQKLVVKQACMU
A05G007060.4:A05:+:6414789:6415061	ouORF	A05	6414789	6415061	+	2.4788e-05	AUGGAUUCUAGCAUUGGCACAAGUUAUAUAAUUUUAGCAUCACACCGAGAAUUGGAAUUUGAAUCACAUGAAGCUGCUUAUUCAUACUACAAAGAUUACGCCAAGUCUGUGGGCUUUGGCACUGCUAAAUUGAGCAGUCGACGGUCCAGGGUGUCCAAGGAAUUUAUAGAUGCUAAAUUUACAUGCAUAAGAUAUGGAAAUAAGCAACAGUCUGAUGAUGCAUUAAUCCUCGGCCUUCUCCAAAAAUUGGUUGUAAAGCAAGCAUGCAUGUGA	MDSSIGTSYIILASHRELEFESHEAAYSYYKDYAKSVGFGTAKLSSRRSRVSKEFIDAKFTCIRYGNKQQSDDALILGLLQKLVVKQACMU
A05G007060.5:A05:+:6414789:6415061	ouORF	A05	6414789	6415061	+	2.4788e-05	AUGGAUUCUAGCAUUGGCACAAGUUAUAUAAUUUUAGCAUCACACCGAGAAUUGGAAUUUGAAUCACAUGAAGCUGCUUAUUCAUACUACAAAGAUUACGCCAAGUCUGUGGGCUUUGGCACUGCUAAAUUGAGCAGUCGACGGUCCAGGGUGUCCAAGGAAUUUAUAGAUGCUAAAUUUACAUGCAUAAGAUAUGGAAAUAAGCAACAGUCUGAUGAUGCAUUAAUCCUCGGCCUUCUCCAAAAAUUGGUUGUAAAGCAAGCAUGCAUGUGA	MDSSIGTSYIILASHRELEFESHEAAYSYYKDYAKSVGFGTAKLSSRRSRVSKEFIDAKFTCIRYGNKQQSDDALILGLLQKLVVKQACMU
A05G007060.2:A05:+:6414789:6415061	ouORF	A05	6414789	6415061	+	2.4788e-05	AUGGAUUCUAGCAUUGGCACAAGUUAUAUAAUUUUAGCAUCACACCGAGAAUUGGAAUUUGAAUCACAUGAAGCUGCUUAUUCAUACUACAAAGAUUACGCCAAGUCUGUGGGCUUUGGCACUGCUAAAUUGAGCAGUCGACGGUCCAGGGUGUCCAAGGAAUUUAUAGAUGCUAAAUUUACAUGCAUAAGAUAUGGAAAUAAGCAACAGUCUGAUGAUGCAUUAAUCCUCGGCCUUCUCCAAAAAUUGGUUGUAAAGCAAGCAUGCAUGUGA	MDSSIGTSYIILASHRELEFESHEAAYSYYKDYAKSVGFGTAKLSSRRSRVSKEFIDAKFTCIRYGNKQQSDDALILGLLQKLVVKQACMU
D03G000270.2:D03:-:180478:180785	dORF	D03	180478	180785	-	2.46877e-05	AUGGGUUUGGAAGCAAUGAUGACCAUGUUUAGCGGACUUGGAACCGGCAGCUUGGGUGUUCCUAAUAGAUCAGAUGUACCUCCAGAGCAACUAUACGCCACCCAGUUGUCCCAACUUCAAGAAAUGGGUUUCAUUGACACUCGAGAAAAUAUUCAGGCAUUAAUAGCCAGUGCAGGAAAUGUUCAUGCUGCGGUGGAACGGUUACUGGGAAAUCCUGGUCAGUAA	MGLEAMMTMFSGLGTGSLGVPNRSDVPPEQLYATQLSQLQEMGFIDTRENIQALIASAGNVHAAVERLLGNPGQU
D03G000270.3:D03:-:180478:180785	odORF	D03	180478	180785	-	2.46877e-05	AUGGGUUUGGAAGCAAUGAUGACCAUGUUUAGCGGACUUGGAACCGGCAGCUUGGGUGUUCCUAAUAGAUCAGAUGUACCUCCAGAGCAACUAUACGCCACCCAGUUGUCCCAACUUCAAGAAAUGGGUUUCAUUGACACUCGAGAAAAUAUUCAGGCAUUAAUAGCCAGUGCAGGAAAUGUUCAUGCUGCGGUGGAACGGUUACUGGGAAAUCCUGGUCAGUAA	MGLEAMMTMFSGLGTGSLGVPNRSDVPPEQLYATQLSQLQEMGFIDTRENIQALIASAGNVHAAVERLLGNPGQU
D10G006480.4:D10:-:6173636:6174583	odORF	D10	6173636	6174583	-	2.46835e-05	AUGACAACUUUCAAUGCUCCAGCUGGAAAUUCUCCAUUGGCUUUAGAUAUGGGUAGUAUGGGCAAAGGCCAGAUUUGGAUAAAUGGAAAGAGCAUUGGACGCCACUGGCCUGCAUAUAAAGCAUCUGGAAAUUGUGGUGUCUGUAGUUAUGCCGGAACAUUUAAUGAGAAGAAAUGUGGAACUAAUUGUGGAGAGGCCUCUCAAAGAUGGUACCAUGUUCCUCGUUCAUGGCUCAACCCAACAGGGAAUUUGUUGGUUGUGUUUGAGGAAUGGGGUGGAGAUCCGAAUGGAAUUACUUUGGUACGCCGAGAAACUGACAGUGUCUGUGCUGAUAUCUACGAGUGGCAACCUAACCUAAUGAAUUACCUGAUGAAAGCCUCUGGUAAAGUCAACAAACCC…	MTTFNAPAGNSPLALDMGSMGKGQIWINGKSIGRHWPAYKASGNCGVCSYAGTFNEKKCGTNCGEASQRWYHVPRSWLNPTGNLLVVFEEWGGDPNGITLVRRETDSVCADIYEWQPNLMNYLMKASGKVNKPLRPKVHLECDAGQKISAVKFASFGTPEGVCGSYREGSCHAHHSYDAFNRLCVGQNFCSVTVAPEMFGGDPCPNVMKKLSVEVICSU
A05G023700.1:A05:-:23585515:23586136	internal_ORF	A05	23585515	23586136	-	2.466e-05	AUGACAGAAGUGGAAAUACAACCGACUCAGAUGACGACCCUGAAAGAGUUGAUGCUGCAGAAGAAGAAACUGAUGAUGAUGACCAUAAUUUCUUUGAUACUCGUGAAUUUUUAUCAUCGAGUUCUUUCAAAGACAAUGGAUCUGAUGUCCGGGCGUCAUCUUUCUCUUCAGAUGAUGGUCUUAAUACUCUUGGUUCUGAAGAUGACACUGAUCCUCAAAUCAAAUCAGUUGGAAAUAGCUUUCCUUACAUUAAACGGCGAAAAAAAUUGCCUGACCCUGUUGAAAAGGAGAAGGGUGUAA	MTEVEIQPTQMTTLKELMLQKKKLMMMTIISLILVNFYHRVLSKTMDLMSGRHLSLQMMVLILLVLKMTLILKSNQLEIAFLTLNGEKNCLTLLKRRRVU
A05G023700.2:A05:-:23585515:23586136	internal_ORF	A05	23585515	23586136	-	2.466e-05	AUGACAGAAGUGGAAAUACAACCGACUCAGAUGACGACCCUGAAAGAGUUGAUGCUGCAGAAGAAGAAACUGAUGAUGAUGACCAUAAUUUCUUUGAUACUCGUGAAUUUUUAUCAUCGAGUUCUUUCAAAGACAAUGGAUCUGAUGUCCGGGCGUCAUCUUUCUCUUCAGAUGAUGGUCUUAAUACUCUUGGUUCUGAAGAUGACACUGAUCCUCAAAUCAAAUCAGUUGGAAAUAGCUUUCCUUACAUUAAACGGCGAAAAAAAUUGCCUGACCCUGUUGAAAAGGAGAAGGGUGUAA	MTEVEIQPTQMTTLKELMLQKKKLMMMTIISLILVNFYHRVLSKTMDLMSGRHLSLQMMVLILLVLKMTLILKSNQLEIAFLTLNGEKNCLTLLKRRRVU
A05G023700.3:A05:-:23585515:23586136	internal_ORF	A05	23585515	23586136	-	2.466e-05	AUGACAGAAGUGGAAAUACAACCGACUCAGAUGACGACCCUGAAAGAGUUGAUGCUGCAGAAGAAGAAACUGAUGAUGAUGACCAUAAUUUCUUUGAUACUCGUGAAUUUUUAUCAUCGAGUUCUUUCAAAGACAAUGGAUCUGAUGUCCGGGCGUCAUCUUUCUCUUCAGAUGAUGGUCUUAAUACUCUUGGUUCUGAAGAUGACACUGAUCCUCAAAUCAAAUCAGUUGGAAAUAGCUUUCCUUACAUUAAACGGCGAAAAAAAUUGCCUGACCCUGUUGAAAAGGAGAAGGGUGUAA	MTEVEIQPTQMTTLKELMLQKKKLMMMTIISLILVNFYHRVLSKTMDLMSGRHLSLQMMVLILLVLKMTLILKSNQLEIAFLTLNGEKNCLTLLKRRRVU
A03G001720.1:A03:+:2656149:2656385	internal_ORF	A03	2656149	2656385	+	2.46597e-05	AUGAAGUUGAUGGAGAAUUCACGUAUUUGGGCUCGUCAUGUGAAGUGGGGGCUUCCUUUGAUGAUACUCAACAAUGUGGAGAUAUGGUUGAUGUAUGCAGAGAUGAUACCGGUUGUUCCGAUGGCUAUUAUGAAGAUGAUGAUAGUGACAGUGAUGACAAUGAUGACCACGAUGACGGUUGGUUUGCUGAAGGAGAAUACAGUGAUGAUUUGCAGCGAAGAAUCGAAGACUUCAUAG	MKLMENSRIWARHVKWGLPLMILNNVEIWLMYAEMIPVVPMAIMKMMIVTVMTMMTTMTVGLLKENTVMICSEESKTSU
D11G018330.4:D11:+:19854460:19854921	uORF	D11	19854460	19854921	+	2.46464e-05	AUGGGCGCAAAUAUUAAUAUGGAUAAUUUCAGUACCUCCGCUGUGCUGACAGCAGUUAAUCACUCUCCCAGUUGCCCUGACCAAUCACAUCCUGCCACGAGGCCUAUUUCUGCCUCCUGGUCCCAAAUCGUCCUUGGAGAAUCGGAACCGCUCGCUGGUGUUCCUUUAUCGCCUUCCUCAUCUUCUUCGUCAUCGACGGCUGUGAUUGAACCACCUGUUCCCACGGCGGUCGAAGGCGAAGGCGUAGACAACGUGAGUGCUGGGCCCAAUAGCAAUGCCGGUAAGAGGUUAGCUUGGAACAAGCCCUCCGACGGCGCUACCGAGUUUGCUCCCGUUAUAGAGGCCGACGCGUGGCCUGCUUUGUCUAAGUCCGCUAGGGUUUCUUUGAAACCCUCUUCA…	MGANINMDNFSTSAVLTAVNHSPSCPDQSHPATRPISASWSQIVLGESEPLAGVPLSPSSSSSSSTAVIEPPVPTAVEGEGVDNVSAGPNSNAGKRLAWNKPSDGATEFAPVIEADAWPALSKSARVSLKPSSDSSRALPDGSPFVPFSQVCFU
A12G014280.2:A12:-:84702584:84702823	dORF	A12	84702584	84702823	-	2.46294e-05	AUGGCAUCAUCUCACGUUGUGGUGUCAAAUUGGAUGCAGGUUUUGAUUCCACUUGAGAAAAUCAAGGGAGUUAAUGAGAGUGAAAACAUGAAGAAACCAUCGCAGAAGUACAUGGAAAUUGUGACAGUUGAUGAUUUUGAUUUCUGGUUUAUGGGUUUCUUGAAUUAUCAGAAAGCUUUCAAGUAUCUGCAACAGGCAGUAGUAUCCCAAAGAGUAGAGGAUGAACAAGUCACUUUCUAG	MASSHVVVSNWMQVLIPLEKIKGVNESENMKKPSQKYMEIVTVDDFDFWFMGFLNYQKAFKYLQQAVVSQRVEDEQVTFU
D03G018280.2:D03:-:51918920:51919252	dORF	D03	51918920	51919252	-	2.44429e-05	AUGGAUGACUACACAACUCCAUUGUCUAUUUGGUAUCCAAGAGCUCCUGAAGAAUUCAUCAGUCUCGGUUGUGUUGCUGUACCGGGUUUUGAGGAGCCAGAACCCAAUUUAGUACAAUGUGUGGCCGAAGUAAUAUUGGAGGAAACUACAUUUGAAGAGCAAAAAAUAUGGUCUGCACCAGAAUCAUAUCCAUGGGGUUGUCAUGUUUACCAAGUCAAAAGUGAAGCUCUUCAUUUUGUUGCUUUAAGGGAAAGUAAAGAAAACAAGGAUUGGAAACCCAGGAAAAUUCCUGAUCAUUUCCAGCCUCAGCAAUCAUUAGAAGAAGCUCACUGA	MDDYTTPLSIWYPRAPEEFISLGCVAVPGFEEPEPNLVQCVAEVILEETTFEEQKIWSAPESYPWGCHVYQVKSEALHFVALRESKENKDWKPRKIPDHFQPQQSLEEAHU
A01G022170.3:A01:+:117428246:117429592	dORF	A01	117428246	117429592	+	2.44145e-05	AUGCAAAUGAGGGGUACACCAUACAAAUCAGUCAUGGAUGCCAUUCCAGGUAUUAUCGAACGCGAUGGAGUGGGUGGCUUGUAUAGGGGUUUUGUUCCGAAUGCAUUGAAAAACCUUCCAAAUAGCAGCAUUAGGCUUACAACCUUUGACAUUGUCAAACGUCUAAUUGCGGCUAGUGAGAAACAAUUUGAGAAAAUGGUGGAUGAAAAUCGCCAGAAAGCAAAGCAGGAAACAGAUGUUGAGCAAUCAUCCUGA	MQMRGTPYKSVMDAIPGIIERDGVGGLYRGFVPNALKNLPNSSIRLTTFDIVKRLIAASEKQFEKMVDENRQKAKQETDVEQSSU
A13G004530.2:A13:+:5818250:5818573	dORF	A13	5818250	5818573	+	2.4311e-05	AUGGCUCAAGAAAUUUGUGAAAUGGUUUGGUUAAAGAGAAUUAUGGAAGAGCUGAGGAAACCAAUAACUUCACCAAUGAAGUUGUACUGUGAUAGCAAAGCUGCCAUUAGCAUUGCUCACAACCCAGUCCAACAUGACAGAACUAAACAUGUUGAGAUUGAUAGACACUUUAUCAAGGAAAAGAUUGAAGAAGGCCAAGUGUGCAUGCCGUUUGUUCCUUCAAAACAACAGAUUGUUGACAUACUCACCAAAGGACUCUCUAAGACAAGCUUUGAUUUUCUUGUAAGCAAGUUGGGCAUGAUUGAUAUGUAUGCACCAACUUGA	MAQEICEMVWLKRIMEELRKPITSPMKLYCDSKAAISIAHNPVQHDRTKHVEIDRHFIKEKIEEGQVCMPFVPSKQQIVDILTKGLSKTSFDFLVSKLGMIDMYAPTU
D12G016440.1:D12:-:48536024:48536488	uORF	D12	48536024	48536488	-	2.40999e-05	AUGGAGUCUAAUCCUAGCACCAUGCAGGAGCAGUCUCCAAGCUGCCUAGAAAUAACGAUGGAGGUUCACAGUGUUGUUCCACCACCCCAUAAGAGCACCAUUCAGAAGCUCAAAACCAGGCUCAAAGAAACUUUGUUCCCUGAUGAUCCUUUCCGCCAAUUCAAAGGACAACCAACGAAGAAGAAAUGGGUUCUUGCAGCUCAAUACAUCUUCCCUAUUCUUCACUGGGGUCCAAAUUAUAAUCUCAAACUCUUCAAAUCAGAUAUAGUUUCAGGAGUUACCAUAGCUAGCUUAGCCAUCCCCCAGGGUAUAAGUUAUGCUAAGCUUGCUAGUCUACCACCAAUUGUUGGCCUCUAUUCCAGCUUCGUUCCCCCUCUUGUAUAA	MESNPSTMQEQSPSCLEITMEVHSVVPPPHKSTIQKLKTRLKETLFPDDPFRQFKGQPTKKKWVLAAQYIFPILHWGPNYNLKLFKSDIVSGVTIASLAIPQGISYAKLASLPPIVGLYSSFVPPLVU
D12G004560.1:D12:-:6644130:6644189	dORF	D12	6644130	6644189	-	2.40582e-05	AUGACAGAUGAGAUCAUAAGUGAUAAUAAAUUUGAUUCACAUAAGCUUAAACAAAUGUAA	MTDEIISDNKFDSHKLKQMU
D01G009180.1:D01:+:13606459:13608283	uORF	D01	13606459	13608283	+	2.39829e-05	AUGGAAGCUCGUUUUCGUCGUGGACAAAAGAAGUCCCCAGAAGAAGCAAAUCAAAUGCUUCAGGCAUGGCAGGAGGAAGUGGAGCGUGCACGCCAAGGUCAAAGAGAUGCUGAGAGCAAGCCCUCUUCAUUAGAGGCUGAAGUGCAGAAAAUGAGGGUUGAAAUGGCUGCCAUGAAGAGGGACGCUGAGCAUUAUUCACGCCAGGAUAUUCAACAUUUGAGUUUGUGUUGA	MEARFRRGQKKSPEEANQMLQAWQEEVERARQGQRDAESKPSSLEAEVQKMRVEMAAMKRDAEHYSRQDIQHLSLCU
A09G015960.10:A09:+:72117200:72117858	dORF	A09	72117200	72117858	+	2.39753e-05	AUGAUUGUGGACCGCUCCGCUUUUUAUGGAUCUAGAAAUAUGUUUGAUCAGCAUAGAGAUAUGAGGUUAGAUAUAGACAACAUGACUUACGAGGAACUACUUGCACUAGGGGAAAGAAUCGGGAGUGUUAAUACAGGCUUGUCAGAAGACUUGAUAUCUAAGUGCUUGGCUGAAACAAUUUACAGCUCUUCAGAUCAAUUCCAGGAUGAAAGCUCUUGUGUGAUCUGCCUGGAAGAGUAUAAGGACAUGGAUGAGGUUGGGGCAUUAAAGACUUGUGGUCAUAAAUACCAUGUUCCUUGUAUCAAGAAGUGGUUGUCGAUGAAGAAUACAUGUCCGAUCUGCAAAGCUUCGGCUGUGGCCGAUGAUAUAAAAUAG	MIVDRSAFYGSRNMFDQHRDMRLDIDNMTYEELLALGERIGSVNTGLSEDLISKCLAETIYSSSDQFQDESSCVICLEEYKDMDEVGALKTCGHKYHVPCIKKWLSMKNTCPICKASAVADDIKU
A13G016290.1:A13:+:96084357:96084584	dORF	A13	96084357	96084584	+	2.39719e-05	AUGGGUGAACAACUUGGCAAAAUUGCUAAUGCUUUGGAACAAUUUACUGCGGAUAAGACACCAUAUCUUUACGAAGAAGUGAUGUCGAUGGAGGAAGAAGGAUUUGAUGAUGACUUCCUGUGUUCCGUGUUUGAUUAUCUAGUAAGUCAUGAAUCCGAGGCCAAAGCUUUUUUAGUUAAAAGUAAGAAGCAAAGAAAAAUUUGGCUUCAAAAAUUUUCUCAAGGUUGA	MGEQLGKIANALEQFTADKTPYLYEEVMSMEEEGFDDDFLCSVFDYLVSHESEAKAFLVKSKKQRKIWLQKFSQGU
A13G016290.2:A13:+:96084357:96084584	dORF	A13	96084357	96084584	+	2.39719e-05	AUGGGUGAACAACUUGGCAAAAUUGCUAAUGCUUUGGAACAAUUUACUGCGGAUAAGACACCAUAUCUUUACGAAGAAGUGAUGUCGAUGGAGGAAGAAGGAUUUGAUGAUGACUUCCUGUGUUCCGUGUUUGAUUAUCUAGUAAGUCAUGAAUCCGAGGCCAAAGCUUUUUUAGUUAAAAGUAAGAAGCAAAGAAAAAUUUGGCUUCAAAAAUUUUCUCAAGGUUGA	MGEQLGKIANALEQFTADKTPYLYEEVMSMEEEGFDDDFLCSVFDYLVSHESEAKAFLVKSKKQRKIWLQKFSQGU
D12G004870.2:D12:-:7312188:7312634	dORF	D12	7312188	7312634	-	2.39308e-05	AUGCCGGCUGGAAAAGCUGAAGUAGUACGAUCAUUCCAGAAAGAUGGAAGCAUAGUUGCUAUGGUGGGUGAUGGGAUUAAUGAUUCUCCUGCACUAGCAGCUGCAGAUGUUGGUAUGGCAAUUGGGGCAGGGACAGAUAUUGCCAUAGAAGCUGCAGACUAUGUUUUAAUGAGAAAUAACUUGGAAGGUGUGAUCACAGCCAUCGAUCUGUCCAGGAAAACAUUUAGCCGGAUACAAUGGAACUAUGUUUUUGCGAUGGCGUACAAUGUGGUGGCAAUACCAAUUGCUGCUGGGGUUUUGUAUCCAUCAUUAGGGAUAAAGUUGCCACCAUGGGCAGCUGGUGCCUGUAUGGCCCUUUCUUCGGUAAGCGUGGUGUGCUCUUCUUUACUUCUUCGGAGA…	MPAGKAEVVRSFQKDGSIVAMVGDGINDSPALAAADVGMAIGAGTDIAIEAADYVLMRNNLEGVITAIDLSRKTFSRIQWNYVFAMAYNVVAIPIAAGVLYPSLGIKLPPWAAGACMALSSVSVVCSSLLLRRYKKPRLTTILEITVEU
D12G004870.3:D12:-:7312188:7312634	dORF	D12	7312188	7312634	-	2.39308e-05	AUGCCGGCUGGAAAAGCUGAAGUAGUACGAUCAUUCCAGAAAGAUGGAAGCAUAGUUGCUAUGGUGGGUGAUGGGAUUAAUGAUUCUCCUGCACUAGCAGCUGCAGAUGUUGGUAUGGCAAUUGGGGCAGGGACAGAUAUUGCCAUAGAAGCUGCAGACUAUGUUUUAAUGAGAAAUAACUUGGAAGGUGUGAUCACAGCCAUCGAUCUGUCCAGGAAAACAUUUAGCCGGAUACAAUGGAACUAUGUUUUUGCGAUGGCGUACAAUGUGGUGGCAAUACCAAUUGCUGCUGGGGUUUUGUAUCCAUCAUUAGGGAUAAAGUUGCCACCAUGGGCAGCUGGUGCCUGUAUGGCCCUUUCUUCGGUAAGCGUGGUGUGCUCUUCUUUACUUCUUCGGAGA…	MPAGKAEVVRSFQKDGSIVAMVGDGINDSPALAAADVGMAIGAGTDIAIEAADYVLMRNNLEGVITAIDLSRKTFSRIQWNYVFAMAYNVVAIPIAAGVLYPSLGIKLPPWAAGACMALSSVSVVCSSLLLRRYKKPRLTTILEITVEU
D12G004870.4:D12:-:7312188:7312634	dORF	D12	7312188	7312634	-	2.39308e-05	AUGCCGGCUGGAAAAGCUGAAGUAGUACGAUCAUUCCAGAAAGAUGGAAGCAUAGUUGCUAUGGUGGGUGAUGGGAUUAAUGAUUCUCCUGCACUAGCAGCUGCAGAUGUUGGUAUGGCAAUUGGGGCAGGGACAGAUAUUGCCAUAGAAGCUGCAGACUAUGUUUUAAUGAGAAAUAACUUGGAAGGUGUGAUCACAGCCAUCGAUCUGUCCAGGAAAACAUUUAGCCGGAUACAAUGGAACUAUGUUUUUGCGAUGGCGUACAAUGUGGUGGCAAUACCAAUUGCUGCUGGGGUUUUGUAUCCAUCAUUAGGGAUAAAGUUGCCACCAUGGGCAGCUGGUGCCUGUAUGGCCCUUUCUUCGGUAAGCGUGGUGUGCUCUUCUUUACUUCUUCGGAGA…	MPAGKAEVVRSFQKDGSIVAMVGDGINDSPALAAADVGMAIGAGTDIAIEAADYVLMRNNLEGVITAIDLSRKTFSRIQWNYVFAMAYNVVAIPIAAGVLYPSLGIKLPPWAAGACMALSSVSVVCSSLLLRRYKKPRLTTILEITVEU
D06G021680.1:D06:-:65081932:65082482	uORF	D06	65081932	65082482	-	2.37461e-05	AUGGAAAACUUGAGAGCCCCUUUUAAGGGUAUUGCAAAUGAUGUUAAAGGAAGAGCAUGUUGCUAUAAACAAGAUUGGAUUAUUGGUCUUCGUUCAGGACUGGGGAUAUUAGCCCCAACUACCUAUAUCUUCUUUGCUUCUGCUCUCCCCGUUAUCGCCUUCGGCGAGCAACUGAGCCGAGAUACAGAUGGGACCCUAAGCACUGUUGAAACGUUGGCAUCGACUGCCCUUUGCGGUAUUCUACACUCGAUAUUCGGUGGCCAACCACUUUUGAUUCUUGGUGUUGCAGAGCCGACUGUUAUUAUGUAUACAUAUUUGUAUAACUUUGCAAAAGGAAGAGAUGACUUGGGGCAGGAACUAUACUUGGCUUGGGCCGGAUGGUAA	MENLRAPFKGIANDVKGRACCYKQDWIIGLRSGLGILAPTTYIFFASALPVIAFGEQLSRDTDGTLSTVETLASTALCGILHSIFGGQPLLILGVAEPTVIMYTYLYNFAKGRDDLGQELYLAWAGWU
D06G021680.3:D06:-:65081932:65082482	uORF	D06	65081932	65082482	-	2.37461e-05	AUGGAAAACUUGAGAGCCCCUUUUAAGGGUAUUGCAAAUGAUGUUAAAGGAAGAGCAUGUUGCUAUAAACAAGAUUGGAUUAUUGGUCUUCGUUCAGGACUGGGGAUAUUAGCCCCAACUACCUAUAUCUUCUUUGCUUCUGCUCUCCCCGUUAUCGCCUUCGGCGAGCAACUGAGCCGAGAUACAGAUGGGACCCUAAGCACUGUUGAAACGUUGGCAUCGACUGCCCUUUGCGGUAUUCUACACUCGAUAUUCGGUGGCCAACCACUUUUGAUUCUUGGUGUUGCAGAGCCGACUGUUAUUAUGUAUACAUAUUUGUAUAACUUUGCAAAAGGAAGAGAUGACUUGGGGCAGGAACUAUACUUGGCUUGGGCCGGAUGGUAA	MENLRAPFKGIANDVKGRACCYKQDWIIGLRSGLGILAPTTYIFFASALPVIAFGEQLSRDTDGTLSTVETLASTALCGILHSIFGGQPLLILGVAEPTVIMYTYLYNFAKGRDDLGQELYLAWAGWU
D06G021680.2:D06:-:65081932:65082482	uORF	D06	65081932	65082482	-	2.37461e-05	AUGGAAAACUUGAGAGCCCCUUUUAAGGGUAUUGCAAAUGAUGUUAAAGGAAGAGCAUGUUGCUAUAAACAAGAUUGGAUUAUUGGUCUUCGUUCAGGACUGGGGAUAUUAGCCCCAACUACCUAUAUCUUCUUUGCUUCUGCUCUCCCCGUUAUCGCCUUCGGCGAGCAACUGAGCCGAGAUACAGAUGGGACCCUAAGCACUGUUGAAACGUUGGCAUCGACUGCCCUUUGCGGUAUUCUACACUCGAUAUUCGGUGGCCAACCACUUUUGAUUCUUGGUGUUGCAGAGCCGACUGUUAUUAUGUAUACAUAUUUGUAUAACUUUGCAAAAGGAAGAGAUGACUUGGGGCAGGAACUAUACUUGGCUUGGGCCGGAUGGUAA	MENLRAPFKGIANDVKGRACCYKQDWIIGLRSGLGILAPTTYIFFASALPVIAFGEQLSRDTDGTLSTVETLASTALCGILHSIFGGQPLLILGVAEPTVIMYTYLYNFAKGRDDLGQELYLAWAGWU
D02G012740.2:D02:+:41379294:41379365	dORF	D02	41379294	41379365	+	2.37081e-05	AUGUUACUCAGACCGGGUGUAGGUGCUAGAGAGGAUAAUAAGUCUGACAUGGUUAUGUUCAAUCUUUUCUAA	MLLRPGVGAREDNKSDMVMFNLFU
D02G012740.1:D02:+:41379294:41379365	dORF	D02	41379294	41379365	+	2.37081e-05	AUGUUACUCAGACCGGGUGUAGGUGCUAGAGAGGAUAAUAAGUCUGACAUGGUUAUGUUCAAUCUUUUCUAA	MLLRPGVGAREDNKSDMVMFNLFU
D02G012740.3:D02:+:41379294:41379365	dORF	D02	41379294	41379365	+	2.37081e-05	AUGUUACUCAGACCGGGUGUAGGUGCUAGAGAGGAUAAUAAGUCUGACAUGGUUAUGUUCAAUCUUUUCUAA	MLLRPGVGAREDNKSDMVMFNLFU
D05G020030.1:D05:+:17403035:17403274	dORF	D05	17403035	17403274	+	2.3698e-05	AUGUCUGUAAGGAUAAACGUGUUGUUAAGAUCUGUUUUGAAGAUGGCUGAUCCACUUCUUUUCCAAAAGCCCUAUGUAUUAAUGCAAGUUUUCGAUGAUGAUAAUGACAUAGAUCAUCAACCAUUGAUUAGAGUUGGGCUUUCCAGUUUCCAGCAUUUUGAUAACCACGUCUUGCUUUGCUCUGCUCUGUUCUGUUCUGUUCAUGUUUUGUUUUUAUUAUUAAAAACUCAGCAACCUUAA	MSVRINVLLRSVLKMADPLLFQKPYVLMQVFDDDNDIDHQPLIRVGLSSFQHFDNHVLLCSALFCSVHVLFLLLKTQQPU
D05G020030.2:D05:+:17403035:17403274	dORF	D05	17403035	17403274	+	2.3698e-05	AUGUCUGUAAGGAUAAACGUGUUGUUAAGAUCUGUUUUGAAGAUGGCUGAUCCACUUCUUUUCCAAAAGCCCUAUGUAUUAAUGCAAGUUUUCGAUGAUGAUAAUGACAUAGAUCAUCAACCAUUGAUUAGAGUUGGGCUUUCCAGUUUCCAGCAUUUUGAUAACCACGUCUUGCUUUGCUCUGCUCUGUUCUGUUCUGUUCAUGUUUUGUUUUUAUUAUUAAAAACUCAGCAACCUUAA	MSVRINVLLRSVLKMADPLLFQKPYVLMQVFDDDNDIDHQPLIRVGLSSFQHFDNHVLLCSALFCSVHVLFLLLKTQQPU
D07G003160.1:D07:+:3280345:3280497	dORF	D07	3280345	3280497	+	2.35965e-05	AUGCCUGUACCAAAAAAGCGGCAUGGCCCUUCAAGUGCUCCUCUCGUUGCUGCUGCUGCUCCUGCUUCUAUGAACAAUUUACAACUUGCAAUAGCUGAUGGAGAGCAAAAGCAAGUUACAUCAAAAAUGGUAGUGGGUAAGAAGGUGAAUUGA	MPVPKKRHGPSSAPLVAAAAPASMNNLQLAIADGEQKQVTSKMVVGKKVNU
D05G014450.3:D05:+:12384480:12384851	dORF	D05	12384480	12384851	+	2.35833e-05	AUGCAGUCAGAAAAAAGUACUUUGAGUCAAUCCGACCAGAAGGAAGUGAAUGGGGACCAAUUCCUUUCAUUAAGAACGAACGAGGAUUUCAAUUUCCAUAACUUCAUGUUCCCAAGGAUAGUGAACGGUGACAGUGAUGAGCAACUUACUUCUCCAGGCUUGAAUAAUUAUAGCUUAUCAACGCUUGACUUUCAAAGUUUGAUUAAGGAGUCUGAUUCACCAAAGCAAUUCAACCAGUUGGAAACAAAUAGGAUUAUCAAUGGAAACAAAGUUGAGCUGAAGGACAAUAACGUGGCUUCUAAAGCAGUUGCUGCUGUAACCAAGAAAUGGGUCCAUGGUAGGCUUGUUGAAGUGAUUGAAGAAGCUUCAUAA	MQSEKSTLSQSDQKEVNGDQFLSLRTNEDFNFHNFMFPRIVNGDSDEQLTSPGLNNYSLSTLDFQSLIKESDSPKQFNQLETNRIINGNKVELKDNNVASKAVAAVTKKWVHGRLVEVIEEASU
D05G014450.2:D05:+:12384480:12384851	dORF	D05	12384480	12384851	+	2.35833e-05	AUGCAGUCAGAAAAAAGUACUUUGAGUCAAUCCGACCAGAAGGAAGUGAAUGGGGACCAAUUCCUUUCAUUAAGAACGAACGAGGAUUUCAAUUUCCAUAACUUCAUGUUCCCAAGGAUAGUGAACGGUGACAGUGAUGAGCAACUUACUUCUCCAGGCUUGAAUAAUUAUAGCUUAUCAACGCUUGACUUUCAAAGUUUGAUUAAGGAGUCUGAUUCACCAAAGCAAUUCAACCAGUUGGAAACAAAUAGGAUUAUCAAUGGAAACAAAGUUGAGCUGAAGGACAAUAACGUGGCUUCUAAAGCAGUUGCUGCUGUAACCAAGAAAUGGGUCCAUGGUAGGCUUGUUGAAGUGAUUGAAGAAGCUUCAUAA	MQSEKSTLSQSDQKEVNGDQFLSLRTNEDFNFHNFMFPRIVNGDSDEQLTSPGLNNYSLSTLDFQSLIKESDSPKQFNQLETNRIINGNKVELKDNNVASKAVAAVTKKWVHGRLVEVIEEASU
D05G014450.4:D05:+:12384480:12384851	dORF	D05	12384480	12384851	+	2.35833e-05	AUGCAGUCAGAAAAAAGUACUUUGAGUCAAUCCGACCAGAAGGAAGUGAAUGGGGACCAAUUCCUUUCAUUAAGAACGAACGAGGAUUUCAAUUUCCAUAACUUCAUGUUCCCAAGGAUAGUGAACGGUGACAGUGAUGAGCAACUUACUUCUCCAGGCUUGAAUAAUUAUAGCUUAUCAACGCUUGACUUUCAAAGUUUGAUUAAGGAGUCUGAUUCACCAAAGCAAUUCAACCAGUUGGAAACAAAUAGGAUUAUCAAUGGAAACAAAGUUGAGCUGAAGGACAAUAACGUGGCUUCUAAAGCAGUUGCUGCUGUAACCAAGAAAUGGGUCCAUGGUAGGCUUGUUGAAGUGAUUGAAGAAGCUUCAUAA	MQSEKSTLSQSDQKEVNGDQFLSLRTNEDFNFHNFMFPRIVNGDSDEQLTSPGLNNYSLSTLDFQSLIKESDSPKQFNQLETNRIINGNKVELKDNNVASKAVAAVTKKWVHGRLVEVIEEASU
D05G014450.1:D05:+:12384480:12384851	dORF	D05	12384480	12384851	+	2.35833e-05	AUGCAGUCAGAAAAAAGUACUUUGAGUCAAUCCGACCAGAAGGAAGUGAAUGGGGACCAAUUCCUUUCAUUAAGAACGAACGAGGAUUUCAAUUUCCAUAACUUCAUGUUCCCAAGGAUAGUGAACGGUGACAGUGAUGAGCAACUUACUUCUCCAGGCUUGAAUAAUUAUAGCUUAUCAACGCUUGACUUUCAAAGUUUGAUUAAGGAGUCUGAUUCACCAAAGCAAUUCAACCAGUUGGAAACAAAUAGGAUUAUCAAUGGAAACAAAGUUGAGCUGAAGGACAAUAACGUGGCUUCUAAAGCAGUUGCUGCUGUAACCAAGAAAUGGGUCCAUGGUAGGCUUGUUGAAGUGAUUGAAGAAGCUUCAUAA	MQSEKSTLSQSDQKEVNGDQFLSLRTNEDFNFHNFMFPRIVNGDSDEQLTSPGLNNYSLSTLDFQSLIKESDSPKQFNQLETNRIINGNKVELKDNNVASKAVAAVTKKWVHGRLVEVIEEASU
D06G008100.1:D06:-:14002177:14002443	dORF	D06	14002177	14002443	-	2.35399e-05	AUGGCUGCAAAGGGUUGGAGGGGUAAAACCCGAUUCAAUCCUUCAGGCAUUCCUGCUUACAUAAGGGAGUACAGUCAUGCCCCUCCAGCUAAUCUUCUCGAAGGUCGAGGCACCCAAAGUGGUGCUCAUGUUGAUAUAAUGGGGAAUUUUGCAUUGAUUGAGGAUGUUAUACGAGUAGCAGCAGGGGCUACCGGCAAAGAACUGGGUGGAGAUCAUGUAUAUUCCGAUAUCUUUAAAUGGGCUGAAAGGAUCAACUUACAGCUCUAG	MAAKGWRGKTRFNPSGIPAYIREYSHAPPANLLEGRGTQSGAHVDIMGNFALIEDVIRVAAGATGKELGGDHVYSDIFKWAERINLQLU
D06G008100.9:D06:-:14002177:14002443	dORF	D06	14002177	14002443	-	2.35399e-05	AUGGCUGCAAAGGGUUGGAGGGGUAAAACCCGAUUCAAUCCUUCAGGCAUUCCUGCUUACAUAAGGGAGUACAGUCAUGCCCCUCCAGCUAAUCUUCUCGAAGGUCGAGGCACCCAAAGUGGUGCUCAUGUUGAUAUAAUGGGGAAUUUUGCAUUGAUUGAGGAUGUUAUACGAGUAGCAGCAGGGGCUACCGGCAAAGAACUGGGUGGAGAUCAUGUAUAUUCCGAUAUCUUUAAAUGGGCUGAAAGGAUCAACUUACAGCUCUAG	MAAKGWRGKTRFNPSGIPAYIREYSHAPPANLLEGRGTQSGAHVDIMGNFALIEDVIRVAAGATGKELGGDHVYSDIFKWAERINLQLU
D06G019520.1:D06:-:61699779:61702080	odORF	D06	61699779	61702080	-	2.3514e-05	AUGGCUACAGUUGUUGGUGCUGCUUCAAACCCAUUGUCCAAUCCCAUAGUCUCAAUGGUAGACGGUGUAUCCUCCAAGGCAUUUGAUGAAGUACUGAAAGCAACACCACCUGCUUUGUCAGCAUUUUUGGCUGGCUUGCCUUCUAUCGAGGGUCCGGCACCAAAUGUAGACAUCGUAUUGUCUAUUUGUUUGCAGAAUGACUAUCCAACUGUCCAGACAAAAAAAGCAACGAGCCUUCCAUCUCAAAGGACUGCAGGUCCUGCUCCUAGCACAAGUGAUCUUUCUGGGUCAAGCAAGUCCCAUCCCAUUCCCAGUAAUUCAUCUUUCAGGCCACGGGACAGACAGCUCGGCAAAAGAAAGGAUCAAGACAGGCAAGAAGAGGAGGAAAGUACAACAGUA…	MATVVGAASNPLSNPIVSMVDGVSSKAFDEVLKATPPALSAFLAGLPSIEGPAPNVDIVLSICLQNDYPTVQTKKATSLPSQRTAGPAPSTSDLSGSSKSHPIPSNSSFRPRDRQLGKRKDQDRQEEEESTTVQSQPLQRDAFRIRQMQKARGGSASQTGSVSYGSALSGDLSGSTCU
A09G001710.1:A09:+:4301564:4302393	dORF	A09	4301564	4302393	+	2.3505e-05	AUGCUAGUUGAGAUCAUGGAAGAAUCCAUAAGAAUAUUUUGGCGAUUCAUUCGAGCUGAUAAAGACGCAAAUGUUGUCAUCAAGAAUUCCAGGAAAGGAACUCAAAUAGAACCUCUAGAACCAGCUGAUCUUGAACUUUUAACAAAGGUUCAAACUAGUCUACAAAAGAAGGAUAAGAAGCUUAAAGACAUUCUAAGAAGUGGAAACUGCAUAUUGAGAAAAUUGAAGAAGAAUGAAGAGGAAAAUUCAAAUCAAGUUCUUUAUUUCUUCUCCCAAGUGGAUUUAAAAUUAGUGGCAAGAGUUAUGAACAUGUCAAAAGUGACAAAAGACCAACUCUUUUGGUGCCACAACAAAUUGAGUAAGAUUAAUUUUGUUCAUAGGAAGAUUAAUGUAGAACCA…	MLVEIMEESIRIFWRFIRADKDANVVIKNSRKGTQIEPLEPADLELLTKVQTSLQKKDKKLKDILRSGNCILRKLKKNEEENSNQVLYFFSQVDLKLVARVMNMSKVTKDQLFWCHNKLSKINFVHRKINVEPSFLLFPCU
A09G001710.2:A09:+:4301564:4302393	dORF	A09	4301564	4302393	+	2.3505e-05	AUGCUAGUUGAGAUCAUGGAAGAAUCCAUAAGAAUAUUUUGGCGAUUCAUUCGAGCUGAUAAAGACGCAAAUGUUGUCAUCAAGAAUUCCAGGAAAGGAACUCAAAUAGAACCUCUAGAACCAGCUGAUCUUGAACUUUUAACAAAGGUUCAAACUAGUCUACAAAAGAAGGAUAAGAAGCUUAAAGACAUUCUAAGAAGUGGAAACUGCAUAUUGAGAAAAUUGAAGAAGAAUGAAGAGGAAAAUUCAAAUCAAGUUCUUUAUUUCUUCUCCCAAGUGGAUUUAAAAUUAGUGGCAAGAGUUAUGAACAUGUCAAAAGUGACAAAAGACCAACUCUUUUGGUGCCACAACAAAUUGAGUAAGAUUAAUUUUGUUCAUAGGAAGAUUAAUGUAGAACCA…	MLVEIMEESIRIFWRFIRADKDANVVIKNSRKGTQIEPLEPADLELLTKVQTSLQKKDKKLKDILRSGNCILRKLKKNEEENSNQVLYFFSQVDLKLVARVMNMSKVTKDQLFWCHNKLSKINFVHRKINVEPSFLLFPCU
[truncated: 3,841 more rows]
