# Supplementary material for: Three-nucleotide periodicity of nucleotide diversity in a population enables the identification of open reading frames
Source: Brief Bioinform. 2022 Jun 13;23(4):bbac210. doi: 10.1093/bib/bbac210 (PMC9294425; doi:10.1093/bib/bbac210)
Supplement: Table_S4_bbac210 [file table_s4_bbac210.xlsx]

## Sheet: Sheet1
Table S4. Wheat sORFs identified from SNPs
OrfId	Class	Chr	Start	End	Strand	Pval	CDS	AA
TraesCS4D01G080500.1:chr4D_part1:+:54604266:54605788	extended_ORF	chr4D_part1	54604266	54605788	+	7.23282e-05	AUGCUGCAGAGGAUAGCAAGACUUUCUUUCGCUGCCAGUCAUGAUCUAUGUUUUUCUGCUUACAGGACAUUUACAGGAGGCGAGAUGAGAAAUUCCUGUGAGUGCUGCAAGAGAUACUGGAGUCAUUUGCAUGGAAAGGUCAAGUGUUUCUUCACCCACAUGGACAGAAACUCUAACCAUAGCAUGGUCAUACCAGAGAGCUUUGUGAACUAUUUCGGGUGGAAGCUGUCAGGAACCAUUGAACUAGAAGCCCCCAAUGGUAAUGUGUACGAUGUCGGAAUUACUGAGCGUAGGAACAAAACAGUACUCCGAUCUGGGUGGCAGGCGUUUGUCAAUGCCAAUCAUAUAGUAGAAAGCGACUCGCUGAUGUUCCGAUACCGUGGAAAUUGUCGCUUCAAG…	MLQRIARLSFAASHDLCFSAYRTFTGGEMRNSCECCKRYWSHLHGKVKCFFTHMDRNSNHSMVIPESFVNYFGWKLSGTIELEAPNGNVYDVGITERRNKTVLRSGWQAFVNANHIVESDSLMFRYRGNCRFKVVVFDSSGCEKVVSCTARMQSNINDQEPSTNLTDISTSSSDGNTHSSARGRSYDWQSGSSGHHRKRAKKDALSSPSEDSSGEDSPYEHESSKSEDTKRIGITPEHDDTDPYMMSLGARLTQGQKKKVLEKVGAIASDLHIYVAVMTTTSVRVSLTFATKYCDTYLRKGSRSLVFQAEGKSQQWHGELHDNNRSLRISGGWTSFASDNNLREGDICLFELMKNKVGLKQKMMVYIIRRERCU
TraesCS4D01G318500.1:chr4D_part2:+:31940954:31941112	internal_ORF	chr4D_part2	31940954	31941112	+	7.19145e-05	AUGAUUUUGUUGUAUGUCGCAAAAGCGGCCAUAUUGGUGGAGGUUGGCAAUUGGCUUGGAAAAUGUCAUCAGGAUAUCAUUUGGAUGGGCAAAUGGAAGGUGGCAUGGAACGGGUAUAUUUGCAUGAAGGAGGUGUACCAAGUUCUGAAAACCUACUAG	MILLYVAKAAILVEVGNWLGKCHQDIIWMGKWKVAWNGYICMKEVYQVLKTYU
TraesCS4D01G131300.1:chr4D_part1:+:118249304:118249585	internal_ORF	chr4D_part1	118249304	118249585	+	7.17589e-05	AUGAAACUAGACAAUUCGAUCCUGAUCAACCCCCUGAAUAUGAUGAAUGGCCGUUUGAAAUUGUUGAGGGUGAUGUUGUACCCACAGCCCACUUGUGGCCUGCUCACCCUACACCCAUUGCUGCAGUCGCUCAGGGAUCUCCAGUUAUGCUGCGCCAACAAUUUGCUAUGGUUCAAGUGGGAACACCAACUAAAUUACCCAUGCCACCUAAAUGUACCAUCAGCCCCAAUACUCCUCGGUCAGGCAGUUGCUACCGGUGCCAUGAAGGACAUUGGAUCAUGA	MKLDNSILINPLNMMNGRLKLLRVMLYPQPTCGLLTLHPLLQSLRDLQLCCANNLLWFKWEHQLNYPCHLNVPSAPILLGQAVATGAMKDIGSU
TraesCS5D01G182900.1:chr5D_part1:-:284184074:284184130	internal_ORF	chr5D_part1	284184074	284184130	-	7.01742e-05	AUGCUGAUGAUGUGGGCUUCAGCAGGGAUAAUUAUCUUCGACGCGGACCUCAAAUAG	MLMMWASAGIIIFDADLKU
TraesCS5D01G046200.1:chr5D_part1:+:45140441:45140734	internal_ORF	chr5D_part1	45140441	45140734	+	6.94527e-05	AUGGCAUGCUGGUUGGGAGGGACCGGUUGGAGGAGCUUGUCCGUGAGGGCAAGAAGAUCAGAAGGGCUCAAAAGAAGGGUGUUUUUCCGGUUGAUGGCGAUAGUGAUGAGGAGGAUGAGGAAGAUGAUAAUGUUGCAGAGGGUUCGUCGGAGGUGGAUGGUGAAUUUGGUGACCUGUUUGAAGAGGAAAGUGUCACCGGGGAAGACUGGAAUGAGGUGGGUGAUGGAGGCGGGAUCGAGGGGGACGACUACGAAGAUGAUCCUGAAUCGGAUGCCAUGGAGGAGUUUUGGGUGA	MACWLGGTGWRSLSVRARRSEGLKRRVFFRLMAIVMRRMRKMIMLQRVRRRWMVNLVTCLKRKVSPGKTGMRWVMEAGSRGTTTKMILNRMPWRSFGU
TraesCS2D01G137300.1:chr2D_part1:-:80819517:80819846	dORF	chr2D_part1	80819517	80819846	-	6.94198e-05	AUGGAUUGGGUUGUCGACCAUUGGCAUAAGGGUUGCAUCACUAAGGCGGCAGACAUUAGGAUGCCAAAUAUGUUUAGUCUUGACCAGGUGUCUCUAGUGCUAAAACUCGGGCUUCUGUGCUCUCACCCAGUACCAAAUGCAAGGCCAACCAUGCGACAAGUCUUGCAGUACCUCGACGGUGAUGUGCUCCUCCCAGACUUGUCCGCAACAUAUCUAACUUCAACCAAGCUGGAGCAGAUGUAUAACUCAGAGUUUGUUAACCAAAAUGUAAUGUCAUAUAUGUCGUCAUCGAGCAUGAGUGUCGUUUCUGAUCUCUCCAGAGGAAGGUGA	MDWVVDHWHKGCITKAADIRMPNMFSLDQVSLVLKLGLLCSHPVPNARPTMRQVLQYLDGDVLLPDLSATYLTSTKLEQMYNSEFVNQNVMSYMSSSSMSVVSDLSRGRU
TraesCS7D01G012000.1:chr7D_part1:-:5198674:5198811	internal_ORF	chr7D_part1	5198674	5198811	-	6.89932e-05	AUGGAGCGGGACAUACUCGGAGCAGAUGAGCAGCACCGCCGCCUCGAGAUCGCCGGACGGGCAGACCAUGCAGUCCCCGCCAAUGAUGCCCGGUGUGAGACCUUCCCACAGCCGCUCCCACAGCAACUCGUCCCUUAA	MERDILGADEQHRRLEIAGRADHAVPANDARCETFPQPLPQQLVPU
TraesCS7D01G012000.2:chr7D_part1:-:5198674:5198811	internal_ORF	chr7D_part1	5198674	5198811	-	6.89932e-05	AUGGAGCGGGACAUACUCGGAGCAGAUGAGCAGCACCGCCGCCUCGAGAUCGCCGGACGGGCAGACCAUGCAGUCCCCGCCAAUGAUGCCCGGUGUGAGACCUUCCCACAGCCGCUCCCACAGCAACUCGUCCCUUAA	MERDILGADEQHRRLEIAGRADHAVPANDARCETFPQPLPQQLVPU
TraesCS5D01G232200.2:chr5D_part1:+:339105617:339105938	internal_ORF	chr5D_part1	339105617	339105938	+	6.89798e-05	AUGAAGAGACGGUUCCAAAAUGUUCAGCCAAGUAUGGAGAAGUCCUUUGCGAGCACAAGGAUAAGGGUGCUGAGCAUUUUUCUCAUGGACUUUGUGAGGAAUGCUAUGACAAUUUCACUGAACUUUCAGGUGGGCUGGAGGGUGGUGCUGACCCUCCAGCUUUCCAGCAAGCUGAAAAACACAGACAGGAUGCUGCUAAAAGAUCCAAGGAAACUGCCGUGGUCGAGGAAACAUUGUGUGAGUUAA	MKRRFQNVQPSMEKSFASTRIRVLSIFLMDFVRNAMTISLNFQVGWRVVLTLQLSSKLKNTDRMLLKDPRKLPWSRKHCVSU
TraesCS7D01G505400.1:chr7D_part2:+:157040285:157040401	internal_ORF	chr7D_part2	157040285	157040401	+	6.86793e-05	AUGACAAUGGCAGUGAUACAGAAGCCAACAGCGAUUUUGACUCGUUUGCUGGGGAUCUUGAAAACUUACUGGAUGCUGAAGAAUUUGACAAUGAAGAUGUUGGUAAUGCAGAUCUGA	MTMAVIQKPTAILTRLLGILKTYWMLKNLTMKMLVMQIU
TraesCS7D01G505400.2:chr7D_part2:+:157040285:157040401	internal_ORF	chr7D_part2	157040285	157040401	+	6.86793e-05	AUGACAAUGGCAGUGAUACAGAAGCCAACAGCGAUUUUGACUCGUUUGCUGGGGAUCUUGAAAACUUACUGGAUGCUGAAGAAUUUGACAAUGAAGAUGUUGGUAAUGCAGAUCUGA	MTMAVIQKPTAILTRLLGILKTYWMLKNLTMKMLVMQIU
TraesCS6D01G190900.1:chr6D_part1:-:263470349:263471086	internal_ORF	chr6D_part1	263470349	263471086	-	6.85011e-05	AUGUUGGGUCUCCUAGUACUGAAGCGCAUCUCCUCAAUCCAUGUGAUGUCCACAGUACAGAAUUUGAUGCGGAUGAACAAAAUGGUCGACGCCUUUCAAAUUUUGGUGCUCCCGAUCAAUGUUUGA	MLGLLVLKRISSIHVMSTVQNLMRMNKMVDAFQILVLPINVU
TraesCS6D01G190900.2:chr6D_part1:-:263470349:263471086	internal_ORF	chr6D_part1	263470349	263471086	-	6.85011e-05	AUGUUGGGUCUCCUAGUACUGAAGCGCAUCUCCUCAAUCCAUGUGAUGUCCACAGUACAGAAUUUGAUGCGGAUGAACAAAAUGGUCGACGCCUUUCAAAUUUUGGUGCUCCCGAUCAAUGUUUGA	MLGLLVLKRISSIHVMSTVQNLMRMNKMVDAFQILVLPINVU
TraesCS3B01G458100.1:chr3B_part2:-:252214388:252214537	internal_ORF	chr3B_part2	252214388	252214537	-	6.84475e-05	AUGCUCAAUAUAAUAAGAAGAAUGCUUCGACUGCAAAUGGAUCUGAUAGUCAAAUGCAAUCGUCCUCUGCACAAGGAAAAGUUUCAGGACCUGCACGCGGUGCAGAUGAACCUCCAAAACUUUUGUCUGAUGAGGGAGUUAAAGUUUUGA	MLNIIRRMLRLQMDLIVKCNRPLHKEKFQDLHAVQMNLQNFCLMRELKFU
TraesCS3B01G363800.1:chr3B_part2:-:127598169:127598222	internal_ORF	chr3B_part2	127598169	127598222	-	6.83543e-05	AUGUUCUACGUGAAUCCACGUUGGAAGGGCAUCAUACAAAAGCUGUACAAUUAG	MFYVNPRWKGIIQKLYNU
TraesCS3D01G479800.1:chr3D_part2:+:102537973:102541173	internal_ORF	chr3D_part2	102537973	102541173	+	6.83371e-05	AUGGGUCACCGGCUGGUUCAACAUCGUGGGACAGUGGGCGGGCACAACGAGCGUGGACUUCUCGCUGGCGCAGCUCAUCCAGGUGAUCGUCCUGCUCGGCACCGGCGGGGCCAACGGCGGCGGCUACCUGGCCUCCAAGUACGUCGUGCUGGCCAUCUACGGCAUCAUCCUCGUCCUGCAUGGCCUCAUCAACAGCCUCCCCAUCCGCUGGCUCUCCUGGUUCGGCAAGCUCGGCGCCUUCUGGAACGUCGCCGGUAUCUUAGUGCUGGUGAUCCUGAUCCCGGCAGUUGCCAAGGAGAGGGCGAGCGUCGAGUUCAUCUUCACGCACUUCAACACGGACAACGGCAUGGGGAUCCACAACAAGGCUUAUAUUAUGGCGGUGGGGUUGCUGAUGAGCCA…	MGHRLVQHRGTVGGHNERGLLAGAAHPGDRPARHRRGQRRRLPGLQVRRAGHLRHHPRPAWPHQQPPHPLALLVRQARRLLERRRYLSAGDPDPGSCQGEGERRVHLHALQHGQRHGDPQQGLYYGGGVADEPVLRSRLRRICTYDRRNEGRRQKRADRYHQRGGSLVHLRVDLPGGPHVGGDRHTVPAEPRQRRRRQRHRPGSLHHLSREVRQRHRSGGLPRGHRRCHVPLRHRVHHQQLENGLRLLPGRGDAVLECVAPGEQARGAAEHGLAFRRRGICHGPHVVGEPGGIPGDGIHRDHRVVHLLRAAHLLPGDDSPKVVHTGAVSPRPVRARRRMGGGPLGGLCHRALLFAGGVPGGKGRLQLHTSGRWGCVAAQHRGLGAPCTVLVPRTHHKRU
TraesCS7A01G434800.1:chr7A_part2:-:178476782:178477027	dORF	chr7A_part2	178476782	178477027	-	6.82891e-05	AUGGUUUAUUUAUACUACUAUAAGACACGCUUCAAUUAUACAAUCAAUUAUUAUAGAUUACUCAUCAAACUAUUCCAGUUAAAACGUUUCCAAUGUAUACUACUAUUUGUGGAUGUUCAAUAUGCCAGUAUAUACACGUAUAAUAAUACAGUCCAGAUGGUAGAUAAUUUCAUCAAACAAUAUGAGUUUAUUGUCUACUCAGAGUUCAGUUUCUAUGAAGGAACAAUGGCUCUAGAAAACCAGUAA	MVYLYYYKTRFNYTINYYRLLIKLFQLKRFQCILLFVDVQYASIYTYNNTVQMVDNFIKQYEFIVYSEFSFYEGTMALENQU
TraesCS1D01G315400.1:chr1D_part1:-:410508071:410508591	internal_ORF	chr1D_part1	410508071	410508591	-	6.82341e-05	AUGCUUGGAGAUUUAGUAGCUCAUCUCCUGGUGGAGAUCUGGGGAGCAAAACCAGAACCCCUACGGGUACCUUUAAUGCUCAAGGCCAGUGCAAGAAAGGAAAUAAUUGCACUUCUCCUCAUGGAAGAGAGGGUUCUGGUUUUUGUAACCUGUGGAGUCAAGAAGAAAAUGCUGGUUCACUCACAUCAGUUGGUUAUGGGAAACAUAGAGGCUCUGAAGAAGGAUUUGAAGCACAAUGUGUAUCCAACUUGA	MLGDLVAHLLVEIWGAKPEPLRVPLMLKASARKEIIALLLMEERVLVFVTCGVKKKMLVHSHQLVMGNIEALKKDLKHNVYPTU
TraesCS1D01G315400.2:chr1D_part1:-:410508071:410508591	internal_ORF	chr1D_part1	410508071	410508591	-	6.82341e-05	AUGCUUGGAGAUUUAGUAGCUCAUCUCCUGGUGGAGAUCUGGGGAGCAAAACCAGAACCCCUACGGGUACCUUUAAUGCUCAAGGCCAGUGCAAGAAAGGAAAUAAUUGCACUUCUCCUCAUGGAAGAGAGGGUUCUGGUUUUUGUAACCUGUGGAGUCAAGAAGAAAAUGCUGGUUCACUCACAUCAGUUGGUUAUGGGAAACAUAGAGGCUCUGAAGAAGGAUUUGAAGCACAAUGUGUAUCCAACUUGA	MLGDLVAHLLVEIWGAKPEPLRVPLMLKASARKEIIALLLMEERVLVFVTCGVKKKMLVHSHQLVMGNIEALKKDLKHNVYPTU
TraesCS2A01G225000.1:chr2A_part1:+:227630829:227630960	internal_ORF	chr2A_part1	227630829	227630960	+	6.82102e-05	AUGUACACGCUCGCCUGCGUGCCGGGCCGCAUAGGCGUCCCGGGCUUCUCCGUGACAUGCUUGAUGAGGUUGGAGUUGUACGUGUUGGCGUUGUCCUUGCUGGCGUACGGCUCUUGCUUGCGGUCCCCGUAG	MYTLACVPGRIGVPGFSVTCLMRLELYVLALSLLAYGSCLRSPU
TraesCS5A01G195900.1:chr5A_part1:-:398928102:398928218	internal_ORF	chr5A_part1	398928102	398928218	-	6.80241e-05	AUGCUGGUGAUUGGAGUGAAAUCGACAAGUUACUUCUUCGCGGAGAUGCUGUCCAGGAUAAAACAACCAAUCUUCACACAGAAAAUGAAGGGCAUAGAGGCUACAAUAUCAUCCUGA	MLVIGVKSTSYFFAEMLSRIKQPIFTQKMKGIEATISSU
TraesCS5A01G195900.2:chr5A_part1:-:398928102:398928218	internal_ORF	chr5A_part1	398928102	398928218	-	6.80241e-05	AUGCUGGUGAUUGGAGUGAAAUCGACAAGUUACUUCUUCGCGGAGAUGCUGUCCAGGAUAAAACAACCAAUCUUCACACAGAAAAUGAAGGGCAUAGAGGCUACAAUAUCAUCCUGA	MLVIGVKSTSYFFAEMLSRIKQPIFTQKMKGIEATISSU
TraesCS6D01G031700.1:chr6D_part1:-:13285116:13285271	internal_ORF	chr6D_part1	13285116	13285271	-	6.79303e-05	AUGACCCACUUGAAAGAACACGCUCUGAAGAAAGGAGACAAGCUGGUUUUGAACCAAACACAGCAGCCAGUCCUGAGCAUGAUCUGCAGUCUGAAAUACAGCCAUCAGCCUCAAUGCGUGAUCGACCUGCAGGAGCAGAAGGAGCAGGUAUGGUAG	MTHLKEHALKKGDKLVLNQTQQPVLSMICSLKYSHQPQCVIDLQEQKEQVWU
TraesCS6D01G031700.2:chr6D_part1:-:13285116:13285271	internal_ORF	chr6D_part1	13285116	13285271	-	6.79303e-05	AUGACCCACUUGAAAGAACACGCUCUGAAGAAAGGAGACAAGCUGGUUUUGAACCAAACACAGCAGCCAGUCCUGAGCAUGAUCUGCAGUCUGAAAUACAGCCAUCAGCCUCAAUGCGUGAUCGACCUGCAGGAGCAGAAGGAGCAGGUAUGGUAG	MTHLKEHALKKGDKLVLNQTQQPVLSMICSLKYSHQPQCVIDLQEQKEQVWU
TraesCS6D01G031700.3:chr6D_part1:-:13285116:13285271	internal_ORF	chr6D_part1	13285116	13285271	-	6.79303e-05	AUGACCCACUUGAAAGAACACGCUCUGAAGAAAGGAGACAAGCUGGUUUUGAACCAAACACAGCAGCCAGUCCUGAGCAUGAUCUGCAGUCUGAAAUACAGCCAUCAGCCUCAAUGCGUGAUCGACCUGCAGGAGCAGAAGGAGCAGGUAUGGUAG	MTHLKEHALKKGDKLVLNQTQQPVLSMICSLKYSHQPQCVIDLQEQKEQVWU
TraesCS7D01G430000.1:chr7D_part2:-:95702172:95702389	internal_ORF	chr7D_part2	95702172	95702389	-	6.78423e-05	AUGACAAAGGUAUAUUUGAAAUGGAGCUUGAAGAUUUGGAUGCCGAUGAUGAUGGGGAUGGCUUUGGACAAGCAGGAACAAAGGUCUGUCUGGGAGGAAAUGCAUGUGCUGAAAAGCUUGAUGGUUUAA	MTKVYLKWSLKIWMPMMMGMALDKQEQRSVWEEMHVLKSLMVU
TraesCS7D01G430000.2:chr7D_part2:-:95702172:95702389	internal_ORF	chr7D_part2	95702172	95702389	-	6.78423e-05	AUGACAAAGGUAUAUUUGAAAUGGAGCUUGAAGAUUUGGAUGCCGAUGAUGAUGGGGAUGGCUUUGGACAAGCAGGAACAAAGGUCUGUCUGGGAGGAAAUGCAUGUGCUGAAAAGCUUGAUGGUUUAA	MTKVYLKWSLKIWMPMMMGMALDKQEQRSVWEEMHVLKSLMVU
TraesCS7D01G430000.3:chr7D_part2:-:95702172:95702389	internal_ORF	chr7D_part2	95702172	95702389	-	6.78423e-05	AUGACAAAGGUAUAUUUGAAAUGGAGCUUGAAGAUUUGGAUGCCGAUGAUGAUGGGGAUGGCUUUGGACAAGCAGGAACAAAGGUCUGUCUGGGAGGAAAUGCAUGUGCUGAAAAGCUUGAUGGUUUAA	MTKVYLKWSLKIWMPMMMGMALDKQEQRSVWEEMHVLKSLMVU
TraesCS7D01G430000.4:chr7D_part2:-:95702172:95702389	internal_ORF	chr7D_part2	95702172	95702389	-	6.78423e-05	AUGACAAAGGUAUAUUUGAAAUGGAGCUUGAAGAUUUGGAUGCCGAUGAUGAUGGGGAUGGCUUUGGACAAGCAGGAACAAAGGUCUGUCUGGGAGGAAAUGCAUGUGCUGAAAAGCUUGAUGGUUUAA	MTKVYLKWSLKIWMPMMMGMALDKQEQRSVWEEMHVLKSLMVU
TraesCS7D01G430000.5:chr7D_part2:-:95702172:95702389	internal_ORF	chr7D_part2	95702172	95702389	-	6.78423e-05	AUGACAAAGGUAUAUUUGAAAUGGAGCUUGAAGAUUUGGAUGCCGAUGAUGAUGGGGAUGGCUUUGGACAAGCAGGAACAAAGGUCUGUCUGGGAGGAAAUGCAUGUGCUGAAAAGCUUGAUGGUUUAA	MTKVYLKWSLKIWMPMMMGMALDKQEQRSVWEEMHVLKSLMVU
TraesCS7A01G345400.1:chr7A_part2:+:57713799:57713864	internal_ORF	chr7A_part2	57713799	57713864	+	6.77092e-05	AUGAACUUCGUGUCCGCGCUGAGGAACUACACCGCGCUUCAAAGAAAGCUGAAAAACAUUACAUAG	MNFVSALRNYTALQRKLKNITU
TraesCS3D01G184000.1:chr3D_part1:+:169742637:169742952	internal_ORF	chr3D_part1	169742637	169742952	+	6.76859e-05	AUGGACAAGAAAUAUCUGUCCGUCCUUGCAAUGUACUGGAGCAAGCUUACUUAUAUACUACGAGUCCACAUCUCUUUGAAGGAGAUGCUGAAGAUGCAUUCAUUCGUGUACGAGACAAGGUGA	MDKKYLSVLAMYWSKLTYILRVHISLKEMLKMHSFVYETRU
TraesCS6D01G089000.1:chr6D_part1:+:54003768:54003827	internal_ORF	chr6D_part1	54003768	54003827	+	6.75731e-05	AUGAUGUUGAGCCAACAAUUGAUGCUCAAGAAGGCCACAAUCUGGAACCAGCAGAAGUAA	MMLSQQLMLKKATIWNQQKU
TraesCS1A01G305000.1:chr1A_part2:-:26477824:26477952	internal_ORF	chr1A_part2	26477824	26477952	-	6.75284e-05	AUGGUCGAUGUUGUAGAUGCCUCGCUCGUGGGCACCGUGCGGCUGAAUGCAGAGAUCCAUUUCGAUGCUCCCGUUGUUUGGAGAACGGUCACCGUGCACGCGGAUGCCGCAAUCCAUGUCGUCUUCUAA	MVDVVDASLVGTVRLNAEIHFDAPVVWRTVTVHADAAIHVVFU
TraesCS2D01G056400.1:chr2D_part1:+:22498625:22498864	internal_ORF	chr2D_part1	22498625	22498864	+	6.7519e-05	AUGAUGAACUCUCUAAUAUCCUUGAAAAAGAAAAAGAAGAGGAAGAAGGCCUUAAUAUCCAUCUCAAGAGCAGGAGCAGCCAUGACCAGCUCCCUAAUAAUAUCCCUGAAAAAGAAAAAGAAAAAGAAAAGGAAAAAGAAAAAGAACUACUUAAGCUUAAUGCCAAGAGGGCUUUUCAAGUUCUUCAGCUUGAGCUCAAUUUCCUUGAAAACUACUACCAAGCAGUCGUCCCUGUGGUGA	MMNSLISLKKKKKRKKALISISRAGAAMTSSLIISLKKKKKKKRKKKKNYLSLMPRGLFKFFSLSSISLKTTTKQSSLWU
TraesCS4D01G173200.1:chr4D_part1:-:301017700:301017828	internal_ORF	chr4D_part1	301017700	301017828	-	6.74615e-05	AUGAAAAUGGAGAGGGUGAUGAAGAAAUCGAUGGUGAUUUUGAAGAUCUGGAAACUGGUGAGGUGCACAAGAGCCAGGCUGCUGAAAGUGCAGCUGGGAAGCCAGGUGUUCAGAAAGAAGACGAACUAA	MKMERVMKKSMVILKIWKLVRCTRARLLKVQLGSQVFRKKTNU
TraesCS1A01G392500.1:chr1A_part2:-:87740327:87741503	internal_ORF	chr1A_part2	87740327	87741503	-	6.73494e-05	AUGCGCACAUGCGGCGGCGGCCGCGGUGCCGAGCGUCGACCUGUCGGCGCCGGGCGCUGCGGCGGCCGUGGCGGACGCGUGCCGCGGCGUCGGCUUCUUCAGGGUGACCAACCACGGCGUGCCGGCGGCCCUCGCGGACGCGCUGGAGGAACGCGCCGCGGCCUUCUUCGCGCUGCCGCACAAGGACAAGCUGGAGGCGUCGGCGCGGCCCUUGGGCUACGGCAGCAAGAGCAUCGGCUGCAACGGCGACGUGGGCUGGCUCGAGUACAUCCUGCUCUCCGUCGGGUCCGGCUCCGUCGCGGCGGCCUCCCUGCCGGCGUCGCUCCGGGCGGCGCUCGAGGAGUACACGGACGCGGUGCGGGAGGUGGGCGCGCGGGUGCUGGAGCUCAUGGCGGAUGG…	MRTCGGGRGAERRPVGAGRCGGRGGRVPRRRLLQGDQPRRAGGPRGRAGGTRRGLLRAAAQGQAGGVGAALGLRQQEHRLQRRRGLARVHPALRRVRLRRGGLPAGVAPGGARGVHGRGAGGGRAGAGAHGGWARRRGGAPRRAAADGGAGRSRRDGAREPLPAVPLPPGGGAARRDGVRGAHGPADHLRAPVQPHRGPPDHAAGRPLGPRGPRPRFPLRQCRGLPPGADQRAVPEREAPGGGAGGGAAVAAVGDLLRRAGTGAAHRAAAGADAU
TraesCS4A01G236600.1:chr4A_part2:+:92637733:92638197	extended_ORF	chr4A_part2	92637733	92638197	+	6.72258e-05	AUGCGUGCACCGACAUAUGUAACGCCACCACGACGCGUGGUAGUAGUACCACCAUACGACGCGAUCGGCUAUAUGAACUCCCAUCGGCUUAUGAUCGAGGUACCUGAUCAAGCUGAGCUACCAGCCUACCAUCACAGUUCACAACACACAUUUUGCAGGGCACGCAAGACGCGACACGGGCGAACCAAAAUGGCCGCUGCUUUCGUCUCGUCGAGGAGCCUGGCCACCACAUGCCUCCUCGCCCUGCUCCUCGCCGGCUGCCUGGCCGUCGCGAUGCCCACCGCCGACGCGCGCCGUUUCCUCAUCGAGGCCAUGCCACCUGCGGCGUCCCCAGGGUUCGCGCCGUCGCCAGCGUCGGGCGCUGAGGACGGUCACCACGCGCGCCGGAGUCUUUUCGUA…	MRAPTYVTPPRRVVVVPPYDAIGYMNSHRLMIEVPDQAELPAYHHSSQHTFCRARKTRHGRTKMAAAFVSSRSLATTCLLALLLAGCLAVAMPTADARRFLIEAMPPAASPGFAPSPASGAEDGHHARRSLFVGRGLLAGGLRVAGRLLIGVGLU
TraesCS3A01G279600.1:chr3A_part2:-:54818488:54818967	internal_ORF	chr3A_part2	54818488	54818967	-	6.71182e-05	AUGCCUGAGAUGGCUAGACAAGCAGCCAGCGCGGAGCGUGGUAUUCCUCUGCUUCGGGAGCGCGAGCUCGGUGCCCGCAGAGCAGUUAAAGGAGAUCGCCGUGGGACUGGAGAAGAGCGGGCACGCGUUCUUAUGGGCCGUGCGAGCGCCCGUUGCGCCGGACGCCGACGCGACGAAGCGGUUCGAGGGGCGGGCCGAGGCGGCGGUGGAGCCGCUGCUGCCGGAGGGAUUCUUGGACAGGACGAGGGGACGCGGGAUGGUGGUUUCCUCCUGGGCGCCGCAAGUGGAGGUGCUCCGGCACCCGGCGACCGGCGCGUUCGUGACGCAUUGCGGAUGGAACUCGACGCUAGAGGGUGUUGUAGCCGGGGUGCCGAUGCUGUGCUGGCCCAUGUACGCGGA…	MPEMARQAASAERGIPLLRERELGARRAVKGDRRGTGEERARVLMGRASARCAGRRRDEAVRGAGRGGGGAAAAGGILGQDEGTRDGGFLLGAASGGAPAPGDRRVRDALRMELDARGCCSRGADAVLAHVRGAEDEQGVRRGGDETRGGHERLRRGDSU
TraesCS1A01G051500.1:chr1A_part1:+:33021282:33022157	internal_ORF	chr1A_part1	33021282	33022157	+	6.70626e-05	AUGAGGAUGAUGAAGAUGCCGGAUUUGGUGACUUUGGUGAUAUGGACUUCUCGAAGCUGGACAUGGGAGGUGGUGAUGACGACGAUGAUGAUGAGAUUGAGGAGGAGGAGGAUGAAGACAAUGUGGUUGACAGUGCUAACAAAGGUGAUGUAG	MRMMKMPDLVTLVIWTSRSWTWEVVMTTMMMRLRRRRMKTMWLTVLTKVMU
TraesCS2A01G237400.1:chr2A_part1:+:311157787:311157864	internal_ORF	chr2A_part1	311157787	311157864	+	6.69963e-05	AUGAUGGUGGCUAUGGAUAUGGGGGUAGUAGUUACUCAUCUGGUGCUAGAGGUGGAUAUCGUGGUGCAGCUGACAUAG	MMVAMDMGVVVTHLVLEVDIVVQLTU
TraesCS1A01G018500.1:chr1A_part1:-:9551487:9551660	internal_ORF	chr1A_part1	9551487	9551660	-	6.69322e-05	AUGUCCAGGGAGGAGAUGAUGGAUGCUCACUUUUCUCCUGUGGACAUCUCCGAGACAUAUCAUAUCCUUUCCGUCGGCGAGGUGAUCCUCGUGAGUGCGGUGUUGAAGAAUACGAGCUGGGUUGCACCAGUAGCAAGGCUACGAUUCGCAUCAACACAGGAACAUACUAUGUGA	MSREEMMDAHFSPVDISETYHILSVGEVILVSAVLKNTSWVAPVARLRFASTQEHTMU
TraesCS7D01G220800.1:chr7D_part1:+:181603057:181603395	internal_ORF	chr7D_part1	181603057	181603395	+	6.681e-05	AUGAAGAUAUGGACGUGGAAAUGGAGGUCGAUGAAGAAGGUGUUGAAGAGCAGGGCGGUUCCACUUCUAUGCCAAAUAAGGAGCAUCCUUCAUCAGAGCAAGUACGAUCACCAGCUUUGUCAUCAUUGGAGGAUUCUGCUCCUCCCCCACAGGAUAAUGACAUUCCUCCACCACCACCACCACCAGAAGAGGAAUGGAUUCCACCUCCACCACCUGAGAAUGAACCAGCUCCUCCACCUCCUCCUGAGCCUGAAGAGCCCGCUGUGUCAUUUGUUCAUGCUGAUACACUUCCUCAGCCAUACGGAGAUCAAGCAAACUUGGGUUACAUGCUUCCAGUAA	MKIWTWKWRSMKKVLKSRAVPLLCQIRSILHQSKYDHQLCHHWRILLLPHRIMTFLHHHHHQKRNGFHLHHLRMNQLLHLLLSLKSPLCHLFMLIHFLSHTEIKQTWVTCFQU
TraesCS7D01G220800.2:chr7D_part1:+:181603057:181603395	internal_ORF	chr7D_part1	181603057	181603395	+	6.681e-05	AUGAAGAUAUGGACGUGGAAAUGGAGGUCGAUGAAGAAGGUGUUGAAGAGCAGGGCGGUUCCACUUCUAUGCCAAAUAAGGAGCAUCCUUCAUCAGAGCAAGUACGAUCACCAGCUUUGUCAUCAUUGGAGGAUUCUGCUCCUCCCCCACAGGAUAAUGACAUUCCUCCACCACCACCACCACCAGAAGAGGAAUGGAUUCCACCUCCACCACCUGAGAAUGAACCAGCUCCUCCACCUCCUCCUGAGCCUGAAGAGCCCGCUGUGUCAUUUGUUCAUGCUGAUACACUUCCUCAGCCAUACGGAGAUCAAGCAAACUUGGGUUACAUGCUUCCAGUAA	MKIWTWKWRSMKKVLKSRAVPLLCQIRSILHQSKYDHQLCHHWRILLLPHRIMTFLHHHHHQKRNGFHLHHLRMNQLLHLLLSLKSPLCHLFMLIHFLSHTEIKQTWVTCFQU
TraesCS7D01G220800.3:chr7D_part1:+:181603057:181603395	internal_ORF	chr7D_part1	181603057	181603395	+	6.681e-05	AUGAAGAUAUGGACGUGGAAAUGGAGGUCGAUGAAGAAGGUGUUGAAGAGCAGGGCGGUUCCACUUCUAUGCCAAAUAAGGAGCAUCCUUCAUCAGAGCAAGUACGAUCACCAGCUUUGUCAUCAUUGGAGGAUUCUGCUCCUCCCCCACAGGAUAAUGACAUUCCUCCACCACCACCACCACCAGAAGAGGAAUGGAUUCCACCUCCACCACCUGAGAAUGAACCAGCUCCUCCACCUCCUCCUGAGCCUGAAGAGCCCGCUGUGUCAUUUGUUCAUGCUGAUACACUUCCUCAGCCAUACGGAGAUCAAGCAAACUUGGGUUACAUGCUUCCAGUAA	MKIWTWKWRSMKKVLKSRAVPLLCQIRSILHQSKYDHQLCHHWRILLLPHRIMTFLHHHHHQKRNGFHLHHLRMNQLLHLLLSLKSPLCHLFMLIHFLSHTEIKQTWVTCFQU
TraesCS7D01G220800.4:chr7D_part1:+:181603057:181603395	internal_ORF	chr7D_part1	181603057	181603395	+	6.681e-05	AUGAAGAUAUGGACGUGGAAAUGGAGGUCGAUGAAGAAGGUGUUGAAGAGCAGGGCGGUUCCACUUCUAUGCCAAAUAAGGAGCAUCCUUCAUCAGAGCAAGUACGAUCACCAGCUUUGUCAUCAUUGGAGGAUUCUGCUCCUCCCCCACAGGAUAAUGACAUUCCUCCACCACCACCACCACCAGAAGAGGAAUGGAUUCCACCUCCACCACCUGAGAAUGAACCAGCUCCUCCACCUCCUCCUGAGCCUGAAGAGCCCGCUGUGUCAUUUGUUCAUGCUGAUACACUUCCUCAGCCAUACGGAGAUCAAGCAAACUUGGGUUACAUGCUUCCAGUAA	MKIWTWKWRSMKKVLKSRAVPLLCQIRSILHQSKYDHQLCHHWRILLLPHRIMTFLHHHHHQKRNGFHLHHLRMNQLLHLLLSLKSPLCHLFMLIHFLSHTEIKQTWVTCFQU
TraesCS7D01G220800.5:chr7D_part1:+:181603057:181603395	internal_ORF	chr7D_part1	181603057	181603395	+	6.681e-05	AUGAAGAUAUGGACGUGGAAAUGGAGGUCGAUGAAGAAGGUGUUGAAGAGCAGGGCGGUUCCACUUCUAUGCCAAAUAAGGAGCAUCCUUCAUCAGAGCAAGUACGAUCACCAGCUUUGUCAUCAUUGGAGGAUUCUGCUCCUCCCCCACAGGAUAAUGACAUUCCUCCACCACCACCACCACCAGAAGAGGAAUGGAUUCCACCUCCACCACCUGAGAAUGAACCAGCUCCUCCACCUCCUCCUGAGCCUGAAGAGCCCGCUGUGUCAUUUGUUCAUGCUGAUACACUUCCUCAGCCAUACGGAGAUCAAGCAAACUUGGGUUACAUGCUUCCAGUAA	MKIWTWKWRSMKKVLKSRAVPLLCQIRSILHQSKYDHQLCHHWRILLLPHRIMTFLHHHHHQKRNGFHLHHLRMNQLLHLLLSLKSPLCHLFMLIHFLSHTEIKQTWVTCFQU
TraesCS4A01G441400.1:chr4A_part2:+:257340094:257340277	internal_ORF	chr4A_part2	257340094	257340277	+	6.67904e-05	AUGAUCGCGGCGAUGAAGAGGAGGCAGCUGGGCAGGAUGAUGAUGACAACGACGACACCAACGACGAUGUUGAUCCGGACAACAUGA	MIAAMKRRQLGRMMMTTTTPTTMLIRTTU
TraesCS6A01G352300.1:chr6A_part2:+:132503967:132504236	internal_ORF	chr6A_part2	132503967	132504236	+	6.67673e-05	AUGCUGCGUGUGGUGGAAAUGCUGUAUGUUGUCAACUUCUUAUUGCUCGAGGAGCCAACCUUGCUGCCAAAGAUGCUAGUGGCUCAACACCAUUAA	MLRVVEMLYVVNFLLLEEPTLLPKMLVAQHHU
TraesCS5D01G408700.1:chr5D_part2:-:21134083:21134226	internal_ORF	chr5D_part2	21134083	21134226	-	6.66729e-05	AUGCAGGGGGUGAACAGGAACAUCAACAAUUGGAGGAGGAGGUUGGUGAGUCUCCUGACCCCAAUGUUGGAUCUAACACUACUCAUCUCCCGGACAAUCGUGUUGCCUCUCCCCCACCUAUGGUUGCUCCUACUAAUGCUUUAG	MQGVNRNINNWRRRLVSLLTPMLDLTLLISRTIVLPLPHLWLLLLMLU
TraesCS3D01G378200.1:chr3D_part2:-:19085939:19086238	odORF	chr3D_part2	19085939	19086238	-	6.65821e-05	AUGCUGGUGACCUUCCUUACAGUGCUUCAGGCACACUUGUUAGUCGGAUGCCUAUGUUAUAUGAGUGCAAUGAUUCAUGCACUUGUGUACAUGAUUGCCGGAACCGGGUUGUACAACAAGGUAUCCAAAUCCACUUUGAAGUGUUUAAGACGGGAGAUCGAGGUUGGGGCCUCCGUAGUUGGGAUCCUAUCCGAGCAGGCACAUUUAUCUGUGAAUAUGCAGGUUAAAUUAUUGACAAGAACGCUGUUGAUGCAGAAGACGAUUACAUCUUUGAGACCCCUCCCUCGGAGCAGCACGUAA	MLVTFLTVLQAHLLVGCLCYMSAMIHALVYMIAGTGLYNKVSKSTLKCLRREIEVGASVVGILSEQAHLSVNMQVKLLTRTLLMQKTITSLRPLPRSSTU
TraesCS1A01G116200.1:chr1A_part1:-:121744558:121744713	internal_ORF	chr1A_part1	121744558	121744713	-	6.65418e-05	AUGAGGAGGAAGAAGAUGUUGAUGACCUGGACAAUGAGUUCAACUAUAAGCAAGGGAAUGGCAAAGGUCCAGAGUGGCAGCUGCAGGGUCAAGGAGAAGACAUUGAUUUGUCUUCAUCCUCUCGCCAUGAACCUCAUCAUCGUAUUCCUCGGCUGA	MRRKKMLMTWTMSSTISKGMAKVQSGSCRVKEKTLICLHPLAMNLIIVFLGU
TraesCS1A01G116200.2:chr1A_part1:-:121744558:121744713	internal_ORF	chr1A_part1	121744558	121744713	-	6.65418e-05	AUGAGGAGGAAGAAGAUGUUGAUGACCUGGACAAUGAGUUCAACUAUAAGCAAGGGAAUGGCAAAGGUCCAGAGUGGCAGCUGCAGGGUCAAGGAGAAGACAUUGAUUUGUCUUCAUCCUCUCGCCAUGAACCUCAUCAUCGUAUUCCUCGGCUGA	MRRKKMLMTWTMSSTISKGMAKVQSGSCRVKEKTLICLHPLAMNLIIVFLGU
TraesCS6B01G122200.1:chr6B_part1:-:117507009:117507083	internal_ORF	chr6B_part1	117507009	117507083	-	6.64466e-05	AUGAUCAAGAUGACGAGCAACUUCACAAUGUGGAGCUUCAAAUGCAAGUGUGUGAACGGUCAGUGGAUGUUUUAA	MIKMTSNFTMWSFKCKCVNGQWMFU
TraesCS6B01G295400.1:chr6B_part2:+:78489892:78490886	internal_ORF	chr6B_part2	78489892	78490886	+	6.63284e-05	AUGACCCCGAGGAGGAGGAGGAGGAGGAGGAGGAAGUUACAAAGCUUCAGGAAGAAGGAAACAGCAAAGCGGAUGAACCUGAGCAGGGAGAUGAAGUGGUUUCUUCUGUUGUGCCCAUUGAAUCUGCUGACAAGGGCUGUGAUAAUUCUAAGCUGGAGGAAGUUGUGGAAGAGGCUACCAAGCUCCAGGAAGAAGCUGCAGUUGAGGAAGAACAGAAGCUUGUCAGUGCUGAGAAGUCUGUUCCCUUGUCAGCAAUGGAGGAUUCACCUAUCUUAG	MTPRRRRRRRRKLQSFRKKETAKRMNLSREMKWFLLLCPLNLLTRAVIILSWRKLWKRLPSSRKKLQLRKNRSLSVLRSLFPCQQWRIHLSU
TraesCS6A01G411000.1:chr6A_part2:+:161396403:161396817	internal_ORF	chr6A_part2	161396403	161396817	+	6.6262e-05	AUGCCCCAAUUCCUCCUGGUGCUACUUUUGGUUACCGGCCCGGGGAAUGGGGAAAGCCUCCUGUGGAUGAGCAUGGACGCCCCCUCUACGGAGAUGUUUUUGGUAUCCUACAGCUGGAUGAACCUAAUUAUGAUGAGGAGCCUGUUGACCGCAGCAAGCAUUGGGGAGACUUGGAGGAGGAAGAGGAGGAGGAGGAGGAAGAUGAGGAGGAAGAGGAGGAGGAACUAA	MPQFLLVLLLVTGPGNGESLLWMSMDAPSTEMFLVSYSWMNLIMMRSLLTAASIGETWRRKRRRRRKMRRKRRRNU
TraesCS6A01G411000.2:chr6A_part2:+:161396403:161396817	internal_ORF	chr6A_part2	161396403	161396817	+	6.6262e-05	AUGCCCCAAUUCCUCCUGGUGCUACUUUUGGUUACCGGCCCGGGGAAUGGGGAAAGCCUCCUGUGGAUGAGCAUGGACGCCCCCUCUACGGAGAUGUUUUUGGUAUCCUACAGCUGGAUGAACCUAAUUAUGAUGAGGAGCCUGUUGACCGCAGCAAGCAUUGGGGAGACUUGGAGGAGGAAGAGGAGGAGGAGGAGGAAGAUGAGGAGGAAGAGGAGGAGGAACUAA	MPQFLLVLLLVTGPGNGESLLWMSMDAPSTEMFLVSYSWMNLIMMRSLLTAASIGETWRRKRRRRRKMRRKRRRNU
TraesCS3A01G277600.1:chr3A_part2:+:53204356:53204562	internal_ORF	chr3A_part2	53204356	53204562	+	6.6232e-05	AUGUGGGAGGAGACUAUCGUUGUCAAGCAGACUGUCAAAACACACAUUUUGCUCUUGCUUUUGAAGUGCCAGGUGGAUGGUAUGAAGAGAAAACAGCUAUUACUGUAA	MWEETIVVKQTVKTHILLLLLKCQVDGMKRKQLLLU
TraesCS3A01G277600.2:chr3A_part2:+:53204356:53204562	internal_ORF	chr3A_part2	53204356	53204562	+	6.6232e-05	AUGUGGGAGGAGACUAUCGUUGUCAAGCAGACUGUCAAAACACACAUUUUGCUCUUGCUUUUGAAGUGCCAGGUGGAUGGUAUGAAGAGAAAACAGCUAUUACUGUAA	MWEETIVVKQTVKTHILLLLLKCQVDGMKRKQLLLU
TraesCS3D01G216000.1:chr3D_part1:+:292368501:292369048	internal_ORF	chr3D_part1	292368501	292369048	+	6.61709e-05	AUGAGGAGCGCUAUGAAGAUAAGCGAAUGUCAAGAGGCCGUUUUAGAGGUCGUGGUAGUGGAGGUAGGACUAGAGGCACUGCCCGUGGAUUUUCAAGAGGAGGGAGGUACCACAGUUAUCACGAAGAUAGCGACAACCAAAAUCACAGUGAAAACCAGAACCGGCCCCAAAAGAUUGUCCGCGGGAGAGGACCCAGACGUUAUGACACAAUUGCAAAGAACAACCGAGAUGUUGUCGGGUUCCAACGUAAACAACCAACAAGAUCUCGCGAACCGACCGCUCAUUCUGCAGCGGCCAGAGAGCCUGGCCAAAUUUCAAAUGCACAUUCGGAAGCAGUUCCUGCUAAAAAGAAUGUUGUCAAUUCAAGCUUAA	MRSAMKISECQEAVLEVVVVEVGLEALPVDFQEEGGTTVITKIATTKITVKTRTGPKRLSAGEDPDVMTQLQRTTEMLSGSNVNNQQDLANRPLILQRPESLAKFQMHIRKQFLLKRMLSIQAU
TraesCS3B01G265300.1:chr3B_part1:+:424788875:424789039	dORF	chr3B_part1	424788875	424789039	+	6.61213e-05	AUGAAUACCCUAGUGUCUGUUGUUGUUGUUGUUGUUGUAAUUUUGGGAUUUGUAUUGAUGGUGGUUAUUCUGUUUGUUGGUAUGUUGGAAUUAGACUUUAGACUUGUGAUGAUACUGAAGAACUGCAAGGAUGUGUGGAACUCAUGUUGUUGGAUUGUUCAUUAA	MNTLVSVVVVVVVILGFVLMVVILFVGMLELDFRLVMILKNCKDVWNSCCWIVHU
TraesCS5B01G539800.1:chr5B_part2:+:244111271:244111336	internal_ORF	chr5B_part2	244111271	244111336	+	6.61006e-05	AUGUCAGGCAUCCAGAAGAUGCAGACAGAGUCAAACUGCGUGAUAAAUCAAAUAUUCGAGUACUAA	MSGIQKMQTESNCVINQIFEYU
TraesCS5A01G091600.1:chr5A_part1:-:126302372:126303072	internal_ORF	chr5A_part1	126302372	126303072	-	6.59702e-05	AUGGUGGGGUUGUGGAGAAGGAGCAGAAGUCUGAUCAAUCUGAUGAGAAUCUGGGCAGGGAGGAUAGAGUGGUUGAAGCUGAUGGGUUGGAUGGUAAGGAAGCAGAGGAGCUUCAUGAGAUUCCGGAGCAGGUGGAUGAAAUCGUUGCUGACGAAUUGGACAGCAAACCUACAGAUAAGUUUGAUCCAAAUGCAAGCAAGGAACGUGUCGAAGUCGUUAAUGAUACGGACAGUGAAGAUGUGA	MVGLWRRSRSLINLMRIWAGRIEWLKLMGWMVRKQRSFMRFRSRWMKSLLTNWTANLQISLIQMQARNVSKSLMIRTVKMU
TraesCS5D01G005700.1:chr5D_part1:-:5101877:5102163	internal_ORF	chr5D_part1	5101877	5102163	-	6.58975e-05	AUGCUCCUUACAGUGUCUGGUCAGGCGGUGAAGAGUAUGCUACAGAUGCUGAUGUCACUGUUCAUUUGCUAA	MLLTVSGQAVKSMLQMLMSLFICU
TraesCS5D01G339700.1:chr5D_part1:+:428567983:428568135	internal_ORF	chr5D_part1	428567983	428568135	+	6.57213e-05	AUGUAUUCUCUGUAUGGAGCUUUGAUGGUAGAAUGGCAUUUGAAGAUAUUAUUGGUGCAACUGACAAUUUUGAUGAGAAGCAUUGCAUUGGAGAGGGAUCGUAUGGCCGUGUUUAUAAAGCACAACUUCAAGAUGAACAAGUGGUUGCAGUAA	MYSLYGALMVEWHLKILLVQLTILMRSIALERDRMAVFIKHNFKMNKWLQU
TraesCS4D01G166400.1:chr4D_part1:-:281295112:281295459	internal_ORF	chr4D_part1	281295112	281295459	-	6.55887e-05	AUGAAUCUGCCGGCACUUUGGGUCAACAGCCUCAAAGAAGCAACGCUUUGCCUUCAGCACAGUUGGGUGCUUGGCCAUCUAUGGUGGAUUCAUUUUAUCGUCCCCCUACUGGAUUCGCUGGUCCUUUCAUUAGCCCUGGAGGAAUCCCAGGCGUGCAAGGUCCUCCACAUAUGGUGGUCUACAACCACUUUGCCCCACUUGGGCAAUUUGGUCAAAUGGGGCUUGGUUUUAUGGGAGCCACUUACAUUCCUGGUGACAAGCAGCCUGAUUGGAAGCAAAACCAAGGACCUUCUGUUGGCGUCAGCCAGAGUGAUCCAAACAACCAAAAUGUGCUACCUGGUCAAGUAA	MNLPALWVNSLKEATLCLQHSWVLGHLWWIHFIVPLLDSLVLSLALEESQACKVLHIWWSTTTLPHLGNLVKWGLVLWEPLTFLVTSSLIGSKTKDLLLASARVIQTTKMCYLVKU
TraesCS4D01G166400.2:chr4D_part1:-:281295112:281295459	internal_ORF	chr4D_part1	281295112	281295459	-	6.55887e-05	AUGAAUCUGCCGGCACUUUGGGUCAACAGCCUCAAAGAAGCAACGCUUUGCCUUCAGCACAGUUGGGUGCUUGGCCAUCUAUGGUGGAUUCAUUUUAUCGUCCCCCUACUGGAUUCGCUGGUCCUUUCAUUAGCCCUGGAGGAAUCCCAGGCGUGCAAGGUCCUCCACAUAUGGUGGUCUACAACCACUUUGCCCCACUUGGGCAAUUUGGUCAAAUGGGGCUUGGUUUUAUGGGAGCCACUUACAUUCCUGGUGACAAGCAGCCUGAUUGGAAGCAAAACCAAGGACCUUCUGUUGGCGUCAGCCAGAGUGAUCCAAACAACCAAAAUGUGCUACCUGGUCAAGUAA	MNLPALWVNSLKEATLCLQHSWVLGHLWWIHFIVPLLDSLVLSLALEESQACKVLHIWWSTTTLPHLGNLVKWGLVLWEPLTFLVTSSLIGSKTKDLLLASARVIQTTKMCYLVKU
TraesCS4D01G166400.3:chr4D_part1:-:281295112:281295459	internal_ORF	chr4D_part1	281295112	281295459	-	6.55887e-05	AUGAAUCUGCCGGCACUUUGGGUCAACAGCCUCAAAGAAGCAACGCUUUGCCUUCAGCACAGUUGGGUGCUUGGCCAUCUAUGGUGGAUUCAUUUUAUCGUCCCCCUACUGGAUUCGCUGGUCCUUUCAUUAGCCCUGGAGGAAUCCCAGGCGUGCAAGGUCCUCCACAUAUGGUGGUCUACAACCACUUUGCCCCACUUGGGCAAUUUGGUCAAAUGGGGCUUGGUUUUAUGGGAGCCACUUACAUUCCUGGUGACAAGCAGCCUGAUUGGAAGCAAAACCAAGGACCUUCUGUUGGCGUCAGCCAGAGUGAUCCAAACAACCAAAAUGUGCUACCUGGUCAAGUAA	MNLPALWVNSLKEATLCLQHSWVLGHLWWIHFIVPLLDSLVLSLALEESQACKVLHIWWSTTTLPHLGNLVKWGLVLWEPLTFLVTSSLIGSKTKDLLLASARVIQTTKMCYLVKU
TraesCS3D01G178900.1:chr3D_part1:-:160702466:160702513	internal_ORF	chr3D_part1	160702466	160702513	-	6.55132e-05	AUGAAGGUGGAGUUCUUCUUGGGCUGUCCACUGAUGGGCAUCAGUUGA	MKVEFFLGCPLMGISU
TraesCS4B01G113500.1:chr4B_part1:-:128259231:128259578	internal_ORF	chr4B_part1	128259231	128259578	-	6.54734e-05	AUGGCCGCAACCAGAACCAGGCGAGCAGUGGCCCCCGCUGCCGGCAUGGCCGCAGCCAGAACCAGGAAAGCAGUGGCCCCCGCUUCCUGCAUGGCCGGAGCCAGGACCAGGAGAGCAGUGGCCGCCGUUCCCGGCAUGGCCGCAGCCAGAACCAGGAAAGCAGUGGCCGCCGUUCCCGGCAUGGCCGCAGCCAGAACCAGGAAAGCAGUGGCUGCCGUUCCCGGCAUGGCCACAACCGGAGCCAGGAAAGCAGUGGCCUCCCUUCCCGUUCUACCCGCCGCCGAUGCCGUCAUGGCAGUGGCCGCCAUCACCGUCUUUCCACGGCGAGGAGGAAGAACACGCAUCUAG	MAATRTRRAVAPAAGMAAARTRKAVAPASCMAGARTRRAVAAVPGMAAARTRKAVAAVPGMAAARTRKAVAAVPGMATTGARKAVASLPVLPAADAVMAVAAITVFPRRGGRTRIU
TraesCS4A01G281500.1:chr4A_part2:+:137035927:137036124	internal_ORF	chr4A_part2	137035927	137036124	+	6.54255e-05	AUGACAAAUUUGAAGUAUUCUACAUUGAUUUUGGUAACCAAGAAGUGGUUCCUUACAACCGCAUCCGGCCUGCAGACCCAUCAGUAUCCUCCUCUCCUCCUCUUGCUCAGCUGUGCAGCCUUGCCUUCAUCAAAGUGCCUGGUCUGGAAGAUGAUAAUGGUCAGGAAGCAGCAGAGUAUCUUAGUGAAUGCUUGCUAA	MTNLKYSTLILVTKKWFLTTASGLQTHQYPPLLLLLSCAALPSSKCLVWKMIMVRKQQSILVNACU
TraesCS4A01G064300.1:chr4A_part1:-:60937227:60937459	internal_ORF	chr4A_part1	60937227	60937459	-	6.53914e-05	AUGUCAAUGAUAACAGGGGACUUGAUAUUCGCUAUGAUCUUCUCCUUCCUUUUGAAGAAUCAAUCCUUGGAGGCAAACGGGAGAUCAGUAUUUCUCGACAUGAAACAUGUGGCGCUUGCCAUGGAUCUGGAGCUAAAUCUAGCGAUAGCAUAA	MSMITGDLIFAMIFSFLLKNQSLEANGRSVFLDMKHVALAMDLELNLAIAU
TraesCS3A01G343200.1:chr3A_part2:+:136262837:136263762	internal_ORF	chr3A_part2	136262837	136263762	+	6.53836e-05	AUGCUGGGAAUGAUGUUCCUCAUGGUCCCAGUAAUGCUGAUAACAAGUACAGACAACCUGCAGGGUACCAAGUAG	MLGMMFLMVPVMLITSTDNLQGTKU
TraesCS3D01G230400.1:chr3D_part1:-:313783567:313783817	internal_ORF	chr3D_part1	313783567	313783817	-	6.53724e-05	AUGUGUCUGCUCGUGGUGUUGAUUAUCCUGAUGUCACCCUCGUCAUACAGGUUGGGAUUCCUGCUGGUAGAGAACAGUAUAUACAUAGAAUUGGUAGGACAGGACGGAAAGGCAAGGAAGGGCUGGGCCUCUUACUGUUGGCUCCCUGGGAAAGUCAUUUUCUUACCAGCGUGA	MCLLVVLIILMSPSSYRLGFLLVENSIYIELVGQDGKARKGWASYCWLPGKVIFLPAU
TraesCS3D01G230400.2:chr3D_part1:-:313783567:313783817	internal_ORF	chr3D_part1	313783567	313783817	-	6.53724e-05	AUGUGUCUGCUCGUGGUGUUGAUUAUCCUGAUGUCACCCUCGUCAUACAGGUUGGGAUUCCUGCUGGUAGAGAACAGUAUAUACAUAGAAUUGGUAGGACAGGACGGAAAGGCAAGGAAGGGCUGGGCCUCUUACUGUUGGCUCCCUGGGAAAGUCAUUUUCUUACCAGCGUGA	MCLLVVLIILMSPSSYRLGFLLVENSIYIELVGQDGKARKGWASYCWLPGKVIFLPAU
TraesCS2D01G498100.2:chr2D_part2:+:131473049:131473465	internal_ORF	chr2D_part2	131473049	131473465	+	6.52762e-05	AUGAUGAAGUCCCAAGUAGCGAUAAUCAUGCUGGGUUUUCUGGUCCAUCAGGAGAUACACAAGCACCUGUUGCUUCUGACGUUGAACAGGAGGAUGGAACAAAAGAACUGGUUUCUGUAUCUGCGGGACAAGUUUUCCAUGAAAAGCUAUCAUUGGAAUCAUCUCCUGGAGUUACUGAUUUAA	MMKSQVAIIMLGFLVHQEIHKHLLLLTLNRRMEQKNWFLYLRDKFSMKSYHWNHLLELLIU
TraesCS4D01G256900.1:chr4D_part1:-:426610811:426610948	internal_ORF	chr4D_part1	426610811	426610948	-	6.52163e-05	AUGACCAUGAAGCCAAUGAAAAUGAUGUUCCCUUGCAUCAAGUCGAUGAAAAUGACCCAAGCCAAACUGCCGCUGACAGUGACACAGCUGGACGAGACACACAAUCCAAUCUGCUCCAUCAGGAUACAAGUGAACUGA	MTMKPMKMMFPCIKSMKMTQAKLPLTVTQLDETHNPICSIRIQVNU
TraesCS4B01G127000.1:chr4B_part1:-:165970300:165970464	internal_ORF	chr4B_part1	165970300	165970464	-	6.50585e-05	AUGAUCAUACACACCCUGUUAGUGGCAUUGCUCAUAUCUCUGUUCAUGAUACUUAUGUUCCUGAUGCUAUACCCAUGCUUAAUGAAACGUGUGAUUCUAAUACUAGCAUUGAGCUUACUGAUUUGUACCAUCCUAAACAUGUGCUUUAUAGCUAUGCUUAUGUAA	MIIHTLLVALLISLFMILMFLMLYPCLMKRVILILALSLLICTILNMCFIAMLMU
TraesCS5B01G087300.1:chr5B_part1:-:111907140:111907371	internal_ORF	chr5B_part1	111907140	111907371	-	6.49115e-05	AUGAUGUGGAAUCUGAUCGGUUUUCUUCACAUCAAAAUGGCUCCUUCAGUAUUGUCACAGAAGGAAAUUUGUACCCUGAUUACAUCACAGAAAGAACAGCAGAUAUUUACAGUGAACAAAAUGAUGAAGAAGGUGCUUUCCUUUGUUCUCUAG	MMWNLIGFLHIKMAPSVLSQKEICTLITSQKEQQIFTVNKMMKKVLSFVLU
TraesCS5B01G087300.2:chr5B_part1:-:111907140:111907371	internal_ORF	chr5B_part1	111907140	111907371	-	6.49115e-05	AUGAUGUGGAAUCUGAUCGGUUUUCUUCACAUCAAAAUGGCUCCUUCAGUAUUGUCACAGAAGGAAAUUUGUACCCUGAUUACAUCACAGAAAGAACAGCAGAUAUUUACAGUGAACAAAAUGAUGAAGAAGGUGCUUUCCUUUGUUCUCUAG	MMWNLIGFLHIKMAPSVLSQKEICTLITSQKEQQIFTVNKMMKKVLSFVLU
TraesCS7A01G279700.1:chr7A_part1:-:299312714:299312770	truncated_ORF	chr7A_part1	299312714	299312770	-	6.48958e-05	AUGGACAUGCAGCUCCUCGAGGUUUUAUCCCUCCUUUCCUCUGACAUCAAGUUGUAA	MDMQLLEVLSLLSSDIKLU
TraesCS7D01G528700.1:chr7D_part2:-:169729250:169729330	internal_ORF	chr7D_part2	169729250	169729330	-	6.4885e-05	AUGAAGACGGUGACGAUGAUGACGACGACGACGACGACGACGAUGAGGAAGGCGAUGAAGAUGCGGAUGAGGAGGGCGUGA	MKTVTMMTTTTTTTMRKAMKMRMRRAU
TraesCS3A01G007500.1:chr3A_part1:+:7653402:7653662	internal_ORF	chr3A_part1	7653402	7653662	+	6.48727e-05	AUGGUGGUCGGCGACCGGCGCGCUGGCGGACGGCGGCAACGGCACGGUGUGCCUGUGCACGGGCCCGCAGUGCGUGCCGCCCUGCCCCGUCCCGGGGACGCCGCCGACGACGUCGCCCACGCAGUUCCCCUUCUGCCCGCAGCGGCCGCCGGCGGUCGGGCCCUUCCCCUGGGAGCAGCAGCCGCCGGCGUCGCCGAGGUCGGGGUCGGGGUUCCCUCAGGACGCGGGCUUCCUCGCGGCAGCAGCGGCCAGCCCCGCUAG	MVVGDRRAGGRRQRHGVPVHGPAVRAALPRPGDAADDVAHAVPLLPAAAAGGRALPLGAAAAGVAEVGVGVPSGRGLPRGSSGQPRU
TraesCS4A01G150500.1:chr4A_part1:-:296329515:296329774	internal_ORF	chr4A_part1	296329515	296329774	-	6.47548e-05	AUGCAGAUUUGCUUCCCGCAACUGUACCUGGUUACAAACCCCCUUUCAGAGUUCUGCCAUAUGGAGUACGGCGGUCACUCAGCCGAAAGGACACUACAAAUUUGCGGCGUCUUGGUCGGGGACUGCCUCCUCACUUUGCUCUCGGGCGAAGCAGACAACUCCAAGGAUUAG	MQICFPQLYLVTNPLSEFCHMEYGGHSAERTLQICGVLVGDCLLTLLSGEADNSKDU
TraesCS3D01G428900.1:chr3D_part2:-:67271262:67271585	internal_ORF	chr3D_part2	67271262	67271585	-	6.46568e-05	AUGAUGCUCCUUUUCGCCCACUUUCUGACCUCAUGCCGUACCUUGGACAUAAGCCCCAAUCUCUCCCACCUGUAUCCCGUGGUGGAAGUGCUGAAUCUCCGGAUUCUGUACAUAACAAUUUUGAAGAUGCGCUUCCUACUUCUGGUUCUUUUGGGAAGAAUGAUCAAACAUCUAAGGCAGACUCUGGAAAUUAUGCAGCUAAUCCUACAAGAGGUGACCAGGAAGCACCGGUACAAUCACGUACUGGUUGGUUCCCCUCAGUUGAAGCACAAAAGACUGAAGCAAACCCAGAUAUUCGUCAGCAGCGCAUUCCUGAAACUGUGA	MMLLFAHFLTSCRTLDISPNLSHLYPVVEVLNLRILYITILKMRFLLLVLLGRMIKHLRQTLEIMQLILQEVTRKHRYNHVLVGSPQLKHKRLKQTQIFVSSAFLKLU
TraesCS3D01G144100.1:chr3D_part1:+:107432790:107434497	internal_ORF	chr3D_part1	107432790	107434497	+	6.43829e-05	AUGGAGGAACUGAUGACCGUCAUCGUGAAGAUGAGUUACACGGUGGAGAUUCAGAAAAGAAUGGGAGGCACAGGAAAACAAAGGAUCAGUCUGCCGCGAAAGAUGAGUUACAAAGUGGCAGCAAGGGAAGGCAAACCAUGCCUCGGGAUGUUCGUACCAAAACUGAUGGAUGUUAUGAGCAGCAACACACAGAUGGGAAAUUGA	MEELMTVIVKMSYTVEIQKRMGGTGKQRISLPRKMSYKVAAREGKPCLGMFVPKLMDVMSSNTQMGNU
TraesCS3D01G144100.2:chr3D_part1:+:107432790:107434497	internal_ORF	chr3D_part1	107432790	107434497	+	6.43829e-05	AUGGAGGAACUGAUGACCGUCAUCGUGAAGAUGAGUUACACGGUGGAGAUUCAGAAAAGAAUGGGAGGCACAGGAAAACAAAGGAUCAGUCUGCCGCGAAAGAUGAGUUACAAAGUGGCAGCAAGGGAAGGCAAACCAUGCCUCGGGAUGUUCGUACCAAAACUGAUGGAUGUUAUGAGCAGCAACACACAGAUGGGAAAUUGA	MEELMTVIVKMSYTVEIQKRMGGTGKQRISLPRKMSYKVAAREGKPCLGMFVPKLMDVMSSNTQMGNU
TraesCS3D01G144100.4:chr3D_part1:+:107432790:107434497	internal_ORF	chr3D_part1	107432790	107434497	+	6.43829e-05	AUGGAGGAACUGAUGACCGUCAUCGUGAAGAUGAGUUACACGGUGGAGAUUCAGAAAAGAAUGGGAGGCACAGGAAAACAAAGGAUCAGUCUGCCGCGAAAGAUGAGUUACAAAGUGGCAGCAAGGGAAGGCAAACCAUGCCUCGGGAUGUUCGUACCAAAACUGAUGGAUGUUAUGAGCAGCAACACACAGAUGGGAAAUUGA	MEELMTVIVKMSYTVEIQKRMGGTGKQRISLPRKMSYKVAAREGKPCLGMFVPKLMDVMSSNTQMGNU
TraesCS7D01G471300.1:chr7D_part2:-:131042265:131044978	internal_ORF	chr7D_part2	131042265	131044978	-	6.43562e-05	AUGCGCCGAGUUCCCCGCCAAGUUCAAGUCCAAGUCCGGCCGCCCCGUCGUCCUCCUGCUCGACCGCGGAGAGUGCUAUUUCGCGCUCAAGUCGUGGAACGCGCAGCAGGCGGGCGCGGCGGCGGUGCUGAUCGCGGACACGGUGGACGAGCAGCUGCUGACCAUGGACACGCCGGAGGCGUCCCCCGACACUCGGUACCUCGACAAGCUCAACAUCCCGUCGGCGCUGGUGAACCGCGCCUUCGGGGAGUCGCUGAAGCGCAUGGCGGAGAAGGCCGACGCCGAGGGGGAGGUGGUGGUGAAGCUGGACUGGCGCGAGUCGAUGCCGCACCCGGACGAGCGCGUGGAGUACGAGCUAUGGACCAACAGCAACGACGAGUGCGGCCCCCGGUGCGACGA…	MRRVPRQVQVQVRPPRRPPARPRRVLFRAQVVERAAGGRGGGADRGHGGRAAADHGHAGGVPRHSVPRQAQHPVGAGEPRLRGVAEAHGGEGRRRGGGGGEAGLARVDAAPGRARGVRAMDQQQRRVRPPVRRAGGVRQELPGPRPDPGARRLRALHPALHHLVLPRGVPADAAVPVAVHQPRQVLRAGPGGGLRGGVRGEAGGGGEPAAAVRAPGGQRERAAVGVVGLRHGLQAAVLHEGEEVQQGVRRGGGGVAGAAAGEGAGVHGRPRRRRRQRRAVQGAGGPDRARVEGGRDHPAHARHQRRPVQREAGEDGGAQGRVRRLQGGHRAASLPQPU
TraesCS3B01G287600.1:chr3B_part2:+:13150289:13150357	internal_ORF	chr3B_part2	13150289	13150357	+	6.42916e-05	AUGUCAAAUUCCCUCUUAAUUUACAGCCAGGUGGUGUACUUCGUGUACGCACCACCAAUGCUGGCAUGA	MSNSLLIYSQVVYFVYAPPMLAU
TraesCS3B01G287600.2:chr3B_part2:+:13150289:13150357	internal_ORF	chr3B_part2	13150289	13150357	+	6.42916e-05	AUGUCAAAUUCCCUCUUAAUUUACAGCCAGGUGGUGUACUUCGUGUACGCACCACCAAUGCUGGCAUGA	MSNSLLIYSQVVYFVYAPPMLAU
TraesCS1A01G222200.1:chr1A_part1:-:391847637:391849833	internal_ORF	chr1A_part1	391847637	391849833	-	6.42737e-05	AUGAUGCAAUUACAGUGGGUGGCGAUCUCGACUGGCAAGAUAAGCUCAACGAGCAUAACAAGCCAUUCUUUGAUUUGUGUGAUGGCUUAUUUGUCAAUUAUACAUGGAAGGAAAAAUAUCCACGAGAUUCAGCUGCAACUGCUGGUGACCGGAAGUAUGAUGUGUACAUGGGUAUUGAUGUUUUCGGCCGAAAUACUUUCGGUGGUGGGCAAUGGAAGACAAAUGUUGCCCUUGAUCUACUCAAAAAAGAUGAUGUCUCAACUGCCAUAUUCGCUCCUGGAUGGAUAUAUGAAACUAAGCAACAACCUGACUUUCAGAGUGCACAAAAUCGCUGGUGGGCUCUCGUUGAAAAAUCAUGGGAUGUUCUUCGGGGCUAUCCGAAACGAUUACCCUUCUACU…	MMQLQWVAISTGKISSTSITSHSLICVMAYLSIIHGRKNIHEIQLQLLVTGSMMCTWVLMFSAEILSVVGNGRQMLPLIYSKKMMSQLPYSLLDGYMKLSNNLTFRVHKIAGGLSLKNHGMFFGAIRNDYPSTQILIRVMVTRSPLKVYKSQVIHGTIFLARVFSLCLSTLEMKFNHQYELLSISRMSRTVEGIVU
TraesCS5A01G483500.1:chr5A_part2:+:201331954:201332163	internal_ORF	chr5A_part2	201331954	201332163	+	6.41818e-05	AUGCGACCCCAACUGCGUAUCCGUAUCAAGCAGGUUAUCAAGCAUAUGGUCCACCUCCUGCCACCUACCACUACGCCCAAGCGCCUCCUUUGCAAUAUCACUAUGCGCAAGCCCAACACCCUGUGCCAGAACAUGUUACAGACCCUGCCUAUUCCUCUGAUCCCUACUAUGCUGCUAAUCGGAAUGAUCCAUAUCGAUAUGAUGCUGUGA	MRPQLRIRIKQVIKHMVHLLPPTTTPKRLLCNITMRKPNTLCQNMLQTLPIPLIPTMLLIGMIHIDMMLU
TraesCS3B01G138200.1:chr3B_part1:-:123609313:123609393	internal_ORF	chr3B_part1	123609313	123609393	-	6.41177e-05	AUGGAUUCUCUGUUUGUUAUAACCCUGGAUACUUCUAUGACAAUGUACAAGGUCUCAUUGAUGGACUUCAACCUGAUUUGA	MDSLFVITLDTSMTMYKVSLMDFNLIU
TraesCS1B01G249500.1:chr1B_part2:+:3272061:3272198	internal_ORF	chr1B_part2	3272061	3272198	+	6.41056e-05	AUGAAUCGACCGUUCAUAAACCUGACUAUGCUAGAAUCCUUCUCGGUUGUAGAGAGGUUGAGAAAAUUCCCCCUUCAGCUGAAGGAAUGCUGGGAGAACAGUAUUAUGAUUUUUUCUAUGAAGUUGAAAAAGUUGUGA	MNRPFINLTMLESFSVVERLRKFPLQLKECWENSIMIFSMKLKKLU
TraesCS2A01G010700.1:chr2A_part1:+:4093054:4093170	internal_ORF	chr2A_part1	4093054	4093170	+	6.40967e-05	AUGGCGGCGUCGAACCGUACGUCCAUUCAUUCCUUGAUCUACGUGUCCCCGACGACGAUGCUGGCGGCAAGCAGGGAAAGGACGCCCGGCGCGAGCUCCGGGACGACGAACUGGUGA	MAASNRTSIHSLIYVSPTTMLAASRERTPGASSGTTNWU
TraesCS7D01G042000.1:chr7D_part1:+:21257580:21257666	internal_ORF	chr7D_part1	21257580	21257666	+	6.39651e-05	AUGGUUAUCAUGAGUACUCUACUGAUGAAGAGGAUGAUGCUGUUCUGGCUCAUGUGCGUGAUGAAGACGAUGAUGAUGACUUUCUGA	MVIMSTLLMKRMMLFWLMCVMKTMMMTFU
TraesCS3A01G147100.1:chr3A_part1:+:128565091:128565639	internal_ORF	chr3A_part1	128565091	128565639	+	6.38295e-05	AUGGUUCCAGCACAAGGACGCGAGCCGGUCCAGGCAGAGCAGCAAGGAGAAGCUGCGCGCCGACAGGGCCCACGUGCACGCCAUGGUGUCCGUGGUCCGCGUCGCGGCCGCGGUGGCCGCCGUUGCGGCGGCGUCCACCAGCUCCGACACCCAGGCCCCCAAGAUGGCCGCCGCCAUGGCGCCGGCCACGGAGCUGCUGGCCUCGCACUGCGUGGAGGCGGCAAGGCUUGCCGGGCCGACACACGAGCAGGUGGCCUCCGCCGUCCAGUCCGCGGUUGGCGUAAGGAGCGCCGGCGAUCUGACGACGCUCACAGCCGGAGCGGCAACCGCGCUGCCAGGAACUGCGACGAUGAAGCAGAGGGUGCAGCGGGAGGCGGCGAGGAGCAACGCGAGCGUUCU…	MVPAQGREPVQAEQQGEAARRQGPRARHGVRGPRRGRGGRRCGGVHQLRHPGPQDGRRHGAGHGAAGLALRGGGKACRADTRAGGLRRPVRGWRKERRRSDDAHSRSGNRAARNCDDEAEGAAGGGEEQRERSSLREGPFVEPU
TraesCS3A01G147100.2:chr3A_part1:+:128565091:128565639	internal_ORF	chr3A_part1	128565091	128565639	+	6.38295e-05	AUGGUUCCAGCACAAGGACGCGAGCCGGUCCAGGCAGAGCAGCAAGGAGAAGCUGCGCGCCGACAGGGCCCACGUGCACGCCAUGGUGUCCGUGGUCCGCGUCGCGGCCGCGGUGGCCGCCGUUGCGGCGGCGUCCACCAGCUCCGACACCCAGGCCCCCAAGAUGGCCGCCGCCAUGGCGCCGGCCACGGAGCUGCUGGCCUCGCACUGCGUGGAGGCGGCAAGGCUUGCCGGGCCGACACACGAGCAGGUGGCCUCCGCCGUCCAGUCCGCGGUUGGCGUAAGGAGCGCCGGCGAUCUGACGACGCUCACAGCCGGAGCGGCAACCGCGCUGCCAGGAACUGCGACGAUGAAGCAGAGGGUGCAGCGGGAGGCGGCGAGGAGCAACGCGAGCGUUCU…	MVPAQGREPVQAEQQGEAARRQGPRARHGVRGPRRGRGGRRCGGVHQLRHPGPQDGRRHGAGHGAAGLALRGGGKACRADTRAGGLRRPVRGWRKERRRSDDAHSRSGNRAARNCDDEAEGAAGGGEEQRERSSLREGPFVEPU
TraesCS7A01G184700.1:chr7A_part1:-:138977129:138977370	internal_ORF	chr7A_part1	138977129	138977370	-	6.37548e-05	AUGAUAAUGGUGAAGAUUGUUCAGAGAGUGAGGAAGAGAAUGGUCAACCGGAGUCAGAAGAUGAAGGCUCAGAAUCAGAAGGGGAAGAUGAAGAUUAUAAUGAAGCUAAGUCUGGUGAAAGUGACGACGACGAAGUUGGCAAAUCAGUGGAGAACCUCAAGAAGUUAG	MIMVKIVQRVRKRMVNRSQKMKAQNQKGKMKIIMKLSLVKVTTTKLANQWRTSRSU
TraesCS7A01G184700.2:chr7A_part1:-:138977129:138977370	internal_ORF	chr7A_part1	138977129	138977370	-	6.37548e-05	AUGAUAAUGGUGAAGAUUGUUCAGAGAGUGAGGAAGAGAAUGGUCAACCGGAGUCAGAAGAUGAAGGCUCAGAAUCAGAAGGGGAAGAUGAAGAUUAUAAUGAAGCUAAGUCUGGUGAAAGUGACGACGACGAAGUUGGCAAAUCAGUGGAGAACCUCAAGAAGUUAG	MIMVKIVQRVRKRMVNRSQKMKAQNQKGKMKIIMKLSLVKVTTTKLANQWRTSRSU
TraesCS4A01G307100.1:chr4A_part2:-:148641210:148641284	truncated_ORF	chr4A_part2	148641210	148641284	-	6.36356e-05	AUGGAGAGGGGGCUCAUCAGGAUGGUGUCAAUCCACUCCAGCCAGCAGAUCUUCACCAGGGCCACAAACACCUGA	MERGLIRMVSIHSSQQIFTRATNTU
TraesCS3D01G501400.1:chr3D_part2:+:114072398:114073210	internal_ORF	chr3D_part2	114072398	114073210	+	6.3574e-05	AUGCUACACACAACUUCUCCAAAGAAAACCUACUUGGGCAAGGUGGUUUUGGUCCUGUCUACAAGGGCCAGUUACCAGAUGGAGUGGAAAUUGCAGUUAAAAGGCUUGCCGCACAUUCAGGACAGGGUUUCACUGAAUUCAAAAAUGAAGUUGAACUUAUUGCAAAACUACAGCACAAUAAUUUGGUCAAGCUCAUAG	MLHTTSPKKTYLGKVVLVLSTRASYQMEWKLQLKGLPHIQDRVSLNSKMKLNLLQNYSTIIWSSSU
TraesCS5A01G075700.1:chr5A_part1:-:91004191:91004529	internal_ORF	chr5A_part1	91004191	91004529	-	6.35522e-05	AUGUGCUUGAGCAGGCAUUUGGACCUAGGAUGGCGGGUGCAACAUCUCGGGGAGAACCAAGUCGUCGUAAUGGCAUAUCUAGCCAGAACAGUUCAGUUGGUGCACGGCGACGUGGUAGCUCGACAAGUGUGGGCAACAGUAGUAGGGUCCCCCUUGAAGUGGAGCCUGAUGGCUACAAUUCUGGGGUUGAUGAAGAGAAUCUAUAUUCUGAUGUUAUUCAUAAUUUACGACGGGCACCUCGGACUAAAAAUCAAGAUGAGGCUCACAAUGCAGUCCGUGUGGAUGAUGACGCGAUGGGUGAGGACGAAGACCUUGCAGCUGUUGAAUGGGACCCUUUGA	MCLSRHLDLGWRVQHLGENQVVVMAYLARTVQLVHGDVVARQVWATVVGSPLKWSLMATILGLMKRIYILMLFIIYDGHLGLKIKMRLTMQSVWMMTRWVRTKTLQLLNGTLU
TraesCS4D01G211800.1:chr4D_part1:+:364543034:364543267	internal_ORF	chr4D_part1	364543034	364543267	+	6.34996e-05	AUGCAAGAGAUUUUCAUGUGCACAGGGAAUUUGUGCUGGUUGGUUCUGAACUGCUACCAACACCUGAUGAACCUGGUGAUUCACACAUUAGCAGAGAAAUUGGGGCUUUUAUCAGCGCAGUUCCUCAAACAGCAGAAACUCCUCAUCAAUCAUCUUCACAGAAUUCUAGCCGAGGUAGUUCAGCACCAAUUGGCUGCUCUUGCCCUCCUCUGGGAAACAUCUACCGUAACAUGA	MQEIFMCTGNLCWLVLNCYQHLMNLVIHTLAEKLGLLSAQFLKQQKLLINHLHRILAEVVQHQLAALALLWETSTVTU
TraesCS4D01G211800.2:chr4D_part1:+:364543034:364543267	internal_ORF	chr4D_part1	364543034	364543267	+	6.34996e-05	AUGCAAGAGAUUUUCAUGUGCACAGGGAAUUUGUGCUGGUUGGUUCUGAACUGCUACCAACACCUGAUGAACCUGGUGAUUCACACAUUAGCAGAGAAAUUGGGGCUUUUAUCAGCGCAGUUCCUCAAACAGCAGAAACUCCUCAUCAAUCAUCUUCACAGAAUUCUAGCCGAGGUAGUUCAGCACCAAUUGGCUGCUCUUGCCCUCCUCUGGGAAACAUCUACCGUAACAUGA	MQEIFMCTGNLCWLVLNCYQHLMNLVIHTLAEKLGLLSAQFLKQQKLLINHLHRILAEVVQHQLAALALLWETSTVTU
TraesCS4B01G066900.1:chr4B_part1:+:59854269:59854367	internal_ORF	chr4B_part1	59854269	59854367	+	6.34819e-05	AUGGACCUCGUCGGCCCGGACGAGUGCAACUUAGAGACCAUCCAUGGCGACGGCAGCCCGCACUGCCCCACUCCGAUCACCGGUGGAGUGGUGGUGUAA	MDLVGPDECNLETIHGDGSPHCPTPITGGVVVU
TraesCS1D01G237800.2:chr1D_part1:-:326970547:326972020	internal_ORF	chr1D_part1	326970547	326972020	-	6.34568e-05	AUGUCAUGCAAGAAAAUCAUGAGAUUGAUGGCACAACCGUUGUUGUUGAUCGUGCAACUCCGAAGGAUGAAGAAGUCAGGCACCCUCCAAGGAGGGGGGGAGGAGCACAGGGCGAGGGUGGUUAUGGCUCAUACAAUGCAUACAUUACAGCUGCUACCAGAUAUGCAGCUCUGGGCGUACCAACACUGUAUGAUCAUCCUGGGCCAGCUUAUGGAAGUUACUUGA	MSCKKIMRLMAQPLLLIVQLRRMKKSGTLQGGGEEHRARVVMAHTMHTLQLLPDMQLWAYQHCMIILGQLMEVTU
TraesCS3A01G255000.4:chr3A_part2:+:23037813:23039267	internal_ORF	chr3A_part2	23037813	23039267	+	6.34423e-05	AUGGUGAAGCAAAUUAUGGUCAACGAAUUCUUGCCAUAUCAAGCACUGAUGGGAAUACAGUUUCUUAUACUAAGCUUCAUUCCUCAGCUCCAAAAUCUUCAGGACAUGCUUCAACUUCUGGUACUGCUCCUGUCGUAG	MVKQIMVNEFLPYQALMGIQFLILSFIPQLQNLQDMLQLLVLLLSU
TraesCS1D01G213600.1:chr1D_part1:-:298688482:298688899	internal_ORF	chr1D_part1	298688482	298688899	-	6.33916e-05	AUGUUGCCAUUCUUGACGGUGUUACUAUGGGUGGUGGAGGAGGUGUUUCCAUUCCUGGAACAUUUCGCGUUGCCACUGAUAGAACGGUGUUUGCCACUCCAGAAGUACAUAUUGGCUUUCAUCCGGAUGCUGCUGCCUCAUUUUAUUUGUCACACCUAA	MLPFLTVLLWVVEEVFPFLEHFALPLIERCLPLQKYILAFIRMLLPHFICHTU
TraesCS2B01G264200.1:chr2B_part1:-:356598490:356600304	internal_ORF	chr2B_part1	356598490	356600304	-	6.3357e-05	AUGGAAAUUCCUAUGGAGGAUAUGGAUCCAAUAUGUAUAGUUCGGUUGGUGGAUAUGGCAGUACUUAUGGUAGCGGCGGGCUCUAUGGGAAUAGCAUGUACUCGAGCUAUGGAGGAGGUGGCGGCCUCUAUGGAGGUUCCGGGAUGUAUGGGGGAGGAAUGUAUAACAGUGGGAUGGGAAGCUCUUAUGGUGGUUAUGGUAUGGGUGGCAUGGGUGGCAUGGGUGGCAUGGGUGGCAUGGGUCCUUACGGCAAUCCGGAUCCAAAUUCAUUUGGCCCUCCCGCAGCACCACCGGGUUUCUGGGUGUCCUUCCUACGCGUGA	MEIPMEDMDPICIVRLVDMAVLMVAAGSMGIACTRAMEEVAASMEVPGCMGEECITVGWEALMVVMVWVAWVAWVAWVAWVLTAIRIQIHLALPQHHRVSGCPSYAU
TraesCS5D01G315900.1:chr5D_part1:+:410060014:410060556	internal_ORF	chr5D_part1	410060014	410060556	+	6.32352e-05	AUGGAGAUAUCGCACAAGCUCAACGUGAAGUCGUCAUUGCUGGAUUUAGGAGCGGGAAGUUCCUUGUUUUGGUUGCUACAAAUGUGGCAGCAAGAGGCCUUGACAUUAAUGAUGUGCAGCUUAUCAUUCAGUGUGAACCUCCACGCGAUGUUGAAGCCUACAUACAUCGGUCAGGCCGGACAGGGAGGGCUGGCAAUACUGGCAUUGCUGUCAUGCUUUUUGAACCCAGAUAUAAAUUCGGUGUGA	MEISHKLNVKSSLLDLGAGSSLFWLLQMWQQEALTLMMCSLSFSVNLHAMLKPTYIGQAGQGGLAILALLSCFLNPDINSVU
TraesCS5D01G315900.2:chr5D_part1:+:410060014:410060556	internal_ORF	chr5D_part1	410060014	410060556	+	6.32352e-05	AUGGAGAUAUCGCACAAGCUCAACGUGAAGUCGUCAUUGCUGGAUUUAGGAGCGGGAAGUUCCUUGUUUUGGUUGCUACAAAUGUGGCAGCAAGAGGCCUUGACAUUAAUGAUGUGCAGCUUAUCAUUCAGUGUGAACCUCCACGCGAUGUUGAAGCCUACAUACAUCGGUCAGGCCGGACAGGGAGGGCUGGCAAUACUGGCAUUGCUGUCAUGCUUUUUGAACCCAGAUAUAAAUUCGGUGUGA	MEISHKLNVKSSLLDLGAGSSLFWLLQMWQQEALTLMMCSLSFSVNLHAMLKPTYIGQAGQGGLAILALLSCFLNPDINSVU
TraesCS5A01G169400.1:chr5A_part1:+:361872082:361872298	internal_ORF	chr5A_part1	361872082	361872298	+	6.32064e-05	AUGCAUAUGCUAUUCAAAGUAAUGAGCGUGGAAUUGCUGCUCGUGACAGUGGUGCUUUUGCAUGGGAGAUUGUUCCGAUUGAAGUUCCUGUUAGUAGAGGGAAACCUGCAGUACUUGUUGACAAAGAUGAGAGCCUAG	MHMLFKVMSVELLLVTVVLLHGRLFRLKFLLVEGNLQYLLTKMRAU
TraesCS7B01G361000.1:chr7B_part2:+:169286568:169286624	uORF	chr7B_part2	169286568	169286624	+	6.30599e-05	AUGGAAGAGGAGAGGAAGAAGGGGAGGGAGAGCACAGAGGAGGAGGAGGAAGAAUAA	MEEERKKGRESTEEEEEEU
TraesCS2B01G279500.1:chr2B_part1:-:385573147:385573281	internal_ORF	chr2B_part1	385573147	385573281	-	6.29974e-05	AUGCUCCCCAGCCAGCUCUUCCUUCUCAACAGCAGCCUGCUGCCUUCCACAAUGAUGAGUUUAAAAGCCCCUUUUCCCUCGACAAUGCACCAGUUCUUCUUCCAGAUGGACGACCAGAAUUUUCUGCUGGUGUAG	MLPSQLFLLNSSLLPSTMMSLKAPFPSTMHQFFFQMDDQNFLLVU
TraesCS2A01G177700.1:chr2A_part1:+:137127882:137128084	internal_ORF	chr2A_part1	137127882	137128084	+	6.29713e-05	AUGGGAUCCCCGCAAACCUGGAACGACAGCUCCUAUUUUCCAGUUCUCUUCACACUCAAGCUGGAUCUCCGCCUGCAAAUGGCAUCCAAGUUCCUGGUUUCAUUUGAUAUCAUCCUCGUUUGA	MGSPQTWNDSSYFPVLFTLKLDLRLQMASKFLVSFDIILVU
TraesCS2B01G372100.1:chr2B_part2:+:77193627:77193701	internal_ORF	chr2B_part2	77193627	77193701	+	6.29706e-05	AUGAUACUGAGGAUGAUGAUUAUGAGGAUGAGGAAGUGGUUGACGUUAGUGAAGAGGUGGAAGCAGAUGAAAUAA	MILRMMIMRMRKWLTLVKRWKQMKU
TraesCS7B01G178100.1:chr7B_part1:+:256171181:256173145	internal_ORF	chr7B_part1	256171181	256173145	+	6.28362e-05	AUGCGCGACCAGAUCCUCGCCCGCGGCCGCCUCCUCGAGACCGAGCAGCUCUUCCGCGAGGCCGGGGAGAAGUGGCCCGUCAUCAUCCCCGAGGAGGAGCUCGGCAUGUCAUUCCCCGGUAUCAAGAAAAUACACCGAUGGCAAUAUCAGUGGAUUUCUCGUGGACCAGGGAGAAAAAGGGUAGCAUGA	MRDQILARGRLLETEQLFREAGEKWPVIIPEEELGMSFPGIKKIHRWQYQWISRGPGRKRVAU
TraesCS3A01G474300.1:chr3A_part2:-:251494043:251494219	internal_ORF	chr3A_part2	251494043	251494219	-	6.26991e-05	AUGCACCUAGUCAAGCACCAAUGCAACAUCAUGGUCAUCACGGCCAUCAUCACCAUCACCAUGGUCAUGAAAGCAACAGGCAUUUGGCUCCUGCUCCUAUCCCGAUACAUAGACCCAGAUAUGUUGCUCCACCUCCAUCUGGGUGUCCAUACAAGGCAAAGAACAGGGUUCCUGUGA	MHLVKHQCNIMVITAIITITMVMKATGIWLLLLSRYIDPDMLLHLHLGVHTRQRTGFLU
TraesCS1B01G274800.1:chr1B_part2:-:43465920:43467488	internal_ORF	chr1B_part2	43465920	43467488	-	6.26811e-05	AUGAUCCAUCACAGUCAAAUCGGUUCAAUGCAGUUAUUGAGAAAAUCGAGCGCCUUUACAUGGGCAAACAUAGUAGCGAUGAAGAAGAUUUGGGUGAUGUGCCUGAUGAUGAUCAGUAUGACACCGAAGAUUCUUUCAUUGAUGACGCUGAAUUGGAUGAGUACUUUGAAGUUGACAAUUUGA	MIHHSQIGSMQLLRKSSAFTWANIVAMKKIWVMCLMMISMTPKILSLMTLNWMSTLKLTIU
TraesCS1B01G274800.2:chr1B_part2:-:43465920:43467488	internal_ORF	chr1B_part2	43465920	43467488	-	6.26811e-05	AUGAUCCAUCACAGUCAAAUCGGUUCAAUGCAGUUAUUGAGAAAAUCGAGCGCCUUUACAUGGGCAAACAUAGUAGCGAUGAAGAAGAUUUGGGUGAUGUGCCUGAUGAUGAUCAGUAUGACACCGAAGAUUCUUUCAUUGAUGACGCUGAAUUGGAUGAGUACUUUGAAGUUGACAAUUUGA	MIHHSQIGSMQLLRKSSAFTWANIVAMKKIWVMCLMMISMTPKILSLMTLNWMSTLKLTIU
TraesCS2A01G310300.1:chr2A_part2:+:71518499:71519509	internal_ORF	chr2A_part2	71518499	71519509	+	6.2638e-05	AUGAUGAAACAAGCCUACAGGAUGGAGGUGAAGAUACUAUUUGGUCUUCAGAGACAAAUCAGGUUACUGAAGAAAUUGAUGCUGAAGGCACGAGCAGAAUGGACAAAGAAUCAUCUACGGGAGAGAAAUUACGCAUUCUGCCACCACCGGGAAAUGGACAGCAAAUAUACGAGAUUGACCCAACGCUCCGAGACUUUAAGUACCAUCUUGAGUAUCGAUACAGCCUAUAUAGGAGAAUACGUUCAGACAUUGAUGAACACAAAGGAGGCAUGGAUGUAUUUUCCCGCGGUUACGAGAAGUUUGGAUUUGUGCGCAGCGCUGAAGGUAUCACUUACCGAGAAUGGGCUCCUGGAGCAGAUUCUGCAGCAUUAG	MMKQAYRMEVKILFGLQRQIRLLKKLMLKARAEWTKNHLRERNYAFCHHREMDSKYTRLTQRSETLSTILSIDTAYIGEYVQTLMNTKEAWMYFPAVTRSLDLCAALKVSLTENGLLEQILQHU
TraesCS2A01G310300.2:chr2A_part2:+:71518499:71519509	internal_ORF	chr2A_part2	71518499	71519509	+	6.2638e-05	AUGAUGAAACAAGCCUACAGGAUGGAGGUGAAGAUACUAUUUGGUCUUCAGAGACAAAUCAGGUUACUGAAGAAAUUGAUGCUGAAGGCACGAGCAGAAUGGACAAAGAAUCAUCUACGGGAGAGAAAUUACGCAUUCUGCCACCACCGGGAAAUGGACAGCAAAUAUACGAGAUUGACCCAACGCUCCGAGACUUUAAGUACCAUCUUGAGUAUCGAUACAGCCUAUAUAGGAGAAUACGUUCAGACAUUGAUGAACACAAAGGAGGCAUGGAUGUAUUUUCCCGCGGUUACGAGAAGUUUGGAUUUGUGCGCAGCGCUGAAGGUAUCACUUACCGAGAAUGGGCUCCUGGAGCAGAUUCUGCAGCAUUAG	MMKQAYRMEVKILFGLQRQIRLLKKLMLKARAEWTKNHLRERNYAFCHHREMDSKYTRLTQRSETLSTILSIDTAYIGEYVQTLMNTKEAWMYFPAVTRSLDLCAALKVSLTENGLLEQILQHU
TraesCS3D01G317300.1:chr3D_part1:-:430152587:430158815	internal_ORF	chr3D_part1	430152587	430158815	-	6.25146e-05	AUGCCAUGCCAGGGACGCCGUCACGCCGGGCCGCCCGCUCGCCGCGAACCAGACGCUGCUCUCGGUCCCCGACGGCAAGUUCGUGCUCGGCUUCUUCACCCCGCCGGGCGCCAACAGCACCUACGUCGGCGUCUGGUACGGCAAGGUCUCCGUCCGCACGGUGGUCUGGGUCGCCAACCGCGAGCACCCCAUCCCCGGCGCCGUCGCGGACAACCCCGGCGCCACGCUCUCCGUGUCCGCCACCGGCACGCUCGCCAUUGCCACGGGCAACUCGACCAUCGUGUGGUCGGUCAAGCCGGCGGCCGCGCUGGCGAGCCCCGCGGCGCGGAUCCUGGACAACGGCAACCUGGUGCUCGCGGACGCGGGCGGCGGCGUGGCGUGGGAGGGGUUCGACUACCC…	MPCQGRRHAGPPARREPDAALGPRRQVRARLLHPAGRQQHLRRRLVRQGLRPHGGLGRQPRAPHPRRRRGQPRRHALRVRHRHARHCHGQLDHRVVGQAGGRAGEPRGADPGQRQPGARGRGRRRGVGGVRLPDRHAAPGHEAGGRPREGAEPDADGVEEPVGPLAGARGHGHGHLRRPPGVHLERRRPGLALRPLGRRPVHRRAGHRHLLRLHLQLHQQRPGGHIQLPRAQRVDHIEAGAEHHGEQRAAAAVDVGGGGGDVEPLLVRAQGPVRRGVAVRAQRRLRHQQHARLLLPARLRPQVAGRLGAAGRPGRLRAGDAARLPERHRRVRHAEARQGARHGAERGGHEPQPGAMPAGVPPELLLHRLRQRQRQRRPPRRRLRLRHVELGPHRPARLP…
TraesCS3D01G317300.2:chr3D_part1:-:430152587:430158815	internal_ORF	chr3D_part1	430152587	430158815	-	6.25146e-05	AUGCCAUGCCAGGGACGCCGUCACGCCGGGCCGCCCGCUCGCCGCGAACCAGACGCUGCUCUCGGUCCCCGACGGCAAGUUCGUGCUCGGCUUCUUCACCCCGCCGGGCGCCAACAGCACCUACGUCGGCGUCUGGUACGGCAAGGUCUCCGUCCGCACGGUGGUCUGGGUCGCCAACCGCGAGCACCCCAUCCCCGGCGCCGUCGCGGACAACCCCGGCGCCACGCUCUCCGUGUCCGCCACCGGCACGCUCGCCAUUGCCACGGGCAACUCGACCAUCGUGUGGUCGGUCAAGCCGGCGGCCGCGCUGGCGAGCCCCGCGGCGCGGAUCCUGGACAACGGCAACCUGGUGCUCGCGGACGCGGGCGGCGGCGUGGCGUGGGAGGGGUUCGACUACCC…	MPCQGRRHAGPPARREPDAALGPRRQVRARLLHPAGRQQHLRRRLVRQGLRPHGGLGRQPRAPHPRRRRGQPRRHALRVRHRHARHCHGQLDHRVVGQAGGRAGEPRGADPGQRQPGARGRGRRRGVGGVRLPDRHAAPGHEAGGRPREGAEPDADGVEEPVGPLAGARGHGHGHLRRPPGVHLERRRPGLALRPLGRRPVHRRAGHRHLLRLHLQLHQQRPGGHIQLPRAQRVDHIEAGAEHHGEQRAAAAVDVGGGGGDVEPLLVRAQGPVRRGVAVRAQRRLRHQQHARLLLPARLRPQVAGRLGAAGRPGRLRAGDAARLPERHRRVRHAEARQGARHGAERGGHEPQPGAMPAGVPPELLLHRLRQRQRQRRPPRRRLRLRHVELGPHRPARLP…
TraesCS3D01G317300.4:chr3D_part1:-:430152587:430158815	internal_ORF	chr3D_part1	430152587	430158815	-	6.25146e-05	AUGCCAUGCCAGGGACGCCGUCACGCCGGGCCGCCCGCUCGCCGCGAACCAGACGCUGCUCUCGGUCCCCGACGGCAAGUUCGUGCUCGGCUUCUUCACCCCGCCGGGCGCCAACAGCACCUACGUCGGCGUCUGGUACGGCAAGGUCUCCGUCCGCACGGUGGUCUGGGUCGCCAACCGCGAGCACCCCAUCCCCGGCGCCGUCGCGGACAACCCCGGCGCCACGCUCUCCGUGUCCGCCACCGGCACGCUCGCCAUUGCCACGGGCAACUCGACCAUCGUGUGGUCGGUCAAGCCGGCGGCCGCGCUGGCGAGCCCCGCGGCGCGGAUCCUGGACAACGGCAACCUGGUGCUCGCGGACGCGGGCGGCGGCGUGGCGUGGGAGGGGUUCGACUACCC…	MPCQGRRHAGPPARREPDAALGPRRQVRARLLHPAGRQQHLRRRLVRQGLRPHGGLGRQPRAPHPRRRRGQPRRHALRVRHRHARHCHGQLDHRVVGQAGGRAGEPRGADPGQRQPGARGRGRRRGVGGVRLPDRHAAPGHEAGGRPREGAEPDADGVEEPVGPLAGARGHGHGHLRRPPGVHLERRRPGLALRPLGRRPVHRRAGHRHLLRLHLQLHQQRPGGHIQLPRAQRVDHIEAGAEHHGEQRAAAAVDVGGGGGDVEPLLVRAQGPVRRGVAVRAQRRLRHQQHARLLLPARLRPQVAGRLGAAGRPGRLRAGDAARLPERHRRVRHAEARQGARHGAERGGHEPQPGAMPAGVPPELLLHRLRQRQRQRRPPRRRLRLRHVELGPHRPARLP…
TraesCS3D01G317300.5:chr3D_part1:-:430152587:430158815	internal_ORF	chr3D_part1	430152587	430158815	-	6.25146e-05	AUGCCAUGCCAGGGACGCCGUCACGCCGGGCCGCCCGCUCGCCGCGAACCAGACGCUGCUCUCGGUCCCCGACGGCAAGUUCGUGCUCGGCUUCUUCACCCCGCCGGGCGCCAACAGCACCUACGUCGGCGUCUGGUACGGCAAGGUCUCCGUCCGCACGGUGGUCUGGGUCGCCAACCGCGAGCACCCCAUCCCCGGCGCCGUCGCGGACAACCCCGGCGCCACGCUCUCCGUGUCCGCCACCGGCACGCUCGCCAUUGCCACGGGCAACUCGACCAUCGUGUGGUCGGUCAAGCCGGCGGCCGCGCUGGCGAGCCCCGCGGCGCGGAUCCUGGACAACGGCAACCUGGUGCUCGCGGACGCGGGCGGCGGCGUGGCGUGGGAGGGGUUCGACUACCC…	MPCQGRRHAGPPARREPDAALGPRRQVRARLLHPAGRQQHLRRRLVRQGLRPHGGLGRQPRAPHPRRRRGQPRRHALRVRHRHARHCHGQLDHRVVGQAGGRAGEPRGADPGQRQPGARGRGRRRGVGGVRLPDRHAAPGHEAGGRPREGAEPDADGVEEPVGPLAGARGHGHGHLRRPPGVHLERRRPGLALRPLGRRPVHRRAGHRHLLRLHLQLHQQRPGGHIQLPRAQRVDHIEAGAEHHGEQRAAAAVDVGGGGGDVEPLLVRAQGPVRRGVAVRAQRRLRHQQHARLLLPARLRPQVAGRLGAAGRPGRLRAGDAARLPERHRRVRHAEARQGARHGAERGGHEPQPGAMPAGVPPELLLHRLRQRQRQRRPPRRRLRLRHVELGPHRPARLP…
TraesCS3D01G317300.6:chr3D_part1:-:430152587:430158815	internal_ORF	chr3D_part1	430152587	430158815	-	6.25146e-05	AUGCCAUGCCAGGGACGCCGUCACGCCGGGCCGCCCGCUCGCCGCGAACCAGACGCUGCUCUCGGUCCCCGACGGCAAGUUCGUGCUCGGCUUCUUCACCCCGCCGGGCGCCAACAGCACCUACGUCGGCGUCUGGUACGGCAAGGUCUCCGUCCGCACGGUGGUCUGGGUCGCCAACCGCGAGCACCCCAUCCCCGGCGCCGUCGCGGACAACCCCGGCGCCACGCUCUCCGUGUCCGCCACCGGCACGCUCGCCAUUGCCACGGGCAACUCGACCAUCGUGUGGUCGGUCAAGCCGGCGGCCGCGCUGGCGAGCCCCGCGGCGCGGAUCCUGGACAACGGCAACCUGGUGCUCGCGGACGCGGGCGGCGGCGUGGCGUGGGAGGGGUUCGACUACCC…	MPCQGRRHAGPPARREPDAALGPRRQVRARLLHPAGRQQHLRRRLVRQGLRPHGGLGRQPRAPHPRRRRGQPRRHALRVRHRHARHCHGQLDHRVVGQAGGRAGEPRGADPGQRQPGARGRGRRRGVGGVRLPDRHAAPGHEAGGRPREGAEPDADGVEEPVGPLAGARGHGHGHLRRPPGVHLERRRPGLALRPLGRRPVHRRAGHRHLLRLHLQLHQQRPGGHIQLPRAQRVDHIEAGAEHHGEQRAAAAVDVGGGGGDVEPLLVRAQGPVRRGVAVRAQRRLRHQQHARLLLPARLRPQVAGRLGAAGRPGRLRAGDAARLPERHRRVRHAEARQGARHGAERGGHEPQPGAMPAGVPPELLLHRLRQRQRQRRPPRRRLRLRHVELGPHRPARLP…
TraesCS3D01G317300.7:chr3D_part1:-:430152587:430158815	internal_ORF	chr3D_part1	430152587	430158815	-	6.25146e-05	AUGCCAUGCCAGGGACGCCGUCACGCCGGGCCGCCCGCUCGCCGCGAACCAGACGCUGCUCUCGGUCCCCGACGGCAAGUUCGUGCUCGGCUUCUUCACCCCGCCGGGCGCCAACAGCACCUACGUCGGCGUCUGGUACGGCAAGGUCUCCGUCCGCACGGUGGUCUGGGUCGCCAACCGCGAGCACCCCAUCCCCGGCGCCGUCGCGGACAACCCCGGCGCCACGCUCUCCGUGUCCGCCACCGGCACGCUCGCCAUUGCCACGGGCAACUCGACCAUCGUGUGGUCGGUCAAGCCGGCGGCCGCGCUGGCGAGCCCCGCGGCGCGGAUCCUGGACAACGGCAACCUGGUGCUCGCGGACGCGGGCGGCGGCGUGGCGUGGGAGGGGUUCGACUACCC…	MPCQGRRHAGPPARREPDAALGPRRQVRARLLHPAGRQQHLRRRLVRQGLRPHGGLGRQPRAPHPRRRRGQPRRHALRVRHRHARHCHGQLDHRVVGQAGGRAGEPRGADPGQRQPGARGRGRRRGVGGVRLPDRHAAPGHEAGGRPREGAEPDADGVEEPVGPLAGARGHGHGHLRRPPGVHLERRRPGLALRPLGRRPVHRRAGHRHLLRLHLQLHQQRPGGHIQLPRAQRVDHIEAGAEHHGEQRAAAAVDVGGGGGDVEPLLVRAQGPVRRGVAVRAQRRLRHQQHARLLLPARLRPQVAGRLGAAGRPGRLRAGDAARLPERHRRVRHAEARQGARHGAERGGHEPQPGAMPAGVPPELLLHRLRQRQRQRRPPRRRLRLRHVELGPHRPARLP…
TraesCS5A01G304200.1:chr5A_part2:-:59599843:59599914	internal_ORF	chr5A_part2	59599843	59599914	-	6.24349e-05	AUGCAGUUAUUAAUCCAGCAAUUACGAUAUUUCUUCGAACGGGAGCUGGAGGACAUGGAGUUCCUCCCUUAG	MQLLIQQLRYFFERELEDMEFLPU
TraesCS6D01G007600.1:chr6D_part1:-:3049807:3049994	internal_ORF	chr6D_part1	3049807	3049994	-	6.23393e-05	AUGUCCGUUACUGGCGGCGGAAUGAUGAUGGAAGCUAUGUUGUUCUCUUUCGAUCUGUCGAACAUCCUAACUGUGGCCGGCAAAGAGGGUAUGUGA	MSVTGGGMMMEAMLFSFDLSNILTVAGKEGMU
TraesCS6D01G007600.2:chr6D_part1:-:3049807:3049994	internal_ORF	chr6D_part1	3049807	3049994	-	6.23393e-05	AUGUCCGUUACUGGCGGCGGAAUGAUGAUGGAAGCUAUGUUGUUCUCUUUCGAUCUGUCGAACAUCCUAACUGUGGCCGGCAAAGAGGGUAUGUGA	MSVTGGGMMMEAMLFSFDLSNILTVAGKEGMU
TraesCS1D01G108700.1:chr1D_part1:-:101287134:101287256	internal_ORF	chr1D_part1	101287134	101287256	-	6.23275e-05	AUGAUACUGCUGAAGACAUGUGCAGUGAUCGCGAUGUGGAAGGUGAACUCGGUGCCCCUGUUGGUUCGUGGGCUGCUUGUUCCAUUUCAGAAGCUGCAUAUGGAGCUUUGGAUCACCCAGUGA	MILLKTCAVIAMWKVNSVPLLVRGLLVPFQKLHMELWITQU
TraesCS1D01G108700.2:chr1D_part1:-:101287134:101287256	internal_ORF	chr1D_part1	101287134	101287256	-	6.23275e-05	AUGAUACUGCUGAAGACAUGUGCAGUGAUCGCGAUGUGGAAGGUGAACUCGGUGCCCCUGUUGGUUCGUGGGCUGCUUGUUCCAUUUCAGAAGCUGCAUAUGGAGCUUUGGAUCACCCAGUGA	MILLKTCAVIAMWKVNSVPLLVRGLLVPFQKLHMELWITQU
TraesCS1D01G108700.3:chr1D_part1:-:101287134:101287256	internal_ORF	chr1D_part1	101287134	101287256	-	6.23275e-05	AUGAUACUGCUGAAGACAUGUGCAGUGAUCGCGAUGUGGAAGGUGAACUCGGUGCCCCUGUUGGUUCGUGGGCUGCUUGUUCCAUUUCAGAAGCUGCAUAUGGAGCUUUGGAUCACCCAGUGA	MILLKTCAVIAMWKVNSVPLLVRGLLVPFQKLHMELWITQU
TraesCS4B01G061800.1:chr4B_part1:-:53485141:53485278	internal_ORF	chr4B_part1	53485141	53485278	-	6.23228e-05	AUGGGUGGGAUGAAUCAUGUAGUCGAGGCAGAAUUCCAGGCCAUACUGACCCUCGUUGUAGCAUUCCCAAACAUUUUUUACUACGCCACCACCACCACCAAAUGCGACCUCCGCCGCAAUCGUCAUGGCGGCAAGUAG	MGGMNHVVEAEFQAILTLVVAFPNIFYYATTTTKCDLRRNRHGGKU
TraesCS6B01G410600.1:chr6B_part2:-:232429843:232430482	internal_ORF	chr6B_part2	232429843	232430482	-	6.2257e-05	AUGCAGGACCAAAAGGAGGGCCUCCUGGAGAUCUUUUUGUCUGCCUUGAUGUAG	MQDQKEGLLEIFLSALMU
TraesCS7D01G161400.1:chr7D_part1:-:111477898:111478524	internal_ORF	chr7D_part1	111477898	111478524	-	6.22481e-05	AUGCAUCCCUGCCAUGAAGCUCCCGCGUCUCAGGAGCGCCACGGCAUCCCCGUCACCGGCGGCGGCCAGCCCGAGGCUACCCUCCAGCCGGCGAGCGUCCCACCUGGAGCCACCCACCACGCCCCGGAAGGAGAACAGGAUGCCACCGCCGUCCACCCCCGGGACGCCGAGGCCACUCAAGACGCUGUCGCGGGCCAGGAGCUCGCUCAAGGACACCAGCAAGGAGGAGCGUGGCAGCGUCUCCUCCUCGUCCUCAUCCUCCGUAAAGGGGGAGAGCCCGCGGCCGCCGCGCUUCCAGCCACCGCGGUCCAGCUACGACGGCGGCGCGGGUGGCGUGAAGGUGAAGCAGGCCACGGCUCCGGCGUCGAGAAGCGACGCCGAUGCCGCCAUCGCCGCGGC…	MHPCHEAPASQERHGIPVTGGGQPEATLQPASVPPGATHHAPEGEQDATAVHPRDAEATQDAVAGQELAQGHQQGGAWQRLLLVLILRKGGEPAAAALPATAVQLRRRRGWREGEAGHGSGVEKRRRCRHRRGAEPVPRAGRPRRDQDGRRRFSRAAPHKEIGQRRRARLVAVGGCWPRTGRFLDQTRKQRPQRRSNLRTLRRRSEELU
TraesCS6B01G461400.1:chr6B_part2:+:262557309:262557491	internal_ORF	chr6B_part2	262557309	262557491	+	6.18183e-05	AUGUCCCCGGAGAAGACGACGGCCACGAAGACUAUGACGUCGAUGAUGAGGACUGCGUCGACAUUGACCUUGACAACAUCGAUGGCACCAUCGACGAAGUUGACAAUGGCAAUGUUGAUGAUGGCGCUCUCACACCUACCUUCACCUUCCCCCAGCUUGAGUCCGCCACUGCGGAGAAGGUGA	MSPEKTTATKTMTSMMRTASTLTLTTSMAPSTKLTMAMLMMALSHLPSPSPSLSPPLRRRU
TraesCS1A01G264000.1:chr1A_part1:-:459308764:459308972	internal_ORF	chr1A_part1	459308764	459308972	-	6.18046e-05	AUGUAUUCCCCAAAAUACAUGAUGCUGACCUUGACAAGAUCAGCCAUGUCUAUGCUGAACUUCGACGUGAAUCAUCUCACGGUCAAGGAGUCCCCAUUGCAGUAA	MYSPKYMMLTLTRSAMSMLNFDVNHLTVKESPLQU
TraesCS1A01G264000.2:chr1A_part1:-:459308764:459308972	internal_ORF	chr1A_part1	459308764	459308972	-	6.18046e-05	AUGUAUUCCCCAAAAUACAUGAUGCUGACCUUGACAAGAUCAGCCAUGUCUAUGCUGAACUUCGACGUGAAUCAUCUCACGGUCAAGGAGUCCCCAUUGCAGUAA	MYSPKYMMLTLTRSAMSMLNFDVNHLTVKESPLQU
TraesCS5A01G091600.4:chr5A_part1:-:126302372:126303072	internal_ORF	chr5A_part1	126302372	126303072	-	6.17003e-05	AUGGUGGGGUUGUGGAGAAGGAGCAGCAGAAGUCUGAUCAAUCUGAUGAGAAUCUGGGCAGGGAGGAUAGAGUGGUUGAAGCUGAUGGGUUGGAUGGUAAGGAAGCAGAGGAGCUUCAUGAGAUUCCGGAGCAGGUGGAUGAAAUCGUUGCUGACGAAUUGGACAGCAAACCUACAGAUAAGUUUGAUCCAAAUGCAAGCAAGGAACGUGUCGAAGUCGUUAAUGAUACGGACAGUGAAGAUGUGA	MVGLWRRSSRSLINLMRIWAGRIEWLKLMGWMVRKQRSFMRFRSRWMKSLLTNWTANLQISLIQMQARNVSKSLMIRTVKMU
TraesCS3B01G335100.1:chr3B_part2:-:93049169:93049231	internal_ORF	chr3B_part2	93049169	93049231	-	6.16672e-05	AUGUUCAUGGAGUAUAUGACCGUCCUCCAACUGACCCAAAUGCAGUACUUCUCAAAGAGAUAG	MFMEYMTVLQLTQMQYFSKRU
TraesCS3B01G472600.1:chr3B_part2:-:272900169:272900255	internal_ORF	chr3B_part2	272900169	272900255	-	6.15503e-05	AUGCACAUCCUCCAGAACCUGAAGGUUUUGAAGGCAAUGCUGAAGUUGGAGCUAACCAGACUCCACCAUUGCGGUUGCCCCGAGUGA	MHILQNLKVLKAMLKLELTRLHHCGCPEU
TraesCS3B01G323100.1:chr3B_part2:-:74633584:74634943	internal_ORF	chr3B_part2	74633584	74634943	-	6.15324e-05	AUGAUCGCUUCCAGAACAAGGAAAACCGCGGCCGCGGGCGCCAGAGGGACUUUUCCGGUGGCCAAAAGUUAUGGAAUUCUAAAGAUGACAGCGUAUGGCUGCAUGAUCGGUUUAAUGAGAUCAAUACCCAUGAUGUUCAACAUGACAGUACAAGGAGGCCAAGAAGUCCUUUUAGAGCUCGGGCUGGUGGUAGAACUCAUGAUGUUAACCAUGAUCGGUUUGAUGAGAUCAAUACCCAUUAUGUUCAACAUGACAGUACAAGGAGGCCAAGAAGUCCUUUUAGAGCAUGGGCUGGUGGUAGAACUCAUGACGCUAACCAUGACCGGUUUGAUGAGAUCAAUACCCGUUAUGUUCAACAUGACAGUACAAGGAGGCCAAGAAGUCCUUUUAGAGCAUGGG…	MIASRTRKTAAAGARGTFPVAKSYGILKMTAYGCMIGLMRSIPMMFNMTVQGGQEVLLELGLVVELMMLTMIGLMRSIPIMFNMTVQGGQEVLLEHGLVVELMTLTMTGLMRSIPVMFNMTVQGGQEVLLEHGLVVELMTLTMVIU
TraesCS7B01G137000.1:chr7B_part1:+:169290657:169291149	internal_ORF	chr7B_part1	169290657	169291149	+	6.15275e-05	AUGAGUUCAAGCAAGAUCAACGGCCAUUUGCACGGGGUGCCGACUUCAUGCGUGGGGGUCCUGCUAAUGAUUGGGUUGAAUCUUUUCGCCCUCCGGGGCAUUCUGCAUUUGGAGGGCCAGAAGCAAACUUUGCAGAGUUUGAGCAAAUUUAUAACAAUGCAGGCCCUACCUUGGGACCGGCCUUGGAUGGUCCGCCACAAAGGGUCUUAUCUGGUGUUCUGCAUUCUUUUCUUUCAAGUGGCCGAGCUGGUGUGCCAUUUCAACCUGUCCCAGUACCAGCUCUUGGUUUGUCCGAAGCCGACAAACAAUGUAUACGUGAUCGCAGCUGCAUAA	MSSSKINGHLHGVPTSCVGVLLMIGLNLFALRGILHLEGQKQTLQSLSKFITMQALPWDRPWMVRHKGSYLVFCILFFQVAELVCHFNLSQYQLLVCPKPTNNVYVIAAAU
TraesCS7B01G137000.2:chr7B_part1:+:169290657:169291149	internal_ORF	chr7B_part1	169290657	169291149	+	6.15275e-05	AUGAGUUCAAGCAAGAUCAACGGCCAUUUGCACGGGGUGCCGACUUCAUGCGUGGGGGUCCUGCUAAUGAUUGGGUUGAAUCUUUUCGCCCUCCGGGGCAUUCUGCAUUUGGAGGGCCAGAAGCAAACUUUGCAGAGUUUGAGCAAAUUUAUAACAAUGCAGGCCCUACCUUGGGACCGGCCUUGGAUGGUCCGCCACAAAGGGUCUUAUCUGGUGUUCUGCAUUCUUUUCUUUCAAGUGGCCGAGCUGGUGUGCCAUUUCAACCUGUCCCAGUACCAGCUCUUGGUUUGUCCGAAGCCGACAAACAAUGUAUACGUGAUCGCAGCUGCAUAA	MSSSKINGHLHGVPTSCVGVLLMIGLNLFALRGILHLEGQKQTLQSLSKFITMQALPWDRPWMVRHKGSYLVFCILFFQVAELVCHFNLSQYQLLVCPKPTNNVYVIAAAU
TraesCS7B01G137000.3:chr7B_part1:+:169290657:169291149	internal_ORF	chr7B_part1	169290657	169291149	+	6.15275e-05	AUGAGUUCAAGCAAGAUCAACGGCCAUUUGCACGGGGUGCCGACUUCAUGCGUGGGGGUCCUGCUAAUGAUUGGGUUGAAUCUUUUCGCCCUCCGGGGCAUUCUGCAUUUGGAGGGCCAGAAGCAAACUUUGCAGAGUUUGAGCAAAUUUAUAACAAUGCAGGCCCUACCUUGGGACCGGCCUUGGAUGGUCCGCCACAAAGGGUCUUAUCUGGUGUUCUGCAUUCUUUUCUUUCAAGUGGCCGAGCUGGUGUGCCAUUUCAACCUGUCCCAGUACCAGCUCUUGGUUUGUCCGAAGCCGACAAACAAUGUAUACGUGAUCGCAGCUGCAUAA	MSSSKINGHLHGVPTSCVGVLLMIGLNLFALRGILHLEGQKQTLQSLSKFITMQALPWDRPWMVRHKGSYLVFCILFFQVAELVCHFNLSQYQLLVCPKPTNNVYVIAAAU
TraesCS7B01G189900.1:chr7B_part1:+:326394378:326396545	odORF	chr7B_part1	326394378	326396545	+	6.14372e-05	AUGUUCGCGCGCAAGAUGCAGAAGUUCGCUAGAAGGAAAAAGAGCUGGGCGUCGAGGAGGAGAAGAAGGUGGUAUGCAAGGUGCUUGCAGGCCCAGCAGCAGGAGGCCGUCCUUGAGGUUAUUGAGGUGGAGGUCAACGGGGUGAGGCAGAGAAGUGGAGUGCUCAUAAAGAAACGAAGCAGCUGCCUGGACUCGCUGCUGCCGCCGCCUCAGUCGCUUUCGCCUAGGCAUCCCGUCGCUAGCAAGGAGCAACUGUUGCUAUUGGGACUGGUGCUUGUGUAG	MFARKMQKFARRKKSWASRRRRRWYARCLQAQQQEAVLEVIEVEVNGVRQRSGVLIKKRSSCLDSLLPPPQSLSPRHPVASKEQLLLLGLVLVU
TraesCS6B01G259900.1:chr6B_part2:-:18049909:18050013	internal_ORF	chr6B_part2	18049909	18050013	-	6.13452e-05	AUGGCAACAAUAAUGAACUCUUGUAUGAAGCGGAAUGCCAUGAUGAGCCAGUUGGACAUUCUCUCCAAAGCAGCCAUGAAGCUUGUGUUGGAGUUUCCCAACUAG	MATIMNSCMKRNAMMSQLDILSKAAMKLVLEFPNU
TraesCS6B01G259900.2:chr6B_part2:-:18049909:18050013	internal_ORF	chr6B_part2	18049909	18050013	-	6.13452e-05	AUGGCAACAAUAAUGAACUCUUGUAUGAAGCGGAAUGCCAUGAUGAGCCAGUUGGACAUUCUCUCCAAAGCAGCCAUGAAGCUUGUGUUGGAGUUUCCCAACUAG	MATIMNSCMKRNAMMSQLDILSKAAMKLVLEFPNU
TraesCS3B01G438400.1:chr3B_part2:+:229460016:229460393	internal_ORF	chr3B_part2	229460016	229460393	+	6.13302e-05	AUGGCAGCGAUUCUAGCCAAACGGAAGAUAUGCCGCAUGAAGAGCUUGAAACUCCCACAGGAUCUGGAACAAUUGUGUACGAUUAUGUGGAGGAAGCUGCACAUGAGACCACAUCUGAACAGGGCAUGCAAUGCUAUCAUGACCAUGAAGAUGAGGACUUCCGGAACGAACUUUCGUCAUCCAAUCUUGUUUCAGAAGUCAGAAUUUCGCAGCAAACCGACCAGGAUGGUAGAGAAAAUGCUCUUGGUGAUAAUUCAGAUUCGGCCAAUGUUGAAAAUGCAGGUCUUGGUCAUGAAGGUAUUGGAGCAGCUUAUGAAAAUGCAAGGGUUUCUAGAAGAAAUGCCGAGAAAGACCCCAGACUUAGAUAUGCUUCCUUGA	MAAILAKRKICRMKSLKLPQDLEQLCTIMWRKLHMRPHLNRACNAIMTMKMRTSGTNFRHPILFQKSEFRSKPTRMVEKMLLVIIQIRPMLKMQVLVMKVLEQLMKMQGFLEEMPRKTPDLDMLPU
TraesCS3B01G438400.2:chr3B_part2:+:229460016:229460393	internal_ORF	chr3B_part2	229460016	229460393	+	6.13302e-05	AUGGCAGCGAUUCUAGCCAAACGGAAGAUAUGCCGCAUGAAGAGCUUGAAACUCCCACAGGAUCUGGAACAAUUGUGUACGAUUAUGUGGAGGAAGCUGCACAUGAGACCACAUCUGAACAGGGCAUGCAAUGCUAUCAUGACCAUGAAGAUGAGGACUUCCGGAACGAACUUUCGUCAUCCAAUCUUGUUUCAGAAGUCAGAAUUUCGCAGCAAACCGACCAGGAUGGUAGAGAAAAUGCUCUUGGUGAUAAUUCAGAUUCGGCCAAUGUUGAAAAUGCAGGUCUUGGUCAUGAAGGUAUUGGAGCAGCUUAUGAAAAUGCAAGGGUUUCUAGAAGAAAUGCCGAGAAAGACCCCAGACUUAGAUAUGCUUCCUUGA	MAAILAKRKICRMKSLKLPQDLEQLCTIMWRKLHMRPHLNRACNAIMTMKMRTSGTNFRHPILFQKSEFRSKPTRMVEKMLLVIIQIRPMLKMQVLVMKVLEQLMKMQGFLEEMPRKTPDLDMLPU
TraesCS3B01G438400.3:chr3B_part2:+:229460016:229460393	internal_ORF	chr3B_part2	229460016	229460393	+	6.13302e-05	AUGGCAGCGAUUCUAGCCAAACGGAAGAUAUGCCGCAUGAAGAGCUUGAAACUCCCACAGGAUCUGGAACAAUUGUGUACGAUUAUGUGGAGGAAGCUGCACAUGAGACCACAUCUGAACAGGGCAUGCAAUGCUAUCAUGACCAUGAAGAUGAGGACUUCCGGAACGAACUUUCGUCAUCCAAUCUUGUUUCAGAAGUCAGAAUUUCGCAGCAAACCGACCAGGAUGGUAGAGAAAAUGCUCUUGGUGAUAAUUCAGAUUCGGCCAAUGUUGAAAAUGCAGGUCUUGGUCAUGAAGGUAUUGGAGCAGCUUAUGAAAAUGCAAGGGUUUCUAGAAGAAAUGCCGAGAAAGACCCCAGACUUAGAUAUGCUUCCUUGA	MAAILAKRKICRMKSLKLPQDLEQLCTIMWRKLHMRPHLNRACNAIMTMKMRTSGTNFRHPILFQKSEFRSKPTRMVEKMLLVIIQIRPMLKMQVLVMKVLEQLMKMQGFLEEMPRKTPDLDMLPU
TraesCS5A01G332100.1:chr5A_part2:-:87381955:87382648	internal_ORF	chr5A_part2	87381955	87382648	-	6.13086e-05	AUGGCAACGGUCGUGGUGGUGGCAGCUACAACAAUGCCACCGGCAGUGGUGAUGGGGGCAACAGAUAUAACGGCGGUAGUGGCAGCGGCCACUGGAACAAUAAUGCCCGACAUGGUAGUGGUAAUAGUAAUGGCUUUGGUGCUCGUGGUGGUCGGAAUCGCCGUGACCAUGAAAGAGGGAGUAAUUUCUCACCAAGGAACUAUUCCCGUGCAUUGCCAGUGCAGCAGCAGCAGCCGGGCUACUACCAGCCUGGACCAUUUCAACGACCACCACCGCCAUCACCUGCUGCUGCCCAUUUCAUGGUGCCACAACCUUUUGUGCCAUAUGUUCAACCCAUUCCGUAUCCUGCCGAUUUACAAGGCUCCUAUCCUUACUAUGUCACACAAGUUGAGCAGCAGU…	MATVVVVAATTMPPAVVMGATDITAVVAAATGTIMPDMVVVIVMALVLVVVGIAVTMKEGVISHQGTIPVHCQCSSSSRATTSLDHFNDHHRHHLLLPISWCHNLLCHMFNPFRILPIYKAPILTMSHKLSSSFKTCILSGRQCSHWRFSKIKLISNVTFSCRSSTILALIIFATTHTU
TraesCS2A01G309400.1:chr2A_part2:+:70474175:70474246	internal_ORF	chr2A_part2	70474175	70474246	+	6.13024e-05	AUGUCAAAGGAGGGAUGGCAGUUCAUGGUUAUAUUUAUCGGCAUCCAGUACUUUGUCAGGAAACACCCUUAA	MSKEGWQFMVIFIGIQYFVRKHPU
TraesCS7B01G325000.2:chr7B_part2:-:123527031:123527258	uORF	chr7B_part2	123527031	123527258	-	6.12953e-05	AUGACACAAGCAACUUCUCCCCUAGAGAAGCCGUGGAUCAUCAAUUCAAUGAGAAUACUCUCUUCAUCAUCCAAGAUGCUAUUCCUCCCAAAGAUCUUCCUUAUCUUCGACCCUACGCCAUGGACAAAGACGCGUGGCAGUGCGUUAUGUCUCUCUAUCGAGGAAGUGCAAGCAUUCAACGCUCCAACUAUGAAGUGGUGCAAGAUGAAGCCGAUGAAUUUGCAAUGA	MTQATSPLEKPWIINSMRILSSSSKMLFLPKIFLIFDPTPWTKTRGSALCLSIEEVQAFNAPTMKWCKMKPMNLQU
TraesCS1B01G042700.1:chr1B_part1:+:22186427:22186666	internal_ORF	chr1B_part1	22186427	22186666	+	6.11953e-05	AUGAUGCAAUCCGUGCCAUCAUCUACUCGAUCGUCCUACAACAACAACCCCAACAGUCGGUCCAAGGUGUCUCCCAACCCCAACAACAACAGAAGCAACUCGGACAAUGUUCUUUCCAACAACCACAACAACAACAACUCGGUCAAUGGCCUCAACAACAACAGGUACCACAGGGUACCUUAUUGCAGCCACACCAAAUAG	MMQSVPSSTRSSYNNNPNSRSKVSPNPNNNRSNSDNVLSNNHNNNNSVNGLNNNRYHRVPYCSHTKU
TraesCS7A01G243000.1:chr7A_part1:-:218256503:218256583	internal_ORF	chr7A_part1	218256503	218256583	-	6.11684e-05	AUGAAGCUCGCAUUCUCGGUGGUGGAGGGCACGGCACAGUGUACAAAGGCAUUUUAUCAGACCAACAUGUCGUUGCUAUAA	MKLAFSVVEGTAQCTKAFYQTNMSLLU
TraesCS3A01G473800.1:chr3A_part2:-:250673036:250673110	internal_ORF	chr3A_part2	250673036	250673110	-	6.1092e-05	AUGGCGGGGAUGGAGCUAGCAUUCUUCCUAUGCAAGAAGGCACACUUGAUCAGCAACCUCUUAAUGAUCAACUAA	MAGMELAFFLCKKAHLISNLLMINU
TraesCS3D01G528200.1:chr3D_part2:-:130134952:130135590	internal_ORF	chr3D_part2	130134952	130135590	-	6.10012e-05	AUGUCUGGAUGGGUAGAGAAACAGCGCUCGAAGAUCGGAAACAAGCAGGAUUGGCAGCUGAGGAAUUACUUCGUGAAGGAGAUCGACCAAAAUCUCACAUUAUUCGUCUCAUGGAAGGAUUUGAGACGGUUAUAUUCCGAUCAAAGUUUAAUAAAUGGCCCAAGAAAGCUGAGGCAGUUGUGUCAGAUGAGAGCAGAGGGAAAGUUGCAGCCCUUCUUAAACGCCAAGGAUUUAAUGUUAAGGCUGUAG	MSGWVEKQRSKIGNKQDWQLRNYFVKEIDQNLTLFVSWKDLRRLYSDQSLINGPRKLRQLCQMRAEGKLQPFLNAKDLMLRLU
TraesCS3D01G528200.2:chr3D_part2:-:130134952:130135590	internal_ORF	chr3D_part2	130134952	130135590	-	6.10012e-05	AUGUCUGGAUGGGUAGAGAAACAGCGCUCGAAGAUCGGAAACAAGCAGGAUUGGCAGCUGAGGAAUUACUUCGUGAAGGAGAUCGACCAAAAUCUCACAUUAUUCGUCUCAUGGAAGGAUUUGAGACGGUUAUAUUCCGAUCAAAGUUUAAUAAAUGGCCCAAGAAAGCUGAGGCAGUUGUGUCAGAUGAGAGCAGAGGGAAAGUUGCAGCCCUUCUUAAACGCCAAGGAUUUAAUGUUAAGGCUGUAG	MSGWVEKQRSKIGNKQDWQLRNYFVKEIDQNLTLFVSWKDLRRLYSDQSLINGPRKLRQLCQMRAEGKLQPFLNAKDLMLRLU
TraesCS3D01G528200.3:chr3D_part2:-:130134952:130135590	internal_ORF	chr3D_part2	130134952	130135590	-	6.10012e-05	AUGUCUGGAUGGGUAGAGAAACAGCGCUCGAAGAUCGGAAACAAGCAGGAUUGGCAGCUGAGGAAUUACUUCGUGAAGGAGAUCGACCAAAAUCUCACAUUAUUCGUCUCAUGGAAGGAUUUGAGACGGUUAUAUUCCGAUCAAAGUUUAAUAAAUGGCCCAAGAAAGCUGAGGCAGUUGUGUCAGAUGAGAGCAGAGGGAAAGUUGCAGCCCUUCUUAAACGCCAAGGAUUUAAUGUUAAGGCUGUAG	MSGWVEKQRSKIGNKQDWQLRNYFVKEIDQNLTLFVSWKDLRRLYSDQSLINGPRKLRQLCQMRAEGKLQPFLNAKDLMLRLU
TraesCS3D01G528200.4:chr3D_part2:-:130134952:130135590	internal_ORF	chr3D_part2	130134952	130135590	-	6.10012e-05	AUGUCUGGAUGGGUAGAGAAACAGCGCUCGAAGAUCGGAAACAAGCAGGAUUGGCAGCUGAGGAAUUACUUCGUGAAGGAGAUCGACCAAAAUCUCACAUUAUUCGUCUCAUGGAAGGAUUUGAGACGGUUAUAUUCCGAUCAAAGUUUAAUAAAUGGCCCAAGAAAGCUGAGGCAGUUGUGUCAGAUGAGAGCAGAGGGAAAGUUGCAGCCCUUCUUAAACGCCAAGGAUUUAAUGUUAAGGCUGUAG	MSGWVEKQRSKIGNKQDWQLRNYFVKEIDQNLTLFVSWKDLRRLYSDQSLINGPRKLRQLCQMRAEGKLQPFLNAKDLMLRLU
TraesCS3D01G528200.5:chr3D_part2:-:130134952:130135590	internal_ORF	chr3D_part2	130134952	130135590	-	6.10012e-05	AUGUCUGGAUGGGUAGAGAAACAGCGCUCGAAGAUCGGAAACAAGCAGGAUUGGCAGCUGAGGAAUUACUUCGUGAAGGAGAUCGACCAAAAUCUCACAUUAUUCGUCUCAUGGAAGGAUUUGAGACGGUUAUAUUCCGAUCAAAGUUUAAUAAAUGGCCCAAGAAAGCUGAGGCAGUUGUGUCAGAUGAGAGCAGAGGGAAAGUUGCAGCCCUUCUUAAACGCCAAGGAUUUAAUGUUAAGGCUGUAG	MSGWVEKQRSKIGNKQDWQLRNYFVKEIDQNLTLFVSWKDLRRLYSDQSLINGPRKLRQLCQMRAEGKLQPFLNAKDLMLRLU
TraesCS3D01G528200.6:chr3D_part2:-:130134952:130135590	internal_ORF	chr3D_part2	130134952	130135590	-	6.10012e-05	AUGUCUGGAUGGGUAGAGAAACAGCGCUCGAAGAUCGGAAACAAGCAGGAUUGGCAGCUGAGGAAUUACUUCGUGAAGGAGAUCGACCAAAAUCUCACAUUAUUCGUCUCAUGGAAGGAUUUGAGACGGUUAUAUUCCGAUCAAAGUUUAAUAAAUGGCCCAAGAAAGCUGAGGCAGUUGUGUCAGAUGAGAGCAGAGGGAAAGUUGCAGCCCUUCUUAAACGCCAAGGAUUUAAUGUUAAGGCUGUAG	MSGWVEKQRSKIGNKQDWQLRNYFVKEIDQNLTLFVSWKDLRRLYSDQSLINGPRKLRQLCQMRAEGKLQPFLNAKDLMLRLU
TraesCS3D01G528200.7:chr3D_part2:-:130134952:130135590	internal_ORF	chr3D_part2	130134952	130135590	-	6.10012e-05	AUGUCUGGAUGGGUAGAGAAACAGCGCUCGAAGAUCGGAAACAAGCAGGAUUGGCAGCUGAGGAAUUACUUCGUGAAGGAGAUCGACCAAAAUCUCACAUUAUUCGUCUCAUGGAAGGAUUUGAGACGGUUAUAUUCCGAUCAAAGUUUAAUAAAUGGCCCAAGAAAGCUGAGGCAGUUGUGUCAGAUGAGAGCAGAGGGAAAGUUGCAGCCCUUCUUAAACGCCAAGGAUUUAAUGUUAAGGCUGUAG	MSGWVEKQRSKIGNKQDWQLRNYFVKEIDQNLTLFVSWKDLRRLYSDQSLINGPRKLRQLCQMRAEGKLQPFLNAKDLMLRLU
TraesCS6B01G172400.1:chr6B_part1:+:185013727:185013912	dORF	chr6B_part1	185013727	185013912	+	6.09213e-05	AUGUGCAAGGACCACGACAGGUGGCCGACAUUCCUGAGAAAGAGUGUGCACCAAGCAGUCAUCAAUGUGGACGAAGAAGGAACUGAGGCGGCCAUGAUCAUAAUUGGGGUCAUACAAUGUACUGGGAAGACACCAAGCAACGAGUUCGUCUCCGACCGUCCCUUCACUUUCUUCAUGAUGGAGUAG	MCKDHDRWPTFLRKSVHQAVINVDEEGTEAAMIIIGVIQCTGKTPSNEFVSDRPFTFFMMEU
TraesCS5B01G304500.1:chr5B_part2:+:37341552:37341707	dORF	chr5B_part2	37341552	37341707	+	6.08713e-05	AUGUUGAACCAGUAUUCGGAAAAUGUUGAAAUAAGUACUAAAAAUGUUGAACAAAUAUUUGAAAAAAUCUUGAAUAAGUAUAAAAUGUUAAACAAGUAUUUGAAAAUGUUGAAAAAGCGUUCGGACAAUGUUAAACGUGUGUACAAAAAAUGUUGA	MLNQYSENVEISTKNVEQIFEKILNKYKMLNKYLKMLKKRSDNVKRVYKKCU
TraesCS7D01G144700.1:chr7D_part1:+:92400974:92401111	uORF	chr7D_part1	92400974	92401111	+	6.0853e-05	AUGAGGACUUUGAUCCUUUUGAGGAAUUUGAUGCACGUGAGGAAAUUGGUCCGUAUGAGGACUUGGAUCCAUAUGAAGAAUUUGGUCCAUAUGAAGAAUUUGAUCUGGGGUUCCUAUUCUUCACAGGUGGUGUCAUGA	MRTLILLRNLMHVRKLVRMRTWIHMKNLVHMKNLIWGSYSSQVVSU
TraesCS7A01G473700.1:chr7A_part2:-:219350839:219350961	uORF	chr7A_part2	219350839	219350961	-	6.07628e-05	AUGCUCGAGCUGACAAAAAACGUCGUGAGUUGUGUCGGCCGGGAGUCGCAAAGACACAAAGUGCCGCUGUGGAACUGCGUCACCGGCGAGAUGGCCAGCUUCACCGCCAACUCCUCCUUCUGA	MLELTKNVVSCVGRESQRHKVPLWNCVTGEMASFTANSSFU
TraesCS3A01G124900.1:chr3A_part1:+:100848914:100849078	odORF	chr3A_part1	100848914	100849078	+	6.07524e-05	AUGUCCUUUAACGAGGAGGACUCCUCAUUCUGCUUAAGCAUUGUUGGGACGACGUCGGCUUCGAGUUCGGUGCUGGGCAAUUUCCAGCAACAGAACAUACAGUUGUUGUUUGACAUCACCGUAGGGCAAUUGUCAUUUGUCCCCACCGACUGUAGUAAGCUAUGA	MSFNEEDSSFCLSIVGTTSASSSVLGNFQQQNIQLLFDITVGQLSFVPTDCSKLU
TraesCS5A01G009700.1:chr5A_part1:+:6615619:6617238	internal_ORF	chr5A_part1	6615619	6617238	+	6.07028e-05	AUGCCCUCCACGCCGCCGGUGGACUCGGCAGGCUGCCAGUCUACCGGUACCUCGUCGAGGAGGUCAAGAUGGACAUCCACAAGCCUGACACCCUUGUUGAUUUUACGCCCGUGGAGCAUGCUGUCAAACAUGGCCACCUCCCUGCCAUCAAGUACCUUCUUGACCAUGGUGCUGAUCUGCAUCUGCAACGCGGAGAUGGCACUCUUCUUCAUUCAGCUACAUCUCGUGGGCAAUCUGAAAUAG	MPSTPPVDSAGCQSTGTSSRRSRWTSTSLTPLLILRPWSMLSNMATSLPSSTFLTMVLICICNAEMALFFIQLHLVGNLKU
TraesCS4A01G324700.2:chr4A_part2:-:159524106:159529335	internal_ORF	chr4A_part2	159524106	159529335	-	6.05773e-05	AUGCAGGGACCCCGUCAAGUCGCUCACCUCCCAGCUCAAGGACAUGGUGCUGAAGCUGUCGGGAGGCACGCAGAGGCAGGGGGUGCCGAAGCGGGGCGGCUCGCCGCCGCCGAGGGGCCGGACGACGUCCCUGUACCGGAGCGGCUACUACCGGCCGGGCGUGGUGCAGGACGACAUGGCGGUGCCCCCGGCCACGUACCUGGGCCACGGCGCCGGGGGCGGGGGCGGCACGGCGGCGUCGAGCGCGAGCUCCACGCCGGCGUGGGAGCGGCCGCCCAACGGGGGCGGAGGCCCGGGCGGCGAGGCGGCGGUGCGGGAGUGGGUGGCGCAGGUGGAGCCCGGGGUGCAGAUCACGUUCGUGUCGCUGGCGGGCGGCGCCGGCAACGACCUGAAGCGCAU…	MQGPRQVAHLPAQGHGAEAVGRHAEAGGAEAGRLAAAEGPDDVPVPERLLPAGRGAGRHGGAPGHVPGPRRRGRGRHGGVERELHAGVGAAAQRGRRPGRRGGGAGVGGAGGARGADHVRVAGGRRRQRPEAHPVQPGDVRQVAGAAVVGRQQRAHHGALQRPPLQPPGAPRRAPGRRRRAEGVVLLAVAGGLHDGEPGGDAVAGAGEHRLGRGLRPPAAFRSGRRPRRRRRGAAAQLPRPAVPAAAVVVQPVGARLAAAAATPAAPERARPPGAGEDDHLVPAGRRVHQQRQRAGGDGVGDPGRARRVHHRPRARRRRPRAPARPLQPU
TraesCS3B01G494000.1:chr3B_part2:-:290877656:290877771	internal_ORF	chr3B_part2	290877656	290877771	-	6.04697e-05	AUGCCGGCCACUAAAAAAGCCCUGCUCCGCUUCCCAGCGGCCACCGUGCUCGUCCUGGAGAGGUAA	MPATKKALLRFPAATVLVLERU
TraesCS6D01G392600.1:chr6D_part2:+:16501726:16501821	internal_ORF	chr6D_part2	16501726	16501821	+	6.04656e-05	AUGGGGUGGCUGGACCACUUGACUACUCUGUUCUCCCUUUUGUCACUGAAGAUGAACUUCAACAUCGGGCCAAAUUCCAACUUCCCAGCCAUAUGA	MGWLDHLTTLFSLLSLKMNFNIGPNSNFPAIU
TraesCS3A01G198100.1:chr3A_part1:-:312751107:312751208	internal_ORF	chr3A_part1	312751107	312751208	-	6.03526e-05	AUGGAGGCGUCCUUGCUUGACCUGGGCCUUAGAGAUGACGUGGUCGACGACGGGGAAGCGGACGAGCAAGUUCCUAGGGCGCGGGGAGCUCGGUGUGCGUAA	MEASLLDLGLRDDVVDDGEADEQVPRARGARCAU
TraesCS1B01G109800.1:chr1B_part1:-:121766731:121768018	internal_ORF	chr1B_part1	121766731	121768018	-	6.03212e-05	AUGACUCAGCCCAAGAAGGAGGUGGGGUUGCCCAAGUUGAUGAACCAGAAGGUGAGGAACCAACUGAAUAUCCAGAACGAGGUCUCCGCAAUGACUCAGCUCGGGUAUUCCCUCGCAAGUUAUGCAAGUCUACUUACAUUACUAGGCUGUCUUUCAAGCGUUGGGAAAAAACUGUGA	MTQPKKEVGLPKLMNQKVRNQLNIQNEVSAMTQLGYSLASYASLLTLLGCLSSVGKKLU
TraesCS5A01G350800.1:chr5A_part2:-:100231855:100234375	internal_ORF	chr5A_part2	100231855	100234375	-	6.02732e-05	AUGGUACAACGGCAUCCCUGCCCCCCGCACCGUUGUCUGGGUGGCCAACCGGGAGGCCCCGGCCGCCGGCUCCCCGACGCUCGCGCUGGCCAACGACUCCAGCCUCGUCGUGUCCGACGCCGACGGCCGCGUGCUCUGGAGUACUCCCGGCGCGGGCAGCACGUCCUCCUCGUCUUCCUCGCCGCCGGCCCUGCUGACGAACGAGGGCAACCUGGUCGUCCGGUCGCCGAACGGCACGGUGGUGUGGCAGAGCUUCGACCACCCGACGGACACGUUCGUCCCGGGGAUGAAGGUGCGGCUGAGCCACCUAACGGGAGAGGGCAACCGGAUCGUGUCCUGGAAAUCCCCCGGCGACCCGGCGGCGGGGAGCUUCUCCUACGGCCUGGACCCCGGCACGUC…	MVQRHPCPPHRCLGGQPGGPGRRLPDARAGQRLQPRRVRRRRPRALEYSRRGQHVLLVFLAAGPADERGQPGRPVAERHGGVAELRPPDGHVRPGDEGAAEPPNGRGQPDRVLEIPRRPGGGELLLRPGPRHVAAAAHVERHAALLAHARLEGVRRRQHVPQRRHGALHGDRRHRGGDLHRLHPLRRRGAHAVRGDQLRQVSAPQLERHRVGVGHDPVLAVERVQHIQALRRVRVLRRHGGAGHVQVPRRVRAGERVGVERGRVRAGVPAEGGSAAVRRRRHEGGFRADADHEGAGQVLARRRQPERGGVRGQVRRQLLVRGVRVRQPAEQQRQGRTEPVHRVGRGACRRADDRPALGRRDALPPRPRRCCFHFPRWKGQQKCRENSSAGVSSCPAADM…
TraesCS2B01G495300.1:chr2B_part2:+:238896779:238896826	internal_ORF	chr2B_part2	238896779	238896826	+	6.01136e-05	AUGUGCGCCAAGCUGUCAAAGAAACAGAUGGAUUCAGGCAUCUUGUAG	MCAKLSKKQMDSGILU
TraesCS5A01G121600.1:chr5A_part1:-:263503503:263503580	internal_ORF	chr5A_part1	263503503	263503580	-	6.00744e-05	AUGGGCCAGAAACUGAUGCAAGGGAAGGAUCAGCAGAACAAAAUGAAAACAACGAAAACGAUGAUAUUCCUGCAGUAA	MGQKLMQGKDQQNKMKTTKTMIFLQU
TraesCS5A01G121600.2:chr5A_part1:-:263503503:263503580	internal_ORF	chr5A_part1	263503503	263503580	-	6.00744e-05	AUGGGCCAGAAACUGAUGCAAGGGAAGGAUCAGCAGAACAAAAUGAAAACAACGAAAACGAUGAUAUUCCUGCAGUAA	MGQKLMQGKDQQNKMKTTKTMIFLQU
TraesCS5A01G121600.3:chr5A_part1:-:263503503:263503580	internal_ORF	chr5A_part1	263503503	263503580	-	6.00744e-05	AUGGGCCAGAAACUGAUGCAAGGGAAGGAUCAGCAGAACAAAAUGAAAACAACGAAAACGAUGAUAUUCCUGCAGUAA	MGQKLMQGKDQQNKMKTTKTMIFLQU
TraesCS3B01G337600.1:chr3B_part2:+:95728420:95728596	internal_ORF	chr3B_part2	95728420	95728596	+	6.00011e-05	AUGAGGAUGAUGAAGGUUCCAGUGGGGAUGAAGCGGGAAAAAGCACUCUGGGACAACAAAAGGAAGAGAUUAUGUCUUCUCCCGACAACACUGUUUCAGUUGUUGUUGAUCGGUGGCUCCGAUUUGAUGCUACUGCUCUGGAUGUUGCUCAAAUAUACUGCCUACGAGAACGCCUAG	MRMMKVPVGMKREKALWDNKRKRLCLLPTTLFQLLLIGGSDLMLLLWMLLKYTAYENAU
TraesCS3B01G337600.2:chr3B_part2:+:95728420:95728596	internal_ORF	chr3B_part2	95728420	95728596	+	6.00011e-05	AUGAGGAUGAUGAAGGUUCCAGUGGGGAUGAAGCGGGAAAAAGCACUCUGGGACAACAAAAGGAAGAGAUUAUGUCUUCUCCCGACAACACUGUUUCAGUUGUUGUUGAUCGGUGGCUCCGAUUUGAUGCUACUGCUCUGGAUGUUGCUCAAAUAUACUGCCUACGAGAACGCCUAG	MRMMKVPVGMKREKALWDNKRKRLCLLPTTLFQLLLIGGSDLMLLLWMLLKYTAYENAU
TraesCS3B01G337600.3:chr3B_part2:+:95728420:95728596	internal_ORF	chr3B_part2	95728420	95728596	+	6.00011e-05	AUGAGGAUGAUGAAGGUUCCAGUGGGGAUGAAGCGGGAAAAAGCACUCUGGGACAACAAAAGGAAGAGAUUAUGUCUUCUCCCGACAACACUGUUUCAGUUGUUGUUGAUCGGUGGCUCCGAUUUGAUGCUACUGCUCUGGAUGUUGCUCAAAUAUACUGCCUACGAGAACGCCUAG	MRMMKVPVGMKREKALWDNKRKRLCLLPTTLFQLLLIGGSDLMLLLWMLLKYTAYENAU
TraesCS6B01G246600.5:chr6B_part1:+:439063190:439067417	truncated_ORF	chr6B_part1	439063190	439067417	+	5.98951e-05	AUGGUUCAAUUUUCUGCGGACGAGUCAGUUGCUUGUCGGAUGGCGACCAACGAGAUGCAGUUCUUUGACACAAAUGAUUUCACUAAAGGGAUUGUGUACAAGGUAAGAUUACCAGGCAUAGCUGCAAUGCAGCUAGCAAGUGCUCCAGGAUCUCAUGUUGCUGGAUUUGUCCCAGAGGCAAAGGGUGUUCCAGCCAGUGUUCAGAUCUUCUCUUGUGACAAGGAUGCACAAAACCAAGUUGUUGCCCGCAGGAGCUUUUUUCGCUGUUCAACUGUUCAGUUUCACUGGAACAAGGGGUCUACUGGACUUCUUAUUGUUUCCCAAGCUGAUGUGGAUAAAACCAACCAGAGUUACUACGGUGAAACCAAGUUGCACUACUUGACAACUGAUAGGGCCUUU…	MVQFSADESVACRMATNEMQFFDTNDFTKGIVYKVRLPGIAAMQLASAPGSHVAGFVPEAKGVPASVQIFSCDKDAQNQVVARRSFFRCSTVQFHWNKGSTGLLIVSQADVDKTNQSYYGETKLHYLTTDRAFEGIVPLKKEGPVHDVQWSSSGSEFAVVYGFMPAKATIFNKKCNPLHELGEGPYNTIRWNPKGRFIVIAGFGNLPGDMAFWDYSEKKLIQKAKAEWSVISEWSPDGRHFMTATTAPRLQIDNRIKIFDHTGSLQFIKEFEKLYQVDWKPESPERFGDIAELTISLNGIKIEETKKQGSRQGSKSAQTSGKAPVNVATKPAGAYRPPQSKHTAALQDKLFGGLAPTGGEMSKTALRNKKRREKQKEKKAGEGSSADDSU
TraesCS2D01G431000.1:chr2D_part2:-:81212202:81212632	internal_ORF	chr2D_part2	81212202	81212632	-	5.98503e-05	AUGCCACUGCUCCAAGAGAAGGAAGAACCGCGUGAAGACGACGGUGAGGGUGCCGGCGGUGAGCGCGAAGAUCGCCGACAUCCCGCCGGACGAGUACUCGUGGAGGAAGUACGGCCAGAAGCCCAUCAAAGGAUCCCCUUACCCACGGGGCUACUACAAGUGCAGCACAGUGCGGGGGUGCCCGGCGCGGAAGCACGUGGAGCGCGCCCUGGACGACCCGGCGAUGCUGGUGGUGACCUACGAGGGCGAGCACCGCCACUCGCCGGGGCCGAUGCCGAUGCAGAUGGCGCCGUCGCCUAUGCCGAUGCCGAUGGGCGCUCCCGUCGCCGUAGCUAG	MPLLQEKEEPREDDGEGAGGEREDRRHPAGRVLVEEVRPEAHQRIPLPTGLLQVQHSAGVPGAEARGARPGRPGDAGGDLRGRAPPLAGADADADGAVAYADADGRSRRRSU
TraesCS7D01G252800.1:chr7D_part1:+:228513923:228514150	internal_ORF	chr7D_part1	228513923	228514150	+	5.9751e-05	AUGGAAAAAAGGGGAAACUUGGAAAGGACCCUGAUGAUUUAUAUUAUUCUGCUCCCAAGGCUCAUCCAGUCAGUUCUGAGCCUCGGCGAAUUAGCAUUGACAUUGAACAAGCUCAAGCUCUCAUCUGUAAACUUGAUUCUGAGAAGGGUAUUGAGAAUAAUGUUCUAUCUAGUAGUGAUGAUGACAAAGCAGGCAGCGGAUCACAUGGUUCAAUGGGCCCAAUUGUAA	MEKRGNLERTLMIYIILLPRLIQSVLSLGELALTLNKLKLSSVNLILRRVLRIMFYLVVMMTKQAADHMVQWAQLU
TraesCS7D01G252800.2:chr7D_part1:+:228513923:228514150	internal_ORF	chr7D_part1	228513923	228514150	+	5.9751e-05	AUGGAAAAAAGGGGAAACUUGGAAAGGACCCUGAUGAUUUAUAUUAUUCUGCUCCCAAGGCUCAUCCAGUCAGUUCUGAGCCUCGGCGAAUUAGCAUUGACAUUGAACAAGCUCAAGCUCUCAUCUGUAAACUUGAUUCUGAGAAGGGUAUUGAGAAUAAUGUUCUAUCUAGUAGUGAUGAUGACAAAGCAGGCAGCGGAUCACAUGGUUCAAUGGGCCCAAUUGUAA	MEKRGNLERTLMIYIILLPRLIQSVLSLGELALTLNKLKLSSVNLILRRVLRIMFYLVVMMTKQAADHMVQWAQLU
TraesCS5B01G262200.1:chr5B_part1:-:446811454:446811624	internal_ORF	chr5B_part1	446811454	446811624	-	5.96333e-05	AUGGACGCGCGCGAGAUGGAGUGCGCGCUGGUCACGGGCCUCUGGUGCGUCCACCCGGACUACGGCUUCCGGCCGUCCAUCCGACAAGCCAUGAGCGUGCUCCAGUUCGAGGCGCCGCUUCCGGAACUCCCCCCGGAGACAGUGUGCCCGGAGAGGCCGGUGGUAGUGUAG	MDAREMECALVTGLWCVHPDYGFRPSIRQAMSVLQFEAPLPELPPETVCPERPVVVU
TraesCS4A01G410500.1:chr4A_part2:-:230944882:230945085	internal_ORF	chr4A_part2	230944882	230945085	-	5.95147e-05	AUGGUGGCAGCAUUGAUGAUCCAGUUGAAGAUGGUGAUACUGUGCUUCACCUGGCAUGCUUAUAUGGCCAUCUACUUUGCGUGCAGCUACUGCUGGAACGUGGAGCAAGCUUAG	MVAALMIQLKMVILCFTWHAYMAIYFACSYCWNVEQAU
TraesCS5B01G289800.1:chr5B_part2:+:24617467:24617541	internal_ORF	chr5B_part2	24617467	24617541	+	5.94451e-05	AUGCUCAAGUUGAUGCAAUUAAAAAUCGACUUGGCCAAAAAUAUGAUACAUGUGAUGGCUUUCAUGUGCGAGUGA	MLKLMQLKIDLAKNMIHVMAFMCEU
TraesCS7A01G519000.1:chr7A_part2:+:253487827:253487934	odORF	chr7A_part2	253487827	253487934	+	5.94301e-05	AUGGUACUGAACCUGGACCAUAUGGUAACGCUUAAGCCGUCGAAGCUGGAGUUGGAGUUGAGUAUGUUUUUAGCUGAUUUGUCAGUGAAAGUGUGUGUUAUGUUCUGA	MVLNLDHMVTLKPSKLELELSMFLADLSVKVCVMFU
TraesCS2A01G279300.1:chr2A_part2:-:2479692:2480699	internal_ORF	chr2A_part2	2479692	2480699	-	5.93202e-05	AUGGCGACGGCAACAACCAAAUUCUGUGGGAUUGGCAAGAGAAGGAGCAUGGCGAACCUAGUGAUGGAAAUCAUGAUGUUGCUAAGUUCGUGUGGGAUUGCCUCAACCGAGAUGAUGAUGAUGAUGAGCUACUUGGAUUACUGGGAAAUCAAACUCCUCUGCGAGACUGCCGGGCCUUCUUUGAUAUUGGGGAUAUCACUUGCAAGGAGACACUAG	MATATTKFCGIGKRRSMANLVMEIMMLLSSCGIASTEMMMMMSYLDYWEIKLLCETAGPSLILGISLARRHU
TraesCS5D01G470700.1:chr5D_part2:+:60041714:60041887	dORF	chr5D_part2	60041714	60041887	+	5.9258e-05	AUGUCAACCCUGGAGCUAGCACUGGCGAACCUUCUCUACCACUUUGACUGGAUGCUCCCUGAUGCGGUGAUGACAAAGCCGGUGGACAUGUCCGAAAAGUUUGGACUCACUGUAUCUAGGAGGUCUGACCUCCUGCUUAGGGCUAUUCCGCGUGCAUGCUCCAAAGCUGCAUAG	MSTLELALANLLYHFDWMLPDAVMTKPVDMSEKFGLTVSRRSDLLLRAIPRACSKAAU
TraesCS5D01G487300.1:chr5D_part2:+:70309323:70309703	internal_ORF	chr5D_part2	70309323	70309703	+	5.89951e-05	AUGCUGCUCCACCUGGGCAGUAUGCGCCACCUCCCGGCGCGUACCCUCAGCCCGGGGGUUAUCAACCGCCGCACGUUGCGUAUCCUCCGAGCGGGUACCCUGCGACCGCUGGGUAUCCGCAAUAUCCUACGACCCACCCUCCAGCUGGUUAUCCCGCUCAAGGGCCACCAAUGCAGGUUCCUCCUUAUGGCCACGCUCCUAUGUACGGGGGAGGCGGCCAUGGCGUAG	MLLHLGSMRHLPARTLSPGVINRRTLRILRAGTLRPLGIRNILRPTLQLVIPLKGHQCRFLLMATLLCTGEAAMAU
TraesCS4A01G324700.3:chr4A_part2:-:159524106:159529335	internal_ORF	chr4A_part2	159524106	159529335	-	5.89186e-05	AUGCAGGGACCCCGUCAAGUCGCUCACCUCCCAGCUCAAGGACAUGGUGCUGAAGCUGUCGGGAGGCACGCAGAGGCAGGGGGUGCCGAAGCGGGGCGGCUCGCCGCCGCCGAGGGGCCGGACGACGUCCCUGUACCGGAGCGGCUACUACCGGCCGGGCGUGGUGCAGGACGACAUGGCGGUGCCCCCGGCCACGUACCUGGGCCACGGCGCCGGGGGCGGGGGCGGCACGGCGGCGUCGAGCGCGAGCUCCACGCCGGCGUGGGAGCGGCCGCCCAACGGGGGCGGAGGCCCGGGCGGCGAGGCGGCGGUGCGGGAGUGGGUGGCGCAGGUGGAGCCCGGGGUGCAGAUCACGUUCGUGUCGCUGGCGGGCGGCGCCGGCAACGACCUGAAGCGCAU…	MQGPRQVAHLPAQGHGAEAVGRHAEAGGAEAGRLAAAEGPDDVPVPERLLPAGRGAGRHGGAPGHVPGPRRRGRGRHGGVERELHAGVGAAAQRGRRPGRRGGGAGVGGAGGARGADHVRVAGGRRRQRPEAHPVQPGDVRQVAGAAVVGRQQRAHHGALQRPPLQPPGAPRRAPGRRRREGVVLLAVAGGLHDGEPGGDAVAGAGEHRLGRGLRPPAAFRSGRRPRRRRRGAAAQLPRPAVPAAAVVVQPVGARLAAAAATPAAPERARPPGAGEDDHLVPAGRRVHQQRQRAGGDGVGDPGRARRVHHRPRARRRRPRAPARPLQPU
TraesCS5D01G501700.1:chr5D_part2:+:77636763:77636885	internal_ORF	chr5D_part2	77636763	77636885	+	5.8813e-05	AUGCUCAGAGAAGGUUGCUUCAAACAGCAGAUAAAAGUGAUGAUCAAACGGGAAGUGCAGAAACUCAUGGAAGUGAUGCAGGAACAGCAGGAGAAUCAACUGUUGAAAAUGAUGAGCCUUUAG	MLREGCFKQQIKVMIKREVQKLMEVMQEQQENQLLKMMSLU
TraesCS5D01G501700.2:chr5D_part2:+:77636763:77636885	internal_ORF	chr5D_part2	77636763	77636885	+	5.8813e-05	AUGCUCAGAGAAGGUUGCUUCAAACAGCAGAUAAAAGUGAUGAUCAAACGGGAAGUGCAGAAACUCAUGGAAGUGAUGCAGGAACAGCAGGAGAAUCAACUGUUGAAAAUGAUGAGCCUUUAG	MLREGCFKQQIKVMIKREVQKLMEVMQEQQENQLLKMMSLU
TraesCS5A01G405700.1:chr5A_part2:-:144058983:144060271	internal_ORF	chr5A_part2	144058983	144060271	-	5.87619e-05	AUGCGAACUGCCAGAGUCAUACGAGGCUUACAGGAAGCAGCAACAUCGGUGGCAUUCCGGUCCAAUGCAGCUAUUCAGGCUUUGCAUACCGGACAUCAUCAAGUCCAAGAUUUCGGUGUGGAAGAAAUUCAACCUGAUCUUCCUCUUCUUCCUGCUCCGGAAGCUGAUACUACCAUUCUACUCCUUCACGCUCUUCUGCAUCAUCCUCCCGAUGACGAUGUUUGUGCCCGAAGCCGAGCUCCCCGACUGGGUCGUGUGCUACAUCCCAGCCCUCAUGUCCCUGCUCAACAUCCUGCCGUCCCCAAAGUCGGUCCCUUUCAUCAUCCCGUACCUGCUCUUCGAGAACACCAUGUCGGUGACCAAGUUCAACGCCAUGAUCUCGGGCCUGUUCCAGCUCGG…	MRTARVIRGLQEAATSVAFRSNAAIQALHTGHHQVQDFGVEEIQPDLPLLPAPEADTTILLLHALLHHPPDDDVCARSRAPRLGRVLHPSPHVPAQHPAVPKVGPFHHPVPALREHHVGDQVQRHDLGPVPARERLRVGGDQEVWPVVGGRPHLPGGGGAAQGAAAAAEDRVGAEPGGADGAEGGAGEPEEGREEAEEAQPDLQEGAGAVAAPADGRRSQPADETGYTLLLPAVPGHLLLVSRPU
TraesCS3D01G343500.1:chr3D_part1:-:455864149:455865704	internal_ORF	chr3D_part1	455864149	455865704	-	5.87218e-05	AUGGUUUUACUCCGGCGGACCGCAUUGUGGCAUGACCUUCUUCCCUUCAUUUGGGCUUGCCGCCUUCAAUCGCGGCUUCUACCUCAAUUUGAACGGAACAUACGUCGGCGUCGGGAUGAUCAGCCCUUACCUGAUAAACAUCUCGAUGCUGGUCGGGGCCAUCGUCUCCUGGGGAUUCAUGUGGCCCUACAUCGAAACCAAAGAGGGGAGCUGGUACGCCGCCGAUCUCCAGGAAGGCAGCUUGCGUGGCAUCAACGGCUACAAGGUGUUUGGCGCCAUAGGCAUGAUCCUGGGCGACGGCAUCUUCCAGCUGGUGGUGAUCAUGGUGAGGACCCUGCAGACGAUGCGGCACCACCAGCUGGAGGCGGCGGAGGCGCUGCGGUCCUUCUCCGACGCCAA…	MVLLRRTALWHDLLPFIWACRLQSRLLPQFERNIRRRRDDQPLPDKHLDAGRGHRLLGIHVALHRNQRGELVRRRSPGRQLAWHQRLQGVWRHRHDPGRRHLPAGGDHGEDPADDAAPPAGGGGGAAVLLRRQRGAAQRAQLRRPAPDAGVPPGARPGHPRHGRLRGPGAAVHRRHPAPLRPGAALPRGDGVRVRAAAGLLQRLRHGRGRDQLRGAVQQAGDPAVRVVDRVRQRRGGGEPRHLRRRLVRRLHRLRLHVGLQDRVPDAHLAARALREPGHRDRHRLRRQPGRVHRVPPLLRGGREQDLPGAAGQDLPGHRRGRRRRPGPAPALPEHERGLLRAGAGGVRAAGSGGALQVARKELHPERHRHGHVVPAGAGGGHRHVRRQPGALPVDQVGQ…
TraesCS1D01G064300.1:chr1D_part1:-:45078878:45079060	dORF	chr1D_part1	45078878	45079060	-	5.86894e-05	AUGACGGUUCUUGCCAUGGGCGACAACGGCGGCGACCUCUCCGUCAUCACCUUGCGGUGGAAGUUGUGGUGUCAUCCGCAUGUCGUGCACUUGUAUAACGACGCGUCAGCGGGGUUGAGGUCCCCCAACGGCAUUCACUCCCUGCAGCCGUCCACGACGUGCCCACCACUAGUCAGCGCAUGA	MTVLAMGDNGGDLSVITLRWKLWCHPHVVHLYNDASAGLRSPNGIHSLQPSTTCPPLVSAU
TraesCS5D01G343100.1:chr5D_part1:+:431203002:431203112	internal_ORF	chr5D_part1	431203002	431203112	+	5.86496e-05	AUGAUUUUAUGCCUCCUACUCAACAAGAAAAACCUAGCAAAGAUGUGCAACAUAUCUCAUCACAAGAUACAGAACAAGCAAACACUCGGCCUCUUGCACAAGAACCAGUAG	MILCLLLNKKNLAKMCNISHHKIQNKQTLGLLHKNQU
TraesCS2B01G586500.1:chr2B_part2:-:319931823:319931900	internal_ORF	chr2B_part2	319931823	319931900	-	5.86428e-05	AUGCAACAGAUUAUCUCAAUGUACUUAGUCGCUUACAAGGUGACGCCAAAGGAGAGCAAUUGUCUGCAGAACAACUGA	MQQIISMYLVAYKVTPKESNCLQNNU
TraesCS1B01G123400.1:chr1B_part1:-:149604865:149605995	internal_ORF	chr1B_part1	149604865	149605995	-	5.84244e-05	AUGAGCAUGGUGUGGAAGAAGCUGGAAUUGAUGGAGGUGGAAUUUUCAAAGAUUUCAUGGAAAAUAUCACUCGUGCUGCUUUUGAUGUGCAGUAUGGCCUAUUCAAGGAAACAGUCGAUCAUGUUCUGUACCCCAACCCUGGAUCAGGAUUGGUUCAUGAGCAGCAUCUGCAGUAUUUCCAUUUUCUUGGAAGUCUCCUUGGGAAGGCAAUGUAUGAGGGCAUACUUGUUGAUCUGCCAUUUGCAACCUUCUUCUUGA	MSMVWKKLELMEVEFSKISWKISLVLLLMCSMAYSRKQSIMFCTPTLDQDWFMSSICSISIFLEVSLGRQCMRAYLLICHLQPSSU
TraesCS1B01G123400.2:chr1B_part1:-:149604865:149605995	internal_ORF	chr1B_part1	149604865	149605995	-	5.84244e-05	AUGAGCAUGGUGUGGAAGAAGCUGGAAUUGAUGGAGGUGGAAUUUUCAAAGAUUUCAUGGAAAAUAUCACUCGUGCUGCUUUUGAUGUGCAGUAUGGCCUAUUCAAGGAAACAGUCGAUCAUGUUCUGUACCCCAACCCUGGAUCAGGAUUGGUUCAUGAGCAGCAUCUGCAGUAUUUCCAUUUUCUUGGAAGUCUCCUUGGGAAGGCAAUGUAUGAGGGCAUACUUGUUGAUCUGCCAUUUGCAACCUUCUUCUUGA	MSMVWKKLELMEVEFSKISWKISLVLLLMCSMAYSRKQSIMFCTPTLDQDWFMSSICSISIFLEVSLGRQCMRAYLLICHLQPSSU
TraesCS1B01G123400.3:chr1B_part1:-:149604865:149605995	internal_ORF	chr1B_part1	149604865	149605995	-	5.84244e-05	AUGAGCAUGGUGUGGAAGAAGCUGGAAUUGAUGGAGGUGGAAUUUUCAAAGAUUUCAUGGAAAAUAUCACUCGUGCUGCUUUUGAUGUGCAGUAUGGCCUAUUCAAGGAAACAGUCGAUCAUGUUCUGUACCCCAACCCUGGAUCAGGAUUGGUUCAUGAGCAGCAUCUGCAGUAUUUCCAUUUUCUUGGAAGUCUCCUUGGGAAGGCAAUGUAUGAGGGCAUACUUGUUGAUCUGCCAUUUGCAACCUUCUUCUUGA	MSMVWKKLELMEVEFSKISWKISLVLLLMCSMAYSRKQSIMFCTPTLDQDWFMSSICSISIFLEVSLGRQCMRAYLLICHLQPSSU
TraesCS1B01G123400.4:chr1B_part1:-:149604865:149605995	internal_ORF	chr1B_part1	149604865	149605995	-	5.84244e-05	AUGAGCAUGGUGUGGAAGAAGCUGGAAUUGAUGGAGGUGGAAUUUUCAAAGAUUUCAUGGAAAAUAUCACUCGUGCUGCUUUUGAUGUGCAGUAUGGCCUAUUCAAGGAAACAGUCGAUCAUGUUCUGUACCCCAACCCUGGAUCAGGAUUGGUUCAUGAGCAGCAUCUGCAGUAUUUCCAUUUUCUUGGAAGUCUCCUUGGGAAGGCAAUGUAUGAGGGCAUACUUGUUGAUCUGCCAUUUGCAACCUUCUUCUUGA	MSMVWKKLELMEVEFSKISWKISLVLLLMCSMAYSRKQSIMFCTPTLDQDWFMSSICSISIFLEVSLGRQCMRAYLLICHLQPSSU
TraesCS7A01G485200.1:chr7A_part2:-:226019150:226019305	internal_ORF	chr7A_part2	226019150	226019305	-	5.83019e-05	AUGGUGUAUGAUUCCUUGCCUUCCGAUCCUGCCACCCAUAUUAUGUGUACCACCGAUAUUCUGUCCCCCAACGCCAAGUGCGCCGCCGCCGCCAUCCCCUUUCAAGCCGCACCCCAAGGAGUGCCUACCGUCGCUGAUGGGGCUGAUGCCAUGUAA	MVYDSLPSDPATHIMCTTDILSPNAKCAAAAIPFQAAPQGVPTVADGADAMU
TraesCS7B01G151300.1:chr7B_part1:-:201165301:201165627	internal_ORF	chr7B_part1	201165301	201165627	-	5.81751e-05	AUGGCCGAAGCGGCCGCGGUUGCCGCCCCGUGCGGUGGCGAAAGGAACCGCGUGGCUGCUGUCAUGGGAGAGUCCCUUUGCGCGGCUGGGGGAGCAUCUUGUCGCCAGAUCCGGUGCGUGCUCCAGCGGGGACGAGAGGGCGCGGUCGCACCCGCGCGUCACGAAGGUGAAGCGCGAACCUUUGGCGGCGCGGAGGCCGGAGACACCGCCGUACUACGUCUCGGCCGCCGGAUCCGGCCCUUCCACCAGCGGCAUGGACAGGGCGCGGUCGCGGCGGCGGCAGCGCGUGAGCGAGAAGGCGCAGGCGACGGCGGCCGCGUGGACUGA	MAEAAAVAAPCGGERNRVAAVMGESLCAAGGASCRQIRCVLQRGREGAVAPARHEGEARTFGGAEAGDTAVLRLGRRIRPFHQRHGQGAVAAAAAREREGAGDGGRVDU
TraesCS2A01G063900.1:chr2A_part1:+:28665284:28665436	internal_ORF	chr2A_part1	28665284	28665436	+	5.80137e-05	AUGGCCGCGGACGACACCUCCUCCUCCUCCGCCGCCACGAGCUCGGUCACGUCGCCGGGCACCUCCUCGGCGCCAGCCGCCGGCACCUCCCCGGCUACGGCCCCUCCCUUCGUCUUCGGAACAUCUGAUGUCGUGGUUGGAUGUCACAGCUAG	MAADDTSSSSAATSSVTSPGTSSAPAAGTSPATAPPFVFGTSDVVVGCHSU
TraesCS5B01G277000.1:chr5B_part2:+:11266471:11267291	internal_ORF	chr5B_part2	11266471	11267291	+	5.78924e-05	AUGCUACACGAGGUUCGAGGUGGUGCCCUUCUACAUGCCGCCCAACACAACCAGGAUCGUCGUGGCUCCGGCGCCGGCGCCGUCGUCCCCCUCAACAGCUUCUAA	MLHEVRGGALLHAAQHNQDRRGSGAGAVVPLNSFU
TraesCS2B01G234100.1:chr2B_part1:-:232797919:232798188	internal_ORF	chr2B_part1	232797919	232798188	-	5.76693e-05	AUGGUGCAGAUGCGGAGACCAAAGUCGAGGCGGCGGAUGCCAACGUCGAAGAGGAAGCCGCCGCCGAGAGCGACUCUGAGCGCGAGGCAGAUGCCGGGAAGGCCGAUCCAGAAGCGGAAGCAGAGGAAACCGACGGCGAGAAUGACGAGCAAGCCGCUCGGGCCGACGGUGAGAGUGGAGAGGAAGCUGCUGGGACUGGCGGCGAUGAUGAAGAAGAAGCCGCCGUCACAGACGGCGACAACGCCGCUGAGGUUCGUGGCGAGAACGUAG	MVQMRRPKSRRRMPTSKRKPPPRATLSARQMPGRPIQKRKQRKPTARMTSKPLGPTVRVERKLLGLAAMMKKKPPSQTATTPLRFVARTU
TraesCS4D01G256900.1:chr4D_part1:-:426615897:426616019	internal_ORF	chr4D_part1	426615897	426616019	-	5.76128e-05	AUGAAGAACCUCCAGAUUUUCCGGAACAUCUUUUUGAAAAUGAUGGGCUGCAAAGCUCUGUUGGUCUCAGUGAAGAUUUUGCUGAAACUAUCGGUGACAACCAUCACACGUCGUCACUUGUAG	MKNLQIFRNIFLKMMGCKALLVSVKILLKLSVTTITRRHLU
TraesCS2A01G259400.2:chr2A_part1:+:407373227:407373712	internal_ORF	chr2A_part1	407373227	407373712	+	5.75988e-05	AUGAAAAUAACCAUUCAGUUGCUAGUGGGCAGUAUGAUAUUAACUCAUCAUCUCACCAAGAAUGCUGGAGAUCUGAUGAAUGGAAUAGACAUGCAUGCUCUGAUGAUGACAAAGAGGAGAAAGUUGGGCACCUACAGAAGAGCCAGUCUCUUGGGAACAUGCUUCAAGAGGAUUGUGAUCAUCAUGGCAGUGAAGGUACUGAGUGUGACAUUACAGACCAUGAUUACAGAAGCCAUUGCUCUGGUUUCAAGAGCAAUACAGAUGUUGAAGAAUCCACUAGGCAUCACUCUUAUGACCACAGCAAAUUUCCAAGGUCACAAUCUGCUAUAUUUCAGAAUAAUUCUGAUAGUGACCGAGAAGGUUCUGUUGAUUCUGAGAGACUAG	MKITIQLLVGSMILTHHLTKNAGDLMNGIDMHALMMTKRRKLGTYRRASLLGTCFKRIVIIMAVKVLSVTLQTMITEAIALVSRAIQMLKNPLGITLMTTANFQGHNLLYFRIILIVTEKVLLILRDU
TraesCS1D01G412700.1:chr1D_part2:+:21685657:21686363	internal_ORF	chr1D_part2	21685657	21686363	+	5.75741e-05	AUGCUACAGAAGAGGGAUAUGGUGAUCCUGACUUGUUCUCUAUUAAGGCUAUCAAGGGUGGAAAAGAUCUUCAGGCUGUUGAGUCAGCAGAGUAUAAUGCGGAAGAUGGCUCUGGAGACAGUGAGAAUGAAGAGACUCAAAUUCAUGAAGACUCUGAUGAGGAAAUGGAUUCUGAUGAAGAACAGCAGAGGUAUGAUGCUCAACUCGAGGAGAUGCUUGAUGAAGCUUACGAACGUUUUGUGA	MLQKRDMVILTCSLLRLSRVEKIFRLLSQQSIMRKMALETVRMKRLKFMKTLMRKWILMKNSRGMMLNSRRCLMKLTNVLU
TraesCS3B01G509800.1:chr3B_part2:+:305713084:305713197	internal_ORF	chr3B_part2	305713084	305713197	+	5.75228e-05	AUGGCAAGUUGGUCGCCACUUUCCAUCGCAAAGGCGUCCGCCCUACUCAAUUUCAGCUCAAACAAGCUCUUGUUCAGCAUGACUUCUUUCCAACACUACAGGGUUAUGUUGUGA	MASWSPLSIAKASALLNFSSNKLLFSMTSFQHYRVMLU
TraesCS2A01G428300.1:chr2A_part2:+:218712634:218712820	internal_ORF	chr2A_part2	218712634	218712820	+	5.74139e-05	AUGCUUGUCAGCGGCACCUUCAUCAUCUCCCUACUGGUGAUAGAGCAGGUUUUUUUGUUGGUGAUGGUGCUGGUGUUGGUAAGGGCCGGACAAUUGCUGGAUUAA	MLVSGTFIISLLVIEQVFLLVMVLVLVRAGQLLDU
TraesCS2A01G428300.2:chr2A_part2:+:218712634:218712820	internal_ORF	chr2A_part2	218712634	218712820	+	5.74139e-05	AUGCUUGUCAGCGGCACCUUCAUCAUCUCCCUACUGGUGAUAGAGCAGGUUUUUUUGUUGGUGAUGGUGCUGGUGUUGGUAAGGGCCGGACAAUUGCUGGAUUAA	MLVSGTFIISLLVIEQVFLLVMVLVLVRAGQLLDU
TraesCS2A01G428300.3:chr2A_part2:+:218712634:218712820	internal_ORF	chr2A_part2	218712634	218712820	+	5.74139e-05	AUGCUUGUCAGCGGCACCUUCAUCAUCUCCCUACUGGUGAUAGAGCAGGUUUUUUUGUUGGUGAUGGUGCUGGUGUUGGUAAGGGCCGGACAAUUGCUGGAUUAA	MLVSGTFIISLLVIEQVFLLVMVLVLVRAGQLLDU
TraesCS2A01G428300.4:chr2A_part2:+:218712634:218712820	internal_ORF	chr2A_part2	218712634	218712820	+	5.74139e-05	AUGCUUGUCAGCGGCACCUUCAUCAUCUCCCUACUGGUGAUAGAGCAGGUUUUUUUGUUGGUGAUGGUGCUGGUGUUGGUAAGGGCCGGACAAUUGCUGGAUUAA	MLVSGTFIISLLVIEQVFLLVMVLVLVRAGQLLDU
TraesCS2A01G428300.5:chr2A_part2:+:218712634:218712820	internal_ORF	chr2A_part2	218712634	218712820	+	5.74139e-05	AUGCUUGUCAGCGGCACCUUCAUCAUCUCCCUACUGGUGAUAGAGCAGGUUUUUUUGUUGGUGAUGGUGCUGGUGUUGGUAAGGGCCGGACAAUUGCUGGAUUAA	MLVSGTFIISLLVIEQVFLLVMVLVLVRAGQLLDU
TraesCS2A01G428300.6:chr2A_part2:+:218712634:218712820	internal_ORF	chr2A_part2	218712634	218712820	+	5.74139e-05	AUGCUUGUCAGCGGCACCUUCAUCAUCUCCCUACUGGUGAUAGAGCAGGUUUUUUUGUUGGUGAUGGUGCUGGUGUUGGUAAGGGCCGGACAAUUGCUGGAUUAA	MLVSGTFIISLLVIEQVFLLVMVLVLVRAGQLLDU
TraesCS2A01G428300.7:chr2A_part2:+:218712634:218712820	internal_ORF	chr2A_part2	218712634	218712820	+	5.74139e-05	AUGCUUGUCAGCGGCACCUUCAUCAUCUCCCUACUGGUGAUAGAGCAGGUUUUUUUGUUGGUGAUGGUGCUGGUGUUGGUAAGGGCCGGACAAUUGCUGGAUUAA	MLVSGTFIISLLVIEQVFLLVMVLVLVRAGQLLDU
TraesCS2A01G428300.8:chr2A_part2:+:218712634:218712820	internal_ORF	chr2A_part2	218712634	218712820	+	5.74139e-05	AUGCUUGUCAGCGGCACCUUCAUCAUCUCCCUACUGGUGAUAGAGCAGGUUUUUUUGUUGGUGAUGGUGCUGGUGUUGGUAAGGGCCGGACAAUUGCUGGAUUAA	MLVSGTFIISLLVIEQVFLLVMVLVLVRAGQLLDU
TraesCS7A01G102400.1:chr7A_part1:+:62880844:62881022	internal_ORF	chr7A_part1	62880844	62881022	+	5.73119e-05	AUGGAGUUGUGGAGGUUGAUGGUGUUGCUAAAGAACCUACCACUGAAAAUGCUGCCGAGGGGGGAGAUUCAGAUGCUAAAGGUGUCCCAGAUUUUUGGCUCACUGCUUUGA	MELWRLMVLLKNLPLKMLPRGEIQMLKVSQIFGSLLU
TraesCS7A01G102400.2:chr7A_part1:+:62880844:62881022	internal_ORF	chr7A_part1	62880844	62881022	+	5.73119e-05	AUGGAGUUGUGGAGGUUGAUGGUGUUGCUAAAGAACCUACCACUGAAAAUGCUGCCGAGGGGGGAGAUUCAGAUGCUAAAGGUGUCCCAGAUUUUUGGCUCACUGCUUUGA	MELWRLMVLLKNLPLKMLPRGEIQMLKVSQIFGSLLU
TraesCS6D01G108900.1:chr6D_part1:+:73522414:73522587	internal_ORF	chr6D_part1	73522414	73522587	+	5.72486e-05	AUGGAUCAAGCAAAUCAGGGAAUGUCAACUAUGGAAGCUCUGGGAAUGGUGAAGAUUAUGGUAACAAGAGAAGAAAGAAUGGAAGAGGUCCCCCAAAAGAACCUGGACCACUUUCAACUGCUCCGAAAGCUCAUCCGGUCAGUUCGAAGUAUCGACGAGUUCAAGCUGACAUAG	MDQANQGMSTMEALGMVKIMVTREERMEEVPQKNLDHFQLLRKLIRSVRSIDEFKLTU
TraesCS6D01G165700.1:chr6D_part1:+:145459933:145460268	internal_ORF	chr6D_part1	145459933	145460268	+	5.72308e-05	AUGAACAUAGCGAAAAUAGAAGAUCUGAUGGAAAUCGGGGUGGUUCAAGAAGUCCACCAUACAAUGAAAGUUACUCUGACCGUCGGAGUUAUAGUGGACGGAGUGAUGACAGAAAUUCCAGACAUUCCUAUGGAGAACGUAGUCCUGGCUAUGACCAGAAUGACUAUAAGAAAAGCCCCCGCCACUUUGAAGCUGUCGACGAUAGAUCUGGGAAAACAACUCCAGUUCAAAGGUUCGAGGACCGCAGGUUUUCUGAACCACGAAAGCCAGAGACUGGGUCUCCAAAUUACCAGAGAGAAGCCAACGGAUCUAGUCCUCCUGUUGUACGGCCAGUGA	MNIAKIEDLMEIGVVQEVHHTMKVTLTVGVIVDGVMTEIPDIPMENVVLAMTRMTIRKAPATLKLSTIDLGKQLQFKGSRTAGFLNHESQRLGLQITREKPTDLVLLLYGQU
TraesCS6D01G165700.2:chr6D_part1:+:145459933:145460268	internal_ORF	chr6D_part1	145459933	145460268	+	5.72308e-05	AUGAACAUAGCGAAAAUAGAAGAUCUGAUGGAAAUCGGGGUGGUUCAAGAAGUCCACCAUACAAUGAAAGUUACUCUGACCGUCGGAGUUAUAGUGGACGGAGUGAUGACAGAAAUUCCAGACAUUCCUAUGGAGAACGUAGUCCUGGCUAUGACCAGAAUGACUAUAAGAAAAGCCCCCGCCACUUUGAAGCUGUCGACGAUAGAUCUGGGAAAACAACUCCAGUUCAAAGGUUCGAGGACCGCAGGUUUUCUGAACCACGAAAGCCAGAGACUGGGUCUCCAAAUUACCAGAGAGAAGCCAACGGAUCUAGUCCUCCUGUUGUACGGCCAGUGA	MNIAKIEDLMEIGVVQEVHHTMKVTLTVGVIVDGVMTEIPDIPMENVVLAMTRMTIRKAPATLKLSTIDLGKQLQFKGSRTAGFLNHESQRLGLQITREKPTDLVLLLYGQU
TraesCS6D01G165700.3:chr6D_part1:+:145459933:145460268	internal_ORF	chr6D_part1	145459933	145460268	+	5.72308e-05	AUGAACAUAGCGAAAAUAGAAGAUCUGAUGGAAAUCGGGGUGGUUCAAGAAGUCCACCAUACAAUGAAAGUUACUCUGACCGUCGGAGUUAUAGUGGACGGAGUGAUGACAGAAAUUCCAGACAUUCCUAUGGAGAACGUAGUCCUGGCUAUGACCAGAAUGACUAUAAGAAAAGCCCCCGCCACUUUGAAGCUGUCGACGAUAGAUCUGGGAAAACAACUCCAGUUCAAAGGUUCGAGGACCGCAGGUUUUCUGAACCACGAAAGCCAGAGACUGGGUCUCCAAAUUACCAGAGAGAAGCCAACGGAUCUAGUCCUCCUGUUGUACGGCCAGUGA	MNIAKIEDLMEIGVVQEVHHTMKVTLTVGVIVDGVMTEIPDIPMENVVLAMTRMTIRKAPATLKLSTIDLGKQLQFKGSRTAGFLNHESQRLGLQITREKPTDLVLLLYGQU
TraesCS6D01G165700.4:chr6D_part1:+:145459933:145460268	internal_ORF	chr6D_part1	145459933	145460268	+	5.72308e-05	AUGAACAUAGCGAAAAUAGAAGAUCUGAUGGAAAUCGGGGUGGUUCAAGAAGUCCACCAUACAAUGAAAGUUACUCUGACCGUCGGAGUUAUAGUGGACGGAGUGAUGACAGAAAUUCCAGACAUUCCUAUGGAGAACGUAGUCCUGGCUAUGACCAGAAUGACUAUAAGAAAAGCCCCCGCCACUUUGAAGCUGUCGACGAUAGAUCUGGGAAAACAACUCCAGUUCAAAGGUUCGAGGACCGCAGGUUUUCUGAACCACGAAAGCCAGAGACUGGGUCUCCAAAUUACCAGAGAGAAGCCAACGGAUCUAGUCCUCCUGUUGUACGGCCAGUGA	MNIAKIEDLMEIGVVQEVHHTMKVTLTVGVIVDGVMTEIPDIPMENVVLAMTRMTIRKAPATLKLSTIDLGKQLQFKGSRTAGFLNHESQRLGLQITREKPTDLVLLLYGQU
TraesCS6D01G165700.5:chr6D_part1:+:145459933:145460268	internal_ORF	chr6D_part1	145459933	145460268	+	5.72308e-05	AUGAACAUAGCGAAAAUAGAAGAUCUGAUGGAAAUCGGGGUGGUUCAAGAAGUCCACCAUACAAUGAAAGUUACUCUGACCGUCGGAGUUAUAGUGGACGGAGUGAUGACAGAAAUUCCAGACAUUCCUAUGGAGAACGUAGUCCUGGCUAUGACCAGAAUGACUAUAAGAAAAGCCCCCGCCACUUUGAAGCUGUCGACGAUAGAUCUGGGAAAACAACUCCAGUUCAAAGGUUCGAGGACCGCAGGUUUUCUGAACCACGAAAGCCAGAGACUGGGUCUCCAAAUUACCAGAGAGAAGCCAACGGAUCUAGUCCUCCUGUUGUACGGCCAGUGA	MNIAKIEDLMEIGVVQEVHHTMKVTLTVGVIVDGVMTEIPDIPMENVVLAMTRMTIRKAPATLKLSTIDLGKQLQFKGSRTAGFLNHESQRLGLQITREKPTDLVLLLYGQU
TraesCS6D01G186700.1:chr6D_part1:-:248504613:248504804	odORF	chr6D_part1	248504613	248504804	-	5.71925e-05	AUGCAGAAGCAGAAGCAGAGGCAGAAGCAGAAGCAGAAAAAGGAGGAGAAGAAAGCCUUGAAGAUGGUGCCUAAAAUAAGAUCCGACCUGACCACAUCAGGCAGGGGGUGGUUUCAGUACGGGAGGGAUAGCAAACGGCAGAGCAGGAAGUUAGUUUUGAUCUACUCUUUGCAUGCAAAUGCGCAGCGAUGA	MQKQKQRQKQKQKKEEKKALKMVPKIRSDLTTSGRGWFQYGRDSKRQSRKLVLIYSLHANAQRU
TraesCS5A01G269500.1:chr5A_part2:+:27053671:27053997	internal_ORF	chr5A_part2	27053671	27053997	+	5.68654e-05	AUGGUCGUGAUGCAGCAACAGAACUUAAGAUUGACCAUGCUGACGCUGCUGAUGAUUCUGCUCCACCUGCCGUGGAAUCUGUGCUUAAUGUCAAGGAUGGAGAGAGUGAAAAAAGUGCUGCCACUGAGGUUGUUGCUCCUGAAGAACAGCAGGAUGGAGAGAAGAAUGCUCCAGCAGAGUCCAGUGGUUCAGAUAAUCCCCCCACACAUGUUGAGUCUGGUACCAUUGUUUCGGAGUCUGAGGGCAGUGGCGAGCAGAGCAAAGGAGAAGAGAUUGCUGCUGAGAUCAUGGAGCCAGGUACAAAUGGAUCAGGUAUCUCGGGGGUGA	MVVMQQQNLRLTMLTLLMILLHLPWNLCLMSRMERVKKVLPLRLLLLKNSRMERRMLQQSPVVQIIPPHMLSLVPLFRSLRAVASRAKEKRLLLRSWSQVQMDQVSRGU
TraesCS5A01G269500.2:chr5A_part2:+:27053671:27053997	internal_ORF	chr5A_part2	27053671	27053997	+	5.68654e-05	AUGGUCGUGAUGCAGCAACAGAACUUAAGAUUGACCAUGCUGACGCUGCUGAUGAUUCUGCUCCACCUGCCGUGGAAUCUGUGCUUAAUGUCAAGGAUGGAGAGAGUGAAAAAAGUGCUGCCACUGAGGUUGUUGCUCCUGAAGAACAGCAGGAUGGAGAGAAGAAUGCUCCAGCAGAGUCCAGUGGUUCAGAUAAUCCCCCCACACAUGUUGAGUCUGGUACCAUUGUUUCGGAGUCUGAGGGCAGUGGCGAGCAGAGCAAAGGAGAAGAGAUUGCUGCUGAGAUCAUGGAGCCAGGUACAAAUGGAUCAGGUAUCUCGGGGGUGA	MVVMQQQNLRLTMLTLLMILLHLPWNLCLMSRMERVKKVLPLRLLLLKNSRMERRMLQQSPVVQIIPPHMLSLVPLFRSLRAVASRAKEKRLLLRSWSQVQMDQVSRGU
TraesCS6D01G176700.1:chr6D_part1:+:174374296:174374971	internal_ORF	chr6D_part1	174374296	174374971	+	5.67673e-05	AUGCAAAGUCCAAUGGUUACCUACUCCAACAAGGUCCGAAUGUUCGGUGCCAUUCUUAUGGUUCUCGUAGUGGCAGUGAAACUACAGAGUGCAAUAUUCCUGAAGAUGGCAACAAUCCUUACAGGGAUUUUGAUGAGCAUCGAAGAGGAAUGUCACAUUUUUCAGAUAGUCAAGUUGCAGCUCAGGAAAAAACACUAUAUUCUACUCAAGGGCUGUCUAAAGCGUGCCAAUUUGUCUAUAAUGAUGCAAAGUUUGUGA	MQSPMVTYSNKVRMFGAILMVLVVAVKLQSAIFLKMATILTGILMSIEEECHIFQIVKLQLRKKHYILLKGCLKRANLSIMMQSLU
TraesCS2B01G466600.1:chr2B_part2:+:209157834:209158170	internal_ORF	chr2B_part2	209157834	209158170	+	5.65649e-05	AUGGGGAUGACUUGGUUGAAUUUGAAAGCAAAGGAGGGCUCCAUUAUUUCCAGAUUUACAUACAUUAUGAUCUGCACGAUGGCGCUGAAGUGUGUGCUAAACUGUCUUCAGCUAGUGGAAAUCGAAAAGAUGGUGGAUGUCCUAAUGAUUGUACAGAAGAACAUGAUGAUGAACCAGACGAAUUCUCUUACAUGUGCAACUUUGAGCACCUGCCUCCUUUGA	MGMTWLNLKAKEGSIISRFTYIMICTMALKCVLNCLQLVEIEKMVDVLMIVQKNMMMNQTNSLTCATLSTCLLU
TraesCS3D01G452400.1:chr3D_part2:+:83871999:83872043	internal_ORF	chr3D_part2	83871999	83872043	+	5.64548e-05	AUGUUCUUGUUGUUGUGGAUCAUCAUGAUUACCCUGCUUUAUUGA	MFLLLWIIMITLLYU
TraesCS3D01G452400.2:chr3D_part2:+:83871999:83872043	internal_ORF	chr3D_part2	83871999	83872043	+	5.64548e-05	AUGUUCUUGUUGUUGUGGAUCAUCAUGAUUACCCUGCUUUAUUGA	MFLLLWIIMITLLYU
TraesCS3D01G452400.3:chr3D_part2:+:83871999:83872043	internal_ORF	chr3D_part2	83871999	83872043	+	5.64548e-05	AUGUUCUUGUUGUUGUGGAUCAUCAUGAUUACCCUGCUUUAUUGA	MFLLLWIIMITLLYU
TraesCS1A01G245700.1:chr1A_part1:+:435058076:435058411	internal_ORF	chr1A_part1	435058076	435058411	+	5.64506e-05	AUGGUGGUAAUUUGGAGGCAAGUAAUGGUGCUUACGGCGAUGGUGGCGAUCUGGAGGAAUCCGAGGAUGAGAUGGGAUUCACUGAUGAUGGUGAUGAUGACGAUUCUAUGCACGAUGCAGAUGAAUGUGGCAUGUCUGAACCAAUCAACGGCGAUGCUAAGGCGCCAACCAACGAUGAUGCUAAGGCGGGAACGCAGGAUCCGGUGGAUCACAAGGUUGUUGCUGGUGAGGUUAGGUGCCAUGAGGAGGAUGAGGAGGAAGAAGAUGUUAUCAAGGAUGAGGUGGAUACUAAGCGAGAAGGACCUACGGGCUUUAAUCAAGGGAGAUCGCAUAUAG	MVVIWRQVMVLTAMVAIWRNPRMRWDSLMMVMMTILCTMQMNVACLNQSTAMLRRQPTMMLRRERRIRWITRLLLVRLGAMRRMRRKKMLSRMRWILSEKDLRALIKGDRIU
TraesCS6A01G347900.1:chr6A_part2:-:127762691:127763644	internal_ORF	chr6A_part2	127762691	127763644	-	5.62561e-05	AUGGGUGUUCGUGGUGCUGAUCCUGACGUCGAGCUACACGGCGAGCCUGACGUCGAUGCUGACGGUCCAGCAGCUCCGGCCAACCGUGACCGACGUGAAGGAGCUGCAGAGGCGCGGCCAACACAUCGGGUACCAGGAGGGGAGCUUCAUCAAGCCCUUGCUCACAAAGAUGGGCUUCGACGAGAGGAAGAUGAAGAAGUACAGCACGCUGGAGCAGUACGCCGAGGCGCUGUCGAAGGGCUCGGCGGACGGCGGCGUGGACGCGGUGUUCGACGAGAUCCCGUACCUGAAGCUGUUCCUGUCGCAGCACUGCGACGGGUACAUGCAGGUGGGGCCCGUGUACAAGACGGACGGCUUCGGGUUCGUGUUCCCGAGGGGGUCGCCCAUGGUGGGGGACGU…	MGVRGADPDVELHGEPDVDADGPAAPANRDRREGAAEARPTHRVPGGELHQALAHKDGLRREEDEEVQHAGAVRRGAVEGLGGRRRGRGVRRDPVPEAVPVAALRRVHAGGARVQDGRLRVRVPEGVAHGGGRVAGDPAAGGGRPDGAHREGVVRRARHVPGRAGRHRRRRRLVEPQLPELRRAVPHLRRRVQPHAAALFRHLHVPRARRAPGGGAGGEGRGRLRERARAEAARVAAALRQEGHQVPHLQDVERRLRQERQRLRRQDTEMERRRRGPDAEGRCRGTRHGRGEPAERGHQLRDECRLFAGGDAGVGDQU
TraesCS6D01G169500.1:chr6D_part1:-:155840001:155840066	internal_ORF	chr6D_part1	155840001	155840066	-	5.61972e-05	AUGAUGAUCUGGAACGUUAUUGUCGCUUCAAAGCAGACAUCCAUGGAUGUGCACGUCGACAAAUAA	MMIWNVIVASKQTSMDVHVDKU
TraesCS6D01G139400.1:chr6D_part1:+:108465580:108465633	internal_ORF	chr6D_part1	108465580	108465633	+	5.6162e-05	AUGUUCUACGUGAAUCCACGUUGGAAGGGCAUCAUACAAAAGCUGUACAAUUAG	MFYVNPRWKGIIQKLYNU
TraesCS3D01G411000.1:chr3D_part2:+:47533206:47533367	internal_ORF	chr3D_part2	47533206	47533367	+	5.59582e-05	AUGUACCUCAUAGUUGGGUUGUACCUUCCUCAGGUGUCAAAUGUGAUGAUGUACCUGGUCGUUCAAAUCUUACCUCCAUCUCGGUACAACGAGAAGGAGUUUACUAUGGUCAGUGCAGUGAGAUUCGUGGAACUAAUCAUGCCUUUACGCCUAUCGUCGUAG	MYLIVGLYLPQVSNVMMYLVVQILPPSRYNEKEFTMVSAVRFVELIMPLRLSSU
TraesCS2B01G115200.1:chr2B_part1:-:78413295:78414101	odORF	chr2B_part1	78413295	78414101	-	5.59511e-05	AUGCCUGGCGCCGCCACCAUCGGCGUCGUUCCUCUCGGCCUCCUCGCCCGGGCCGGCCUACUACACCGACGCCGCCAUCACGCAAGCGCUGCACUUCUCCUCUAUGUCCAUGCCCCAGCACGAGUACGCUUACUCCCCCGCAGUCUCCUCCCCCUCCUCCGCCUCGGGGCCCUCCUCGUCCUCUCUCCUCGCGGACUUCUCAUGCGGCGCCGGGGACAGCAGCUGGUUCGCCUCCACGGCCGCGCCGCCGAUGGGAUCGCUCGCCUGCGACUCCGUCGCGCCGUCCACCCCCGUCCGCGCCACGGCGAACAAGAGGCGGGUCGGCCUUGGGCCCAACGCAGCGGGCGCCGGCCGGGCCGGGAAGCGGCGGGCGAGGCCGUCAAAGCGCGCGCCGACCAC…	MPGAATIGVVPLGLLARAGLLHRRRHHASAALLLYVHAPARVRLLPRSLLPLLRLGALLVLSPRGLLMRRRGQQLVRLHGRAADGIARLRLRRAVHPRPRHGEQEAGRPWAQRSGRRPGREAAGEAVKARADHVHQHRRRQLPAHGAARHGRPGRARCGRRQRPARVVVRRVVPRPAAGAGLHRFRLRVRGRAAAAVGRRRGGAPSPPPTAAGAATAAVLPYAGLVERHVREQPADLDDQAPLHLRGSLLLMPAIETLTSPGRQKNTKU
TraesCS7A01G151100.1:chr7A_part1:+:105163318:105163743	internal_ORF	chr7A_part1	105163318	105163743	+	5.59381e-05	AUGAUGUUGGAAAAUUUGCUGUGUCUGCUGAAGCAAGGAGAUCAUUUCAUUAUGCUAAAGCUCAGCUACUCCUUAUUCUCAUUGAGACUUUGGACCUCGAAAAUCUCCUCCGAAUGGUUCACGACGAAGUCUCUUUCAGUGGAGGGUAUUCCCAGUAUUCUGUUGCUGAUAUUCUUGAGAUGGAUAUUGAAGUAUCAAGAUUGCCUGAAUUUGAAGUGGAAUCGGGACCACUACUUCUUGCUUGGGCAGUUUUUCACUGCCUGCUCCUGUCUCUUCCAGGAAAUAAUGCCAACUUGGAAAUUGAUCAUGCAUCUUAUGCCCAGCGGGCUUUUGAGCUUGCACCGUUCAAUUAUUUACUUGGCGUUCUUUGCUCAAGCAUCUUCAUGGAGUCAGAUGGUC…	MMLENLLCLLKQGDHFIMLKLSYSLFSLRLWTSKISSEWFTTKSLSVEGIPSILLLIFLRWILKYQDCLNLKWNRDHYFLLGQFFTACSCLFQEIMPTWKLIMHLMPSGLLSLHRSIIYLAFFAQASSWSQMVLFLVFVLYU
TraesCS3A01G029100.1:chr3A_part1:+:15451607:15452290	internal_ORF	chr3A_part1	15451607	15452290	+	5.58076e-05	AUGCCUGCUGCAGAGCGUCAUCCAGAUGAUCUCCGUGAUGUUCGUGGGGCACCUCGGCGAGCUCGCGCUGGCCAGCGCCUCCAUGGCCAGCUCAUUCGCCAUCGUCACCGGCUUCAGCUUCCUGACGGGCAUGUCGUUCGCCCUGGACACCCUGUGCGGGCAGGCCUUCGGGGCGAGCGAGGGCCAGAUGCUGGGAGUGUACAAGCAGAGGGCGAUGCUGGUGCUGGGCCUGGCGAGCCUGCCGAUCGCGGCAGUGUGGGCCAACACCGGCGCGAUCCUGCUGCACCUGGGGCAGGACCCGGAGAUCGCGGCGGGCGCCGGGACGUACAUCCGGUGGAUGAUCCCGGCGCUCUUCUUCUACGGGUGGCUCCAGUGCCACGUCCGGUUCCUGCAGGCGCA…	MPAAERHPDDLRDVRGAPRRARAGQRLHGQLIRHRHRLQLPDGHVVRPGHPVRAGLRGERGPDAGSVQAEGDAGAGPGEPADRGSVGQHRRDPAAPGAGPGDRGGRRDVHPVDDPGALLLRVAPVPRPVPAGAEAGGAGDAELRRHRGEPRAGLLGTGVQAASGDQRCGAGQRCVLPHQRLHTGRLRQGLAVVU
TraesCS5D01G135100.1:chr5D_part1:-:215477832:215478089	internal_ORF	chr5D_part1	215477832	215478089	-	5.56656e-05	AUGGCCAAUACCAACAGUACACACAACCUCAAACACAAGUGGCACCACAGAAUGUUGCUCAAGUUCCUGCACAACCUGCUCCAUAUGCUCAGCCUCAAUUCCUGCAGCCGUCACAGCCCCAACACAUGGUGCCAAACCAGUCCCAGAAUCCUCAACUCCAAGCACCAGCUGUUCAGCCACAGCCUCAGCAGAAUCCACCAUUGCAUUCAGCGCCUCAAAUUCCACAGAUGCAACCACAAGGUGAUGUACAACCUAUAG	MANTNSTHNLKHKWHHRMLLKFLHNLLHMLSLNSCSRHSPNTWCQTSPRILNSKHQLFSHSLSRIHHCIQRLKFHRCNHKVMYNLU
TraesCS5D01G135100.2:chr5D_part1:-:215477832:215478089	internal_ORF	chr5D_part1	215477832	215478089	-	5.56656e-05	AUGGCCAAUACCAACAGUACACACAACCUCAAACACAAGUGGCACCACAGAAUGUUGCUCAAGUUCCUGCACAACCUGCUCCAUAUGCUCAGCCUCAAUUCCUGCAGCCGUCACAGCCCCAACACAUGGUGCCAAACCAGUCCCAGAAUCCUCAACUCCAAGCACCAGCUGUUCAGCCACAGCCUCAGCAGAAUCCACCAUUGCAUUCAGCGCCUCAAAUUCCACAGAUGCAACCACAAGGUGAUGUACAACCUAUAG	MANTNSTHNLKHKWHHRMLLKFLHNLLHMLSLNSCSRHSPNTWCQTSPRILNSKHQLFSHSLSRIHHCIQRLKFHRCNHKVMYNLU
TraesCS1D01G005400.1:chr1D_part1:-:2496924:2497031	internal_ORF	chr1D_part1	2496924	2497031	-	5.56311e-05	AUGAUUGCUUCAGAAUCGAGAAUAGAUGGAGUAAACAAGGAGAAUGCCAAGAAGAUGUCCCUCGAGAUGUCCGUCAUCUUUUUGUUCAGAAGUAUGAUGGGGAAUUGA	MIASESRIDGVNKENAKKMSLEMSVIFLFRSMMGNU
TraesCS6B01G461900.1:chr6B_part2:+:263079469:263079528	internal_ORF	chr6B_part2	263079469	263079528	+	5.56084e-05	AUGAUGAUGUUCUUGAUGGUCUUCAACCAGAUGCUAAUCUUAGGGUGCUUGGCAUUAUAA	MMMFLMVFNQMLILGCLALU
TraesCS5B01G168500.1:chr5B_part1:+:312755467:312756763	internal_ORF	chr5B_part1	312755467	312756763	+	5.54493e-05	AUGAGCGCGUCCGCAAUCUCGACGGCGUGCCCGUGCUUUUCAUCCCCGGCAACGGCGGGAGCUACAAGCAGGUUCGCUCAUUUGCUGCAGAAUCUUCUCGAGCAUAUCAGAACGGUCCACUUGAGCCCUCCUUUUAUCGGGAACCAUCUAGUGCAUUUGAACUGGAAGAUUCUUCCCUUCCAUCACAAUAUGGCCGUAUUCUGGAUUGGUUUACUGUUGAUCUUGAAGGAGAACACUCUGCAAUGGAUGGUCGCAUACUUGAGGAGCAUACUGAAUAUGUUGUCUAUGCCAUCCAUAGGAUCCUUGAUCAAUACAAAGAAUCUCUUUUAG	MSASAISTACPCFSSPATAGATSRFAHLLQNLLEHIRTVHLSPPFIGNHLVHLNWKILPFHHNMAVFWIGLLLILKENTLQWMVAYLRSILNMLSMPSIGSLINTKNLFU
TraesCS5B01G168500.2:chr5B_part1:+:312755467:312756763	internal_ORF	chr5B_part1	312755467	312756763	+	5.54493e-05	AUGAGCGCGUCCGCAAUCUCGACGGCGUGCCCGUGCUUUUCAUCCCCGGCAACGGCGGGAGCUACAAGCAGGUUCGCUCAUUUGCUGCAGAAUCUUCUCGAGCAUAUCAGAACGGUCCACUUGAGCCCUCCUUUUAUCGGGAACCAUCUAGUGCAUUUGAACUGGAAGAUUCUUCCCUUCCAUCACAAUAUGGCCGUAUUCUGGAUUGGUUUACUGUUGAUCUUGAAGGAGAACACUCUGCAAUGGAUGGUCGCAUACUUGAGGAGCAUACUGAAUAUGUUGUCUAUGCCAUCCAUAGGAUCCUUGAUCAAUACAAAGAAUCUCUUUUAG	MSASAISTACPCFSSPATAGATSRFAHLLQNLLEHIRTVHLSPPFIGNHLVHLNWKILPFHHNMAVFWIGLLLILKENTLQWMVAYLRSILNMLSMPSIGSLINTKNLFU
TraesCS5D01G313200.1:chr5D_part1:+:408549430:408549870	internal_ORF	chr5D_part1	408549430	408549870	+	5.53303e-05	AUGAGGAAGAUGAAGAUGAGAUGGACAAAUCUUCUUCAGAUUUUGAGUUUUUUAGGGAUGAUUACAAAGGGCAGACAAUAUCAUACAAGGCUUGGUGUAGGGGUGAAGAUGAGGCUGGCACAGGGACAAGUCAUAAGCCUAGGGAAGAGGAAGAUACUGCAGAGCACUAUUGUGGAGCAAACUCAGAACCAUCAGAGUUUUGGGAGGAAGACCAAAUCCUUUCUGAACAUGAAGAACCCUCAGUUGUACCAGAGAAAGGAGCAAAGAAGCUUAAGCCUGUCAGGAAACCAGGCCCAACUAUCAACUCACACAGUGAGCCUGAAAACAUCAAGUUUGAAGAUUUUGUGCCUGAACCUGAUGAAUACUGCUUUCCAGGUGAUUUUGGCCUUAGUGGUGAAG…	MRKMKMRWTNLLQILSFLGMITKGRQYHTRLGVGVKMRLAQGQVISLGKRKILQSTIVEQTQNHQSFGRKTKSFLNMKNPQLYQRKEQRSLSLSGNQAQLSTHTVSLKTSSLKILCLNLMNTAFQVILALVVKKKFQGCLLVGREGU
TraesCS5A01G413400.1:chr5A_part2:+:148412514:148412804	internal_ORF	chr5A_part2	148412514	148412804	+	5.53184e-05	AUGAUUUUCUCAUUCCUCAACCAUCAGGCUUUAUUUGUCCCUCCUUGGUUAGGGAUCUUUGGCAGCCUGGGCAAAGGCAAUGGAACCGUCAGCUCAUUUUCUCUCUUUUUCAGCAACCUUUGGCUACUCAGAUUAUCAACAUUGAUAUUCUCGAUGAUGAUAAUGCUGAUAUUCUUUGUUGGCCUUUGGCUCCCAAUGGUAUUUGCUCUUCCAAAGCUGCUUAUAAACUUUGCUUACAAGACAUUCAUACUAAUCCUAGAACUGCUCCUCUGGAUGUUCCUUUGGAUUUGA	MIFSFLNHQALFVPPWLGIFGSLGKGNGTVSSFSLFFSNLWLLRLSTLIFSMMIMLIFFVGLWLPMVFALPKLLINFAYKTFILILELLLWMFLWIU
TraesCS3D01G533500.1:chr3D_part2:+:132838855:132838965	internal_ORF	chr3D_part2	132838855	132838965	+	5.50791e-05	AUGUUGAUGUUGCCCAAGUGCUUCUUAAGCAUUGUCCAGAUGCUCUUUAUCACAAUACAAGUGGAGAGAUUUGUACAUGCCUUCAUCAUGCUGUACGGGGAGGUCACAUGA	MLMLPKCFLSIVQMLFITIQVERFVHAFIMLYGEVTU
TraesCS3A01G295900.10:chr3A_part2:+:76091221:76093410	internal_ORF	chr3A_part2	76091221	76093410	+	5.50087e-05	AUGAUCCAAAUGUACCUCUUCAUGUUGAGGAGAUUCCCGAAGAAGAGGAAAGUGCCGGUCCGCGAGACCGUUUGGUUCAUGUCGUCCACUUCUUCAAAGAUAACCAGCACAUUCAAUACUAUGGAGUGCCAUUCUUCUUCCUUAUUCGUGAGGGCGAGGCUUUGUCAGAUAUCAAAGUACGCAUUCAGAAGAAAUUUGAGGUUCCAGACGAGCAGUUUCUUAAGUGGAAAUUCGCUUAUGUUGCCUACAAUCGCUCGGAUUACCUCCAAGAUUCAGAUAUUGUAUUGA	MIQMYLFMLRRFPKKRKVPVRETVWFMSSTSSKITSTFNTMECHSSSLFVRARLCQISKYAFRRNLRFQTSSFLSGNSLMLPTIARITSKIQILYU
TraesCS3A01G295900.11:chr3A_part2:+:76091221:76093410	internal_ORF	chr3A_part2	76091221	76093410	+	5.50087e-05	AUGAUCCAAAUGUACCUCUUCAUGUUGAGGAGAUUCCCGAAGAAGAGGAAAGUGCCGGUCCGCGAGACCGUUUGGUUCAUGUCGUCCACUUCUUCAAAGAUAACCAGCACAUUCAAUACUAUGGAGUGCCAUUCUUCUUCCUUAUUCGUGAGGGCGAGGCUUUGUCAGAUAUCAAAGUACGCAUUCAGAAGAAAUUUGAGGUUCCAGACGAGCAGUUUCUUAAGUGGAAAUUCGCUUAUGUUGCCUACAAUCGCUCGGAUUACCUCCAAGAUUCAGAUAUUGUAUUGA	MIQMYLFMLRRFPKKRKVPVRETVWFMSSTSSKITSTFNTMECHSSSLFVRARLCQISKYAFRRNLRFQTSSFLSGNSLMLPTIARITSKIQILYU
TraesCS3A01G295900.12:chr3A_part2:+:76091221:76093410	internal_ORF	chr3A_part2	76091221	76093410	+	5.50087e-05	AUGAUCCAAAUGUACCUCUUCAUGUUGAGGAGAUUCCCGAAGAAGAGGAAAGUGCCGGUCCGCGAGACCGUUUGGUUCAUGUCGUCCACUUCUUCAAAGAUAACCAGCACAUUCAAUACUAUGGAGUGCCAUUCUUCUUCCUUAUUCGUGAGGGCGAGGCUUUGUCAGAUAUCAAAGUACGCAUUCAGAAGAAAUUUGAGGUUCCAGACGAGCAGUUUCUUAAGUGGAAAUUCGCUUAUGUUGCCUACAAUCGCUCGGAUUACCUCCAAGAUUCAGAUAUUGUAUUGA	MIQMYLFMLRRFPKKRKVPVRETVWFMSSTSSKITSTFNTMECHSSSLFVRARLCQISKYAFRRNLRFQTSSFLSGNSLMLPTIARITSKIQILYU
TraesCS3A01G295900.13:chr3A_part2:+:76091221:76093410	internal_ORF	chr3A_part2	76091221	76093410	+	5.50087e-05	AUGAUCCAAAUGUACCUCUUCAUGUUGAGGAGAUUCCCGAAGAAGAGGAAAGUGCCGGUCCGCGAGACCGUUUGGUUCAUGUCGUCCACUUCUUCAAAGAUAACCAGCACAUUCAAUACUAUGGAGUGCCAUUCUUCUUCCUUAUUCGUGAGGGCGAGGCUUUGUCAGAUAUCAAAGUACGCAUUCAGAAGAAAUUUGAGGUUCCAGACGAGCAGUUUCUUAAGUGGAAAUUCGCUUAUGUUGCCUACAAUCGCUCGGAUUACCUCCAAGAUUCAGAUAUUGUAUUGA	MIQMYLFMLRRFPKKRKVPVRETVWFMSSTSSKITSTFNTMECHSSSLFVRARLCQISKYAFRRNLRFQTSSFLSGNSLMLPTIARITSKIQILYU
TraesCS3A01G295900.2:chr3A_part2:+:76091221:76093410	internal_ORF	chr3A_part2	76091221	76093410	+	5.50087e-05	AUGAUCCAAAUGUACCUCUUCAUGUUGAGGAGAUUCCCGAAGAAGAGGAAAGUGCCGGUCCGCGAGACCGUUUGGUUCAUGUCGUCCACUUCUUCAAAGAUAACCAGCACAUUCAAUACUAUGGAGUGCCAUUCUUCUUCCUUAUUCGUGAGGGCGAGGCUUUGUCAGAUAUCAAAGUACGCAUUCAGAAGAAAUUUGAGGUUCCAGACGAGCAGUUUCUUAAGUGGAAAUUCGCUUAUGUUGCCUACAAUCGCUCGGAUUACCUCCAAGAUUCAGAUAUUGUAUUGA	MIQMYLFMLRRFPKKRKVPVRETVWFMSSTSSKITSTFNTMECHSSSLFVRARLCQISKYAFRRNLRFQTSSFLSGNSLMLPTIARITSKIQILYU
TraesCS3A01G295900.3:chr3A_part2:+:76091221:76093410	internal_ORF	chr3A_part2	76091221	76093410	+	5.50087e-05	AUGAUCCAAAUGUACCUCUUCAUGUUGAGGAGAUUCCCGAAGAAGAGGAAAGUGCCGGUCCGCGAGACCGUUUGGUUCAUGUCGUCCACUUCUUCAAAGAUAACCAGCACAUUCAAUACUAUGGAGUGCCAUUCUUCUUCCUUAUUCGUGAGGGCGAGGCUUUGUCAGAUAUCAAAGUACGCAUUCAGAAGAAAUUUGAGGUUCCAGACGAGCAGUUUCUUAAGUGGAAAUUCGCUUAUGUUGCCUACAAUCGCUCGGAUUACCUCCAAGAUUCAGAUAUUGUAUUGA	MIQMYLFMLRRFPKKRKVPVRETVWFMSSTSSKITSTFNTMECHSSSLFVRARLCQISKYAFRRNLRFQTSSFLSGNSLMLPTIARITSKIQILYU
TraesCS3A01G295900.4:chr3A_part2:+:76091221:76093410	internal_ORF	chr3A_part2	76091221	76093410	+	5.50087e-05	AUGAUCCAAAUGUACCUCUUCAUGUUGAGGAGAUUCCCGAAGAAGAGGAAAGUGCCGGUCCGCGAGACCGUUUGGUUCAUGUCGUCCACUUCUUCAAAGAUAACCAGCACAUUCAAUACUAUGGAGUGCCAUUCUUCUUCCUUAUUCGUGAGGGCGAGGCUUUGUCAGAUAUCAAAGUACGCAUUCAGAAGAAAUUUGAGGUUCCAGACGAGCAGUUUCUUAAGUGGAAAUUCGCUUAUGUUGCCUACAAUCGCUCGGAUUACCUCCAAGAUUCAGAUAUUGUAUUGA	MIQMYLFMLRRFPKKRKVPVRETVWFMSSTSSKITSTFNTMECHSSSLFVRARLCQISKYAFRRNLRFQTSSFLSGNSLMLPTIARITSKIQILYU
TraesCS3A01G295900.5:chr3A_part2:+:76091221:76093410	internal_ORF	chr3A_part2	76091221	76093410	+	5.50087e-05	AUGAUCCAAAUGUACCUCUUCAUGUUGAGGAGAUUCCCGAAGAAGAGGAAAGUGCCGGUCCGCGAGACCGUUUGGUUCAUGUCGUCCACUUCUUCAAAGAUAACCAGCACAUUCAAUACUAUGGAGUGCCAUUCUUCUUCCUUAUUCGUGAGGGCGAGGCUUUGUCAGAUAUCAAAGUACGCAUUCAGAAGAAAUUUGAGGUUCCAGACGAGCAGUUUCUUAAGUGGAAAUUCGCUUAUGUUGCCUACAAUCGCUCGGAUUACCUCCAAGAUUCAGAUAUUGUAUUGA	MIQMYLFMLRRFPKKRKVPVRETVWFMSSTSSKITSTFNTMECHSSSLFVRARLCQISKYAFRRNLRFQTSSFLSGNSLMLPTIARITSKIQILYU
TraesCS3A01G295900.6:chr3A_part2:+:76091221:76093410	internal_ORF	chr3A_part2	76091221	76093410	+	5.50087e-05	AUGAUCCAAAUGUACCUCUUCAUGUUGAGGAGAUUCCCGAAGAAGAGGAAAGUGCCGGUCCGCGAGACCGUUUGGUUCAUGUCGUCCACUUCUUCAAAGAUAACCAGCACAUUCAAUACUAUGGAGUGCCAUUCUUCUUCCUUAUUCGUGAGGGCGAGGCUUUGUCAGAUAUCAAAGUACGCAUUCAGAAGAAAUUUGAGGUUCCAGACGAGCAGUUUCUUAAGUGGAAAUUCGCUUAUGUUGCCUACAAUCGCUCGGAUUACCUCCAAGAUUCAGAUAUUGUAUUGA	MIQMYLFMLRRFPKKRKVPVRETVWFMSSTSSKITSTFNTMECHSSSLFVRARLCQISKYAFRRNLRFQTSSFLSGNSLMLPTIARITSKIQILYU
TraesCS3A01G295900.7:chr3A_part2:+:76091221:76093410	internal_ORF	chr3A_part2	76091221	76093410	+	5.50087e-05	AUGAUCCAAAUGUACCUCUUCAUGUUGAGGAGAUUCCCGAAGAAGAGGAAAGUGCCGGUCCGCGAGACCGUUUGGUUCAUGUCGUCCACUUCUUCAAAGAUAACCAGCACAUUCAAUACUAUGGAGUGCCAUUCUUCUUCCUUAUUCGUGAGGGCGAGGCUUUGUCAGAUAUCAAAGUACGCAUUCAGAAGAAAUUUGAGGUUCCAGACGAGCAGUUUCUUAAGUGGAAAUUCGCUUAUGUUGCCUACAAUCGCUCGGAUUACCUCCAAGAUUCAGAUAUUGUAUUGA	MIQMYLFMLRRFPKKRKVPVRETVWFMSSTSSKITSTFNTMECHSSSLFVRARLCQISKYAFRRNLRFQTSSFLSGNSLMLPTIARITSKIQILYU
TraesCS3A01G295900.8:chr3A_part2:+:76091221:76093410	internal_ORF	chr3A_part2	76091221	76093410	+	5.50087e-05	AUGAUCCAAAUGUACCUCUUCAUGUUGAGGAGAUUCCCGAAGAAGAGGAAAGUGCCGGUCCGCGAGACCGUUUGGUUCAUGUCGUCCACUUCUUCAAAGAUAACCAGCACAUUCAAUACUAUGGAGUGCCAUUCUUCUUCCUUAUUCGUGAGGGCGAGGCUUUGUCAGAUAUCAAAGUACGCAUUCAGAAGAAAUUUGAGGUUCCAGACGAGCAGUUUCUUAAGUGGAAAUUCGCUUAUGUUGCCUACAAUCGCUCGGAUUACCUCCAAGAUUCAGAUAUUGUAUUGA	MIQMYLFMLRRFPKKRKVPVRETVWFMSSTSSKITSTFNTMECHSSSLFVRARLCQISKYAFRRNLRFQTSSFLSGNSLMLPTIARITSKIQILYU
TraesCS3A01G295900.9:chr3A_part2:+:76091221:76093410	internal_ORF	chr3A_part2	76091221	76093410	+	5.50087e-05	AUGAUCCAAAUGUACCUCUUCAUGUUGAGGAGAUUCCCGAAGAAGAGGAAAGUGCCGGUCCGCGAGACCGUUUGGUUCAUGUCGUCCACUUCUUCAAAGAUAACCAGCACAUUCAAUACUAUGGAGUGCCAUUCUUCUUCCUUAUUCGUGAGGGCGAGGCUUUGUCAGAUAUCAAAGUACGCAUUCAGAAGAAAUUUGAGGUUCCAGACGAGCAGUUUCUUAAGUGGAAAUUCGCUUAUGUUGCCUACAAUCGCUCGGAUUACCUCCAAGAUUCAGAUAUUGUAUUGA	MIQMYLFMLRRFPKKRKVPVRETVWFMSSTSSKITSTFNTMECHSSSLFVRARLCQISKYAFRRNLRFQTSSFLSGNSLMLPTIARITSKIQILYU
TraesCS6A01G123200.1:chr6A_part1:+:96811346:96811540	internal_ORF	chr6A_part1	96811346	96811540	+	5.48552e-05	AUGACCGUGCCUACGACCCCGAGGAGACCCAAAGUCAGGAUGGCCACGCCCAGUACGUGCCCGAUGAGAAGGCCGACGACCGUGCUGACUACGACCAUGGUGAUUCGUGGCAUGAAGACGACGACAUCUAUGUCGAAGGUGAAGAUGAAGAUGAAGCCAAUGAUGUUGAUAUUAGUGGUGCUCCAUUGUUCAUAG	MTVPTTPRRPKVRMATPSTCPMRRPTTVLTTTMVIRGMKTTTSMSKVKMKMKPMMLILVVLHCSU
TraesCS6A01G024000.1:chr6A_part1:+:11964520:11964696	internal_ORF	chr6A_part1	11964520	11964696	+	5.47848e-05	AUGUACCUCAACAUAGCAAGCGGCCGUUCCCUAAUGACGAUUCUCUUGCUCAAGGGGCCUCAUCAAGCAUCAUCAGAGGCCCAUCUCCUUAUGAAAAUGUACUGUAUGAACAAAUUACUUGCUUGGUCGGAGCACAGGUUCGAAGCGAAAUUCAACGAAUUGAAGCUGGCGUUAUGA	MYLNIASGRSLMTILLLKGPHQASSEAHLLMKMYCMNKLLAWSEHRFEAKFNELKLALU
TraesCS2A01G199400.1:chr2A_part1:-:171954865:171955104	internal_ORF	chr2A_part1	171954865	171955104	-	5.47205e-05	AUGCAAGUAAAGAUUAUCUAUGCACUGUACGCUGUGGAAUUGCUGCUCAAGAACCGCAGCCUCCUGGUGAAGAAUGUGUAUCUCAGGCAAGUAGCAAUGCUGCAACCGGCGAAAAGCAUGAACAAGAGGCCAAAAGUGUUACAAGUAGUAGUGAUGAAGAUAGCUGGGUUGAAGUCAAAAUUCCUGAGUCUCCUCUUGGAAAUUACACGCCAGAAUCUCAAGAAGAAAGGAAUGCGAUAG	MQVKIIYALYAVELLLKNRSLLVKNVYLRQVAMLQPAKSMNKRPKVLQVVVMKIAGLKSKFLSLLLEITRQNLKKKGMRU
TraesCS2A01G199400.2:chr2A_part1:-:171954865:171955104	internal_ORF	chr2A_part1	171954865	171955104	-	5.47205e-05	AUGCAAGUAAAGAUUAUCUAUGCACUGUACGCUGUGGAAUUGCUGCUCAAGAACCGCAGCCUCCUGGUGAAGAAUGUGUAUCUCAGGCAAGUAGCAAUGCUGCAACCGGCGAAAAGCAUGAACAAGAGGCCAAAAGUGUUACAAGUAGUAGUGAUGAAGAUAGCUGGGUUGAAGUCAAAAUUCCUGAGUCUCCUCUUGGAAAUUACACGCCAGAAUCUCAAGAAGAAAGGAAUGCGAUAG	MQVKIIYALYAVELLLKNRSLLVKNVYLRQVAMLQPAKSMNKRPKVLQVVVMKIAGLKSKFLSLLLEITRQNLKKKGMRU
TraesCS2A01G199400.3:chr2A_part1:-:171954865:171955104	internal_ORF	chr2A_part1	171954865	171955104	-	5.47205e-05	AUGCAAGUAAAGAUUAUCUAUGCACUGUACGCUGUGGAAUUGCUGCUCAAGAACCGCAGCCUCCUGGUGAAGAAUGUGUAUCUCAGGCAAGUAGCAAUGCUGCAACCGGCGAAAAGCAUGAACAAGAGGCCAAAAGUGUUACAAGUAGUAGUGAUGAAGAUAGCUGGGUUGAAGUCAAAAUUCCUGAGUCUCCUCUUGGAAAUUACACGCCAGAAUCUCAAGAAGAAAGGAAUGCGAUAG	MQVKIIYALYAVELLLKNRSLLVKNVYLRQVAMLQPAKSMNKRPKVLQVVVMKIAGLKSKFLSLLLEITRQNLKKKGMRU
TraesCS3D01G336100.1:chr3D_part1:+:447981551:447982682	truncated_ORF	chr3D_part1	447981551	447982682	+	5.46822e-05	AUGGACAGUCAGCCUGCUAGACCCUCUCGGUCUGCCACAAGUGAAGAAAAUGGAUUUGGCAGGACGAUAUCAAGGAAGUCACUUGACAUGGCAAUCAGGCACAUGGACAUUCGACAUAACCUGGGUGGCAUCCGAGGUGCAUCUCUAUUUCCUCAUAGCAUCCGGUCUUCUGCUCCCAAGGGCCGUUCAGCUCGAAUGUCCGAUCCUGGCCAUCACACCUCAAAUGGCGAGCAGGACGCAUACACCGACAGUGGCAGCAUCAACGGGCACUUCUCCGGCGAUUCCAUUGGAGCCCUUUCACACUAUGGUGGGAGCUCAACUGAGUCCCCAGACAGAGAAAGCAUGGGAACUAAAGAGACGCUGAGCGAACUGGAUAUGUAUGGCAGCUCAAGGUAUGAG…	MDSQPARPSRSATSEENGFGRTISRKSLDMAIRHMDIRHNLGGIRGASLFPHSIRSSAPKGRSARMSDPGHHTSNGEQDAYTDSGSINGHFSGDSIGALSHYGGSSTESPDRESMGTKETLSELDMYGSSRYEEMLLREDTKNTDWLHSVDDKSDQSPVFDHRFEPLPEPFGPLU
TraesCS6D01G018900.1:chr6D_part1:+:7682889:7682987	dORF	chr6D_part1	7682889	7682987	+	5.46205e-05	AUGCUGGUCUACCUCAAAUUAAGAAUCAAGUUGUGUGAGGAGGGGAUGUUGCACAUUUGUUUGUUCCUGAUGUUAGGCAGCAGAAACUGGAAGAAAUGA	MLVYLKLRIKLCEEGMLHICLFLMLGSRNWKKU
TraesCS2B01G408800.1:chr2B_part2:+:128484408:128484629	internal_ORF	chr2B_part2	128484408	128484629	+	5.45541e-05	AUGGAAGGCCGCUGCCUGCGGCUUUUCAGCAGAAACAACCUCAAGUGCCUGUUGAAUUCAGGGGCCAGGGUGUGCCGAUGGGUAAUGUGCCUCAUGUACCACCAUUUUUUGUUCAUGGCGCUCAGGCUCGCGCAUUGCAACCGCCAGCCUUCGUUCACCAAGGACAGGGUCUGGGAUGUGCACCUCCAGCUUGUCCUCACCUUCCUCAACUGGGCAACAUGA	MEGRCLRLFSRNNLKCLLNSGARVCRWVMCLMYHHFLFMALRLAHCNRQPSFTKDRVWDVHLQLVLTFLNWATU
TraesCS2B01G408800.2:chr2B_part2:+:128484408:128484629	internal_ORF	chr2B_part2	128484408	128484629	+	5.45541e-05	AUGGAAGGCCGCUGCCUGCGGCUUUUCAGCAGAAACAACCUCAAGUGCCUGUUGAAUUCAGGGGCCAGGGUGUGCCGAUGGGUAAUGUGCCUCAUGUACCACCAUUUUUUGUUCAUGGCGCUCAGGCUCGCGCAUUGCAACCGCCAGCCUUCGUUCACCAAGGACAGGGUCUGGGAUGUGCACCUCCAGCUUGUCCUCACCUUCCUCAACUGGGCAACAUGA	MEGRCLRLFSRNNLKCLLNSGARVCRWVMCLMYHHFLFMALRLAHCNRQPSFTKDRVWDVHLQLVLTFLNWATU
TraesCS2B01G408800.3:chr2B_part2:+:128484408:128484629	internal_ORF	chr2B_part2	128484408	128484629	+	5.45541e-05	AUGGAAGGCCGCUGCCUGCGGCUUUUCAGCAGAAACAACCUCAAGUGCCUGUUGAAUUCAGGGGCCAGGGUGUGCCGAUGGGUAAUGUGCCUCAUGUACCACCAUUUUUUGUUCAUGGCGCUCAGGCUCGCGCAUUGCAACCGCCAGCCUUCGUUCACCAAGGACAGGGUCUGGGAUGUGCACCUCCAGCUUGUCCUCACCUUCCUCAACUGGGCAACAUGA	MEGRCLRLFSRNNLKCLLNSGARVCRWVMCLMYHHFLFMALRLAHCNRQPSFTKDRVWDVHLQLVLTFLNWATU
TraesCS5D01G299900.1:chr5D_part1:+:397085329:397085535	uORF	chr5D_part1	397085329	397085535	+	5.4445e-05	AUGCCCGGUCCACGCGGCAUCAUAACAGUCAAUGGCAACACGGAACGCUCCCUCCGAACAGAGGAGCACACCGCCGCCCUAGCAGCAGAGGCACAGAGCGGCCUUCUCAAGCAGCACCAUAGUGCGGCCGCCGAGCCCCGGGACACCAUCAAGAGGUUCCGAACUACACUGCAGCAGGACAACACGACUCGUCAAGAGCUCGAUUAG	MPGPRGIITVNGNTERSLRTEEHTAALAAEAQSGLLKQHHSAAAEPRDTIKRFRTTLQQDNTTRQELDU
TraesCS3D01G317300.3:chr3D_part1:-:430152587:430158815	internal_ORF	chr3D_part1	430152587	430158815	-	5.44116e-05	AUGCCAUGCCAGGGACGCCGUCACGCCGGGCCGCCCGCUCGCCGCGAACCAGACGCUGCUCUCGGUCCCCGACGGCAAGUUCGUGCUCGGCUUCUUCACCCCGCCGGGCGCCAACAGCACCUACGUCGGCGUCUGGUACGGCAAGGUCUCCGUCCGCACGGUGGUCUGGGUCGCCAACCGCGAGCACCCCAUCCCCGGCGCCGUCGCGGACAACCCCGGCGCCACGCUCUCCGUGUCCGCCACCGGCACGCUCGCCAUUGCCACGGGCAACUCGACCAUCGUGUGGUCGGUCAAGCCGGCGGCCGCGCUGGCGAGCCCCGCGGCGCGGAUCCUGGACAACGGCAACCUGGUGCUCGCGGACGCGGGCGGCGGCGUGGCGUGGGAGGGGUUCGACUACCC…	MPCQGRRHAGPPARREPDAALGPRRQVRARLLHPAGRQQHLRRRLVRQGLRPHGGLGRQPRAPHPRRRRGQPRRHALRVRHRHARHCHGQLDHRVVGQAGGRAGEPRGADPGQRQPGARGRGRRRGVGGVRLPDRHAAPGHEAGGRPREGAEPDADGVEEPVGPLAGARGHGHGHLRRPPGVHLERRRPGLALRPLGRRPVHRRAGHRHLLRLHLQLHQQRPGGAQRVDHIEAGAEHHGEQRAAAAVDVGGGGGDVEPLLVRAQGPVRRGVAVRAQRRLRHQQHARLLLPARLRPQVAGRLGAAGRPGRLRAGDAARLPERHRRVRHAEARQGARHGAERGGHEPQPGAMPAGVPPELLLHRLRQRQRQRRPPRRRLRLRHVELGPHRPARLPGLRPGT…
TraesCS3A01G113700.1:chr3A_part1:+:81087538:81088062	internal_ORF	chr3A_part1	81087538	81088062	+	5.4403e-05	AUGUCAUCAGUGGCAUGCAAUCUGAAGUUCAGGCCGAAGAGCUCAAGAAAUUUGAGCAAGCGAGUGAUCUGCACUGCAAGAAGCUCUCUGAAGUCGUCGCUAGCAUGCAAUCUGAAGUUCAUGCCGCAGAGCCCAAGAAAUUCGAGCAAACUAGUGAUCUGCACUGCAAGAAGCUCCCCGAUGCCGUCACUGGCACACAAUCUGAAGUUCAGGCCGAAGACCUCAAGAAAUUCGAGCAAACGCUUUCUGAUGUCGUCGGUAGCAUGCAAUCUGAAGUUCAAGCCGAAGACCUCAAGAAAUUCGAGCAAACUAGUGAUCUGCGUUGCAAGAAGCCAUCCGAUGCCGUCAAUGACACACAGUCUGAAGUUCAAGCCGAAGCGCUCAAGAAAUUCGAGCAAA…	MSSVACNLKFRPKSSRNLSKRVICTARSSLKSSLACNLKFMPQSPRNSSKLVICTARSSPMPSLAHNLKFRPKTSRNSSKRFLMSSVACNLKFKPKTSRNSSKLVICVARSHPMPSMTHSLKFKPKRSRNSSKRVICTARSCPMSKTANSLKLKPKCSRSSSRRLICTARSPPMU
TraesCS1A01G178900.1:chr1A_part1:-:323406739:323407006	internal_ORF	chr1A_part1	323406739	323407006	-	5.43381e-05	AUGAGGUGCAUGAUGGACCUGCACAAGAUGAUGAUGAACACAUGGAUGCUGCCAAUGAAAGUGAUGAUCACAUUGAAUGCUGGACUAAGAUUGUUCCUCAAGAUGACUGCGAGCGAGAACUCGAGCAAGUCUUUGUUCUAA	MRCMMDLHKMMMNTWMLPMKVMITLNAGLRLFLKMTASENSSKSLFU
TraesCS7A01G043900.3:chr7A_part1:+:20293140:20293653	internal_ORF	chr7A_part1	20293140	20293653	+	5.43115e-05	AUGAAGUCCCAAAAGUACAUCAUGGAGGGAUUCAAGCGGGCUUUCUCGGCGCCAUGGCCCAAGACGCUCAGGGUGAUGGGCGACCGUUCUGGAAGAUUGUCGUGGCGGAAGCAACUGACUGCACAAACAAUAAUUAUUUCGAAGAAGUAUAUCAGUACUAUGCACAUGGAGAUGCAUGGUGUCUGCCUGAUGGAGCUUACAGAACACUGCAUGAUUUAA	MKSQKYIMEGFKRAFSAPWPKTLRVMGDRSGRLSWRKQLTAQTIIISKKYISTMHMEMHGVCLMELTEHCMIU
TraesCS1A01G211200.1:chr1A_part1:+:374136885:374137408	internal_ORF	chr1A_part1	374136885	374137408	+	5.42575e-05	AUGGUGGCCACGGGAGCAGCGGCGGCGGGAGAGGUGGUGGCGGUGGAGGUGGCAGCGGCGGAGGAGGGCAUGGAGGCGGGGGUGGCGGAGGCCAUGGAGGCGGGUAUGGAGGAGGAGGCGGCGGCGGGACGAGCGGGUGGUACGGCAAGUGCCCGACGGACGCGCUGA	MVATGAAAAGEVVAVEVAAAEEGMEAGVAEAMEAGMEEEAAAGRAGGTASARRTRU
TraesCS3D01G107300.1:chr3D_part1:-:59855324:59856068	internal_ORF	chr3D_part1	59855324	59856068	-	5.42169e-05	AUGCGACUGCGGCACGCUCUUCUCAAGGCGGGACAGCUUCAUCACGCACAGGGCCUUCUGCGACGCGCUGGCGGAGGAGAGUGCGAGGGCCGUGGCUGUGGCCGUGGAGGAGCAGCAGCAUCCGGGGAUGCUCUACUCGCACGGCGGAGGCGGCGGCGCUGGGUUCCAGAUGCCGGCCGUGAUGGACCCGUCGAGCUCGCUCGGUGGCGGCCACGGGCUGAUCCAAGAACUGUGCCUCAAGAGGGAGCGGGAGCAGCAACAGCAGCAGCAGCAGUUCGCGCAGCCGUGGCUAUCGGAGCAGCAGCAGCUGGAGAUGGGCGGCGAGGGCGCCCAGGCCAUGUUCGGGACGGCCAGGAUGGAGCAGGAGUUCAACGCGAGCUCCACGCCGGAGAGCAGCAC…	MRLRHALLKAGQLHHAQGLLRRAGGGECEGRGCGRGGAAASGDALLARRRRRRWVPDAGRDGPVELARWRPRADPRTVPQEGAGAATAAAAVRAAVAIGAAAAGDGRRGRPGHVRDGQDGAGVQRELHAGEQHAACGHELRVISLVVGRGDGLVSHVGHRAAPEGGTDGCNAEPAVGPRPDGGEHLQQQRRHHQRHQQCTCCRYU
TraesCS3B01G527200.1:chr3B_part2:+:321144697:321144750	internal_ORF	chr3B_part2	321144697	321144750	+	5.40509e-05	AUGGACGGUGCGUUCCUCGGAGAGAUUGCGGAGCUUGUUUUCGGCUUGGAUUGA	MDGAFLGEIAELVFGLDU
TraesCS5A01G499000.1:chr5A_part2:-:212592467:212592595	internal_ORF	chr5A_part2	212592467	212592595	-	5.39549e-05	AUGACCAUGGGCACGGUGGCCAUGGCCAUGGACACUCACAUGAUCAUGGUAACUCGGAGGACGACCAUGGGCAUGAUCAUGAGCAGGGCCACGCACAUCACCAUGAGCACAGCCAUGGUAGUUCCAUAA	MTMGTVAMAMDTHMIMVTRRTTMGMIMSRATHITMSTAMVVPU
TraesCS1D01G405800.10:chr1D_part2:+:17892370:17893070	internal_ORF	chr1D_part2	17892370	17893070	+	5.39234e-05	AUGGAUUUGCAAGCUCGAGUUCAUCUGCUCAUGUGCCUCAGAAUCCUGCACAAGGGACAUGGGGUGCUUCAUUUGAAUCACAUGGUGCACCAAAUGGCUCUUCUGCUGAUGGACCGAACAGGGCAACACCAAUGGCUACUCACCCAGCAUUGGCGCGUCAUGGUAACUAUGUAUUUCCAGCUGGUCACAUGGUCCAGGGCAAUGCAUGGACUACACACCCUGCAAAUAUUAUUGCUGACGGAGUCCCACACUGGGCAUACAACAAUGCACUCCACAAUCCUUCAGGUCAGUUUGCUCAUCCAGGAACAAUGGGCAUGCCAAAUGGUAGUCUUCAAGACUAUCAAGCUGGCCCUUCUGCUACUUUUCAUGGGCCUUUACCUCAUUUCAACCAGAUUCCUG…	MDLQARVHLLMCLRILHKGHGVLHLNHMVHQMALLLMDRTGQHQWLLTQHWRVMVTMYFQLVTWSRAMHGLHTLQILLLTESHTGHTTMHSTILQVSLLIQEQWACQMVVFKTIKLALLLLFMGLYLISTRFLCIARKLLLCLIIFRCKGLSVRAMU
TraesCS1D01G405800.1:chr1D_part2:+:17892370:17893070	internal_ORF	chr1D_part2	17892370	17893070	+	5.39234e-05	AUGGAUUUGCAAGCUCGAGUUCAUCUGCUCAUGUGCCUCAGAAUCCUGCACAAGGGACAUGGGGUGCUUCAUUUGAAUCACAUGGUGCACCAAAUGGCUCUUCUGCUGAUGGACCGAACAGGGCAACACCAAUGGCUACUCACCCAGCAUUGGCGCGUCAUGGUAACUAUGUAUUUCCAGCUGGUCACAUGGUCCAGGGCAAUGCAUGGACUACACACCCUGCAAAUAUUAUUGCUGACGGAGUCCCACACUGGGCAUACAACAAUGCACUCCACAAUCCUUCAGGUCAGUUUGCUCAUCCAGGAACAAUGGGCAUGCCAAAUGGUAGUCUUCAAGACUAUCAAGCUGGCCCUUCUGCUACUUUUCAUGGGCCUUUACCUCAUUUCAACCAGAUUCCUG…	MDLQARVHLLMCLRILHKGHGVLHLNHMVHQMALLLMDRTGQHQWLLTQHWRVMVTMYFQLVTWSRAMHGLHTLQILLLTESHTGHTTMHSTILQVSLLIQEQWACQMVVFKTIKLALLLLFMGLYLISTRFLCIARKLLLCLIIFRCKGLSVRAMU
TraesCS1D01G405800.2:chr1D_part2:+:17892370:17893070	internal_ORF	chr1D_part2	17892370	17893070	+	5.39234e-05	AUGGAUUUGCAAGCUCGAGUUCAUCUGCUCAUGUGCCUCAGAAUCCUGCACAAGGGACAUGGGGUGCUUCAUUUGAAUCACAUGGUGCACCAAAUGGCUCUUCUGCUGAUGGACCGAACAGGGCAACACCAAUGGCUACUCACCCAGCAUUGGCGCGUCAUGGUAACUAUGUAUUUCCAGCUGGUCACAUGGUCCAGGGCAAUGCAUGGACUACACACCCUGCAAAUAUUAUUGCUGACGGAGUCCCACACUGGGCAUACAACAAUGCACUCCACAAUCCUUCAGGUCAGUUUGCUCAUCCAGGAACAAUGGGCAUGCCAAAUGGUAGUCUUCAAGACUAUCAAGCUGGCCCUUCUGCUACUUUUCAUGGGCCUUUACCUCAUUUCAACCAGAUUCCUG…	MDLQARVHLLMCLRILHKGHGVLHLNHMVHQMALLLMDRTGQHQWLLTQHWRVMVTMYFQLVTWSRAMHGLHTLQILLLTESHTGHTTMHSTILQVSLLIQEQWACQMVVFKTIKLALLLLFMGLYLISTRFLCIARKLLLCLIIFRCKGLSVRAMU
TraesCS1D01G405800.4:chr1D_part2:+:17892370:17893070	internal_ORF	chr1D_part2	17892370	17893070	+	5.39234e-05	AUGGAUUUGCAAGCUCGAGUUCAUCUGCUCAUGUGCCUCAGAAUCCUGCACAAGGGACAUGGGGUGCUUCAUUUGAAUCACAUGGUGCACCAAAUGGCUCUUCUGCUGAUGGACCGAACAGGGCAACACCAAUGGCUACUCACCCAGCAUUGGCGCGUCAUGGUAACUAUGUAUUUCCAGCUGGUCACAUGGUCCAGGGCAAUGCAUGGACUACACACCCUGCAAAUAUUAUUGCUGACGGAGUCCCACACUGGGCAUACAACAAUGCACUCCACAAUCCUUCAGGUCAGUUUGCUCAUCCAGGAACAAUGGGCAUGCCAAAUGGUAGUCUUCAAGACUAUCAAGCUGGCCCUUCUGCUACUUUUCAUGGGCCUUUACCUCAUUUCAACCAGAUUCCUG…	MDLQARVHLLMCLRILHKGHGVLHLNHMVHQMALLLMDRTGQHQWLLTQHWRVMVTMYFQLVTWSRAMHGLHTLQILLLTESHTGHTTMHSTILQVSLLIQEQWACQMVVFKTIKLALLLLFMGLYLISTRFLCIARKLLLCLIIFRCKGLSVRAMU
TraesCS1D01G405800.6:chr1D_part2:+:17892370:17893070	internal_ORF	chr1D_part2	17892370	17893070	+	5.39234e-05	AUGGAUUUGCAAGCUCGAGUUCAUCUGCUCAUGUGCCUCAGAAUCCUGCACAAGGGACAUGGGGUGCUUCAUUUGAAUCACAUGGUGCACCAAAUGGCUCUUCUGCUGAUGGACCGAACAGGGCAACACCAAUGGCUACUCACCCAGCAUUGGCGCGUCAUGGUAACUAUGUAUUUCCAGCUGGUCACAUGGUCCAGGGCAAUGCAUGGACUACACACCCUGCAAAUAUUAUUGCUGACGGAGUCCCACACUGGGCAUACAACAAUGCACUCCACAAUCCUUCAGGUCAGUUUGCUCAUCCAGGAACAAUGGGCAUGCCAAAUGGUAGUCUUCAAGACUAUCAAGCUGGCCCUUCUGCUACUUUUCAUGGGCCUUUACCUCAUUUCAACCAGAUUCCUG…	MDLQARVHLLMCLRILHKGHGVLHLNHMVHQMALLLMDRTGQHQWLLTQHWRVMVTMYFQLVTWSRAMHGLHTLQILLLTESHTGHTTMHSTILQVSLLIQEQWACQMVVFKTIKLALLLLFMGLYLISTRFLCIARKLLLCLIIFRCKGLSVRAMU
TraesCS1D01G405800.7:chr1D_part2:+:17892370:17893070	internal_ORF	chr1D_part2	17892370	17893070	+	5.39234e-05	AUGGAUUUGCAAGCUCGAGUUCAUCUGCUCAUGUGCCUCAGAAUCCUGCACAAGGGACAUGGGGUGCUUCAUUUGAAUCACAUGGUGCACCAAAUGGCUCUUCUGCUGAUGGACCGAACAGGGCAACACCAAUGGCUACUCACCCAGCAUUGGCGCGUCAUGGUAACUAUGUAUUUCCAGCUGGUCACAUGGUCCAGGGCAAUGCAUGGACUACACACCCUGCAAAUAUUAUUGCUGACGGAGUCCCACACUGGGCAUACAACAAUGCACUCCACAAUCCUUCAGGUCAGUUUGCUCAUCCAGGAACAAUGGGCAUGCCAAAUGGUAGUCUUCAAGACUAUCAAGCUGGCCCUUCUGCUACUUUUCAUGGGCCUUUACCUCAUUUCAACCAGAUUCCUG…	MDLQARVHLLMCLRILHKGHGVLHLNHMVHQMALLLMDRTGQHQWLLTQHWRVMVTMYFQLVTWSRAMHGLHTLQILLLTESHTGHTTMHSTILQVSLLIQEQWACQMVVFKTIKLALLLLFMGLYLISTRFLCIARKLLLCLIIFRCKGLSVRAMU
TraesCS1D01G405800.8:chr1D_part2:+:17892370:17893070	internal_ORF	chr1D_part2	17892370	17893070	+	5.39234e-05	AUGGAUUUGCAAGCUCGAGUUCAUCUGCUCAUGUGCCUCAGAAUCCUGCACAAGGGACAUGGGGUGCUUCAUUUGAAUCACAUGGUGCACCAAAUGGCUCUUCUGCUGAUGGACCGAACAGGGCAACACCAAUGGCUACUCACCCAGCAUUGGCGCGUCAUGGUAACUAUGUAUUUCCAGCUGGUCACAUGGUCCAGGGCAAUGCAUGGACUACACACCCUGCAAAUAUUAUUGCUGACGGAGUCCCACACUGGGCAUACAACAAUGCACUCCACAAUCCUUCAGGUCAGUUUGCUCAUCCAGGAACAAUGGGCAUGCCAAAUGGUAGUCUUCAAGACUAUCAAGCUGGCCCUUCUGCUACUUUUCAUGGGCCUUUACCUCAUUUCAACCAGAUUCCUG…	MDLQARVHLLMCLRILHKGHGVLHLNHMVHQMALLLMDRTGQHQWLLTQHWRVMVTMYFQLVTWSRAMHGLHTLQILLLTESHTGHTTMHSTILQVSLLIQEQWACQMVVFKTIKLALLLLFMGLYLISTRFLCIARKLLLCLIIFRCKGLSVRAMU
TraesCS3A01G059600.1:chr3A_part1:-:36086901:36087044	internal_ORF	chr3A_part1	36086901	36087044	-	5.38111e-05	AUGAGAAGAUUGAGGUCAUUGUCAGCAUGCCUAACGUGGAAGGGGAUCCUGAGUUUGAUGAAGAUGACGAGGGCGAUGAUGAGGAUGCUGCCAAGGACGAUGAAGAUGAAGAUGAGGACGGCCAAGAAAGUAGCCUUUCUAUGA	MRRLRSLSACLTWKGILSLMKMTRAMMRMLPRTMKMKMRTAKKVAFLU
TraesCS6B01G317600.1:chr6B_part2:-:113342078:113344021	truncated_ORF	chr6B_part2	113342078	113344021	-	5.3461e-05	AUGGAGAUUGCGCAUGAAGCACGGUCCGGAAUUAUGGUUCGUAGUGCUCCACCCACACCCACAAUGUGGCAAGAUUCUAGCACCGACAAUAAGAGAUCUAGAGAGGGGAGAAGCAGCGGCAGCAGUGCCGAUCAGGAUCCCAGUAGCCCGAGAUCGAAGCAUUCCGCUACUGAGCAGCGACGGAGGACCAAGAUAAAUGACAGGCUUGACAUACUCCGAGACCUCCUGCCGAACUGUGAUCAGAAGAGGGAUAAAGCUUCUUUCCUUCUCGAGGUUAUUGAAUACAUAAGGCUCUUGCAAGAGAAAUGCCAAAAAUAUGAGUCAGGCAUUCCUGAACAGAACAACGUCGAUGCCAACUGCAUGCCAUGGGACAAAGUGUACUACAGAUCACGUUGGAGG…	MEIAHEARSGIMVRSAPPTPTMWQDSSTDNKRSREGRSSGSSADQDPSSPRSKHSATEQRRRTKINDRLDILRDLLPNCDQKRDKASFLLEVIEYIRLLQEKCQKYESGIPEQNNVDANCMPWDKVYYRSRWRNTQNISQAQGGGLSATTEDMNKEQYSSKGIASAPAASLFNTQSAREISTAPGSSQNIAENSMPTNQLPWLSMSTMNQNCDASNGLLSKHDTQMPQDDSQSLSSAYSQGLLHKLKEALQKSGVDPSQTKISVEINMDRRARANAHIHDSSKATEGKEPVHVAKRLRCDU
TraesCS4A01G233100.1:chr4A_part2:-:89694420:89694761	internal_ORF	chr4A_part2	89694420	89694761	-	5.34227e-05	AUGUUGAACUUAGUAGCUUUGUUAAUGAUGAAGAUUUUGGCCAUGUUCUCACGGGAGAAAAGGACCAUGGCCUUGGUGACCUUUUCGAUUUAUCUGUCGAGGAUUAUACCUUUGGCGAGUGUGGCACAAGUUAUCCACCUUCCAGCCCAGGUUGUGACCAAGAAAUUCGCCACUCACCAGACCCUGAGGUGA	MLNLVALLMMKILAMFSREKRTMALVTFSIYLSRIIPLASVAQVIHLPAQVVTKKFATHQTLRU
TraesCS3D01G288200.1:chr3D_part1:-:397167474:397168620	internal_ORF	chr3D_part1	397167474	397168620	-	5.33511e-05	AUGAUCGCUUCCAGAACAAGGAAAACCGCAGCCGCGGGCGCCAGAGGGACUUUUUCGGUGGCCAAAAGUUAUGGAAUUCUAAAGAUGAUAGCGUAUGGCUGCAUGAUCGGUUUAAUGAGAUCAAUACCCAUGAUGUUCAACAUGACAGUACAAGGAGGCCAAGAAGUCCAUUUAGAGCUUGGGCUGGUGGUAGAACUCAUGAUGUUAACCAUGAUCGGUUUGAUGAGAUCAAUACCCAUUAUGUUCAACAUGACAGUACAAGGAGACCAAGAAGUCCUUUUGGAGCAUGGACUGGUGGUAGAACUCAUGACGUUAACCAUGAUCGGUUUCAUGAGAUCAAUACCCGUUAUGUUCAACAUGGCAGUACAAGGAGGCCAAGAAGUCCUUUUAGAGCAUGGG…	MIASRTRKTAAAGARGTFSVAKSYGILKMIAYGCMIGLMRSIPMMFNMTVQGGQEVHLELGLVVELMMLTMIGLMRSIPIMFNMTVQGDQEVLLEHGLVVELMTLTMIGFMRSIPVMFNMAVQGGQEVLLEHGLVVELMTLTMVIU
TraesCS3D01G288200.2:chr3D_part1:-:397167474:397168620	internal_ORF	chr3D_part1	397167474	397168620	-	5.33511e-05	AUGAUCGCUUCCAGAACAAGGAAAACCGCAGCCGCGGGCGCCAGAGGGACUUUUUCGGUGGCCAAAAGUUAUGGAAUUCUAAAGAUGAUAGCGUAUGGCUGCAUGAUCGGUUUAAUGAGAUCAAUACCCAUGAUGUUCAACAUGACAGUACAAGGAGGCCAAGAAGUCCAUUUAGAGCUUGGGCUGGUGGUAGAACUCAUGAUGUUAACCAUGAUCGGUUUGAUGAGAUCAAUACCCAUUAUGUUCAACAUGACAGUACAAGGAGACCAAGAAGUCCUUUUGGAGCAUGGACUGGUGGUAGAACUCAUGACGUUAACCAUGAUCGGUUUCAUGAGAUCAAUACCCGUUAUGUUCAACAUGGCAGUACAAGGAGGCCAAGAAGUCCUUUUAGAGCAUGGG…	MIASRTRKTAAAGARGTFSVAKSYGILKMIAYGCMIGLMRSIPMMFNMTVQGGQEVHLELGLVVELMMLTMIGLMRSIPIMFNMTVQGDQEVLLEHGLVVELMTLTMIGFMRSIPVMFNMAVQGGQEVLLEHGLVVELMTLTMVIU
TraesCS5D01G202900.1:chr5D_part1:-:308222143:308222727	internal_ORF	chr5D_part1	308222143	308222727	-	5.33394e-05	AUGGAGGUAGCCAUGCUGGUAAUAAUCUGGCUAUGCAGGAAUUCAUGCUUUUACCUGUGGGGGCUACUUCAUUUGCCGAGGCUCUUCGUAUGGGCAGUGAAGUUUAUCAUGUUCUUAAGGGCAUCAUUAAGGCGAAAUACGGUCAAGAUGCAUGCAAUGUUGGAGAUGAAGGUGGUUUUGCUCCUAAUGUUCAAGACAACAGGGAGGGCCUUGUUUUGCUUAUGGAUGCCAUUGAGAAGGCAGGCUACACUGGAAAGAUUAAAAUUGGAAUGGAUGUUGCAGCAUCAGAAUUCCUUAUGA	MEVAMLVIIWLCRNSCFYLWGLLHLPRLFVWAVKFIMFLRASLRRNTVKMHAMLEMKVVLLLMFKTTGRALFCLWMPLRRQATLERLKLEWMLQHQNSLU
TraesCS2B01G537100.1:chr2B_part2:-:279348771:279349910	internal_ORF	chr2B_part2	279348771	279349910	-	5.32739e-05	AUGGUUGCAGGUUUCGUCCGGCACGGCUGUGGUGAAGGCGAUCUUCAAGGCCCCCAACGGCGCGUACAUCGGCGGCGGCGCCGUCGUGGCCAAGGCCGGCUGCUGGAGCAUGCUCAAGGGCGGCAUGACCGCUUAUUCAUCCGGGCCAGCCGAGUUCUUCUUCGAGGCGGAUGGUGCUACGGUGGACAUUCUGGUGGACAGCGUGUCCCUGCAGCCCUUCACCUUCGCCGAGUGGAAGAACCACACCAGUCUGUCGGCCGCCAAGGCCCGCAAGAGCGCCGUGAAGGUGGUCGCCCGGGGCGCCGACGGCGCCCCGCUGGCGAACGCGGAGCUGAGCCUGAAGCUCCUCCGGCCCGGGUUCCCGCUGGGCAACGCCAUGACGGCGGAGAUCCUGAACAU…	MVAGFVRHGCGEGDLQGPQRRVHRRRRRRGQGRLLEHAQGRHDRLFIRASRVLLRGGWCYGGHSGGQRVPAALHLRRVEEPHQSVGRQGPQERREGGRPGRRRRPAGERGAEPEAPPARVPAGQRHDGGDPEHAGVREVVHVAVHGGQLRERDEVVQHGVEAEPGELQRAGRDAGAGPEARHQGARAQRVLGHQQHADGVGEPAGRRGAQGGHAEAAELRGDAVRRQGDRVGRGEREPPRAVLRGPAGRQRVGGGVRAGGQDGRERDAVHERVRHPGVGHGPDRHGQQVRRQDGADPLLPRQRRHQARRRAGEPLRDAQHPLHEGDAGHARAAQGPHLAHRDRRLAQDGPVPGGVPGGRAAGRLRPPQCGGHGALGGLAU
TraesCS1D01G311400.1:chr1D_part1:+:407623312:407623991	internal_ORF	chr1D_part1	407623312	407623991	+	5.30598e-05	AUGACGGAAGGAGGGGAGAUGGUGAUAAUGAUAGGGACAGACACUUUUCUGGAAGAUCAGGAGGCAGGUUUGAUUCAAGGAACAGUUCUGGCGGCCGUGGACGUGGACGGGGUCGGGGUCGAGGUAACUUUGGCAGUGAUGGUGAUGGUGGCGGUGGUGGAGGAUGGACUGAUAACAUAG	MTEGGEMVIMIGTDTFLEDQEAGLIQGTVLAAVDVDGVGVEVTLAVMVMVAVVEDGLITU
TraesCS1D01G311400.2:chr1D_part1:+:407623312:407623991	internal_ORF	chr1D_part1	407623312	407623991	+	5.30598e-05	AUGACGGAAGGAGGGGAGAUGGUGAUAAUGAUAGGGACAGACACUUUUCUGGAAGAUCAGGAGGCAGGUUUGAUUCAAGGAACAGUUCUGGCGGCCGUGGACGUGGACGGGGUCGGGGUCGAGGUAACUUUGGCAGUGAUGGUGAUGGUGGCGGUGGUGGAGGAUGGACUGAUAACAUAG	MTEGGEMVIMIGTDTFLEDQEAGLIQGTVLAAVDVDGVGVEVTLAVMVMVAVVEDGLITU
TraesCS3D01G492100.1:chr3D_part2:-:109676034:109676269	internal_ORF	chr3D_part2	109676034	109676269	-	5.30401e-05	AUGCUGCACCAGAGGUUAUCUCAGGUGAAGUAUAUGUUGGACCAGAGGUUGAUAUUUGGAGCUGUGGGGUGGUACUUUAUGCUCUUCUUUGUGGCUCUGUUCCAUUUGAUGAUGAAUAUACUCCCAACCUGCUCAAAAAGAUAA	MLHQRLSQVKYMLDQRLIFGAVGWYFMLFFVALFHLMMNILPTCSKRU
TraesCS6A01G047100.1:chr6A_part1:+:23889338:23889594	internal_ORF	chr6A_part1	23889338	23889594	+	5.30026e-05	AUGUUACAGCAGGCAAUGCUUUGGAGGUUCUUCGUCAGGUGGAUGAGAUAUUUAUUCAAUCCAUUAAAGAUGCAGGCAUCUAUGAUGAAAUUUGGCAAGCUUUUGCUGUGUUUUUGCCUGUCCAAACAGUUGGGGUCCAGGGUGACCAGAGAACUCACUCCCAUGUGGUUGCUUUAA	MLQQAMLWRFFVRWMRYLFNPLKMQASMMKFGKLLLCFCLSKQLGSRVTRELTPMWLLU
TraesCS3B01G207500.1:chr3B_part1:+:243241046:243241249	internal_ORF	chr3B_part1	243241046	243241249	+	5.2918e-05	AUGACGAAGCUUCCCGACUCUAUGUUCUUCCAAAUCAUCCAAGUCAGCAACACCUGGAACCUCCAGAGCGCCUUCCUGGCCUUUCUGACGAUGUUGGUGCUGGAUUUAUAG	MTKLPDSMFFQIIQVSNTWNLQSAFLAFLTMLVLDLU
TraesCS6B01G433200.1:chr6B_part2:-:250127724:250128086	internal_ORF	chr6B_part2	250127724	250128086	-	5.2902e-05	AUGUCUCUAUUGAAAAUAUUCUUAAUUUUUUGUGGUGUCUUUGGAAGGCUAAAAAUGAUUUUCUUUUUGAUCGAAAAAAAGCCCUCCCUCAUCAUGUGCACAUUGUUGCAAAAGCCUUUUCUUAUGAUUUAUAUGAUGUUUCUAAUCAUAUGCCUAGCUUGCAGGAGGUGCCUCAAGUUCAACUUUCUCCUAAUCAACUUCCUCUGCAGGGAAAGACUCUUAAAUCUGAUUUGCUCGUUCUUGGUCCUAAAAUAUACUCUGAUGCAGCUUUCAGAUGUAAGAAAGUUCCAGGAUUGGUGCAAGGUUCGGUUGCUACUGGAGUUGGAAUCUAUCUUUCCUGGCCUCAAGAUCAAAUUGAAGUAA	MSLLKIFLIFCGVFGRLKMIFFLIEKKPSLIMCTLLQKPFLMIYMMFLIICLACRRCLKFNFLLINFLCRERLLNLICSFLVLKYTLMQLSDVRKFQDWCKVRLLLELESIFPGLKIKLKU
TraesCS3D01G462700.1:chr3D_part2:+:90902867:90903010	internal_ORF	chr3D_part2	90902867	90903010	+	5.2862e-05	AUGGCUGGCUCUCGCCCUGGCCUCGGCCCUCGCGCCCUCCUCACCGUCUGCAACCCGGUCACUCGGCAGCAUGCCUCCCUCACGCGGACACUCAAGGACUUCAACAUCUUGGGGAUGUACCCACACCGCCCUACCGGCAAGUAA	MAGSRPGLGPRALLTVCNPVTRQHASLTRTLKDFNILGMYPHRPTGKU
TraesCS6A01G339800.1:chr6A_part2:+:120754534:120754653	internal_ORF	chr6A_part2	120754534	120754653	+	5.27711e-05	AUGGACAAGACCGGGGCUACAACUAUCCUCAUGGGCUUGUAUUGGGCCAAGGCGGCGGAAUACUACCUCAAUUGUCACAUCAGAAGAAAUAACAACUUCCACUACCAACGGUGGCUCUGA	MDKTGATTILMGLYWAKAAEYYLNCHIRRNNNFHYQRWLU
TraesCS6A01G216900.1:chr6A_part1:-:399213301:399213560	internal_ORF	chr6A_part1	399213301	399213560	-	5.25609e-05	AUGGUUAUUACCUUCCAGACCAUGAACAUGCCAAAAGGCAGUUCUUCGAAUACGUUCAAGGUGAAGCAGAAUCUGGUUUGGAACGCCUUCAUCAGUGUGCGGAGAAAGAACUUCAGAUCUAUCUCGAUGCAGACUGCCCAUCUAAAGAUUUUAAUGACUUCCGUACAAAGUUGGCUGGAUUGA	MVITFQTMNMPKGSSSNTFKVKQNLVWNAFISVRRKNFRSISMQTAHLKILMTSVQSWLDU
TraesCS6A01G216900.2:chr6A_part1:-:399213301:399213560	internal_ORF	chr6A_part1	399213301	399213560	-	5.25609e-05	AUGGUUAUUACCUUCCAGACCAUGAACAUGCCAAAAGGCAGUUCUUCGAAUACGUUCAAGGUGAAGCAGAAUCUGGUUUGGAACGCCUUCAUCAGUGUGCGGAGAAAGAACUUCAGAUCUAUCUCGAUGCAGACUGCCCAUCUAAAGAUUUUAAUGACUUCCGUACAAAGUUGGCUGGAUUGA	MVITFQTMNMPKGSSSNTFKVKQNLVWNAFISVRRKNFRSISMQTAHLKILMTSVQSWLDU
TraesCS2B01G264200.2:chr2B_part1:-:356598490:356600304	internal_ORF	chr2B_part1	356598490	356600304	-	5.24749e-05	AUGGAAAUUCCUAUGGAGGAACAGGAUAUGGAUCCAAUAUGUAUAGUUCGGUUGGUGGAUAUGGCAGUACUUAUGGUAGCGGCGGGCUCUAUGGGAAUAGCAUGUACUCGAGCUAUGGAGGAGGUGGCGGCCUCUAUGGAGGUUCCGGGAUGUAUGGGGGAGGAAUGUAUAACAGUGGGAUGGGAAGCUCUUAUGGUGGUUAUGGUAUGGGUGGCAUGGGUGGCAUGGGUGGCAUGGGUGGCAUGGGUCCUUACGGCAAUCCGGAUCCAAAUUCAUUUGGCCCUCCCGCAGCACCACCGGGUUUCUGGGUGUCCUUCCUACGCGUGA	MEIPMEEQDMDPICIVRLVDMAVLMVAAGSMGIACTRAMEEVAASMEVPGCMGEECITVGWEALMVVMVWVAWVAWVAWVAWVLTAIRIQIHLALPQHHRVSGCPSYAU
TraesCS2B01G580000.1:chr2B_part2:-:314475135:314476120	internal_ORF	chr2B_part2	314475135	314476120	-	5.23284e-05	AUGAUGACACAGACCUGCCAUGUGGAGUUCUUCGUUUACAACCUAAAGGAGGAUAUGGGCGUCACAAUGGGUUGA	MMTQTCHVEFFVYNLKEDMGVTMGU
TraesCS2D01G300900.1:chr2D_part1:+:383296761:383296805	internal_ORF	chr2D_part1	383296761	383296805	+	5.2296e-05	AUGGUGUAUGCGGAGGUGGGCAUUAUGCAGCUUACCGGAGAGUAG	MVYAEVGIMQLTGEU
TraesCS2D01G300900.2:chr2D_part1:+:383296761:383296805	internal_ORF	chr2D_part1	383296761	383296805	+	5.2296e-05	AUGGUGUAUGCGGAGGUGGGCAUUAUGCAGCUUACCGGAGAGUAG	MVYAEVGIMQLTGEU
TraesCS2D01G300900.3:chr2D_part1:+:383296761:383296805	internal_ORF	chr2D_part1	383296761	383296805	+	5.2296e-05	AUGGUGUAUGCGGAGGUGGGCAUUAUGCAGCUUACCGGAGAGUAG	MVYAEVGIMQLTGEU
TraesCS4A01G122300.1:chr4A_part1:-:151304524:151304841	internal_ORF	chr4A_part1	151304524	151304841	-	5.22353e-05	AUGAUCACGGAUAUGGAUACAAGUCAGUGCAAAAGGCUGAGCUUUUUGAUGACAUUGAUAGGCACAUGUAUAGAGAAAGUUAUUACCAGGAAACUAGAAGAGUCCGACAUGGCCAUGAUGAGGAAGAUGAACUAUUCGAUUACAAUGACUACCGAUUUGGUGAGUUCUGUGGACCUGAGGUUAGACGAAAGUAUCGAAGCAGAAGAUCUGCAGAAAGCAGUGAUGAACAUUGGAGACAUCCUUACCACUUCGUUUCGCCUCCUCGGGCAAAUGACUACCCCAAGAAUCCUGAGAGAAACUGGUCUUCUCCUGGUUUAA	MITDMDTSQCKRLSFLMTLIGTCIEKVITRKLEESDMAMMRKMNYSITMTTDLVSSVDLRLDESIEAEDLQKAVMNIGDILTTSFRLLGQMTTPRILRETGLLLVU
TraesCS4A01G122300.2:chr4A_part1:-:151304524:151304841	internal_ORF	chr4A_part1	151304524	151304841	-	5.22353e-05	AUGAUCACGGAUAUGGAUACAAGUCAGUGCAAAAGGCUGAGCUUUUUGAUGACAUUGAUAGGCACAUGUAUAGAGAAAGUUAUUACCAGGAAACUAGAAGAGUCCGACAUGGCCAUGAUGAGGAAGAUGAACUAUUCGAUUACAAUGACUACCGAUUUGGUGAGUUCUGUGGACCUGAGGUUAGACGAAAGUAUCGAAGCAGAAGAUCUGCAGAAAGCAGUGAUGAACAUUGGAGACAUCCUUACCACUUCGUUUCGCCUCCUCGGGCAAAUGACUACCCCAAGAAUCCUGAGAGAAACUGGUCUUCUCCUGGUUUAA	MITDMDTSQCKRLSFLMTLIGTCIEKVITRKLEESDMAMMRKMNYSITMTTDLVSSVDLRLDESIEAEDLQKAVMNIGDILTTSFRLLGQMTTPRILRETGLLLVU
TraesCS4A01G122300.3:chr4A_part1:-:151304524:151304841	internal_ORF	chr4A_part1	151304524	151304841	-	5.22353e-05	AUGAUCACGGAUAUGGAUACAAGUCAGUGCAAAAGGCUGAGCUUUUUGAUGACAUUGAUAGGCACAUGUAUAGAGAAAGUUAUUACCAGGAAACUAGAAGAGUCCGACAUGGCCAUGAUGAGGAAGAUGAACUAUUCGAUUACAAUGACUACCGAUUUGGUGAGUUCUGUGGACCUGAGGUUAGACGAAAGUAUCGAAGCAGAAGAUCUGCAGAAAGCAGUGAUGAACAUUGGAGACAUCCUUACCACUUCGUUUCGCCUCCUCGGGCAAAUGACUACCCCAAGAAUCCUGAGAGAAACUGGUCUUCUCCUGGUUUAA	MITDMDTSQCKRLSFLMTLIGTCIEKVITRKLEESDMAMMRKMNYSITMTTDLVSSVDLRLDESIEAEDLQKAVMNIGDILTTSFRLLGQMTTPRILRETGLLLVU
TraesCS4A01G122300.4:chr4A_part1:-:151304524:151304841	internal_ORF	chr4A_part1	151304524	151304841	-	5.22353e-05	AUGAUCACGGAUAUGGAUACAAGUCAGUGCAAAAGGCUGAGCUUUUUGAUGACAUUGAUAGGCACAUGUAUAGAGAAAGUUAUUACCAGGAAACUAGAAGAGUCCGACAUGGCCAUGAUGAGGAAGAUGAACUAUUCGAUUACAAUGACUACCGAUUUGGUGAGUUCUGUGGACCUGAGGUUAGACGAAAGUAUCGAAGCAGAAGAUCUGCAGAAAGCAGUGAUGAACAUUGGAGACAUCCUUACCACUUCGUUUCGCCUCCUCGGGCAAAUGACUACCCCAAGAAUCCUGAGAGAAACUGGUCUUCUCCUGGUUUAA	MITDMDTSQCKRLSFLMTLIGTCIEKVITRKLEESDMAMMRKMNYSITMTTDLVSSVDLRLDESIEAEDLQKAVMNIGDILTTSFRLLGQMTTPRILRETGLLLVU
TraesCS4A01G122300.5:chr4A_part1:-:151304524:151304841	internal_ORF	chr4A_part1	151304524	151304841	-	5.22353e-05	AUGAUCACGGAUAUGGAUACAAGUCAGUGCAAAAGGCUGAGCUUUUUGAUGACAUUGAUAGGCACAUGUAUAGAGAAAGUUAUUACCAGGAAACUAGAAGAGUCCGACAUGGCCAUGAUGAGGAAGAUGAACUAUUCGAUUACAAUGACUACCGAUUUGGUGAGUUCUGUGGACCUGAGGUUAGACGAAAGUAUCGAAGCAGAAGAUCUGCAGAAAGCAGUGAUGAACAUUGGAGACAUCCUUACCACUUCGUUUCGCCUCCUCGGGCAAAUGACUACCCCAAGAAUCCUGAGAGAAACUGGUCUUCUCCUGGUUUAA	MITDMDTSQCKRLSFLMTLIGTCIEKVITRKLEESDMAMMRKMNYSITMTTDLVSSVDLRLDESIEAEDLQKAVMNIGDILTTSFRLLGQMTTPRILRETGLLLVU
TraesCS4A01G122300.6:chr4A_part1:-:151304524:151304841	internal_ORF	chr4A_part1	151304524	151304841	-	5.22353e-05	AUGAUCACGGAUAUGGAUACAAGUCAGUGCAAAAGGCUGAGCUUUUUGAUGACAUUGAUAGGCACAUGUAUAGAGAAAGUUAUUACCAGGAAACUAGAAGAGUCCGACAUGGCCAUGAUGAGGAAGAUGAACUAUUCGAUUACAAUGACUACCGAUUUGGUGAGUUCUGUGGACCUGAGGUUAGACGAAAGUAUCGAAGCAGAAGAUCUGCAGAAAGCAGUGAUGAACAUUGGAGACAUCCUUACCACUUCGUUUCGCCUCCUCGGGCAAAUGACUACCCCAAGAAUCCUGAGAGAAACUGGUCUUCUCCUGGUUUAA	MITDMDTSQCKRLSFLMTLIGTCIEKVITRKLEESDMAMMRKMNYSITMTTDLVSSVDLRLDESIEAEDLQKAVMNIGDILTTSFRLLGQMTTPRILRETGLLLVU
TraesCS7B01G265500.1:chr7B_part2:-:33991049:33991315	internal_ORF	chr7B_part2	33991049	33991315	-	5.20367e-05	AUGGCACCACUCGGCGUGGUCAAGUUCUGGAAGUUGAUGGUGAAAAGGCUGUUGUGCAGGUCUUCGAAGGCACUUCAGGAAUAG	MAPLGVVKFWKLMVKRLLCRSSKALQEU
TraesCS7B01G265500.2:chr7B_part2:-:33991049:33991315	internal_ORF	chr7B_part2	33991049	33991315	-	5.20367e-05	AUGGCACCACUCGGCGUGGUCAAGUUCUGGAAGUUGAUGGUGAAAAGGCUGUUGUGCAGGUCUUCGAAGGCACUUCAGGAAUAG	MAPLGVVKFWKLMVKRLLCRSSKALQEU
TraesCS6A01G291300.1:chr6A_part2:+:70187077:70187271	internal_ORF	chr6A_part2	70187077	70187271	+	5.19137e-05	AUGGGUACCAAGGUGCAGUACAUUUGCAGCUCACCUCAGAUGAUGAUAAUUCUUAUAAGACCAUCUAUGGGUAUGGUGAAGAUGCUAAAGAUGCUGGCAACCUUGCUGCACGGGAAGCACUCAAGUUUCUUCAUUUUUCUGUUAACUUUGCUUUGGUGGACCUGCAUAUGUAUGAGUACUGGGAGGUACUACUAA	MGTKVQYICSSPQMMIILIRPSMGMVKMLKMLATLLHGKHSSFFIFLLTLLWWTCICMSTGRYYU
TraesCS2A01G450900.1:chr2A_part2:+:237989208:237989750	dORF	chr2A_part2	237989208	237989750	+	5.18996e-05	AUGUUGGUAUGCAGACAGUGGCGCUCACUCAUCGAGAGUGAGAGUUUUAUUAUAUCACACAUGUCAAUGAAGAGGCCGAAGAGGAUUUUGAUGGCCAGUAAUGGCCGUCCACGGCGUGCUUUCUUUGAAUUUAACUCGGUGGGAAAUUGGCUUCAAGCUGCAAGGUCCGCGCUUGCCGACACUCUUCUCAACGAUAAGGUCAUAUGCUCCAAACCAUGCCACGGGCUCAACUUGAUACGCACCAAUACCGAUGACUUUCUGUGCAACCCAUGCACAGGUGCCAUCAAGUGUCUGGGAAGGCAUGGCAAAUCGCACUUCACACCGGCUGGACAUCAACGCCGUCACGCAUUUUCGGUUGGUAGAAACAUCGGUUUCGGUUUCGACCAGUCAACUGGAGAG…	MLVCRQWRSLIESESFIISHMSMKRPKRILMASNGRPRRAFFEFNSVGNWLQAARSALADTLLNDKVICSKPCHGLNLIRTNTDDFLCNPCTGAIKCLGRHGKSHFTPAGHQRRHAFSVGRNIGFGFDQSTGEHVAVEIGYINGTLACVIKTSSEKQWTCIGKPPRMVSDMPPAHVDGTLU
TraesCS5A01G374300.1:chr5A_part2:+:119586693:119586809	internal_ORF	chr5A_part2	119586693	119586809	+	5.18668e-05	AUGUCAACACUGAAGUUGGUGUCGUUCGUGAUAUCCGUCUUAAAGAACUUCGACUCUAUACUGAUUACGGGCGUUGCAGUCGCCCGCUGUUUAUCGUUGAAAACCAGAGGCUUCUAA	MSTLKLVSFVISVLKNFDSILITGVAVARCLSLKTRGFU
TraesCS5A01G374300.2:chr5A_part2:+:119586693:119586809	internal_ORF	chr5A_part2	119586693	119586809	+	5.18668e-05	AUGUCAACACUGAAGUUGGUGUCGUUCGUGAUAUCCGUCUUAAAGAACUUCGACUCUAUACUGAUUACGGGCGUUGCAGUCGCCCGCUGUUUAUCGUUGAAAACCAGAGGCUUCUAA	MSTLKLVSFVISVLKNFDSILITGVAVARCLSLKTRGFU
TraesCS5A01G374300.3:chr5A_part2:+:119586693:119586809	internal_ORF	chr5A_part2	119586693	119586809	+	5.18668e-05	AUGUCAACACUGAAGUUGGUGUCGUUCGUGAUAUCCGUCUUAAAGAACUUCGACUCUAUACUGAUUACGGGCGUUGCAGUCGCCCGCUGUUUAUCGUUGAAAACCAGAGGCUUCUAA	MSTLKLVSFVISVLKNFDSILITGVAVARCLSLKTRGFU
TraesCS4B01G118500.1:chr4B_part1:+:139023078:139023567	internal_ORF	chr4B_part1	139023078	139023567	+	5.16628e-05	AUGGGAGCAGAUGAAGGAGAUGAGAGACAGGGAGGAGGCGGCGAACCAGCGGGCCGGGUUCCUCGAGCAGGGCUUCGGGGCGGCCUGGAUGGAGGGAGCCCACACCGACAUCGUCGUCAAACCUGGAAAUGGGCCGCCAAUCCCGGCCCACAAGGCCAUCCUGGCGGCGAGGUCGGAGGUGUUCCAGCACAUGCUGUGCUCCGACCAGUGCAAGGCGGCCCCCGCCGGCGGCUGCGUCUCCCUCCCGGAGCUGGCCCACGACGAGCUUUCCCUCUUCUUGGCGUUCCUGUACACCGGGACCCUCGACGCGGCCGCGGCGGCGACGGCGACAUCGGCGUCCGAGCGACGGCUGCACGCGCUCCUGGUGGCCGCGGACAAGUACGACGUGCCGUUCCUGGG…	MGADEGDERQGGGGEPAGRVPRAGLRGGLDGGSPHRHRRQTWKWAANPGPQGHPGGEVGGVPAHAVLRPVQGGPRRRLRLPPGAGPRRAFPLLGVPVHRDPRRGRGGDGDIGVRATAARAPGGRGQVRRAVPGAGMU
TraesCS4B01G118500.2:chr4B_part1:+:139023078:139023567	internal_ORF	chr4B_part1	139023078	139023567	+	5.16628e-05	AUGGGAGCAGAUGAAGGAGAUGAGAGACAGGGAGGAGGCGGCGAACCAGCGGGCCGGGUUCCUCGAGCAGGGCUUCGGGGCGGCCUGGAUGGAGGGAGCCCACACCGACAUCGUCGUCAAACCUGGAAAUGGGCCGCCAAUCCCGGCCCACAAGGCCAUCCUGGCGGCGAGGUCGGAGGUGUUCCAGCACAUGCUGUGCUCCGACCAGUGCAAGGCGGCCCCCGCCGGCGGCUGCGUCUCCCUCCCGGAGCUGGCCCACGACGAGCUUUCCCUCUUCUUGGCGUUCCUGUACACCGGGACCCUCGACGCGGCCGCGGCGGCGACGGCGACAUCGGCGUCCGAGCGACGGCUGCACGCGCUCCUGGUGGCCGCGGACAAGUACGACGUGCCGUUCCUGGG…	MGADEGDERQGGGGEPAGRVPRAGLRGGLDGGSPHRHRRQTWKWAANPGPQGHPGGEVGGVPAHAVLRPVQGGPRRRLRLPPGAGPRRAFPLLGVPVHRDPRRGRGGDGDIGVRATAARAPGGRGQVRRAVPGAGMU
TraesCS4D01G217200.1:chr4D_part1:-:372187059:372187783	internal_ORF	chr4D_part1	372187059	372187783	-	5.16001e-05	AUGCAUCUGGGAGUGCGACGGCGAGGCCGGCGACAUCACCUGCGACAUCGUCGCCGCGCCCUUCCGCCGCAGCUGCAGCGCCAGGAUGACGAUGCAGCCGCCGGCCCCCUUCUUCCGGACGAUGACCCCGCCGCCGCCGAGGCCGCAGAGGGUGCUGGAGGAGGAGGAGGAGCAGCAGGAGGCCAGGAGGCCCGGGAAGGCCAUCCGCAAGGGCCACCGGAGCUACGGCCUCAUGCUCAACCUGCAGCUCGGCAUAAGUUACUCGGUGGGGAAGUCGUCGGCGCUGCCGUUCAAGAAGCUCUUGGCAUCGGACUUCGACCCGCGGGAGAAGGUCUGGACGCGGUUCCCGCCGGAAGGCUCCAAGCUCACGCCGCCGCAUCACUCAAUCGAUUUCCGGUG…	MHLGVRRRGRRHHLRHRRRALPPQLQRQDDDAAAGPLLPDDDPAAAEAAEGAGGGGGAAGGQEAREGHPQGPPELRPHAQPAARHKLLGGEVVGAAVQEALGIGLRPAGEGLDAVPAGRLQAHAAASLNRFPVEGLLPCRLQAPEEIVWGU
TraesCS4D01G217200.2:chr4D_part1:-:372187059:372187783	internal_ORF	chr4D_part1	372187059	372187783	-	5.16001e-05	AUGCAUCUGGGAGUGCGACGGCGAGGCCGGCGACAUCACCUGCGACAUCGUCGCCGCGCCCUUCCGCCGCAGCUGCAGCGCCAGGAUGACGAUGCAGCCGCCGGCCCCCUUCUUCCGGACGAUGACCCCGCCGCCGCCGAGGCCGCAGAGGGUGCUGGAGGAGGAGGAGGAGCAGCAGGAGGCCAGGAGGCCCGGGAAGGCCAUCCGCAAGGGCCACCGGAGCUACGGCCUCAUGCUCAACCUGCAGCUCGGCAUAAGUUACUCGGUGGGGAAGUCGUCGGCGCUGCCGUUCAAGAAGCUCUUGGCAUCGGACUUCGACCCGCGGGAGAAGGUCUGGACGCGGUUCCCGCCGGAAGGCUCCAAGCUCACGCCGCCGCAUCACUCAAUCGAUUUCCGGUG…	MHLGVRRRGRRHHLRHRRRALPPQLQRQDDDAAAGPLLPDDDPAAAEAAEGAGGGGGAAGGQEAREGHPQGPPELRPHAQPAARHKLLGGEVVGAAVQEALGIGLRPAGEGLDAVPAGRLQAHAAASLNRFPVEGLLPCRLQAPEEIVWGU
TraesCS7B01G472500.1:chr7B_part2:+:274868499:274868844	internal_ORF	chr7B_part2	274868499	274868844	+	5.12768e-05	AUGUCAAUGGGAAACCUGCCAUCCCCCAUAAUUCCAAGGUUAAAUUUCGAUUUCACCGUGGAGAUGGACUAUGGGUCGAUCGGGUUCCUGCAUGGAUUCGUUAUGCAACUUUUGAUGCCUCUAAAUUUGGAGCUCCAUAUGACGGUGUUCACUGGGAUCCACCAAUUGGUGAAAGGUAUGUGUUUAAGCAUCCUCGGCCUCGAAAGCCUGACGCUCCACGUAUUUACGAGGCUCAUGUGGGGAUGA	MSMGNLPSPIIPRLNFDFTVEMDYGSIGFLHGFVMQLLMPLNLELHMTVFTGIHQLVKGMCLSILGLESLTLHVFTRLMWGU
TraesCS7B01G472500.2:chr7B_part2:+:274868499:274868844	internal_ORF	chr7B_part2	274868499	274868844	+	5.12768e-05	AUGUCAAUGGGAAACCUGCCAUCCCCCAUAAUUCCAAGGUUAAAUUUCGAUUUCACCGUGGAGAUGGACUAUGGGUCGAUCGGGUUCCUGCAUGGAUUCGUUAUGCAACUUUUGAUGCCUCUAAAUUUGGAGCUCCAUAUGACGGUGUUCACUGGGAUCCACCAAUUGGUGAAAGGUAUGUGUUUAAGCAUCCUCGGCCUCGAAAGCCUGACGCUCCACGUAUUUACGAGGCUCAUGUGGGGAUGA	MSMGNLPSPIIPRLNFDFTVEMDYGSIGFLHGFVMQLLMPLNLELHMTVFTGIHQLVKGMCLSILGLESLTLHVFTRLMWGU
TraesCS2B01G506500.1:chr2B_part2:+:250132004:250132201	internal_ORF	chr2B_part2	250132004	250132201	+	5.1137e-05	AUGUGGAAUCACUUAAAUUCCAAUGUAUUAAGUUGUGGAUCACUGUUUUCCAAGAAGAGAUUGAUUGGGAAGAGGAAGGGGAAGAGGAGGAGGAAGAAGAAGAAGAAAAAGAAAAAGAAGAUGAUGAUGAAGAAGAGGCAUCUAGCUUUAUUGGUCCUCUCUGUUCAUUUGUUCCACUUCUCCUACAAACUUACUUAA	MWNHLNSNVLSCGSLFSKKRLIGKRKGKRRRKKKKKKKKKMMMKKRHLALLVLSVHLFHFSYKLTU
TraesCS5D01G259600.1:chr5D_part1:-:365733119:365733974	internal_ORF	chr5D_part1	365733119	365733974	-	5.1134e-05	AUGGAGAAUCGCCUGGGAUCUUAUAUGGAUAUGGAGCUUAUGGAGAAGAUCUGGAUAAAAGCUGGUGUUCUGACAGGCUUAGUCUGCUUGCUCGAGGUUGGGUUCUUGCAUUUGCUGAUGUUAGGGGUGGAGGGGAUCCGUCAUGGCAUAUAG	MENRLGSYMDMELMEKIWIKAGVLTGLVCLLEVGFLHLLMLGVEGIRHGIU
TraesCS4A01G039200.1:chr4A_part1:-:31595044:31595759	internal_ORF	chr4A_part1	31595044	31595759	-	5.10295e-05	AUGGUUUGCACAGUGGCGUCAACAAUCUAUUUUUUGCUGAAGUCAGACAAAUUAAAGGAGAAAAUGUAUAUGUACUCAGUUGUUUAUGUAUGGUUAAAGCUACUGACAAUGGCCAAUGCUAUGGUUGCCUGA	MVCTVASTIYFLLKSDKLKEKMYMYSVVYVWLKLLTMANAMVAU
TraesCS3D01G144100.3:chr3D_part1:+:107432790:107434497	internal_ORF	chr3D_part1	107432790	107434497	+	5.10206e-05	AUGGAGGAACUGAUGCAGACCGUCAUCGUGAAGAUGAGUUACACGGUGGAGAUUCAGAAAAGAAUGGGAGGCACAGGAAAACAAAGGAUCAGUCUGCCGCGAAAGAUGAGUUACAAAGUGGCAGCAAGGGAAGGCAAACCAUGCCUCGGGAUGUUCGUACCAAAACUGAUGGAUGUUAUGAGCAGCAACACACAGAUGGGAAAUUGA	MEELMQTVIVKMSYTVEIQKRMGGTGKQRISLPRKMSYKVAAREGKPCLGMFVPKLMDVMSSNTQMGNU
TraesCS3D01G144100.5:chr3D_part1:+:107432790:107434497	internal_ORF	chr3D_part1	107432790	107434497	+	5.10206e-05	AUGGAGGAACUGAUGCAGACCGUCAUCGUGAAGAUGAGUUACACGGUGGAGAUUCAGAAAAGAAUGGGAGGCACAGGAAAACAAAGGAUCAGUCUGCCGCGAAAGAUGAGUUACAAAGUGGCAGCAAGGGAAGGCAAACCAUGCCUCGGGAUGUUCGUACCAAAACUGAUGGAUGUUAUGAGCAGCAACACACAGAUGGGAAAUUGA	MEELMQTVIVKMSYTVEIQKRMGGTGKQRISLPRKMSYKVAAREGKPCLGMFVPKLMDVMSSNTQMGNU
TraesCS4A01G078600.1:chr4A_part1:+:78766807:78766941	odORF	chr4A_part1	78766807	78766941	+	5.10118e-05	AUGAUGAGGAUCCUGAUGCACCUCCUGGAUUUGAUGCACCUCCUGGAUUUGGUUAACAGCCCUGCGAUCUUCUAUGACAGUGUUGUCGUUUCUGUGGCAGCAAUGCACGAGAAGAUUUCAUGUUUGCUGCUUUGA	MMRILMHLLDLMHLLDLVNSPAIFYDSVVVSVAAMHEKISCLLLU
TraesCS7A01G331800.1:chr7A_part2:-:35147491:35147634	internal_ORF	chr7A_part2	35147491	35147634	-	5.08925e-05	AUGUACUUCCUGGGGCUGUUGCUGCUACCCAUAGAAGAAAUGGUGCAGCUGUUACUGCUUUACUAUGUUCUGUUCCUGUUAGUGGUCCUUCAGAUGCUGCUUCUUCAGGAGGGAAAGACAAGGCUAAAAAACCAUGUCGACUGA	MYFLGLLLLPIEEMVQLLLLYYVLFLLVVLQMLLLQEGKTRLKNHVDU
TraesCS6B01G211800.3:chr6B_part1:+:280049450:280049560	dORF	chr6B_part1	280049450	280049560	+	5.08028e-05	AUGUCCCUCGCGAAGAUGAUCCACAGCGGCUCCGUCUGGACCGCGCCCCACCGGAGCGUCCCGGGCCGCGGGUUGGUGAAGUCAUCGUCGUUGGCGUCGGUCACUAUGUAG	MSLAKMIHSGSVWTAPHRSVPGRGLVKSSSLASVTMU
TraesCS6D01G359900.1:chr6D_part2:-:1387519:1388106	internal_ORF	chr6D_part2	1387519	1388106	-	5.07542e-05	AUGCCGCACCUGGACAACAGGAUAUUUUUGGAAGCACCACCUCCUUACCUUCAGGGGUUUCACAUGCAAAUCCGUCCCAGCAGGCACCCCCGGCUUAUGUUCCCUCCCAGGCAUCUCAGCCUAUUACUCAUGCUGCUCCCAUGUUUGCUCAGCCACAAGCAUAUCCUGCAGCCACAAACCCAUCAUCAUUUCCUCAGGCUGCUGCGCCAUCAUUUGCUCCCCCACAGGCACCUCAACAUGCUGCACCAUCAUUUGCUCCUCCACAGGCACCUCAACAUGCAGUUCCCAAUCUACCAUCAGGCCCAUCAAACUUCUAUAUGCAACCGGCUUCAGGGACUGGCGUUAAUAGCCUGCCUGGGAUUCCUUCGCAGAAUGGAGCACCACCAUCCUAUGCUCCUC…	MPHLDNRIFLEAPPPYLQGFHMQIRPSRHPRLMFPPRHLSLLLMLLPCLLSHKHILQPQTHHHFLRLLRHHLLPHRHLNMLHHHLLLHRHLNMQFPIYHQAHQTSICNRLQGLALIACLGFLRRMEHHHPMLLHSLLIFHLNMHLSKASTHKLLHQHHRHHQFLEGHLSPLVPQIQCHLVPALLCSQVYQLPQKHU
TraesCS3B01G374300.1:chr3B_part2:+:139276534:139277342	truncated_ORF	chr3B_part2	139276534	139277342	+	5.07314e-05	AUGGACAGUCAGCCUGCUAGACCCUCUCGGUCUGCGACAAGUGAAGAAAAUGGAUUUGGCAGGACAAUAUCAAGGAAGUCACUUGACAUGGCAAUCAGGCACAUGGACAUUCGACAUAACUUGGGUGGCAUCCGAGGUGCAUCUCUGUUUCCUCAUAGCAUCCGGUCUUCUGCUCCCAAGGGCCGUUCAGCUCGAAUGUCCGAUCCUGGCCAUCACACCUCAAAUGCCGAGCAAGACGCAUACACCGACAGUGGCAGCAUCAAUGGGCAGUUCUCCGGUGAUUCCAUUGGAGCCCUUUCACACUACGGUGGGAGCUCAACUGACUCCCCAGACAGAGAAAGCAUGGGAACUAAAGAGACGCUGAGCGAACUGGAUAUGUAUGGCAGUUCAAGGUACGAG…	MDSQPARPSRSATSEENGFGRTISRKSLDMAIRHMDIRHNLGGIRGASLFPHSIRSSAPKGRSARMSDPGHHTSNAEQDAYTDSGSINGQFSGDSIGALSHYGGSSTDSPDRESMGTKETLSELDMYGSSRYEEMLLREDTKNTDWLHSVDDKSDQSPVFDHRFEPLPEPFGPLU
TraesCS3B01G374300.2:chr3B_part2:+:139276534:139277342	truncated_ORF	chr3B_part2	139276534	139277342	+	5.07314e-05	AUGGACAGUCAGCCUGCUAGACCCUCUCGGUCUGCGACAAGUGAAGAAAAUGGAUUUGGCAGGACAAUAUCAAGGAAGUCACUUGACAUGGCAAUCAGGCACAUGGACAUUCGACAUAACUUGGGUGGCAUCCGAGGUGCAUCUCUGUUUCCUCAUAGCAUCCGGUCUUCUGCUCCCAAGGGCCGUUCAGCUCGAAUGUCCGAUCCUGGCCAUCACACCUCAAAUGCCGAGCAAGACGCAUACACCGACAGUGGCAGCAUCAAUGGGCAGUUCUCCGGUGAUUCCAUUGGAGCCCUUUCACACUACGGUGGGAGCUCAACUGACUCCCCAGACAGAGAAAGCAUGGGAACUAAAGAGACGCUGAGCGAACUGGAUAUGUAUGGCAGUUCAAGGUACGAG…	MDSQPARPSRSATSEENGFGRTISRKSLDMAIRHMDIRHNLGGIRGASLFPHSIRSSAPKGRSARMSDPGHHTSNAEQDAYTDSGSINGQFSGDSIGALSHYGGSSTDSPDRESMGTKETLSELDMYGSSRYEEMLLREDTKNTDWLHSVDDKSDQSPVFDHRFEPLPEPFGPLU
TraesCS6D01G340100.1:chr6D_part1:-:439613453:439613599	internal_ORF	chr6D_part1	439613453	439613599	-	5.0586e-05	AUGAUGAAUUGGUUGGUGAAGAUAAUGACACCGACGAUGAUCGUCAACAUUUUGCUUCCAUGGAAGAAAAAACUUUUUCUGAAUGUGAAGAUGGUGCAAGAGAAGGGUGGAAUGAAAUCCACACCAGCAGGCACCUUGUCCAGUUAA	MMNWLVKIMTPTMIVNILLPWKKKLFLNVKMVQEKGGMKSTPAGTLSSU
TraesCS6D01G310100.1:chr6D_part1:-:420233058:420233246	uORF	chr6D_part1	420233058	420233246	-	5.03138e-05	AUGGACACAAAGGUGGAUGUUGAGCUCCAUAGCAGUCUCAACAGUGUGCUCAUCAGUAAGAGCAACACGAGUAAAAAGAUCCUGGAUAUACUCUUAGGAAAUAAAGAAACCAUUAGAGGUAGAAGAAACCUCAAUCUCAAUGAAGUAAUGACUUCUUUAGUAAACAUGGAGCAAUUUGGGUUUAGUUAG	MDTKVDVELHSSLNSVLISKSNTSKKILDILLGNKETIRGRRNLNLNEVMTSLVNMEQFGFSU
TraesCS2B01G463000.1:chr2B_part2:+:203724638:203724697	internal_ORF	chr2B_part2	203724638	203724697	+	5.02958e-05	AUGCUUUUCAUCGUCGUCUGGAUGGAACUACCGAAUAGCUUCGAUGGUAUCCUUUUUUGA	MLFIVVWMELPNSFDGILFU
TraesCS2D01G318700.1:chr2D_part1:+:408776671:408776775	dORF	chr2D_part1	408776671	408776775	+	5.02905e-05	AUGAUGCUUACCUCGCUGGAGCGUAUCAACCCUAGCCAUGGUACCACAUUCUUAGUCAUGAGGUCACUGUGCUACAACCGCAACAACGAUAUCUUCUCCAGUUAG	MMLTSLERINPSHGTTFLVMRSLCYNRNNDIFSSU
TraesCS3D01G159300.1:chr3D_part1:+:128992210:128992419	internal_ORF	chr3D_part1	128992210	128992419	+	5.02257e-05	AUGAUAAAUAUCUUGAGCGUGUCAAGGCUGCAGUUGAGGAAGAGGAGCGCCAAGCUGCAACUGCUGCUCGAACUGAUGCUGCGAAGGAUGCUAUUCUCACCGCUGAGGAAUCAAGGAAGGCUGCCCAUCAUACAACUGCUCAAGAAGAUGGCCUUGGACAGCCUAAAAGUGGGUCGGCACCAGAGCAGAACCAAGGAGAUGCAAGCAUAA	MINILSVSRLQLRKRSAKLQLLLELMLRRMLFSPLRNQGRLPIIQLLKKMALDSLKVGRHQSRTKEMQAU
TraesCS3D01G159300.2:chr3D_part1:+:128992210:128992419	internal_ORF	chr3D_part1	128992210	128992419	+	5.02257e-05	AUGAUAAAUAUCUUGAGCGUGUCAAGGCUGCAGUUGAGGAAGAGGAGCGCCAAGCUGCAACUGCUGCUCGAACUGAUGCUGCGAAGGAUGCUAUUCUCACCGCUGAGGAAUCAAGGAAGGCUGCCCAUCAUACAACUGCUCAAGAAGAUGGCCUUGGACAGCCUAAAAGUGGGUCGGCACCAGAGCAGAACCAAGGAGAUGCAAGCAUAA	MINILSVSRLQLRKRSAKLQLLLELMLRRMLFSPLRNQGRLPIIQLLKKMALDSLKVGRHQSRTKEMQAU
TraesCS3D01G159300.3:chr3D_part1:+:128992210:128992419	internal_ORF	chr3D_part1	128992210	128992419	+	5.02257e-05	AUGAUAAAUAUCUUGAGCGUGUCAAGGCUGCAGUUGAGGAAGAGGAGCGCCAAGCUGCAACUGCUGCUCGAACUGAUGCUGCGAAGGAUGCUAUUCUCACCGCUGAGGAAUCAAGGAAGGCUGCCCAUCAUACAACUGCUCAAGAAGAUGGCCUUGGACAGCCUAAAAGUGGGUCGGCACCAGAGCAGAACCAAGGAGAUGCAAGCAUAA	MINILSVSRLQLRKRSAKLQLLLELMLRRMLFSPLRNQGRLPIIQLLKKMALDSLKVGRHQSRTKEMQAU
TraesCS7B01G005500.1:chr7B_part1:-:2947395:2947699	internal_ORF	chr7B_part1	2947395	2947699	-	5.01436e-05	AUGACACUGUCUGUCAGAAGAUUGUUGUCCACAAGGAUGGCCCAAGAGGAAACCACUUCCGUCGUGCUGGACCUCGCCAAAGGGUCUAUUUUGAACCUGACGAGGUCCAUGCAUGCAUUGUCACCUGUGGAGGACUCUGCCCUGGACUUAAUACUGUGA	MTLSVRRLLSTRMAQEETTSVVLDLAKGSILNLTRSMHALSPVEDSALDLILU
TraesCS1A01G439700.1:chr1A_part2:+:117737080:117737358	internal_ORF	chr1A_part2	117737080	117737358	+	5.0122e-05	AUGGCGAUGAACUUUAUUUCCAAGGAGCUCUGUUUCUUACAAAUGGCUUUCAAAUUUUAUCAGAAGAUGGCCCACUGCCUAAAGAGCAUGCAGAAGAUAUCCCCGGCAUCCCAAGCAAAGAUGAUCUGA	MAMNFISKELCFLQMAFKFYQKMAHCLKSMQKISPASQAKMIU
TraesCS1A01G439700.3:chr1A_part2:+:117737080:117737358	internal_ORF	chr1A_part2	117737080	117737358	+	5.0122e-05	AUGGCGAUGAACUUUAUUUCCAAGGAGCUCUGUUUCUUACAAAUGGCUUUCAAAUUUUAUCAGAAGAUGGCCCACUGCCUAAAGAGCAUGCAGAAGAUAUCCCCGGCAUCCCAAGCAAAGAUGAUCUGA	MAMNFISKELCFLQMAFKFYQKMAHCLKSMQKISPASQAKMIU
TraesCS7B01G263600.1:chr7B_part2:+:30224931:30226110	internal_ORF	chr7B_part2	30224931	30226110	+	5.01056e-05	AUGGAGGUUUUCUUGAAGGGGGUUUUUGGAAAUACAACACAAAACCAUCCAAUAUACUUCCACACUAUGGUGAAGAUGAUGAAGAAGAAAGUGACGAGAAACACACCAUUCAAGAUGAUGUUAUUGUGUCUGGACAGGAUGUUGCUGCUGGUCUUAUUAGAAUGGGAAUUCUACCACGUAUUUGCUCCCUUUUGGAGAUGGACCCGCCUCAAAUUCAAAAAGAUUAUCUCGUUUCAAUUCUUGUGGCAUUAG	MEVFLKGVFGNTTQNHPIYFHTMVKMMKKKVTRNTPFKMMLLCLDRMLLLVLLEWEFYHVFAPFWRWTRLKFKKIISFQFLWHU
TraesCS2A01G390600.1:chr2A_part2:-:177712383:177712619	internal_ORF	chr2A_part2	177712383	177712619	-	5.0095e-05	AUGGUGUUCGAGGAUCUUCUGCUUCUCGUGGAUCCUCACAGGUUCGUGUAUAUGGAUCCCAGAAUGUUAAUCUGGAUACAAGAUACCAGACUUCAAACAGAGCCAUGUCAGUUCCACUUCAUCAAAGGCGAUCUGAUAAAUCCAUUCGACUUAGUCCUCAAGGUGACUUGGGAAAAGAAAUGUCAAUUUGUGGGAAGCCACCAGCUUCAAAUGACAUUUUGCCAGAGGUUCCUUUGA	MVFEDLLLLVDPHRFVYMDPRMLIWIQDTRLQTEPCQFHFIKGDLINPFDLVLKVTWEKKCQFVGSHQLQMTFCQRFLU
TraesCS2A01G390600.2:chr2A_part2:-:177712383:177712619	internal_ORF	chr2A_part2	177712383	177712619	-	5.0095e-05	AUGGUGUUCGAGGAUCUUCUGCUUCUCGUGGAUCCUCACAGGUUCGUGUAUAUGGAUCCCAGAAUGUUAAUCUGGAUACAAGAUACCAGACUUCAAACAGAGCCAUGUCAGUUCCACUUCAUCAAAGGCGAUCUGAUAAAUCCAUUCGACUUAGUCCUCAAGGUGACUUGGGAAAAGAAAUGUCAAUUUGUGGGAAGCCACCAGCUUCAAAUGACAUUUUGCCAGAGGUUCCUUUGA	MVFEDLLLLVDPHRFVYMDPRMLIWIQDTRLQTEPCQFHFIKGDLINPFDLVLKVTWEKKCQFVGSHQLQMTFCQRFLU
TraesCS2B01G049200.1:chr2B_part1:+:24239480:24239994	internal_ORF	chr2B_part1	24239480	24239994	+	5.00663e-05	AUGCUCCGAAAUACAUCGCUGAAGCUAGAAAAGGUUCUCGUUUCGGACAUGACAGCCUUGUUGACGGUAUGCUUAAGGAUGGCCUUUGGGAUGUAUACGGCGAUUGUGCCAUGGGAGUGUGUGCUGAGCUUUGUGCUGACAAUCAUGCUCUGA	MLRNTSLKLEKVLVSDMTALLTVCLRMAFGMYTAIVPWECVLSFVLTIMLU
TraesCS7B01G295500.1:chr7B_part2:+:78326561:78326647	internal_ORF	chr7B_part2	78326561	78326647	+	5.00032e-05	AUGAAUCUCAAGCUCCUGUUCAUGUUCAUGUUCCUGAACCUGAUGCGAACAUUUUAUCCACUGAAGCCUCAGAUGCAAACAUUGUAG	MNLKLLFMFMFLNLMRTFYPLKPQMQTLU
TraesCS4B01G185800.1:chr4B_part1:-:405372905:405372973	internal_ORF	chr4B_part1	405372905	405372973	-	4.993e-05	AUGAACCUGAAGCAGCAGAGAAGAUGGAGGAUGAAGAUCCUGACUACGAAGAAGAUCCCGAGGAAGUAG	MNLKQQRRWRMKILTTKKIPRKU
TraesCS4B01G185800.2:chr4B_part1:-:405372905:405372973	internal_ORF	chr4B_part1	405372905	405372973	-	4.993e-05	AUGAACCUGAAGCAGCAGAGAAGAUGGAGGAUGAAGAUCCUGACUACGAAGAAGAUCCCGAGGAAGUAG	MNLKQQRRWRMKILTTKKIPRKU
TraesCS4B01G185800.3:chr4B_part1:-:405372905:405372973	internal_ORF	chr4B_part1	405372905	405372973	-	4.993e-05	AUGAACCUGAAGCAGCAGAGAAGAUGGAGGAUGAAGAUCCUGACUACGAAGAAGAUCCCGAGGAAGUAG	MNLKQQRRWRMKILTTKKIPRKU
TraesCS4B01G185800.4:chr4B_part1:-:405372905:405372973	internal_ORF	chr4B_part1	405372905	405372973	-	4.993e-05	AUGAACCUGAAGCAGCAGAGAAGAUGGAGGAUGAAGAUCCUGACUACGAAGAAGAUCCCGAGGAAGUAG	MNLKQQRRWRMKILTTKKIPRKU
TraesCS3B01G266500.1:chr3B_part1:-:427317035:427317346	internal_ORF	chr3B_part1	427317035	427317346	-	4.99217e-05	AUGAAUUUGAAGAUAGAGUUACAGAGAAAGUUUCAGAUCAUGCUACAAAACUUGCUGACCUCCAGCAGAGCCUCGAUGAUAUCGGUAGCAACUUUCAGAGACUCCAUCAUGCAUAUGAUGGUGUGUCCACAGAGGCAUCUCAGCUUGAGGUACUCAAGAAAAAUCAUAUUGAGCAGAUCGGCCAACUACAGGAGAAAAAUGCAGAAAUUUUGGACAAAAAUCGCCAUUUGGAAGAGGAAAAGUUUUGUGCAAAUAAGGAUAACGCAGAGCUGCAAAAGCAUGUCCAAGAACUUAAAUUUCAGCUCCAGCUAG	MNLKIELQRKFQIMLQNLLTSSRASMISVATFRDSIMHMMVCPQRHLSLRYSRKIILSRSANYRRKMQKFWTKIAIWKRKSFVQIRITQSCKSMSKNLNFSSSU
TraesCS2B01G288900.1:chr2B_part1:-:399401392:399401475	internal_ORF	chr2B_part1	399401392	399401475	-	4.98268e-05	AUGAUCAAGAGCUGCAAUUCCCAAGUGAUCAAGUUGAAGACUCAUCAUCUACUACUCCUGAAGAAGUACAAGAAGCUGCUGUAG	MIKSCNSQVIKLKTHHLLLLKKYKKLLU
TraesCS2B01G043400.1:chr2B_part1:+:20146533:20146583	internal_ORF	chr2B_part1	20146533	20146583	+	4.97726e-05	AUGAACUUGAUGAAGGGAACCGUCACCAUGAUCGUAAAUUUCCAUUUGUAA	MNLMKGTVTMIVNFHLU
TraesCS3D01G491900.1:chr3D_part2:-:109476830:109477987	internal_ORF	chr3D_part2	109476830	109477987	-	4.9736e-05	AUGGUGAGUUAUUGGAUUACAUUGUUGAGAAAGGGCGGUUACAGGAAGAUGAAGCUCGUCGAAUCUUCCAGCAGAUUAUAUCUGGUGUUGAAUACUGCCACAGAAACAUGGUUGUUCAUCGUGAUCUAA	MVSYWITLLRKGGYRKMKLVESSSRLYLVLNTATETWLFIVIU
TraesCS3D01G491900.2:chr3D_part2:-:109476830:109477987	internal_ORF	chr3D_part2	109476830	109477987	-	4.9736e-05	AUGGUGAGUUAUUGGAUUACAUUGUUGAGAAAGGGCGGUUACAGGAAGAUGAAGCUCGUCGAAUCUUCCAGCAGAUUAUAUCUGGUGUUGAAUACUGCCACAGAAACAUGGUUGUUCAUCGUGAUCUAA	MVSYWITLLRKGGYRKMKLVESSSRLYLVLNTATETWLFIVIU
TraesCS3B01G593200.1:chr3B_part2:-:368536592:368536774	internal_ORF	chr3B_part2	368536592	368536774	-	4.97302e-05	AUGAGGAACCACGAGGAUUUCGUGAUGGCCCUCCUCCUCGUCUUGCACGAGAAAGGUCUAUCUCACCACGGCGCUUCGAGGGAGAGCUGUCUAGCCGCCAUGGUGAGCUCCGCAGAAUCCGUGACGACAACCAGCAUCUGGUGGAUGAAAUUGUUGGACUCAGGCAAGCAAUGUCUCGUUUGA	MRNHEDFVMALLLVLHEKGLSHHGASRESCLAAMVSSAESVTTTSIWWMKLLDSGKQCLVU
TraesCS5B01G098300.1:chr5B_part1:-:130511040:130512707	truncated_ORF	chr5B_part1	130511040	130512707	-	4.95731e-05	AUGAUCAAACCUGACGGUGUUCAGCGUGGUCUGGUUGGAGAGAUUAUUUCUCGCUUUGAGAAGAAGGGCUUUUUGCUGAAGGGGCUGAAACUUUUUCAGUGCCCCAAAGACUUGGCUCAGGAACAUUACAAGGAUCUUAAGGAGAGACCUUUCUUUCCCAAUUUAAUCGACUACAUAACUUCUGGACCUGUAGUCUGCAUGGCCUGGGAGGGUGAUGGCGUUGUUGCAUCAGCUCGCAAACUGAUCGGAGCUACUAACCCCCUUCAAGCUGAACCAGGGACCAUAAGGGGCGAUCUUGCAGUUCAAACAGGAAGGAAUGUCGUCCACGGAAGUGACAGCCCUGAUAACGGCAAGCGAGAAAUCGGAUUAUGGUUCAAAGAGGGUGAGCUUGCUCAAUGG…	MIKPDGVQRGLVGEIISRFEKKGFLLKGLKLFQCPKDLAQEHYKDLKERPFFPNLIDYITSGPVVCMAWEGDGVVASARKLIGATNPLQAEPGTIRGDLAVQTGRNVVHGSDSPDNGKREIGLWFKEGELAQWESVQTPWLIEU
TraesCS7A01G231400.1:chr7A_part1:-:202370828:202371085	internal_ORF	chr7A_part1	202370828	202371085	-	4.94756e-05	AUGAGGGCGGCCAGUGGCCGCACAGAAGUUGUUCGACGGAAUGCCAUAGUGAUUGGGAUGAUGAAGAGGAUGAGGAUCAAUGUGGUCACGCUCGGUGGGAGCGGCCAGGUAAGUCGAGUUUUAGAAGGAAGUGGAAAGAAGAAGAAGAAGAAGAUGAAGAUGAUAGAUGUAGAGAUUGCCGUCAGAGGAAGGGUGUGGAAAAUGAAUACUAUGAUGAAGGCGGGUACAGUGGCCGACGGAGGGAAAUUCGGGAUGUGA	MRAASGRTEVVRRNAIVIGMMKRMRINVVTLGGSGQVSRVLEGSGKKKKKKMKMIDVEIAVRGRVWKMNTMMKAGTVADGGKFGMU
TraesCS7A01G231400.2:chr7A_part1:-:202370828:202371085	internal_ORF	chr7A_part1	202370828	202371085	-	4.94756e-05	AUGAGGGCGGCCAGUGGCCGCACAGAAGUUGUUCGACGGAAUGCCAUAGUGAUUGGGAUGAUGAAGAGGAUGAGGAUCAAUGUGGUCACGCUCGGUGGGAGCGGCCAGGUAAGUCGAGUUUUAGAAGGAAGUGGAAAGAAGAAGAAGAAGAAGAUGAAGAUGAUAGAUGUAGAGAUUGCCGUCAGAGGAAGGGUGUGGAAAAUGAAUACUAUGAUGAAGGCGGGUACAGUGGCCGACGGAGGGAAAUUCGGGAUGUGA	MRAASGRTEVVRRNAIVIGMMKRMRINVVTLGGSGQVSRVLEGSGKKKKKKMKMIDVEIAVRGRVWKMNTMMKAGTVADGGKFGMU
TraesCS4B01G026100.1:chr4B_part1:+:19736543:19737526	internal_ORF	chr4B_part1	19736543	19737526	+	4.94596e-05	AUGGGGGUUGAAGGGGUACGUGGCCUCCGACUGCGACGCGAUCGCGCUGGUGCACGACGGGCAGCACUCCCGGCCCACGCCGGAGGACACGGUGGCCACCACGCUCAAGGCCGGCAUGGACAUGGACUGCGGGAACUACACGCAGGUGCACGGCAUGGCCGCGCUCCGGCAGGGGAAGAUGGCGGAGCGGGACGUGGACAGGACGCUCGUCAACCUCUUCUCGGUGAGGAUGCGGCUCGGGCACUUCAACGGCGACCCCCGGAGCAACCCGCUGUACGGGCACUUCGGCGCCAACGACGUGUGCUCUCCCGCCCACAAGAACCUGGCGCUCCAUGCGGCGGAGAGCGGCAUCGUCCUGCUCAAGAACGACGCCGGCAUCCUCCCGCUCCGCCGGUGGAC…	MGVEGVRGLRLRRDRAGARRAALPAHAGGHGGHHAQGRHGHGLRELHAGARHGRAPAGEDGGAGRGQDARQPLLGEDAARALQRRPPEQPAVRALRRQRRVLSRPQEPGAPCGGERHRPAQERRRHPPAPPVDGRVGRRHRPQRQRPRGSPRQLLRPAVRDHHAAPGAQWVREGREVRARVHRYGVLVRRDGEGGGGGEVDGPRDPVHGDEPRAGGGRAGQDEPAAPRTAAEPHRSRGPRGETAGDPGAPHRRPGGRDVREIQPQDRRHRVGRLPRAGRRACHRQGALRGAQPQRQAAGDVVPRGVHEGADDGHADARRPGHRLPRPU
TraesCS3D01G369300.1:chr3D_part2:-:6013825:6014830	internal_ORF	chr3D_part2	6013825	6014830	-	4.93299e-05	AUGAUGAAUUGCAUGCUGAGGAAAUUCCUGCUGCAGACAUUGUCGUCACUGAAGCUGCCCAAGUGUCUGUGCCCCCUGAUGUGGGAGCGGCUGUUGCAGCAACUGGUGUUCAUGCAGAAAAAACAGCUCCAGUUAUGUUGA	MMNCMLRKFLLQTLSSLKLPKCLCPLMWERLLQQLVFMQKKQLQLCU
TraesCS7D01G083900.1:chr7D_part1:+:50730352:50730402	internal_ORF	chr7D_part1	50730352	50730402	+	4.92285e-05	AUGAAGCUGUCCAAGUUGAUACCGAUCAACCAGAAGAAACCGUUCUUGUAA	MKLSKLIPINQKKPFLU
TraesCS7D01G083900.2:chr7D_part1:+:50730352:50730402	internal_ORF	chr7D_part1	50730352	50730402	+	4.92285e-05	AUGAAGCUGUCCAAGUUGAUACCGAUCAACCAGAAGAAACCGUUCUUGUAA	MKLSKLIPINQKKPFLU
TraesCS7D01G083900.3:chr7D_part1:+:50730352:50730402	internal_ORF	chr7D_part1	50730352	50730402	+	4.92285e-05	AUGAAGCUGUCCAAGUUGAUACCGAUCAACCAGAAGAAACCGUUCUUGUAA	MKLSKLIPINQKKPFLU
TraesCS7D01G083900.4:chr7D_part1:+:50730352:50730402	internal_ORF	chr7D_part1	50730352	50730402	+	4.92285e-05	AUGAAGCUGUCCAAGUUGAUACCGAUCAACCAGAAGAAACCGUUCUUGUAA	MKLSKLIPINQKKPFLU
TraesCS7D01G000900.1:chr7D_part1:-:1016186:1016236	internal_ORF	chr7D_part1	1016186	1016236	-	4.91914e-05	AUGUCAUUGAUAGUGAUGGCGGUCAUGGAAUUGAUCAACUCAAAGAUUUGA	MSLIVMAVMELINSKIU
TraesCS2B01G382300.1:chr2B_part2:-:92984442:92984705	internal_ORF	chr2B_part2	92984442	92984705	-	4.9112e-05	AUGGAAGACGUGGAAUUAAUGGAGUCCAAUUGCCACAACAAGAUGCCUAUGUGGCUCUUCUCCAUCAAGUUCCAAACCGUCAGCGAGGAGUUCGUCGAUUACAUACUUCUGAGCCAACAAACUUCAAUGACGAUGAACCUUUACAGCAGACAGAAGCUACUGACAGUCUUAAUUUCCGGUCUAAGAGGACUGCAGAAAUCAGUACAUAUCCAGAAUUCUCAUCCAUUCCACAGUCAUCAUCUCAAGAUGGAUUUUCUGUCCUGA	MEDVELMESNCHNKMPMWLFSIKFQTVSEEFVDYILLSQQTSMTMNLYSRQKLLTVLISGLRGLQKSVHIQNSHPFHSHHLKMDFLSU
TraesCS4D01G190000.1:chr4D_part1:+:332130880:332130939	internal_ORF	chr4D_part1	332130880	332130939	+	4.90164e-05	AUGAAGAUCCUGCUGAAGUGGAUGUGGGGCAGGAGGAUCAUCAAGCUCUUGUGCACGUAG	MKILLKWMWGRRIIKLLCTU
TraesCS7D01G528400.1:chr7D_part2:+:169722253:169722315	dORF	chr7D_part2	169722253	169722315	+	4.90161e-05	AUGACAGUAAUUAUCAUUGUGUCUGAUGCUAUGAUAGGUUUUGUUAUCAUUAUCAUUGUCUAA	MTVIIIVSDAMIGFVIIIIVU
TraesCS7B01G303000.1:chr7B_part2:+:86877197:86877652	uORF	chr7B_part2	86877197	86877652	+	4.89232e-05	AUGGAAAUGGGAAACCACGACGCAGCAAGGAACAUCGUCGGACCAAGGGCAACAGCCCGAAGAGCACGACAGUCAACGCCGGAUUCAAAAGCUUACGGCAGAAUCAUAAAAAAACUGCCCCCUAAGGAUAACAGGGACGAGCUAUCUAACUUAAACAAAAUCUUGGACAAGGUAUGCCAAAUCCACAGUACCCCCGAGAAGCCUGCAAAUCAUACCCACAGAGAUUGUUGGGUCUUCAAGCAGUCCGGCAAACUCAACGCCGAACACAAGGGGCUCGACACACCAAGCGAGAACGAUGACGAUCCCCACAAGCAGAGCACCGGAAAACAAAAGAAUUUCCCACAAGAAGUCAAAACAGUAAACUCACUUCGCGUGACAAAAGGGAAAAAUAGAGCGGCG…	MEMGNHDAARNIVGPRATARRARQSTPDSKAYGRIIKKLPPKDNRDELSNLNKILDKVCQIHSTPEKPANHTHRDCWVFKQSGKLNAEHKGLDTPSENDDDPHKQSTGKQKNFPQEVKTVNSLRVTKGKNRAAPIEVRAIRPTQRSPATGCU
TraesCS6D01G229300.1:chr6D_part1:+:320702915:320703079	internal_ORF	chr6D_part1	320702915	320703079	+	4.88244e-05	AUGGAUCUGUCAGGCAUGCAUUUGUAUCCUAUGGGAGCUGUAUUUCAGAUCUUUCUGAAGGUUGGAAGUACAGAAGCCGACUAUGGUAUGGUGUAUGCAUUCCAUCCAAAGCUAAUAUCUUUGGGGGAGGAGGAAGUGGUUGGGAAGCAUGGAAAUCUGCUGUAG	MDLSGMHLYPMGAVFQIFLKVGSTEADYGMVYAFHPKLISLGEEEVVGKHGNLLU
TraesCS6D01G229300.2:chr6D_part1:+:320702915:320703079	internal_ORF	chr6D_part1	320702915	320703079	+	4.88244e-05	AUGGAUCUGUCAGGCAUGCAUUUGUAUCCUAUGGGAGCUGUAUUUCAGAUCUUUCUGAAGGUUGGAAGUACAGAAGCCGACUAUGGUAUGGUGUAUGCAUUCCAUCCAAAGCUAAUAUCUUUGGGGGAGGAGGAAGUGGUUGGGAAGCAUGGAAAUCUGCUGUAG	MDLSGMHLYPMGAVFQIFLKVGSTEADYGMVYAFHPKLISLGEEEVVGKHGNLLU
TraesCS4B01G124500.1:chr4B_part1:-:149731886:149732228	internal_ORF	chr4B_part1	149731886	149732228	-	4.87849e-05	AUGCGGGUGGCAAUGAAGGAGAUCGUUCUGGAAGUCAACCUCUUCGUCGGAACUCGAAGCGUCCUGCUAAUCGCCAGCCACGCCCUGCGCAGAGUGUUGAGCAGGGAGAGGAUGUUGAGGAUGCUGAUCAGUUCCGUGUUGUAA	MRVAMKEIVLEVNLFVGTRSVLLIASHALRRVLSRERMLRMLISSVLU
TraesCS2A01G492200.1:chr2A_part2:+:262152406:262152609	internal_ORF	chr2A_part2	262152406	262152609	+	4.87014e-05	AUGAUGAUGCUUCAGAUCAGUCGGAAGGACCAUUGCUUGAUCAACCAAACGAUUACCAUCAGUCCGAUAACUAUGGCCCUGCAGAAAUCAAUGCGCUGCAAGUGUCAAAUACUCCAAUUACUCCUGCACAACAGCAGCCUGGUGGAUCCACUGGCGUUGAAGCUGAUGUGUUGGCUGCAGCUUCUGCUGCAUACACUGCAAUAA	MMMLQISRKDHCLINQTITISPITMALQKSMRCKCQILQLLLHNSSLVDPLALKLMCWLQLLLHTLQU
TraesCS6A01G314400.1:chr6A_part2:-:98521091:98521356	internal_ORF	chr6A_part2	98521091	98521356	-	4.85931e-05	AUGGAAGGCACACCAGCAGACCAUCUAGUUCAAUUCCUCUUCGAGUCCCCACGUUUCAUGCCAGUUUGCAAGGUCCCUGGUAUUCUGUGCUUGCAUAUGAUGCUUGUGUUCGCCUGUGUCUUCAUGCAUGGGCUAGAGGCUGUAUGGAAGCUCCGGUUUUUCUGGAAAAUGAAUGCACAUUAUUGA	MEGTPADHLVQFLFESPRFMPVCKVPGILCLHMMLVFACVFMHGLEAVWKLRFFWKMNAHYU
TraesCS6A01G314400.2:chr6A_part2:-:98521091:98521356	internal_ORF	chr6A_part2	98521091	98521356	-	4.85931e-05	AUGGAAGGCACACCAGCAGACCAUCUAGUUCAAUUCCUCUUCGAGUCCCCACGUUUCAUGCCAGUUUGCAAGGUCCCUGGUAUUCUGUGCUUGCAUAUGAUGCUUGUGUUCGCCUGUGUCUUCAUGCAUGGGCUAGAGGCUGUAUGGAAGCUCCGGUUUUUCUGGAAAAUGAAUGCACAUUAUUGA	MEGTPADHLVQFLFESPRFMPVCKVPGILCLHMMLVFACVFMHGLEAVWKLRFFWKMNAHYU
TraesCS3D01G462500.1:chr3D_part2:-:90828969:90829091	internal_ORF	chr3D_part2	90828969	90829091	-	4.85557e-05	AUGUGCUCGUGCUGGUCCAUUUUGAUGAUUGGCUACUUCAGGUUGGCAUGGAAGGCCAGUUGGUUGCCAGUUUCCAUCGCAAAGGCCUCCGUCCUACUCGACUUCGACUCAAACAAAGUCUAG	MCSCWSILMIGYFRLAWKASWLPVSIAKASVLLDFDSNKVU
TraesCS3D01G462900.1:chr3D_part2:+:90962954:90963076	internal_ORF	chr3D_part2	90962954	90963076	+	4.84545e-05	AUGAGCUUGGUCUUGAUCUUGAUAAUGUUCGUAGGAAGAAGGAUGUUCAGGAGGAAGACGAAGAGGAUUGGGUGGAGGGGAAGAUUGAAGUUCCUAGUCCUCCUAGAGUUGAUAGCACUGUAG	MSLVLILIMFVGRRMFRRKTKRIGWRGRLKFLVLLELIALU
TraesCS7A01G321700.1:chr7A_part2:-:14531687:14538416	internal_ORF	chr7A_part2	14531687	14538416	-	4.84318e-05	AUGUGCACGAGAAUGGUGGCAAUUACAAUACUGGCGAUGAGGAUACCAAAGUUAGUUCAAAAAGCAAGUCUAAGCAAAAACGGCGUCGCCCAGGGAAUGAUCGACACAAAAAUGAUUGUGCAUGUGCUGUUUGUCAAGUUACACGGCGUAAGAAGGAAAGGGAUGAAAUUUUAUCUGUUGAUAAUGAAGUCACUGUAG	MCTRMVAITILAMRIPKLVQKASLSKNGVAQGMIDTKMIVHVLFVKLHGVRRKGMKFYLLIMKSLU
TraesCS2A01G440900.1:chr2A_part2:-:228808138:228808194	internal_ORF	chr2A_part2	228808138	228808194	-	4.84143e-05	AUGCUGUUGUUGGAUCUCCUUCACACUCACAGCAAGUACUUCAAGCUCAAGUCUUGA	MLLLDLLHTHSKYFKLKSU
TraesCS5D01G222800.1:chr5D_part1:-:330389202:330389258	internal_ORF	chr5D_part1	330389202	330389258	-	4.8399e-05	AUGGCGAAAAUGUUGUUGAAGCUGUAUCAACUGCAGUUCUGCGAUCUCAUGAUCUGA	MAKMLLKLYQLQFCDLMIU
TraesCS5D01G222800.2:chr5D_part1:-:330389202:330389258	internal_ORF	chr5D_part1	330389202	330389258	-	4.8399e-05	AUGGCGAAAAUGUUGUUGAAGCUGUAUCAACUGCAGUUCUGCGAUCUCAUGAUCUGA	MAKMLLKLYQLQFCDLMIU
TraesCS2D01G035400.1:chr2D_part1:+:13528652:13528867	internal_ORF	chr2D_part1	13528652	13528867	+	4.83912e-05	AUGCUUUUGCUAUUCAAAGUAAUGAGCGGGGAAUUGCUGCUCGUGAUAGUGGCGCUUUUGCAUGGGAGAUCGUUCCUGUUGAAGUUCCUGUUGGCAGAGGAAAACAACCGGUACUUGUUGAAAAAGACGAGAGCCUAG	MLLLFKVMSGELLLVIVALLHGRSFLLKFLLAEENNRYLLKKTRAU
TraesCS2D01G035400.2:chr2D_part1:+:13528652:13528867	internal_ORF	chr2D_part1	13528652	13528867	+	4.83912e-05	AUGCUUUUGCUAUUCAAAGUAAUGAGCGGGGAAUUGCUGCUCGUGAUAGUGGCGCUUUUGCAUGGGAGAUCGUUCCUGUUGAAGUUCCUGUUGGCAGAGGAAAACAACCGGUACUUGUUGAAAAAGACGAGAGCCUAG	MLLLFKVMSGELLLVIVALLHGRSFLLKFLLAEENNRYLLKKTRAU
TraesCS7D01G441500.1:chr7D_part2:+:107080458:107080874	internal_ORF	chr7D_part2	107080458	107080874	+	4.83385e-05	AUGGCUGGCCGCGCACCCUCGGUUCCCGGCCUUUGUCGCGCCGGAGCGGCCUCGGGUGCUCAUGGUCACCGGCUCGUCGCCGCGGCGGUGCACGGAGGCGGAGGGCGACCACGUGCUCCUGCGCGCGUUCAAGAACAAGGCGGACUACUGCCGCGUGCACGGGCUGGACAUCUUCUACAGCAACGCGGUGCUGGACGGCGAGAUGACGGGGUUCUGGACGAAGCUGCCGCUGCUGCGGGCGCUGAUGGUGGCGCACCCGGAGACGGAGCUGCUCUGGUGGGUGGACUCGGACGCGGUGUUCACGGACAUGCUGUUCGAGCCGCCGUGGGGCAGGUACGCGGGCCACAACCUGGUGCUCCACGGCUGGGACGACGAGGUGUACGGCGCCAGGAACUGGCU…	MAGRAPSVPGLCRAGAASGAHGHRLVAAAVHGGGGRPRAPARVQEQGGLLPRARAGHLLQQRGAGRRDDGVLDEAAAAAGADGGAPGDGAALVGGLGRGVHGHAVRAAVGQVRGPQPGAPRLGRRGVRRQELARRQHRU
TraesCS2A01G459300.1:chr2A_part2:-:244112218:244112547	internal_ORF	chr2A_part2	244112218	244112547	-	4.83152e-05	AUGCGCGGCGGUCUGCACCCUCGACAUGGUCCGCGACGCCCUACAGCGCGCCGCCGCCGCGCGGUCAGCCCGCUCGCCGGACACUUCGUCCUCCUCGUCUGCGUCCACCUCGUCGUCGUGCCCCUCCCUGGGAAAGCGCAGCCGCUCGCCGCCUUCAAGCACGGCGUCGCCCCCCGCGAACCCGGCCAUGCGCGCGUCCGCGUGCCCGUCCUGCCUCACGUACGUGCUCAUCGCCGAGGCCGACCCCCGGUGCCCGCGGUGCGCGUCCAAGGUGCCGCCGCUCCCCACCAAGCCCGCCGCCCACAGCAGCGGGAAGAAGCCGAAGAUUGA	MRGGLHPRHGPRRPTARRRRAVSPLAGHFVLLVCVHLVVVPLPGKAQPLAAFKHGVAPREPGHARVRVPVLPHVRAHRRGRPPVPAVRVQGAAAPHQARRPQQREEAEDU
TraesCS5D01G184500.2:chr5D_part1:-:286188602:286194729	truncated_ORF	chr5D_part1	286188602	286194729	-	4.82976e-05	AUGCUGUUCUCUUGUUGUUCAUCAAACUGUAAAUGUGAGAACAAUUGUGCCAAUAAAUCAUUCCAGCUCCGUCCUUUGUUCAAAACAAAAUUAAUUAAGACAGAGAAAUGUGGCUUUGGAUUGAUAGCCGAGGAAGAAAUAAAGAAAGGAGAAUUUGUUAUAGAAUAUGUAGGAGAAGUCAUUGAUGACAGAACUUGUGAGGAAAGACUAUGGAAAAUGAAGAGACAACGUUACACUAACUUCUAUCUUUGUGAGGUCAGUAGUAAUAUGGUCAUUGAUGCAACAAACAAGGGGAACAAGUCCAGGUUCAUCAAUCAUAGUUGUGAACCAAACACAGAGAUGCAGAAAUGGACUGUAGAUGGAGAGACCAGAGUUGGAAUUUUUGCUCUUCGUGACAUA…	MLFSCCSSNCKCENNCANKSFQLRPLFKTKLIKTEKCGFGLIAEEEIKKGEFVIEYVGEVIDDRTCEERLWKMKRQRYTNFYLCEVSSNMVIDATNKGNKSRFINHSCEPNTEMQKWTVDGETRVGIFALRDIQRGEELTYDYKFVQFGADQDCHCGSSNCRKMVGTSKSVNSFILHNGNSTSSQDQHDMKKRKTTSDNCIGEIIRLWDRRDKIYCLMKKLLKILIU
TraesCS6D01G228000.1:chr6D_part1:-:319051217:319051927	internal_ORF	chr6D_part1	319051217	319051927	-	4.82575e-05	AUGCUCGGACAAGACCGUCCUGACGGCCAAGCAAGUCGCCGGAAAGAUAAUGCUUUGCAUCUCCGGCGGCAACCUGACCAACCUCGAGAAGGGAAGCAUCCUGCACGACGCCGGCGCUAUCGCCAUGAUCAUCGUUCAACCGGAGGAGGCUGGCUCGGUGAUCUCACCCAAGGCGCAUGCCCUCCCAGCAACGCAAGUAGAAUCCAAGUGGUUGGAGAAGAUCAUGGCGUACGUGAAUUCCACGCAGAGCCCGACCGCUCAGCUGGUCUUCAAAGGGGCGUUGCUCGGCAACCGCAUGGCGCCGGUCGUGGCGCCAUUCUCGUCACGGGGCCCGAGCAGGCAAAACCAGGGGAUUCUCAAGCCCGACAUCACCGGCCCGGGAGUGAACAUCAUCGCCGC…	MLGQDRPDGQASRRKDNALHLRRQPDQPREGKHPARRRRYRHDHRSTGGGWLGDLTQGACPPSNASRIQVVGEDHGVREFHAEPDRSAGLQRGVARQPHGAGRGAILVTGPEQAKPGDSQARHHRPGSEHHRRRPHAQRARPAAQRDGVQVRHHVRHVHVHAAHQRGRRADQESAPDLVSGGHQVGHDDDDRHEGRPPDADAGPGRAAGQLDFDGRRLHQPHQSHESRARVQPKRPU
TraesCS5B01G522600.1:chr5B_part2:-:232771948:232772049	dORF	chr5B_part2	232771948	232772049	-	4.81442e-05	AUGCAGCAAGUGGACAAGCGCUUUGUCUACGACGUUAGAGCUGGCAGGAUCUACUUCGCCCCUGAGAAUGCAUGCCAUGCAGACGCCGGCCACCAGAUUUAA	MQQVDKRFVYDVRAGRIYFAPENACHADAGHQIU
TraesCS1D01G409600.1:chr1D_part2:-:19259016:19259543	dORF	chr1D_part2	19259016	19259543	-	4.80786e-05	AUGUGUGGUUUGAUGUUACGUUUACUAUUUUAUAAGCAAAACUACAUACAUAUAUGUUUAUUUUUUAGAUAUGUGUACAUAUACAUUAGACUUACGGCCCAUACCAUUUACUUGGCCAAGGGCCCCGCCCAAUAUAGAUCCGGCCCUGAUAGAGACACUAUCACACCAUUUGAGAUUGUUAGAGAUGUUGAAGUCUUGUGUGGGAAAAUAAAAUACGCUACUGAUUUUCUAGUUCUUGGUUCUCCACAAGAUGACUUUUGUCCCAUAAUAUUUGGUAGACCUUUCUUGGACAUUGUUAAUGCUAAGAUAGAUUGCCAUAAAGAAACGGUCAGUGUCAACUUUGGUGAUGUGGCUCAUGAAUUUAAUUUCUGUAAGUUUCGUAGACAAACUCAUAAUAAA…	MCGLMLRLLFYKQNYIHICLFFRYVYIYIRLTAHTIYLAKGPAQYRSGPDRDTITPFEIVRDVEVLCGKIKYATDFLVLGSPQDDFCPIIFGRPFLDIVNAKIDCHKETVSVNFGDVAHEFNFCKFRRQTHNKELPSKDEIIGLASIVVPPIDPRFFDLPFVHLVAILNHAHRRQU
TraesCS5A01G372700.1:chr5A_part2:-:117704259:117705202	internal_ORF	chr5A_part2	117704259	117705202	-	4.80521e-05	AUGAGUUGCCUCGCUAUGGUCUUGAAGUUGGCCUCACCAACUAUGCUGCAGCUUACUGCACUGGUCUGCUUUUGGCUCGUCGUGUGCUUAAGAACCGUGAUCUUGAUGAGGAGUAUGAAGGCAAUGUUGAGGCCACUGGUGAGGACUUCUCUGUUGAGCCUUCUGAUGAGAGGAGGCCUUUCCGUGCGCUCUUGGAUGUUGGUCUUAUCAGGACCACCACUGGAAACCGUGUGUUUGGUGCCCUUAAGGGAGCUUUGGAUGGUGGCCUUGACAUUCCCCACAGUGAUAAGAGAUUUGCUGGUUUCAAAAAGGACGAGAAGUCUCUGGAUGCUGAGAUUCACCGCAAGUACAUCUUUGGAGGGCAUGUUGCUGACUACAUGA	MSCLAMVLKLASPTMLQLTALVCFWLVVCLRTVILMRSMKAMLRPLVRTSLLSLLMRGGLSVRSWMLVLSGPPLETVCLVPLRELWMVALTFPTVIRDLLVSKRTRSLWMLRFTASTSLEGMLLTTU
TraesCS5A01G372700.2:chr5A_part2:-:117704259:117705202	internal_ORF	chr5A_part2	117704259	117705202	-	4.80521e-05	AUGAGUUGCCUCGCUAUGGUCUUGAAGUUGGCCUCACCAACUAUGCUGCAGCUUACUGCACUGGUCUGCUUUUGGCUCGUCGUGUGCUUAAGAACCGUGAUCUUGAUGAGGAGUAUGAAGGCAAUGUUGAGGCCACUGGUGAGGACUUCUCUGUUGAGCCUUCUGAUGAGAGGAGGCCUUUCCGUGCGCUCUUGGAUGUUGGUCUUAUCAGGACCACCACUGGAAACCGUGUGUUUGGUGCCCUUAAGGGAGCUUUGGAUGGUGGCCUUGACAUUCCCCACAGUGAUAAGAGAUUUGCUGGUUUCAAAAAGGACGAGAAGUCUCUGGAUGCUGAGAUUCACCGCAAGUACAUCUUUGGAGGGCAUGUUGCUGACUACAUGA	MSCLAMVLKLASPTMLQLTALVCFWLVVCLRTVILMRSMKAMLRPLVRTSLLSLLMRGGLSVRSWMLVLSGPPLETVCLVPLRELWMVALTFPTVIRDLLVSKRTRSLWMLRFTASTSLEGMLLTTU
TraesCS1B01G256700.1:chr1B_part2:+:13595015:13595161	internal_ORF	chr1B_part2	13595015	13595161	+	4.79211e-05	AUGAUCUUUGUGAACAAGCUGGAAGUGUUGACGGGCAAUCUCAAGAUUUCCAUCUAUAUGGAACAGUAUGGGAUCUCAUCCCUGGUGUCAUUACUAGUAUGUAUCAGCAUCAACGCGAAGCAUUUGAAUUUAUGUGGACAAAUCUAG	MIFVNKLEVLTGNLKISIYMEQYGISSLVSLLVCISINAKHLNLCGQIU
TraesCS2D01G377900.1:chr2D_part2:-:20132986:20133417	internal_ORF	chr2D_part2	20132986	20133417	-	4.78881e-05	AUGUUGCAAAACAGAAUAACACGGGCACUUACGCAUGCCUUAGUAGCAACAGCGACUGUGUGGAUUCCACCAAUGAUCAAGGGUACACGUGCAAUUGCACCAAUGGUUAUGAAGGCAACCCUUAUCUUCAAGACGGAUGCAAAGAUGUUAAUGAAUGCAGUCACGGCCCAUGCCCUUCAGAUGGCUAUUGUCACAAUAUCGUUGGAGAAUACCGGUGUUCUUGUCGACUUGGAAAAAAAUAUGUCAAAGAAAGCAAUACAUGCAACCCUAAUACCGGCUUAA	MLQNRITRALTHALVATATVWIPPMIKGTRAIAPMVMKATLIFKTDAKMLMNAVTAHALQMAIVTISLENTGVLVDLEKNMSKKAIHATLIPAU
TraesCS6B01G137500.1:chr6B_part1:+:135115798:135116049	odORF	chr6B_part1	135115798	135116049	+	4.78815e-05	AUGGAGCACUGGAAAUGGUCCAAGAAUUGGGUGUGUGAAGGAUUAUCCAAUAGAGCUCAGAAUGCAAGCGCUGGAGAUGGUGCAGCUCUCACCGAGAGCAUCGACUCCUCCGGCCUCGUGGAGGGUGCCGUCAUGCCUCUCCCCCACCUCGCCGACGUCACCGCUCGUGCCAAUGCAGGCCUCCCUGCCCCAGCCAAGCUAGGAGCCUGUGUCUUAGGCAAUAGCUGUGUAGUUCUGCUGCUUCAUGUUUGA	MEHWKWSKNWVCEGLSNRAQNASAGDGAALTESIDSSGLVEGAVMPLPHLADVTARANAGLPAPAKLGACVLGNSCVVLLLHVU
TraesCS3A01G103000.1:chr3A_part1:-:66508128:66508481	internal_ORF	chr3A_part1	66508128	66508481	-	4.7856e-05	AUGGUUCUUCAAACAGUGCGAUGUUUGCCAAUGCUGGCUUUCCUGCUCCUAGAGCUGUUCAUGGCUCAGGUGCUGCUGCUGCCCCAACUGUCCAUGGAUCUUCAGACAGUGCGGUAUUUGCUAAUGGUGGCUUUACUGCUCCUAGAGCUGUUCAUGGUGGCGCCGUUCCUAGCUACGGCCAUCCAUCCUCCACAGUUUCCUCUGGCUCAAGAGCAUUUUCCCAUGAUGCAGUCAUUCCGAACUAUCCUGCUUCUACCUCUACAUCCAUUAGGAUCAAUGUGCCAUCUCCUAUCAGUACUGCGGCAUCUUCUAGGCAUGCAAGGGUAUCCAUGGCACAUGCCAGCACUGGAAUGA	MVLQTVRCLPMLAFLLLELFMAQVLLLPQLSMDLQTVRYLLMVALLLLELFMVAPFLATAIHPPQFPLAQEHFPMMQSFRTILLLPLHPLGSMCHLLSVLRHLLGMQGYPWHMPALEU
TraesCS7D01G227000.1:chr7D_part1:+:187102372:187102509	internal_ORF	chr7D_part1	187102372	187102509	+	4.76669e-05	AUGUUCCUGCAGAUGAUAUUGAUUGGGACAUUUCAGUGGAUAAUAAUGGUAUUGACUGGGACAUUGGUGCGGUGGAACAACCUGUGGAAGAAUCUGGCAAUGGUUUUGGGUCUUAUGAAAUUAUUGAUGUCAAUAUAG	MFLQMILIGTFQWIIMVLTGTLVRWNNLWKNLAMVLGLMKLLMSIU
TraesCS1D01G351000.1:chr1D_part1:+:436334220:436334309	internal_ORF	chr1D_part1	436334220	436334309	+	4.76661e-05	AUGAAGCUGCAGGGGCCGGAGAUGGUGCUGCCAAAGCUGAAGAACAAGAGAAAGCUGAUGCCGUGGAGAUCGACGGAGGCGCCGCCGUGA	MKLQGPEMVLPKLKNKRKLMPWRSTEAPPU
TraesCS1D01G351000.2:chr1D_part1:+:436334220:436334309	internal_ORF	chr1D_part1	436334220	436334309	+	4.76661e-05	AUGAAGCUGCAGGGGCCGGAGAUGGUGCUGCCAAAGCUGAAGAACAAGAGAAAGCUGAUGCCGUGGAGAUCGACGGAGGCGCCGCCGUGA	MKLQGPEMVLPKLKNKRKLMPWRSTEAPPU
TraesCS5D01G161900.1:chr5D_part1:-:252622086:252622497	internal_ORF	chr5D_part1	252622086	252622497	-	4.76388e-05	AUGGAUAUCCUCAUGGAUUUCCAUCUCAGGCUGGAUCUAAUCCCCCUCAUGGAUUUUCAUCUCAGGCUGGAUCUAAUCCCCCUCACGGAUUUUCAUCUCAGGCUGGGUCGAACCCGUCUCGCGGAUUUAAUUCUGGAUUUUCAUCCCAGGAUGGGUCUAACAAUAUCCCUCCUGGGUUUUCUUCUGCGUUUUCUGCUGGGUUUUCAUCCCAGAAUGGGUCUAACCAGGCAUAUGGCUCCACAUUCUCAGAAACUCGUCUACUUGAUAAUCUUUUUGGUAGCCACACCAAUCAGUAUCAACCUCAGAUAUCUAGACACACGAGUGACAUAG	MDILMDFHLRLDLIPLMDFHLRLDLIPLTDFHLRLGRTRLADLILDFHPRMGLTISLLGFLLRFLLGFHPRMGLTRHMAPHSQKLVYLIIFLVATPISINLRYLDTRVTU
TraesCS5D01G161900.2:chr5D_part1:-:252622086:252622497	internal_ORF	chr5D_part1	252622086	252622497	-	4.76388e-05	AUGGAUAUCCUCAUGGAUUUCCAUCUCAGGCUGGAUCUAAUCCCCCUCAUGGAUUUUCAUCUCAGGCUGGAUCUAAUCCCCCUCACGGAUUUUCAUCUCAGGCUGGGUCGAACCCGUCUCGCGGAUUUAAUUCUGGAUUUUCAUCCCAGGAUGGGUCUAACAAUAUCCCUCCUGGGUUUUCUUCUGCGUUUUCUGCUGGGUUUUCAUCCCAGAAUGGGUCUAACCAGGCAUAUGGCUCCACAUUCUCAGAAACUCGUCUACUUGAUAAUCUUUUUGGUAGCCACACCAAUCAGUAUCAACCUCAGAUAUCUAGACACACGAGUGACAUAG	MDILMDFHLRLDLIPLMDFHLRLDLIPLTDFHLRLGRTRLADLILDFHPRMGLTISLLGFLLRFLLGFHPRMGLTRHMAPHSQKLVYLIIFLVATPISINLRYLDTRVTU
TraesCS7D01G368800.1:chr7D_part2:+:24044112:24044864	internal_ORF	chr7D_part2	24044112	24044864	+	4.75924e-05	AUGGCAAGAUGUCGGGCCAUCACUCCCCAACGACCUCACCAUAAGGGUGAUCGUGCAGGGCCAGCAAGCCCUGUUCCAGGCCCUAUACCUCGGCACGUGCAGCUCGCUCGUGGCGACCAUGGGCGACCAGUUCCCGGAGCUCGCCAUGACGAGCGCCGACUGCCAGUCGAUGACCUGGCUCCAGUCCAUAGCCUUCAUCAGCUUCUGGAACAGGGACACGCCGGUGGAGGCGCUCCUGAGCCGGACCACCAGCCUGAGCACGUACAGCAAAAGCAAGUCCGACUACGUCCAGAACGCCAUCUCCAAGGGCGUCUGGAAGGACAUCUUCUCCUGGUUCACGAUGAACGGCGCCGGGCUCGUCAUCCUGGAGCCCCACGGCGGGUUCAUGGGGAGCGUCCC…	MARCRAITPQRPHHKGDRAGPASPVPGPIPRHVQLARGDHGRPVPGARHDERRLPVDDLAPVHSLHQLLEQGHAGGGAPEPDHQPEHVQQKQVRLRPERHLQGRLEGHLLLVHDERRRARHPGAPRRVHGERPHRRDAVPAPERRAVQRPVHGVLAGRRGHGGEHLARQLLRLHGAVREQEPEAGVRELPGPGHRPERGGGRRHNVRRRQGLGRAVLREQLPEARVGEGGRGSYGLLQKRAEHPAIGPRTU
TraesCS6A01G117300.1:chr6A_part1:+:87759786:87760155	internal_ORF	chr6A_part1	87759786	87760155	+	4.74579e-05	AUGUACAUGAACAGCUUGUUGCUGCUAAAACAGUUGAAAAGGAAGUUAAAGCUCGCAAAGCAAAGCUUAAUGAUGAAAGUGUAUCAGUUAUGUCAUUCGACGCACAGAUUGUUGAUUGGCAAGGAAAAGUACAUGAAAUGGAGGAGCGUCUCAAGGGGAAAGUGA	MYMNSLLLLKQLKRKLKLAKQSLMMKVYQLCHSTHRLLIGKEKYMKWRSVSRGKU
TraesCS3D01G286500.1:chr3D_part1:+:395516603:395516746	internal_ORF	chr3D_part1	395516603	395516746	+	4.74418e-05	AUGCGAGGAGCGGAGGCCCACCAUCACGUGGAGGAUUUGGCCGUGGUGAACCUGGCCGCGGCAGAGGUGGUGGCCGAUACGGCCAGAACCGUGACUUUGGCAGUGAGAACACGAAUGGCUACCAGGGAGGUUAUGGCGGGGUAG	MRGAEAHHHVEDLAVVNLAAAEVVADTARTVTLAVRTRMATREVMAGU
TraesCS3D01G199700.1:chr3D_part1:-:226750282:226750428	internal_ORF	chr3D_part1	226750282	226750428	-	4.738e-05	AUGAUCCUUAUAGGCCUAGCUCUUAUGAUCCUUAUUCUAGAUGCCAUCCUUAUGUUGCUUCUACAUGCCAUAUUUGUGGAUUUCAGGGCCAUUCACCCGAUGAAUGUCAGCGUGGUUACUCUCACCCUCCCGAUUGUUAUGGCAUGA	MILIGLALMILILDAILMLLLHAIFVDFRAIHPMNVSVVTLTLPIVMAU
TraesCS4A01G441300.1:chr4A_part2:+:257324359:257324511	internal_ORF	chr4A_part2	257324359	257324511	+	4.73031e-05	AUGAGGCUGCCUUGCUUAAAGAACCCCAGGUUGGUUUUGAGCCUCACUUGCAUGAAGAAGUACUCCAGGCCGGCCAUCAAUUCGCUGGAGAAGAUGAACAUGAGCCUCCCUUGCAUGAAGAAGUACCACUGGCUGGACAUCACUUCGAUCUGA	MRLPCLKNPRLVLSLTCMKKYSRPAINSLEKMNMSLPCMKKYHWLDITSIU
TraesCS5D01G291600.1:chr5D_part1:+:389439235:389439366	internal_ORF	chr5D_part1	389439235	389439366	+	4.72867e-05	AUGUUUCCCGCCGCCAUGCACGCAUCUUCUAUGAUUUUCAACACCGCUCGUUUGCCCUUGAGGUUCUGGGCCAACAUGGAUGCUAUGUUCAGAGGGUCCUUCACCGCCCAGGUGAUGAUCCCGUUAAACUGA	MFPAAMHASSMIFNTARLPLRFWANMDAMFRGSFTAQVMIPLNU
TraesCS5A01G090100.1:chr5A_part1:+:121413129:121413191	internal_ORF	chr5A_part1	121413129	121413191	+	4.72658e-05	AUGCUGAAAAGGAAGUUAAUGCCAGCGGUGGAGAAAAUACUCUUGCAGAUCUACCUCAUUUAG	MLKRKLMPAVEKILLQIYLIU
TraesCS2A01G073800.1:chr2A_part1:-:32512400:32512804	internal_ORF	chr2A_part1	32512400	32512804	-	4.72582e-05	AUGAUCUUGGAUGGAAAAAAAUUAAAGUUAUUCUUUCUGAUGCCAAUGUUCCUGGUGAAGGGGAACACAAAAUCAUGUCCUACAUUCGUGGCAAUAGGAACCUCUGUAAUGAACUCAAUGCAAAUACCCGACAUUGCCUGUAUGGCCUGGAUGCAGAUCUAA	MILDGKKLKLFFLMPMFLVKGNTKSCPTFVAIGTSVMNSMQIPDIACMAWMQIU
TraesCS1B01G154800.1:chr1B_part1:-:259788208:259788592	internal_ORF	chr1B_part1	259788208	259788592	-	4.71528e-05	AUGGGAUACAAGAUGAUUAUAACGAUCAGUUUUUCUUCCCAGGAGUUCCAACCGAAGACUACAAUACCCCUGGGGAAUCUUCGGAAUAUCGAACUCCCACACCUGCUGUUGCAACACCAAAGCCAAGAAACGAUACGGCGGGUGGUGAUGAUGAUGAUGAUGAUGAACCUCCUCUUAAUGAAGAUGAUGAUGACGAUGACGAGAUAG	MGYKMIITISFSSQEFQPKTTIPLGNLRNIELPHLLLQHQSQETIRRVVMMMMMMNLLLMKMMMTMTRU
TraesCS1B01G154800.2:chr1B_part1:-:259788208:259788592	internal_ORF	chr1B_part1	259788208	259788592	-	4.71528e-05	AUGGGAUACAAGAUGAUUAUAACGAUCAGUUUUUCUUCCCAGGAGUUCCAACCGAAGACUACAAUACCCCUGGGGAAUCUUCGGAAUAUCGAACUCCCACACCUGCUGUUGCAACACCAAAGCCAAGAAACGAUACGGCGGGUGGUGAUGAUGAUGAUGAUGAUGAACCUCCUCUUAAUGAAGAUGAUGAUGACGAUGACGAGAUAG	MGYKMIITISFSSQEFQPKTTIPLGNLRNIELPHLLLQHQSQETIRRVVMMMMMMNLLLMKMMMTMTRU
TraesCS3B01G569900.1:chr3B_part2:+:353161537:353161923	internal_ORF	chr3B_part2	353161537	353161923	+	4.70042e-05	AUGAUGAUACAGGGUGCAGUCCAGAAGUUGAAGCAGAGGUACUUGAGGGCCUGUGCCCUCAUGUGGGGCUUAAAACACUUCACAUCUACAGCUACGAAGGUUCGAGGUGCCCAAAUUGGAUGGUGGGUAAGCAGAAUGUUGGCCUGCAAGAACUUCUAUUAUAUGGAUGGAAUCAACUUGGACCUGCUCCGGAAAUUGCGGUCUUCCCUUGUCUUCGUAUACUCUGUCUUUGCGACUCCAGCUGGGAGGCGUUACCAGAUGAUAUGGAGCACCUCAUGUUGCUCAAGGAACUGGAUAUCAUUAGAUGCGAGAACAUCCGAUCUCUUCCCACACUUCCCAGGUCUCUUGAGUGGUUUUAUCUUGCUUCCUGCAAUGUGGAAUUCAUGA	MMIQGAVQKLKQRYLRACALMWGLKHFTSTATKVRGAQIGWWVSRMLACKNFYYMDGINLDLLRKLRSSLVFVYSVFATPAGRRYQMIWSTSCCSRNWISLDARTSDLFPHFPGLLSGFILLPAMWNSU
TraesCS1D01G265000.1:chr1D_part1:-:360886787:360887464	internal_ORF	chr1D_part1	360886787	360887464	-	4.69479e-05	AUGGCAGGGCAGGCCCGCCAUGCCGUGGGGCGGCAGGCCAGAGAUGCCGUGGGGCGGCAUGCCUCAAAUGCCGUGGGACGGCAGGCCCGAGAUGCCAUGGGCGCAGGCCUCCUACGACGCCUAUCCUUCUUCAUUCCCAAUCCCAGAAGUCGCAAUCCCCAAUGCCUACUACAUGAAGGCCAGUUCGGCGGCGGCGAACACGGUGUACCAAGAACCAUACGGCUACAGCAACUUCGCCACCAAUGUGCCUUCUUACAUGGGGUACGAAUACGGGUACAACAACCCAAUGUACGGCGUGCCGGAGGGGGGCCAGCCGGCGGAGCAUCGUGGCCGGGAGGCGGCGGCUCCGGCUCCGGCGCCGCCGCCACCUAUGCCGAUGCCGGAAGCGUCGCCGUGGGA…	MAGQARHAVGRQARDAVGRHASNAVGRQARDAMGAGLLRRLSFFIPNPRSRNPQCLLHEGQFGGGEHGVPRTIRLQQLRHQCAFLHGVRIRVQQPNVRRAGGGPAGGASWPGGGGSGSGAAATYADAGSVAVGFLQPVRLLQPGPSPLQSKGVCSGRVVLEQPQLQRGEGKGGDPGAGGGDGTRVVDEGVAEGGEGGGEHGVEPDRQCGCQCQGEGVNGAHRVRDU
TraesCS7D01G240500.1:chr7D_part1:+:204865877:204866429	internal_ORF	chr7D_part1	204865877	204866429	+	4.67704e-05	AUGUUCCAACUACGUCUGAUUAUAGCACUACUCCACUGUCUACUGUCCCUGGCUCUGAGAAUGAGUUCAAGCAAGAUCAACGACCAUUUGCACGGGGUGCCGACUUCAUGCGUGGGAGUCCUGCUAAUGAUUGGGUUGAAUCUUUUCGCCCUCCGGGGCAUUCUGCAUUUGGAGGGCCAGGAGCAAACUUUGCAGAGUUUGAGCAAAUUUAUAACAAUGCAGGCCCUACCUUGGGACCGGCCUUGGAUGGUCCGCCACAAAGGGUCUUAUCUGGUGUUCUGCAUUCUUUUCUUUCAAGUGGCCGAGCUGGUGUGCCAUUUCAACCUGUCCCAGUACCAGCUCUUGGUUUGUCCGAAGCCGACAAACAAUGUAUACGUGAUCGCAGCUGCAUAA	MFQLRLIIALLHCLLSLALRMSSSKINDHLHGVPTSCVGVLLMIGLNLFALRGILHLEGQEQTLQSLSKFITMQALPWDRPWMVRHKGSYLVFCILFFQVAELVCHFNLSQYQLLVCPKPTNNVYVIAAAU
TraesCS7D01G240500.2:chr7D_part1:+:204865877:204866429	internal_ORF	chr7D_part1	204865877	204866429	+	4.67704e-05	AUGUUCCAACUACGUCUGAUUAUAGCACUACUCCACUGUCUACUGUCCCUGGCUCUGAGAAUGAGUUCAAGCAAGAUCAACGACCAUUUGCACGGGGUGCCGACUUCAUGCGUGGGAGUCCUGCUAAUGAUUGGGUUGAAUCUUUUCGCCCUCCGGGGCAUUCUGCAUUUGGAGGGCCAGGAGCAAACUUUGCAGAGUUUGAGCAAAUUUAUAACAAUGCAGGCCCUACCUUGGGACCGGCCUUGGAUGGUCCGCCACAAAGGGUCUUAUCUGGUGUUCUGCAUUCUUUUCUUUCAAGUGGCCGAGCUGGUGUGCCAUUUCAACCUGUCCCAGUACCAGCUCUUGGUUUGUCCGAAGCCGACAAACAAUGUAUACGUGAUCGCAGCUGCAUAA	MFQLRLIIALLHCLLSLALRMSSSKINDHLHGVPTSCVGVLLMIGLNLFALRGILHLEGQEQTLQSLSKFITMQALPWDRPWMVRHKGSYLVFCILFFQVAELVCHFNLSQYQLLVCPKPTNNVYVIAAAU
TraesCS7D01G240500.3:chr7D_part1:+:204865877:204866429	internal_ORF	chr7D_part1	204865877	204866429	+	4.67704e-05	AUGUUCCAACUACGUCUGAUUAUAGCACUACUCCACUGUCUACUGUCCCUGGCUCUGAGAAUGAGUUCAAGCAAGAUCAACGACCAUUUGCACGGGGUGCCGACUUCAUGCGUGGGAGUCCUGCUAAUGAUUGGGUUGAAUCUUUUCGCCCUCCGGGGCAUUCUGCAUUUGGAGGGCCAGGAGCAAACUUUGCAGAGUUUGAGCAAAUUUAUAACAAUGCAGGCCCUACCUUGGGACCGGCCUUGGAUGGUCCGCCACAAAGGGUCUUAUCUGGUGUUCUGCAUUCUUUUCUUUCAAGUGGCCGAGCUGGUGUGCCAUUUCAACCUGUCCCAGUACCAGCUCUUGGUUUGUCCGAAGCCGACAAACAAUGUAUACGUGAUCGCAGCUGCAUAA	MFQLRLIIALLHCLLSLALRMSSSKINDHLHGVPTSCVGVLLMIGLNLFALRGILHLEGQEQTLQSLSKFITMQALPWDRPWMVRHKGSYLVFCILFFQVAELVCHFNLSQYQLLVCPKPTNNVYVIAAAU
TraesCS7D01G240500.4:chr7D_part1:+:204865877:204866429	internal_ORF	chr7D_part1	204865877	204866429	+	4.67704e-05	AUGUUCCAACUACGUCUGAUUAUAGCACUACUCCACUGUCUACUGUCCCUGGCUCUGAGAAUGAGUUCAAGCAAGAUCAACGACCAUUUGCACGGGGUGCCGACUUCAUGCGUGGGAGUCCUGCUAAUGAUUGGGUUGAAUCUUUUCGCCCUCCGGGGCAUUCUGCAUUUGGAGGGCCAGGAGCAAACUUUGCAGAGUUUGAGCAAAUUUAUAACAAUGCAGGCCCUACCUUGGGACCGGCCUUGGAUGGUCCGCCACAAAGGGUCUUAUCUGGUGUUCUGCAUUCUUUUCUUUCAAGUGGCCGAGCUGGUGUGCCAUUUCAACCUGUCCCAGUACCAGCUCUUGGUUUGUCCGAAGCCGACAAACAAUGUAUACGUGAUCGCAGCUGCAUAA	MFQLRLIIALLHCLLSLALRMSSSKINDHLHGVPTSCVGVLLMIGLNLFALRGILHLEGQEQTLQSLSKFITMQALPWDRPWMVRHKGSYLVFCILFFQVAELVCHFNLSQYQLLVCPKPTNNVYVIAAAU
TraesCS2A01G197400.1:chr2A_part1:+:166848120:166848551	internal_ORF	chr2A_part1	166848120	166848551	+	4.67694e-05	AUGGCCACUCUAAGGGGAGUGAGAAUGGAAGGAAAGACAACUCAGCUCUACAGAAUGACUCUAACCAUGCCAGACCAGGCAGAGGUCAUGAAUUUGGUAGGCAUUCUGAUAGGCAUUCCUAUGGAGCACCUCGUGAAUCCAGGAGGCAUGAUGAUUAUAGGAGGUAUCAUAAUAAGCGAGCUGAUGAUAAUGACAGGAGCCAUUCUAGAACUUCUCGGUCAGAUCGGGAAUCAAGGGCUGACACUUACUAUUAUCCUUCAAAGCGUGAUGACACAUCUGAUAGAUCACAUGGUGAUUGGAGAAAUGUUGACAGCAAGUAUGGCGGCAAAUCUGUCAAGGGAGAGCAGAGGACUAAGAAUCAGGAAAAACAUGGGCCCCCACGUGAAUACCCUAGACAUG…	MATLRGVRMEGKTTQLYRMTLTMPDQAEVMNLVGILIGIPMEHLVNPGGMMIIGGIIISELMIMTGAILELLGQIGNQGLTLTIILQSVMTHLIDHMVIGEMLTASMAANLSRESRGLRIRKNMGPHVNTLDMMAQSMTKMLIU
TraesCS2A01G197400.2:chr2A_part1:+:166848120:166848551	internal_ORF	chr2A_part1	166848120	166848551	+	4.67694e-05	AUGGCCACUCUAAGGGGAGUGAGAAUGGAAGGAAAGACAACUCAGCUCUACAGAAUGACUCUAACCAUGCCAGACCAGGCAGAGGUCAUGAAUUUGGUAGGCAUUCUGAUAGGCAUUCCUAUGGAGCACCUCGUGAAUCCAGGAGGCAUGAUGAUUAUAGGAGGUAUCAUAAUAAGCGAGCUGAUGAUAAUGACAGGAGCCAUUCUAGAACUUCUCGGUCAGAUCGGGAAUCAAGGGCUGACACUUACUAUUAUCCUUCAAAGCGUGAUGACACAUCUGAUAGAUCACAUGGUGAUUGGAGAAAUGUUGACAGCAAGUAUGGCGGCAAAUCUGUCAAGGGAGAGCAGAGGACUAAGAAUCAGGAAAAACAUGGGCCCCCACGUGAAUACCCUAGACAUG…	MATLRGVRMEGKTTQLYRMTLTMPDQAEVMNLVGILIGIPMEHLVNPGGMMIIGGIIISELMIMTGAILELLGQIGNQGLTLTIILQSVMTHLIDHMVIGEMLTASMAANLSRESRGLRIRKNMGPHVNTLDMMAQSMTKMLIU
TraesCS6D01G144900.1:chr6D_part1:-:115322983:115325592	internal_ORF	chr6D_part1	115322983	115325592	-	4.67056e-05	AUGAGGCGCUCCUUGGUGGCGCCGGGGGAGGAGAGGGCGACGAGGGCUUGGUCAGUGCUAAUGGUGGUGGUGGUGGUGGUGAUCCUGCUGGGGUGGGAGAGGGAGAGGGUGGCGAUGCUGGGGUUGAAGAAGAGGAGGAGGAUAGUGCCGCGGAGGAGGCGGAUGGUGACGGCAGUGAGGAGGAGAUGCAGGUGGAUGAUGGAAAUGCUGCGAAUGCUUCUGAUGAUUUGGGGUGUGAGAUGGAGACCCACAACGAACCAAAGAAAAGCCAAGCCGACGCAUGGGAGUUAG	MRRSLVAPGEERATRAWSVLMVVVVVVILLGWERERVAMLGLKKRRRIVPRRRRMVTAVRRRCRWMMEMLRMLLMIWGVRWRPTTNQRKAKPTHGSU
TraesCS7D01G355500.1:chr7D_part2:+:5638942:5639073	internal_ORF	chr7D_part2	5638942	5639073	+	4.67025e-05	AUGGGUCAUGUCGCACACCUGAACCUGUACCUGUCAAGCCUCCCCGGGCCAUCCCUGAAUUUCCUAUGCACCCUGAAGUUCCUAUACACAAAGUUCGUGAUCCACCACCUAGGACGCGUCGUGGCGCUGUAA	MGHVAHLNLYLSSLPGPSLNFLCTLKFLYTKFVIHHLGRVVALU
TraesCS1B01G325200.1:chr1B_part2:-:112307549:112307623	internal_ORF	chr1B_part2	112307549	112307623	-	4.66906e-05	AUGUCACUGGUUACCAGCAAACUAUUCCUGAAGUUCUGGAAGCUUAUAGAGGAGCUGGGACAGACAGUGCUGUGA	MSLVTSKLFLKFWKLIEELGQTVLU
TraesCS2B01G501500.1:chr2B_part2:-:243463478:243463729	internal_ORF	chr2B_part2	243463478	243463729	-	4.66336e-05	AUGGAGGUGCUUGCGGGCAAGGAGAUGCAACAUGGUCACCUCCGCUAG	MEVLAGKEMQHGHLRU
TraesCS2B01G501500.2:chr2B_part2:-:243463478:243463729	internal_ORF	chr2B_part2	243463478	243463729	-	4.66336e-05	AUGGAGGUGCUUGCGGGCAAGGAGAUGCAACAUGGUCACCUCCGCUAG	MEVLAGKEMQHGHLRU
TraesCS5D01G431900.1:chr5D_part2:+:36452672:36453169	internal_ORF	chr5D_part2	36452672	36453169	+	4.65751e-05	AUGGGCAUACUCGACAUAGAAGAGAAGCAUCUGCAGCAAAUGAGCAACGAGGCCAAGAGAUUGAAGAUGAUACUGGCAGAUACUGUUCGCCCAUGGAAAAUGAAAGAGUGUCCCAAGCACAUAAGCAUGAAGAGAAACAUAGAGACGGCCAUGGCGAUGGAGCACGUGGAUACAAUGGUAAAACCAAGUCCAGGAAGCACAGAUCUGAACGGCGCGAAAGUCUGGAGUCUGGAUGUUCUGAUUGGCCUUCAGAAUUUGCUGAUGCAGGCACGAGCAGAAGUCCUUCAGGCAGCAAGUCCACCAACAGGCAAUCCUCGGAUGAUCCCAAUCUUGAAAGGGGCUACUCCACUGCGGACAAAUCAUCGGGGAAAGCGCACAUUGCCAAAAGUAGCUCGAGAC…	MGILDIEEKHLQQMSNEAKRLKMILADTVRPWKMKECPKHISMKRNIETAMAMEHVDTMVKPSPGSTDLNGAKVWSLDVLIGLQNLLMQARAEVLQAASPPTGNPRMIPILKGATPLRTNHRGKRTLPKVARDITLKMTLMARKLVEEANLESTVIVVMTPMIDGU
TraesCS5B01G359600.1:chr5B_part2:-:87937513:87937653	internal_ORF	chr5B_part2	87937513	87937653	-	4.65457e-05	AUGCUGACGCUGAAUUUCCCAGUGCUCAGAAUGGCCGACUUCCAACAUUUCAAAGAUAUCACCGCCUUCAUUCAUCAGAGAUUCCUGGAGGGGCUCAGUAUCAACAUCCUUCCCCAUUUUAUGAUUGUCCCAAGGAUGUGA	MLTLNFPVLRMADFQHFKDITAFIHQRFLEGLSINILPHFMIVPRMU
TraesCS6B01G367300.1:chr6B_part2:+:189220811:189220954	internal_ORF	chr6B_part2	189220811	189220954	+	4.64196e-05	AUGGAGAUUACUGGCCAGGAGCUGCCGAAGGUAUGGUCAAUCAACUGCAUCAAGAAGAAGAUGACCAAAAGCUUCAGAAGAAGGGUAAUGCAAAGAAAAUUAUUAGAAAAAGAGCUCUUGAAGCUGCUGGCCACACUGAUCUAA	MEITGQELPKVWSINCIKKKMTKSFRRRVMQRKLLEKELLKLLATLIU
TraesCS2A01G273400.1:chr2A_part1:+:447945465:447948209	internal_ORF	chr2A_part1	447945465	447948209	+	4.6405e-05	AUGGGCGCUGUUGUGAAGGCCGCGAAGGCGUGGCAGGUGGCAUGGGACCAAAUAGGGAAGAAAUCUUGCAUGCAGUCUCUCCAAAAGUGA	MGAVVKAAKAWQVAWDQIGKKSCMQSLQKU
TraesCS3B01G417700.5:chr3B_part2:+:206327156:206327392	internal_ORF	chr3B_part2	206327156	206327392	+	4.63443e-05	AUGAAUGUCAUGGAUUACUCCUUGUUUGUUGGAGUGGACAAACAGAAGAAGGAACUUGUAUUCGGGAUAAUAGAUUACUUGAGGCAAUAUACCUGGGACAAACAACUGGAGUCGUGGGUGAAGACAUCGCUUGUGGUCCCCAAGAAUCUAUCUCCAACAGUAAUCUCUCCAAAGGAGUACAAAUUAAGAUUCAGGGCAUUUAUGUCUCAGUACUUCAAAUCAGUUCCAGAUGGUUGA	MNVMDYSLFVGVDKQKKELVFGIIDYLRQYTWDKQLESWVKTSLVVPKNLSPTVISPKEYKLRFRAFMSQYFKSVPDGU
TraesCS2B01G383500.1:chr2B_part2:-:93839317:93839496	internal_ORF	chr2B_part2	93839317	93839496	-	4.60593e-05	AUGCCGGCCAUCUCGUCCUCGGCCGAGAUGCGGAGCAGGCCCAACUUCUUGAGCGCGAAGAAGAGCGGGCCCAUGGUGCAGCUCACGAACCCGGCGAUCACGAGGAUCUGCACGAUGUGCGCCGCGAGCAGCCGCCCGCCGCCGCCCAGGAACAGCCCGUACGGCCUGCCGGCGCCGUAG	MPAISSSAEMRSRPNFLSAKKSGPMVQLTNPAITRICTMCAASSRPPPPRNSPYGLPAPU
TraesCS7A01G082000.1:chr7A_part1:-:47306973:47307263	uORF	chr7A_part1	47306973	47307263	-	4.59437e-05	AUGCGGGCCAGUGGCGCGGCAGCGCCCUGGGUGGUGCGGCGGACGCGCAUCUCCACGACGACCCGGAUGCCGCCGCCGCCAUCCCGGCGCGCCUCUUCGACGGCGAGAAGGUCGACGCUCAUGCGCCUCCUCGCCCUCAUCUCGCAGGCCUUGUACGUCGCCCACCUCUCCCCGCAGGCGGUCAAGAGCGUGCCGGCAUAG	MRASGAAAPWVVRRTRISTTTRMPPPPSRRASSTARRSTLMRLLALISQALYVAHLSPQAVKSVPAU
TraesCS2D01G241800.1:chr2D_part1:-:264805823:264806137	internal_ORF	chr2D_part1	264805823	264806137	-	4.58552e-05	AUGCAGUUUGCCAUCUUCUGGAUCUCUGUGGACCUGCUGGUUCUAAAAAAGUUGACCCUGCAUCAACAAAAGUCAGUGUUCGAAGAUUUUAUAGACCAGAUGACAUUUCAACUGCUAAAGCUUAUACAUCUGAUAUCAGAGAGGUAUACUAUAGUGAAGAUAUAA	MQFAIFWISVDLLVLKKLTLHQQKSVFEDFIDQMTFQLLKLIHLISERYTIVKIU
TraesCS1D01G108900.1:chr1D_part1:+:101937462:101938597	internal_ORF	chr1D_part1	101937462	101938597	+	4.58215e-05	AUGAGCAUGGUGUGGAAGAAGCUGGAAUUGAUGGAGGUGGAAUUUUCAAAGAUUUCAUGGAAAAUAUCACUCGUGCUGCUUUUGAUGUGCAGUAUGGCCUAUUCAAGGAAACAGUCGACCACGUUCUGUACCCCAACCCUGGAUCAGGAUUGGUUCAUGAGCAGCAUCUGCAGUAUUUCCAAUUUCUUGGAAGUCUCCUUGGGAAGGCAAUGUAUGAGGGCAUACUUGUUGAUCUGCCAUUUGCAACCUUCUUCUUGA	MSMVWKKLELMEVEFSKISWKISLVLLLMCSMAYSRKQSTTFCTPTLDQDWFMSSICSISNFLEVSLGRQCMRAYLLICHLQPSSU
TraesCS1D01G108900.2:chr1D_part1:+:101937462:101938597	internal_ORF	chr1D_part1	101937462	101938597	+	4.58215e-05	AUGAGCAUGGUGUGGAAGAAGCUGGAAUUGAUGGAGGUGGAAUUUUCAAAGAUUUCAUGGAAAAUAUCACUCGUGCUGCUUUUGAUGUGCAGUAUGGCCUAUUCAAGGAAACAGUCGACCACGUUCUGUACCCCAACCCUGGAUCAGGAUUGGUUCAUGAGCAGCAUCUGCAGUAUUUCCAAUUUCUUGGAAGUCUCCUUGGGAAGGCAAUGUAUGAGGGCAUACUUGUUGAUCUGCCAUUUGCAACCUUCUUCUUGA	MSMVWKKLELMEVEFSKISWKISLVLLLMCSMAYSRKQSTTFCTPTLDQDWFMSSICSISNFLEVSLGRQCMRAYLLICHLQPSSU
TraesCS3B01G524000.1:chr3B_part2:+:318186772:318186882	internal_ORF	chr3B_part2	318186772	318186882	+	4.58127e-05	AUGAUGGUCGGGUUCUUAGGGAUGCCAUCUCACGGCCAAAUGGGUUGCGUGUCCCCGAAGGCCAAUAUUAUCUUGUCGAUGCUGGCUACACAAAUGCAAAAGGAUUUUUAG	MMVGFLGMPSHGQMGCVSPKANIILSMLATQMQKDFU
TraesCS7A01G517900.1:chr7A_part2:+:251634946:251635059	internal_ORF	chr7A_part2	251634946	251635059	+	4.58115e-05	AUGCUGAUAGAUAUCAACAUAAUGAUGGUAUUCGUUGGGAUUCUUGGGGUCGAUUUGUUGAACGUAGCACUGCAUAUCAACCAUGGAUCUGGAAUUCUGGAAAUCAUGAAAUAG	MLIDINIMMVFVGILGVDLLNVALHINHGSGILEIMKU
TraesCS4B01G269900.2:chr4B_part2:-:94020459:94022170	internal_ORF	chr4B_part2	94020459	94022170	-	4.56074e-05	AUGACGGCGAGCGAGAGCGAGAGCGCUUCCGUGAGCGCGACUUCCGUGACCGUGACGUCAGACGUAGGAAAGAAGAUGGUGCCGAACCUGAAGCAGAUCCAGAAAGAGAUCAAAGAACUGUAUUUGCCUUCCAGCUAUCUUUGA	MTASESESASVSATSVTVTSDVGKKMVPNLKQIQKEIKELYLPSSYLU
TraesCS4B01G269900.3:chr4B_part2:-:94020459:94022170	internal_ORF	chr4B_part2	94020459	94022170	-	4.56074e-05	AUGACGGCGAGCGAGAGCGAGAGCGCUUCCGUGAGCGCGACUUCCGUGACCGUGACGUCAGACGUAGGAAAGAAGAUGGUGCCGAACCUGAAGCAGAUCCAGAAAGAGAUCAAAGAACUGUAUUUGCCUUCCAGCUAUCUUUGA	MTASESESASVSATSVTVTSDVGKKMVPNLKQIQKEIKELYLPSSYLU
TraesCS6A01G416500.1:chr6A_part2:-:163029602:163029721	internal_ORF	chr6A_part2	163029602	163029721	-	4.55797e-05	AUGAAGCUCUUGAAGGUGGCUGGGAAGCAGUUUCUGAACCGCUACAUCAAGGCCCUCGCCAUUCUGAAGGAAUGUUCUUAUCUCCCGGGGAGAUCAAUAAUGACGAAAUCUAUUCUUUGA	MKLLKVAGKQFLNRYIKALAILKECSYLPGRSIMTKSILU
TraesCS1D01G222200.1:chr1D_part1:-:309972174:309972722	internal_ORF	chr1D_part1	309972174	309972722	-	4.55702e-05	AUGGUUCCAGCACAAGGACGCGAGCCGGUCGAGGCAGAGCAGCAAGGAGAAGCUGCGCGCCGACAGGGCCCACGUGCACGCCAUGGUGUCGGUGGUCCGCGUCGCGGCCGCGGUGGCCGCCGUCGCGGCGGCGUCCACCAGCUCCGACACCCAGGCCUCCAAGAUGGCCGCGGCCAUGGCGCCGGCCACGGAGCUGCUGGCUUCGCACUGCGUCGAGGUGGCUCGGCUUGCCGGGGCGAGCCACGAGCAGGUGGCCUCCGCCGUCCAGUCCGCGGUCGGCGUCAGGAGCGCCGGCGAUCUGACGACGCUCACAGCGGCAGCGGCGACCGCGCUGCGAGGAGCUGCGACGAUGAAGCAGAGGGUGCAGCGGGAGGCGGCGAGGAGCAACGCGAGCGUUCU…	MVPAQGREPVEAEQQGEAARRQGPRARHGVGGPRRGRGGRRRGGVHQLRHPGLQDGRGHGAGHGAAGFALRRGGSACRGEPRAGGLRRPVRGRRQERRRSDDAHSGSGDRAARSCDDEAEGAAGGGEEQRERSSLREGPFVEPU
TraesCS1D01G222200.2:chr1D_part1:-:309972174:309972722	internal_ORF	chr1D_part1	309972174	309972722	-	4.55702e-05	AUGGUUCCAGCACAAGGACGCGAGCCGGUCGAGGCAGAGCAGCAAGGAGAAGCUGCGCGCCGACAGGGCCCACGUGCACGCCAUGGUGUCGGUGGUCCGCGUCGCGGCCGCGGUGGCCGCCGUCGCGGCGGCGUCCACCAGCUCCGACACCCAGGCCUCCAAGAUGGCCGCGGCCAUGGCGCCGGCCACGGAGCUGCUGGCUUCGCACUGCGUCGAGGUGGCUCGGCUUGCCGGGGCGAGCCACGAGCAGGUGGCCUCCGCCGUCCAGUCCGCGGUCGGCGUCAGGAGCGCCGGCGAUCUGACGACGCUCACAGCGGCAGCGGCGACCGCGCUGCGAGGAGCUGCGACGAUGAAGCAGAGGGUGCAGCGGGAGGCGGCGAGGAGCAACGCGAGCGUUCU…	MVPAQGREPVEAEQQGEAARRQGPRARHGVGGPRRGRGGRRRGGVHQLRHPGLQDGRGHGAGHGAAGFALRRGGSACRGEPRAGGLRRPVRGRRQERRRSDDAHSGSGDRAARSCDDEAEGAAGGGEEQRERSSLREGPFVEPU
TraesCS4A01G150700.1:chr4A_part1:+:297766552:297766602	internal_ORF	chr4A_part1	297766552	297766602	+	4.55649e-05	AUGGAUAAGCACGAAAAGAACAUGGUCCUCACAAUCCGAGAUGAUGAGUGA	MDKHEKNMVLTIRDDEU
TraesCS7D01G321500.1:chr7D_part1:-:411615640:411615840	internal_ORF	chr7D_part1	411615640	411615840	-	4.55167e-05	AUGACCGCUCGGUUAGGUCUGGUGAUGAUUCUGAUGGGGCUGAAAGUACCAAUGGUAAAAUCAACAAUACAGACCUCCCAGGUUUUGAAAAUGAUAGCAUCUGGAUACCGCCUGAAGCAGCAGAUAAGGGAGAUGAGACUGAUAGUGUUGCCGGAAACAUUGCUUAUGAUGACGACGAUGAUGAUUAUGGUGAUGGAAUAA	MTARLGLVMILMGLKVPMVKSTIQTSQVLKMIASGYRLKQQIREMRLIVLPETLLMMTTMMIMVMEU
TraesCS7D01G321500.2:chr7D_part1:-:411615640:411615840	internal_ORF	chr7D_part1	411615640	411615840	-	4.55167e-05	AUGACCGCUCGGUUAGGUCUGGUGAUGAUUCUGAUGGGGCUGAAAGUACCAAUGGUAAAAUCAACAAUACAGACCUCCCAGGUUUUGAAAAUGAUAGCAUCUGGAUACCGCCUGAAGCAGCAGAUAAGGGAGAUGAGACUGAUAGUGUUGCCGGAAACAUUGCUUAUGAUGACGACGAUGAUGAUUAUGGUGAUGGAAUAA	MTARLGLVMILMGLKVPMVKSTIQTSQVLKMIASGYRLKQQIREMRLIVLPETLLMMTTMMIMVMEU
TraesCS2D01G132100.1:chr2D_part1:+:76898478:76899430	internal_ORF	chr2D_part1	76898478	76899430	+	4.55076e-05	AUGCGGAGGCACAUAAGCAGAAAAUUGAUUCUCUUGAUAAAAUCCUACUCGCUAAGGAAGCUGGGCAGAAUGACAGAAACUCUGCUGACGAGGAAACCAGUGAGGUCAUUGAUCCUUCAGUGGAAGGCAAUGCUGAAGACAAGGAGACAGAGGAAACUAGUGAGGUUACUGAUCCGUCAGUGGAUAGCAAUGCUGAAAAUAAGGGGGCAGAGGAAGGUACUGGGGACAUUGACCCUUCAGUGGAUAGCAAUGCUGAAAAUAAGGAGACAGAGGAAGCUACUGAGGUUACUGAUCCUUCAGUGGGUAGCAAUGCUGAAAAUGAGGAGACAGAGGAAGGUACCAAGGUUACUGGUCCGUCAGUGGAUAGCAGUGCUGAAAAUGAGGAGACAGAUGAAGCUA…	MRRHISRKLILLIKSYSLRKLGRMTETLLTRKPVRSLILQWKAMLKTRRQRKLVRLLIRQWIAMLKIRGQRKVLGTLTLQWIAMLKIRRQRKLLRLLILQWVAMLKMRRQRKVPRLLVRQWIAVLKMRRQMKLLRILILPRIALLKIRRTGQKAAATFVPEKVRHHPRLQNQKMIAQRFNHPKLFAVAKVRHDRLU
TraesCS2A01G443400.1:chr2A_part2:-:230919586:230919771	internal_ORF	chr2A_part2	230919586	230919771	-	4.52254e-05	AUGAUGUGGAAACUGAUGUACCUGCUGUGCCCACUGAAGAAAUGGAAAAGGAGGCCAUGGAUCUUCAGAACGAAGAGCAAAACAAGCUGGUUGAGGACCAGUGUCAGGAAGAUGCAGGUGGUGUGGCUGAUAUGGAAACAGCACCCGUUUCCUCUGACAAGGAAGAUGAUGAUACUGAAGAGAUAG	MMWKLMYLLCPLKKWKRRPWIFRTKSKTSWLRTSVRKMQVVWLIWKQHPFPLTRKMMILKRU
TraesCS2A01G443400.2:chr2A_part2:-:230919586:230919771	internal_ORF	chr2A_part2	230919586	230919771	-	4.52254e-05	AUGAUGUGGAAACUGAUGUACCUGCUGUGCCCACUGAAGAAAUGGAAAAGGAGGCCAUGGAUCUUCAGAACGAAGAGCAAAACAAGCUGGUUGAGGACCAGUGUCAGGAAGAUGCAGGUGGUGUGGCUGAUAUGGAAACAGCACCCGUUUCCUCUGACAAGGAAGAUGAUGAUACUGAAGAGAUAG	MMWKLMYLLCPLKKWKRRPWIFRTKSKTSWLRTSVRKMQVVWLIWKQHPFPLTRKMMILKRU
TraesCS2A01G443400.3:chr2A_part2:-:230919586:230919771	internal_ORF	chr2A_part2	230919586	230919771	-	4.52254e-05	AUGAUGUGGAAACUGAUGUACCUGCUGUGCCCACUGAAGAAAUGGAAAAGGAGGCCAUGGAUCUUCAGAACGAAGAGCAAAACAAGCUGGUUGAGGACCAGUGUCAGGAAGAUGCAGGUGGUGUGGCUGAUAUGGAAACAGCACCCGUUUCCUCUGACAAGGAAGAUGAUGAUACUGAAGAGAUAG	MMWKLMYLLCPLKKWKRRPWIFRTKSKTSWLRTSVRKMQVVWLIWKQHPFPLTRKMMILKRU
TraesCS2A01G584100.1:chr2A_part2:-:313241641:313242313	internal_ORF	chr2A_part2	313241641	313242313	-	4.50394e-05	AUGGAGUAUCAGGCCAUCCGAAUCAUCGUGAUGUUCAUCAUGGCAUAUGCAAGCUUCUUCAUGAGAAUCAGCAAGAAAAUAUUGAAGCGUGGGAACUUGUAA	MEYQAIRIIVMFIMAYASFFMRISKKILKRGNLU
TraesCS3B01G437000.1:chr3B_part2:+:227403181:227403420	uORF	chr3B_part2	227403181	227403420	+	4.50018e-05	AUGAACGACGACGACGCCAUGAAGAAGGCCGCGGAAGAGGCCAAAGCCGCAACAUCUGCUUCGGCCCUUGUCUGGCCUACCAGAGGGUAUAAUUUGUUCAUCCCCUACUUACUCGUUCAUGUGUUGGUCGUAUAUCUUCUCCACAUAGUUGUUUUGGUUCUAUGUUUUAUAUGUGCUCACACGUUUAGCUAUUGGUAUGAGUUUCAUAUUGCGAAUGCCAUGUUUAUGGUUUACUCGUGA	MNDDDAMKKAAEEAKAATSASALVWPTRGYNLFIPYLLVHVLVVYLLHIVVLVLCFICAHTFSYWYEFHIANAMFMVYSU
TraesCS3D01G149700.1:chr3D_part1:-:114395466:114395642	dORF	chr3D_part1	114395466	114395642	-	4.49707e-05	AUGAUGUUAACUAUGUUGUUAACUAGAGUUGUUAAGUAUGAUGUUAACUAUGGUGUCAUGAUGUUAACUAUGUUGUUAACUAGAGUUGUUAAGUAUGAUGUUAACUAUGGUGUCAUGAUGUUAACUACGUUAGUGACUAGAGUUGUUAAGUAUGAUGUUAACUAUGUUAGUGACUAG	MMLTMLLTRVVKYDVNYGVMMLTMLLTRVVKYDVNYGVMMLTTLVTRVVKYDVNYVSDU
TraesCS2B01G479900.1:chr2B_part2:-:224114205:224114291	internal_ORF	chr2B_part2	224114205	224114291	-	4.49536e-05	AUGGUGAUGCUGAAGACGAUGACAAUGAUGAGGACGGGCCUCAUGAAGCAGAUCCUAAAGGGAAAAUCGACAAGUAUGUCGGCGUGA	MVMLKTMTMMRTGLMKQILKGKSTSMSAU
TraesCS4A01G182200.1:chr4A_part2:+:5013450:5013608	internal_ORF	chr4A_part2	5013450	5013608	+	4.49497e-05	AUGCUGUCUGAGGGAGGCGUUCGGGAUGUACGCAUCAUCAUCCACGGAAGCCACGACGACGAUGAUGAUUACGCCGGCGAGCCUGAGGCGGACGCUGAGCAGGCUGGGCUCUCACGAACUGGGCGUGGACGAGUGCACGGCAAUGAUCUGCAGAUUUGA	MLSEGGVRDVRIIIHGSHDDDDDYAGEPEADAEQAGLSRTGRGRVHGNDLQIU
TraesCS7B01G242700.1:chr7B_part1:-:450641309:450641851	dORF	chr7B_part1	450641309	450641851	-	4.49343e-05	AUGCCACCAGGACAAUUCGGAGGCAUUCCACCCCAACCUGUUCAAGUUGGUCAGCCUGGGCAAGUUUCACUGUCGCAACCAUUGCUGACUGGACAACCAGGCGGGAUGCAGUUUCCACCGGGAUAUGUGGAGCAGCCUGGGGCUCAACAUCCGCAAUCAAUGCCAAACACGCAAUAUGGGGGCAUGUAUCCUUCAAUGCAAGGCAACCAAGCAGGCGGCAUGUAUCCCCAACAGAUGGCAGGAGAUAUCUACCAGCAACAGAUGUAUGGUGGGCAGAUGGCGGCCGGCUAUGGCUAUGGUCAGCAGCCUGGAGGCUACUAUGUCCCAAAUGCUGCAUAUGGGUAUCCCAGUGCAAACGAGCUUUCUCAGAGAAUGAACGGACUUGCCAUGCAAAACAAC…	MPPGQFGGIPPQPVQVGQPGQVSLSQPLLTGQPGGMQFPPGYVEQPGAQHPQSMPNTQYGGMYPSMQGNQAGGMYPQQMAGDIYQQQMYGGQMAAGYGYGQQPGGYYVPNAAYGYPSANELSQRMNGLAMQNNGLYGTPASSSLQQANRPARPEDSLFGDLVSIAKTKPSKTAANKAGGLU
TraesCS1D01G417600.1:chr1D_part2:-:23548877:23548960	internal_ORF	chr1D_part2	23548877	23548960	-	4.48816e-05	AUGGCGAACCUUACUAUGGUGGUAAUGCAUCUUAUGGCCAACGUUUUCCUAAUUAUGGCAACCAAGAAUCAGUACUUGAAUUGA	MANLTMVVMHLMANVFLIMATKNQYLNU
TraesCS4D01G030200.1:chr4D_part1:-:13560247:13560522	uORF	chr4D_part1	13560247	13560522	-	4.48035e-05	AUGGGCACGUGCGUGUCGCGGCCGAGCGCGUGCGUGGGGAAGCCCAGCACGCCGCGCUCCGGCGAGGCGGCGCGGGCCGGGGGGGCCUCCUCGCGCAGGCGCCGCCGCCGCGGGGGCAAGGGCCGGAGGAAGGCGCCCUCGCGCGCCGCCUCCAUGGAGACCAUCCAGGAGGCCGAGGGGCCCCCCGACCCCUCCAACCCCGCCGCCGCCGCUGCCGCCGCAUCGGCCUCCGGCGACUGCCGGACCUACAGCAACCCGGCCUUCCAAGGUGGGUAG	MGTCVSRPSACVGKPSTPRSGEAARAGGASSRRRRRRGGKGRRKAPSRAASMETIQEAEGPPDPSNPAAAAAAASASGDCRTYSNPAFQGGU
TraesCS6D01G057300.1:chr6D_part1:-:27312147:27312736	internal_ORF	chr6D_part1	27312147	27312736	-	4.47715e-05	AUGCUGCAGAAACAAGCAUUGGUGGUGGACAUGGUGGAGCUGAUCAAGAUAUGCUAG	MLQKQALVVDMVELIKICU
TraesCS3A01G395600.1:chr3A_part2:+:188822955:188823098	internal_ORF	chr3A_part2	188822955	188823098	+	4.47287e-05	AUGGAUCUUCACCCCCACCUUACCAAUAUUCUCCACCUGUACCACCAAAACAUCUACAACCAAAUGUUCCUCAUGCUAAUCAGCCACCAGCAUCAAUAUCACCACAGCCUCUUUACCCCUACAGCUCUCCACCACCAUAUCUGA	MDLHPHLTNILHLYHQNIYNQMFLMLISHQHQYHHSLFTPTALHHHIU
TraesCS7A01G344100.1:chr7A_part2:-:56083143:56083355	internal_ORF	chr7A_part2	56083143	56083355	-	4.44699e-05	AUGCCUCUGACAGGAAAGAUGGAGGAAGAUUCCAAGCUCUGUCAAAUGCUGCACAAACUUGUGUUUCUCUUUCUCGUAAAGAGCUUGAUGCUUCAAUACGUCUUGUUGCUGUUCCUGUCCAUGAUUUAUAUGUUCAAAAGUCCGAGGAGAAGGCUAGUGUGCGAAAUUGUCUCAUUAAGCUCUUCCGUGAUAGAGUUCCCAAUGGAACAUUAA	MPLTGKMEEDSKLCQMLHKLVFLFLVKSLMLQYVLLLFLSMIYMFKSPRRRLVCEIVSLSSSVIEFPMEHU
TraesCS1D01G339000.1:chr1D_part1:-:428613429:428613767	uORF	chr1D_part1	428613429	428613767	-	4.44469e-05	AUGAAGACCCUGGGCCAGAGUGGCGACGAAGACCCAGCGCCGCGACGGCGACCAAAAUUGUCCGCGGCGACGGCGGCCAAGGCGGACCAAAUCGAGGACCUAGUCGUCAAUUUACUGCUUCUUGGCACGAUUCAGAGGGAGGUGACGAAGAGGAAGAACUUUAGGAGCAAUCCCGCUGCUCAGGUAGGCGAGGGCACACCCAUGGCAACUGCGCGCAGCUGGGCGGCGGCGCAAGGCGCCUCCGUGGAGGUUCUGCGCGUCUCCUCCGCGACGACGCAGGUCGUCUCCUGCACAGGCGGCUGGGUCCUGCAACACGCGGAGACUCUCUCUGGGUGCUGA	MKTLGQSGDEDPAPRRRPKLSAATAAKADQIEDLVVNLLLLGTIQREVTKRKNFRSNPAAQVGEGTPMATARSWAAAQGASVEVLRVSSATTQVVSCTGGWVLQHAETLSGCU
TraesCS4B01G166300.1:chr4B_part1:-:358481909:358482196	internal_ORF	chr4B_part1	358481909	358482196	-	4.43627e-05	AUGAUGAACAGACUAUGCACAGCCAAUAUGGUAGUGCACACCAAGAGGUAUCCCGCCAGCAUGGGACACCUGCUGAAGGCAUUGUUGUCAAUGAGCAGCAAAAUGGGGAUAGGGCAAGCCCUGUCUUGGGCUCACAAUCUUCUCUUUCUGUUUCAAGCCCUCCUAGGUCACCUCCACAUGUUUCCCAUGACGAGAUGGAUGUGUCUGGUGAUUCGCCUGCACUGCCAACUUCUGCUGAUGGUGAUCGCGCUGUGGUAUCUGAUAAUGACCAAGCAGCUUCAACUUUAG	MMNRLCTANMVVHTKRYPASMGHLLKALLSMSSKMGIGQALSWAHNLLFLFQALLGHLHMFPMTRWMCLVIRLHCQLLLMVIALWYLIMTKQLQLU
TraesCS4B01G166300.2:chr4B_part1:-:358481909:358482196	internal_ORF	chr4B_part1	358481909	358482196	-	4.43627e-05	AUGAUGAACAGACUAUGCACAGCCAAUAUGGUAGUGCACACCAAGAGGUAUCCCGCCAGCAUGGGACACCUGCUGAAGGCAUUGUUGUCAAUGAGCAGCAAAAUGGGGAUAGGGCAAGCCCUGUCUUGGGCUCACAAUCUUCUCUUUCUGUUUCAAGCCCUCCUAGGUCACCUCCACAUGUUUCCCAUGACGAGAUGGAUGUGUCUGGUGAUUCGCCUGCACUGCCAACUUCUGCUGAUGGUGAUCGCGCUGUGGUAUCUGAUAAUGACCAAGCAGCUUCAACUUUAG	MMNRLCTANMVVHTKRYPASMGHLLKALLSMSSKMGIGQALSWAHNLLFLFQALLGHLHMFPMTRWMCLVIRLHCQLLLMVIALWYLIMTKQLQLU
TraesCS7A01G386700.2:chr7A_part2:+:112226628:112226999	internal_ORF	chr7A_part2	112226628	112226999	+	4.4347e-05	AUGAAGAUGCCGAGACCCCUUCCAAAGCAGCUGGAAGGGGAAGGGGAAGGGGAGGAAGAGGAGCAGGAGCAGCCCAUGGAAAGACUACGAGUCAUGAUGAUGGUGGUGGGGAGGACAGGAUGGAUGAAGAUGCUAAGACCCCUUCCAAAGCAGCUGGAAGGGGAAGAGGAAGGGGAAGGGGAAGGGUUGGAAGAGGAGGAGGAAUGGCUCAUGGGAAGACUACUAGUGGUCUUGAUGAUGAUGGUGAGGAGGAUAGGAUGGAUGAAGAUGACAAGACCCCUUCCAAAGCAGCUGCAAGGGGAAGAGGAGGCAGAGGAGCAGGAGCUACUCCUGGGGGAAGAGGUAGAGGAGGGGGUGGGAGAGGUUUCAUGA	MKMPRPLPKQLEGEGEGEEEEQEQPMERLRVMMMVVGRTGWMKMLRPLPKQLEGEEEGEGEGLEEEEEWLMGRLLVVLMMMVRRIGWMKMTRPLPKQLQGEEEAEEQELLLGEEVEEGVGEVSU
TraesCS4D01G235900.1:chr4D_part1:-:397157238:397158426	internal_ORF	chr4D_part1	397157238	397158426	-	4.41767e-05	AUGGCUGACGCAGACGGAACAGGAGGAGCUGGCGUACAUGUACCAGCAAGAAGGGGAUCCCGUCACCGUGCCCGGCAUGGAGCAGCAGUUCGCGGAGCCACCGCUGCCUGGCCAUCAGGAGCAGUACUACACCACGUCGCCGAUGGCGACCCCGUCGUUCCAUCCAUCUCGCAGCUCCGAUCUCCCGAGCUUUGGUGGCUCGUCGUCGUUGCCGAACCUGCCGUUCGGAUUGGCGACGGUGAAGAACGAGCUGGGGCAGCCGUCGCCGCCGCCGCCAUCGUCCAACUUCCUCUCCUUCGGCGCUGGCCAGGCUGGCACCCUCAACUUCUCCGGAGGCGCCUGGCAGCACGACGGCGUCGAAGGGACGAUGCAGCUGCAGGCGCCGGAGAGGCGGAGCAG…	MADADGTGGAGVHVPARRGSRHRARHGAAVRGATAAWPSGAVLHHVADGDPVVPSISQLRSPELWWLVVVAEPAVRIGDGEERAGAAVAAAAIVQLPLLRRWPGWHPQLLRRRLAARRRRRDDAAAGAGEAEQGAGERAGARHRRAQAAGEAAAAVRVLGHHRPRPQEDRQDLSAGEHHRLREAAGGQGEGPGGARLAEVVGVHHRLREQVPHIRRRQRRSRTQRVRGRGRGLEPGRRGYHPGEHGAPENLLQGEERGAGDGPLRAREPGPLHHKHQRRPVHRLLPQHHHHGQDRRGLFVSGU
TraesCS1A01G157800.1:chr1A_part1:-:280274866:280275582	internal_ORF	chr1A_part1	280274866	280275582	-	4.4174e-05	AUGUGGGUGGGGUCGUCAUUCAAGGGAUGGACUUUUCCUUCAGGUUAUGGUCUUGUUUCUCUCAAGGAGAUGGUGAUAGCAAGGGGGGAGCGCAAGAUGUUGCUGAUGGAUUCAACAAUGCUUUUGGCAACGAUGAAGUUGAACUUGAUGACGGACUAG	MWVGSSFKGWTFPSGYGLVSLKEMVIARGERKMLLMDSTMLLATMKLNLMTDU
TraesCS3B01G339100.1:chr3B_part2:+:97026909:97027870	internal_ORF	chr3B_part2	97026909	97027870	+	4.4116e-05	AUGCCUCUCAAGAUCUUGCUUCACCAUCUGAUAGUGAUGGCCAUGGGACCCACACAGCAUCCAUCGCUGCUGGUAAUCAUGGCAUACCUGUUAUUGUGGCUGGGCAUCACUUUGGGGAUGCAAGUGGAAUGGCUCCUCGUGCACACAUCGCUGUCUAUAAAGCGCUGUACAAAGGUUUUGGAGGUUUUGCUGCUGAUGUAG	MPLKILLHHLIVMAMGPTQHPSLLVIMAYLLLWLGITLGMQVEWLLVHTSLSIKRCTKVLEVLLLMU
TraesCS2B01G408800.1:chr2B_part2:+:128487783:128488019	internal_ORF	chr2B_part2	128487783	128488019	+	4.40314e-05	AUGGUGUUCGAGGAUCUUCUGCUUCUCGUGGAUCCUCUCAGGUUCGUGUAUAUGGAUCCCAGAAUGUUAAUCUGGAUACAAGAUACCAGACUUCAAACAGAGCCAUGUCAGUCCCACUUCAUCAAAGGCGAUCUGAUAAAUCCAUUCGACUUAGUCCUCAAGGUGACUUGGGAAGAGAAAUGUCAAUUUGUGGGAAGCCACCAGCUUCAAAUGACAUUUUGCCAGAGGUUCCUUUGA	MVFEDLLLLVDPLRFVYMDPRMLIWIQDTRLQTEPCQSHFIKGDLINPFDLVLKVTWEEKCQFVGSHQLQMTFCQRFLU
TraesCS2B01G408800.2:chr2B_part2:+:128487783:128488019	internal_ORF	chr2B_part2	128487783	128488019	+	4.40314e-05	AUGGUGUUCGAGGAUCUUCUGCUUCUCGUGGAUCCUCUCAGGUUCGUGUAUAUGGAUCCCAGAAUGUUAAUCUGGAUACAAGAUACCAGACUUCAAACAGAGCCAUGUCAGUCCCACUUCAUCAAAGGCGAUCUGAUAAAUCCAUUCGACUUAGUCCUCAAGGUGACUUGGGAAGAGAAAUGUCAAUUUGUGGGAAGCCACCAGCUUCAAAUGACAUUUUGCCAGAGGUUCCUUUGA	MVFEDLLLLVDPLRFVYMDPRMLIWIQDTRLQTEPCQSHFIKGDLINPFDLVLKVTWEEKCQFVGSHQLQMTFCQRFLU
TraesCS2B01G408800.3:chr2B_part2:+:128487783:128488019	internal_ORF	chr2B_part2	128487783	128488019	+	4.40314e-05	AUGGUGUUCGAGGAUCUUCUGCUUCUCGUGGAUCCUCUCAGGUUCGUGUAUAUGGAUCCCAGAAUGUUAAUCUGGAUACAAGAUACCAGACUUCAAACAGAGCCAUGUCAGUCCCACUUCAUCAAAGGCGAUCUGAUAAAUCCAUUCGACUUAGUCCUCAAGGUGACUUGGGAAGAGAAAUGUCAAUUUGUGGGAAGCCACCAGCUUCAAAUGACAUUUUGCCAGAGGUUCCUUUGA	MVFEDLLLLVDPLRFVYMDPRMLIWIQDTRLQTEPCQSHFIKGDLINPFDLVLKVTWEEKCQFVGSHQLQMTFCQRFLU
TraesCS7A01G379100.1:chr7A_part2:-:104450002:104450094	internal_ORF	chr7A_part2	104450002	104450094	-	4.39276e-05	AUGUUUACGAUGUUAAGCCUGAAGUUGAGCACUAUGCUUGCAUGGUUGAUCUGCUUGGUCGCCGUGGCCAUCUUGCAAAAGCUGUUGAUCUAA	MFTMLSLKLSTMLAWLICLVAVAILQKLLIU
TraesCS1D01G161400.1:chr1D_part1:-:228302317:228302469	internal_ORF	chr1D_part1	228302317	228302469	-	4.38899e-05	AUGGUCGCCACUAUCCACCAGGUGAUACUCAGUCCGAAAACAACACACCUCAAGGAUUUGACCGUCCCUACAGCUGGGCCCAUGAUGGUACACCUGGUGCAACUCCACUUCGCCAAGAACCUGACCAUGGUACUCAAGACAAGCAGCAAGUGA	MVATIHQVILSPKTTHLKDLTVPTAGPMMVHLVQLHFAKNLTMVLKTSSKU
TraesCS7B01G232200.1:chr7B_part1:-:435128897:435129424	internal_ORF	chr7B_part1	435128897	435129424	-	4.37413e-05	AUGAUGGUGAGUCUGGCUUUGGUUCUGCGAGGGGAAGGCGAGGGCGGGGCAGGAUGUCUUCGGGGUUUGCACAGAGAGGAGGGAGGGGAGGUGAUUUUGGUGAUGAGGCUGGGUUUCGGUCUUCGAGGGGUCAGCGUGGCCGGGGUGGGAGGGCAUUGGGUUUGUCACACAGGGAAGGGAGGUACAGUGAUUUGGAUGAUGAAGCAUCUGGGUUUGGGUCUCCCAGGGGAAGACGAGGUCGUGGUGGAAGGACAACAGGUUUGUCAGGCAGAGGACUCAGGGGAAGCGAUCUGGAUGACGACGAGGAUGACAGCGGUGAAGAAGUUGGUUUUGGGUCUCCCAGGGGAAGACGAGGUCGUGGUGGAAGGGCAUCAGGUUUGUCAAGGAGAGGAGGCAGGG…	MMVSLALVLRGEGEGGAGCLRGLHREEGGEVILVMRLGFGLRGVSVAGVGGHWVCHTGKGGTVIWMMKHLGLGLPGEDEVVVEGQQVCQAEDSGEAIWMTTRMTAVKKLVLGLPGEDEVVVEGHQVCQGEEAGEAIWMTTRMTVVKKLVLGLPGEFVVVVEECQVCHGEEARKVIU
TraesCS5B01G211800.1:chr5B_part1:+:382535450:382535674	uORF	chr5B_part1	382535450	382535674	+	4.37003e-05	AUGGACAUAGAAUUGUUGGCCGUCCUUGUUGAGCAUCACAACAAUGGUGACCAUGCUCAAAAUGGUUGGAAGCCACAUGUGUAUAAUGCUUGCAUUAAGCAUGUCAAGGAUACAUGUGAUGUUGACAUUACGAAGGAAAACAUAACAGGAAGAAUCAAAACAUUUGGCAAGCAGUAUGAGAUCAUUACCAAGAUGCUUGCACAGAGUGGCUUUGGAUGGGAUUGA	MDIELLAVLVEHHNNGDHAQNGWKPHVYNACIKHVKDTCDVDITKENITGRIKTFGKQYEIITKMLAQSGFGWDU
TraesCS2B01G142100.1:chr2B_part1:-:108998314:108998625	internal_ORF	chr2B_part1	108998314	108998625	-	4.36477e-05	AUGAUUCUGUAUACAUCAGUGAAGAUGAUGUUUUCGCUGAAAGCGCUGACGAGGAAGAUGGUUCUGAUAAUAGCAAGAAUUCUAAGAUUGGAUAUGGGUCUGAUGGUCAGAACGACAAUUAUGAUCAUGAUAAUGAUAUCGAUAGCGAUGACACCUAUGAAUACAGUGAGAUUGCACAAGAGAGAAAGUAUGGUUACCAUGCCGACAAACAAAAUUCUAGCUAUGAAAACAGUGAAAUCAAUGAUAGUGGACAUCUUGGUGGCCAAAACAUCCUUCGGAGUCUUUCAAGUGUUACAAGUUUGGAGUUGUUAA	MILYTSVKMMFSLKALTRKMVLIIARILRLDMGLMVRTTIMIMIMISIAMTPMNTVRLHKRESMVTMPTNKILAMKTVKSMIVDILVAKTSFGVFQVLQVWSCU
TraesCS5D01G242400.1:chr5D_part1:-:350986820:350986867	internal_ORF	chr5D_part1	350986820	350986867	-	4.36175e-05	AUGCUGAUUUUUAUGUCAAGGUGGAUGAUGAUGUCCAUGUCAACCUAG	MLIFMSRWMMMSMSTU
TraesCS5D01G242400.2:chr5D_part1:-:350986820:350986867	internal_ORF	chr5D_part1	350986820	350986867	-	4.36175e-05	AUGCUGAUUUUUAUGUCAAGGUGGAUGAUGAUGUCCAUGUCAACCUAG	MLIFMSRWMMMSMSTU
TraesCS3B01G457200.1:chr3B_part2:+:250452485:250452939	internal_ORF	chr3B_part2	250452485	250452939	+	4.35815e-05	AUGCUUAUCCAACACCAUAUGACACCAGACCCAAUGGUGGUAGCAAUCAAAAUGGAGCAACCAUGUACUAUGCAACACAACCUUUUCAUCCUAGUCCACAUCCACAUGCUUAUCCAACACCAUACGACACCAGGCCCAAUAAUGGCAACAAUCAAAAUACAGCAGGAACAUUCUAUGCUACACAACCUAGCAUGCUUUUUGCUCCCGCUCAAAGUACUCCUAGUGUCACCACAGAAGCUGGGAAUGGACAACCAGAUCUCAAGGCCCAUCAGACUGCUCACGAGGUUGCCAACCAUAACGCAAAUGCAGCAAACAUCGAAUCUGCUGUCCAAGAGGCUGUUCUUCACGAACAGGACAUUGAGACGCAGCAAGUAA	MLIQHHMTPDPMVVAIKMEQPCTMQHNLFILVHIHMLIQHHTTPGPIMATIKIQQEHSMLHNLACFLLPLKVLLVSPQKLGMDNQISRPIRLLTRLPTITQMQQTSNLLSKRLFFTNRTLRRSKU
TraesCS2B01G154200.1:chr2B_part1:-:122266175:122266376	internal_ORF	chr2B_part1	122266175	122266376	-	4.32509e-05	AUGUAUAUGGUGUGGUUGCUGCCCGAGAUGUUGUGGACCAUCGUUGCAACCAUCUCUUCCUUCGCACUAGGGAUGAUUGCCAAAUCCUUACGGAAGAGAAUCCUUUUUUGCACUUGA	MYMVWLLPEMLWTIVATISSFALGMIAKSLRKRILFCTU
TraesCS7D01G242100.1:chr7D_part1:-:206432987:206433160	internal_ORF	chr7D_part1	206432987	206433160	-	4.32259e-05	AUGCCCAGCAUGGGCUGGGAGACCCACCGUCUGCACCAGAAAAUGCAGCUGGAGUUCAAUACCGAAUCCUGGAAGACUCCCCACCUGAGGAAGGACAGCGAAUCCUGGAAGACUCCCCACCUGAGGAAGGACAGCGAAUCCUGGAAGACUCCCCACCUGAGGAAGGACAGCUGA	MPSMGWETHRLHQKMQLEFNTESWKTPHLRKDSESWKTPHLRKDSESWKTPHLRKDSU
TraesCS2A01G217600.1:chr2A_part1:-:204885467:204885756	internal_ORF	chr2A_part1	204885467	204885756	-	4.32047e-05	AUGGAGAAAGAGAAUUUCACAAUCUUCUUCAAUAUGCAUGGCAGAUGUCGGAAGAAGAAACAUGGCAUGAAUUCAUUGAUCAAUCAAUUGGUGAUGAAUAUGAACCAGGAGACAUGA	MEKENFTIFFNMHGRCRKKKHGMNSLINQLVMNMNQETU
TraesCS6B01G131100.1:chr6B_part1:-:127751685:127752671	internal_ORF	chr6B_part1	127751685	127752671	-	4.31999e-05	AUGACGGAAAAGGGUUUUUCUAUGGCCGAUAUCCUGCGCCUGGAGUGGAAUUGGAUGCUGGAACCGAGACAAAUAUCAAUCUUAAUCAUCAGAUAUAUUACCAUAUCUUGGGGUCUGAUCAGUCAGAGGAUAUACUAUGCUGGAAAGAUCCUGAAAACCCCAAACAUUCCCUUGGUGCAUCGGUCACUGAAGAUGGAAAGUACAUCAUACUGGGUACCUAUGAUGGUUGUGAUCCUGUCAACAAGCUAUAUUAUUGUGAAAUUUCUUCACUUACCCAUGGAUUAG	MTEKGFSMADILRLEWNWMLEPRQISILIIRYITISWGLISQRIYYAGKILKTPNIPLVHRSLKMESTSYWVPMMVVILSTSYIIVKFLHLPMDU
TraesCS5D01G422200.1:chr5D_part2:+:30343421:30343660	internal_ORF	chr5D_part2	30343421	30343660	+	4.31959e-05	AUGAACCUCCUAGGCAGAUAUCAGAAGGUUUUCCUGAAACUGGAGGCGUCACUGGAGUCAAACUGCGCUUUGUCGAUGUUGACAGACCAAUAG	MNLLGRYQKVFLKLEASLESNCALSMLTDQU
TraesCS6A01G405400.1:chr6A_part2:-:158971447:158971782	internal_ORF	chr6A_part2	158971447	158971782	-	4.31664e-05	AUGGGCUGCAAGAUGAGACAGAACGUGAGACAAUAUUUUGGCAGCCAUCUUUGGAUGUCAGGCUUGAUAGGUGGCCCAAUGAAACCGCAGAAAAUUCUGACAGAAAUUGGGAGGAUAAUGCAGAGGAGUUACACAGCGAAAUCGUGGAGGAUGAUGACAGGGAGAAUGAAAAUCUCCAAGAUGAGCAUGAUGUGUGGCACGAUGACGAAUCUCAUGGCACCGAGGAGAACUGGCAAGAUGACUUCCAUGAUGCUGCACUUGACACAGGGCCCAUUCCUAGAAUUGAAAACAGCUUCAACCUACGUGAUGAAGCCAAUUUGCACAACAUGGAACUGA	MGCKMRQNVRQYFGSHLWMSGLIGGPMKPQKILTEIGRIMQRSYTAKSWRMMTGRMKISKMSMMCGTMTNLMAPRRTGKMTSMMLHLTQGPFLELKTASTYVMKPICTTWNU
TraesCS5D01G014000.1:chr5D_part1:+:7931305:7931367	internal_ORF	chr5D_part1	7931305	7931367	+	4.30544e-05	AUGAUCCUGCUGCUCAAGCUCAGCCUCCUGUCGUGGAGGAUCCUGCCGCUCAGCCUCCUGUAG	MILLLKLSLLSWRILPLSLLU
TraesCS7D01G298500.1:chr7D_part1:+:378164507:378165502	internal_ORF	chr7D_part1	378164507	378165502	+	4.3049e-05	AUGGUACCAACUACAUCGAGUUCGCUGGCUUCAUGCGCAUUCACAUGCGUGGCAUUCGUCUCUGGGGUGUUCUUUCUGGCGAGGUCUGCUGUCCGCCACGUCCGGUCCCUCCGGUGGCCCCUACUCCACCGACUCCACUGGUUCUUCCUACGGACGCUACUCAGGCCGCCAAGGAUGCGGCUAAGCUUGCCGAUGAGACUGCUGAUCGUGUUUAUGAUGAGAGGGUUUUGGCUUAUGAGGAGGCUCUUCAGACGUAUCAUGGUGCUUUGUCUGUUUACACCCAGUGGCUUGAUGAUGAUGCUCGUGCUGCAGCUGUUCUCACUGCUAGUGUUCUGCCUCAGUUUGCUUCUGAGUUUCUGGGUCUUCCUACUGUCUUUCAGAUGUGGACCUGUCUUCGUC…	MVPTTSSSLASCAFTCVAFVSGVFFLARSAVRHVRSLRWPLLHRLHWFFLRTLLRPPRMRLSLPMRLLIVFMMRGFWLMRRLFRRIMVLCLFTPSGLMMMLVLQLFSLLVFCLSLLLSFWVFLLSFRCGPVFVSAMSPLVMPYTFLWFVRSMLFSRVTLLLMTFMHRVLLSGASLILSAVLVVVLVPAARLSRPTWSFIVSTSSCLGFVRSLSPGVLSCLLVAVFLSWRRFQRFVLRRLAYVVLVCWRFPLCLLLGLLPLHLLHRSILARVLHRSCPLLLEAQVAPVHIVTTATMMVILSPSATRSGNTCARRDPPPLGLRHLPRQLQPLLU
TraesCS7A01G126600.1:chr7A_part1:+:81548345:81549712	internal_ORF	chr7A_part1	81548345	81549712	+	4.29447e-05	AUGCAUGUCGGCGGCCAUGCCCAAGCAGCUCCUGCACACGCAGGGCUCGCCUUCGUUCACGUCGGUCCUGGCGUCCUCCAUCCGGAACGCCAAGUUCUCCACGCCUGCCACGGUGAGGCCGCUCUGCAUCGUCACGCCGACGAACGCCUCCCACGUCCAGGCCGCCGUGGUGUGCGGCCGCCGGCACGACGUGCGCGUCCGCGUGCGCAGCGGUGGGCACGACUACGAGGGCCUCUCGUACCGGUCCGAGCGCCGCGAGGCGUUCGCCGUCGUCGACCUGGCCAACCUCCGCUCCGUGCGCGUCGACCGGGAGGCCGCCACCGCGUGGGUGGACUCCGGCGCGACGCUCGGGGAGCUGUUCUACGCCAUCUCGCAGGCGAGCAAGCAGCUGGCGUUCCC…	MHVGGHAQAAPAHAGLAFVHVGPGVLHPERQVLHACHGEAALHRHADERLPRPGRRGVRPPARRARPRAQRWARLRGPLVPVRAPRGVRRRRPGQPPLRARRPGGRHRVGGLRRDARGAVLRHLAGEQAAGVPGRPVPDDRRGRAPQRRRVRHAAAQVRPRRRQRPGRHARRRQRGARGQAGHGARRVLGHPRGRRRRELRHRAVVEGEARASPADGDHVHRPKVRRRGRGAHAHQMAAGRSGSPRGHFHHGAPPKTGGSLPVHVPGHVRRAAAADGEPLPGARREPDALQGDDMGPVRALHLPGPHRRRGGHPEPDHLQHPLQQGHLRLRPAGHRRGRVGGDLRPDRQAGGRADDHGPLRRQDEQPPGDGDAVPAPRRRAVQHPVHELLVRRHGRVGA…
TraesCS3D01G073900.1:chr3D_part1:+:34035688:34035891	uORF	chr3D_part1	34035688	34035891	+	4.28625e-05	AUGCCGUCUUCGAGUUUCUCAACGACAAAUGCACCGAUGGUCUGGAAACAUUGGUGGAGGAGGAAGAAGCAGGCUACGACGAUGAUGAAACAAUGGAGGAAGGACACCAUGAUGAUGGCUCCGGUGACCGAAUGGAGGAGGACGAAGGACACCGUGAUGACGGCUCCGGUGACCGAACGAAGUCCGGCCAGGUAUAUAUAUUAA	MPSSSFSTTNAPMVWKHWWRRKKQATTMMKQWRKDTMMMAPVTEWRRTKDTVMTAPVTERSPARYIYU
TraesCS3D01G086900.1:chr3D_part1:+:43956299:43956412	uORF	chr3D_part1	43956299	43956412	+	4.27658e-05	AUGUCGGUCCGGACCGCUUCAUCCAACAAUACCGCCAAAUCAAAGUAUGACAUGCUGGUAAGCAGUAUGACUAUUAUCGCCCACAACUCACUUGUGUUCUACUCGUGCAUAUAA	MSVRTASSNNTAKSKYDMLVSSMTIIAHNSLVFYSCIU
TraesCS2A01G505200.1:chr2A_part2:+:271252733:271253087	internal_ORF	chr2A_part2	271252733	271253087	+	4.27507e-05	AUGUCUCUCCUCUGGAUAUUAUCACUCGGGCUUCUCCUCUUGCACGUUCCUCAUUGGUGCUCCUCCUCUGCAGCUGCAAGCGAUACCCUCACGGCGGGCCAGUCACUCGCCGUCGGCGGCAGCAAGCUCGUCUCGGGGAACGGCAAGUUCGCACUCGGCUUCUUCCAGCCAGCAGCAGGCACCAUCAGGAUCAGCCCAUCACUGGCACCAGCCUUAACCAAACACAGCUCCAGAUAUCAAGCGAUGGCAAUCUUGUCAUUGUAA	MSLLWILSLGLLLLHVPHWCSSSAAASDTLTAGQSLAVGGSKLVSGNGKFALGFFQPAAGTIRISPSLAPALTKHSSRYQAMAILSLU
TraesCS2D01G591600.1:chr2D_part2:+:184677611:184696136	dORF	chr2D_part2	184677611	184696136	+	4.26606e-05	AUGUACCAGAACAUUAAUGAAGCAUCAUGGGGCAAGCAACAACUCAUCAGUGAGAUAAGAACAUUCCUUGAAAACAAGAGGUACAUGAUUGUUAUUCACGACAUAUGGGAUACGUCUGUGUGGGAAAACAUCAAAUUUGCAUUGAUUGAGAAUGAAUAUGGAAGCAGAGUAAUCACAACAACUCGCAUCCUUGAUGUUGGCCAGCAAGCUGAUGGUGUCUAUCGGCUGAAUCCUCUUUCUGCUGUGGACUCAAGAAAGUUUUUCUAUCAUAGAAUAUAUGAUAUGGGGGACAAUUCACCACCUAAUCAAUUGUUUGAAGUAUCUGAGAACAUUCUAAAAAAAUGUGGGGGUGUGCCGCUAGCUAUACUUACGAUAGGUAGCUUGCUGUCCAACAAAAAG…	MYQNINEASWGKQQLISEIRTFLENKRYMIVIHDIWDTSVWENIKFALIENEYGSRVITTTRILDVGQQADGVYRLNPLSAVDSRKFFYHRIYDMGDNSPPNQLFEVSENILKKCGGVPLAILTIGSLLSNKKGRAHTLEYWSKVQKSISSGLDNSHDDVKNMRRILYVSYSNLPPHU
TraesCS7D01G513100.1:chr7D_part2:+:160692930:160693109	uORF	chr7D_part2	160692930	160693109	+	4.26539e-05	AUGGUAGCUUUGAUCGAGUUGAGAUCCGCACUGAUGCUCCUAGCAUCGGUGUUCGGCCUCCCCUUCACACUGUUUAGCUUCGACACGGCGACGCCAGCUACCGCGCUAAAUGCCGCCACAGCAAACUCCAUCGAUCUCUGUUUCCUUGCGUCCACAGAUCACUCCUCCUGUCCUCCCUAG	MVALIELRSALMLLASVFGLPFTLFSFDTATPATALNAATANSIDLCFLASTDHSSCPPU
TraesCS4A01G112300.1:chr4A_part1:-:136927096:136927182	odORF	chr4A_part1	136927096	136927182	-	4.24586e-05	AUGUGUACGGCCGACUUUGAUCGUGCCGAUGGUGAUGCCAUCGACGAGAUUAGGAUGGUCCUUCCGGAUGGUGAUAAUAAUAACUGA	MCTADFDRADGDAIDEIRMVLPDGDNNNU
TraesCS6D01G088700.1:chr6D_part1:-:53761350:53761508	dORF	chr6D_part1	53761350	53761508	-	4.23828e-05	AUGCACACCAUGAAGUGUGUUGUUGUGCGGUCUGAGUUGUAUUACCAUGAUGUAUAUUAUGAGAAUUUUUUGCAAAAGCAAUGCAAGAUUUUUUUUGUCUUGAAUGUUGUGACUUGCAUCGAUAUGAUCGUUGUGAUUACAAUCCACGAGAACAGGUAA	MHTMKCVVVRSELYYHDVYYENFLQKQCKIFFVLNVVTCIDMIVVITIHENRU
TraesCS4D01G128700.1:chr4D_part1:-:113154662:113155197	internal_ORF	chr4D_part1	113154662	113155197	-	4.23658e-05	AUGUUGGUGAUAUAUCAAUUGGUCAUGUUGGAUCUCCCAAUCCUGCUUGUGAGGUUAAACUUGUGGAUGUCCCUGAAAUGA	MLVIYQLVMLDLPILLVRLNLWMSLKU
TraesCS4D01G128700.2:chr4D_part1:-:113154662:113155197	internal_ORF	chr4D_part1	113154662	113155197	-	4.23658e-05	AUGUUGGUGAUAUAUCAAUUGGUCAUGUUGGAUCUCCCAAUCCUGCUUGUGAGGUUAAACUUGUGGAUGUCCCUGAAAUGA	MLVIYQLVMLDLPILLVRLNLWMSLKU
TraesCS4D01G128700.3:chr4D_part1:-:113154662:113155197	internal_ORF	chr4D_part1	113154662	113155197	-	4.23658e-05	AUGUUGGUGAUAUAUCAAUUGGUCAUGUUGGAUCUCCCAAUCCUGCUUGUGAGGUUAAACUUGUGGAUGUCCCUGAAAUGA	MLVIYQLVMLDLPILLVRLNLWMSLKU
TraesCS4D01G128700.5:chr4D_part1:-:113154662:113155197	internal_ORF	chr4D_part1	113154662	113155197	-	4.23658e-05	AUGUUGGUGAUAUAUCAAUUGGUCAUGUUGGAUCUCCCAAUCCUGCUUGUGAGGUUAAACUUGUGGAUGUCCCUGAAAUGA	MLVIYQLVMLDLPILLVRLNLWMSLKU
TraesCS5D01G131600.1:chr5D_part1:-:209307109:209307228	internal_ORF	chr5D_part1	209307109	209307228	-	4.23052e-05	AUGGCCCUGAGAGUGCUAAUCGUGAGGUUUCUCCAUGUCAUGAAGGCACUUCUGCUGAAGUCGCUGAUUUGGGAACUCCUCAGCAAGAUUGCAAUACUGAUCAACGUAGCAGGCUUUUGA	MALRVLIVRFLHVMKALLLKSLIWELLSKIAILINVAGFU
TraesCS4B01G150600.1:chr4B_part1:+:237033451:237034150	internal_ORF	chr4B_part1	237033451	237034150	+	4.22922e-05	AUGCUCCAAUUAUACCAAUUGGAUUGGGGGGUUUUGUGGCAUGUAGAGCUCUUUCACAGAGAAAUAGUGAUCCAACAAAAGCUUCUCGGCCUUGGGACAUGGAUCGUGAUGGGUUUGUCAUGGGAGAAGGGGCUGGUGUGCUUCUUUUGGAAGAACUUGAGCAUGCAAAGCAAAGAGGUGCAGAAAUAUAUGCCGAAUUUCUGGGUGGAAGCUUUACGUGUGAUGCAUAUCAUAUGA	MLQLYQLDWGVLWHVELFHREIVIQQKLLGLGTWIVMGLSWEKGLVCFFWKNLSMQSKEVQKYMPNFWVEALRVMHIIU
TraesCS4B01G150600.2:chr4B_part1:+:237033451:237034150	internal_ORF	chr4B_part1	237033451	237034150	+	4.22922e-05	AUGCUCCAAUUAUACCAAUUGGAUUGGGGGGUUUUGUGGCAUGUAGAGCUCUUUCACAGAGAAAUAGUGAUCCAACAAAAGCUUCUCGGCCUUGGGACAUGGAUCGUGAUGGGUUUGUCAUGGGAGAAGGGGCUGGUGUGCUUCUUUUGGAAGAACUUGAGCAUGCAAAGCAAAGAGGUGCAGAAAUAUAUGCCGAAUUUCUGGGUGGAAGCUUUACGUGUGAUGCAUAUCAUAUGA	MLQLYQLDWGVLWHVELFHREIVIQQKLLGLGTWIVMGLSWEKGLVCFFWKNLSMQSKEVQKYMPNFWVEALRVMHIIU
TraesCS4B01G259300.1:chr4B_part2:+:75715054:75715179	odORF	chr4B_part2	75715054	75715179	+	4.22675e-05	AUGAAACAGAAGCUCUUAAAUCUGCAAACGCGAAGGGUGAAAUUCAUUACCUUCGUGAUUCUGAUGAUGAGCGACCUGACUCGGAUGAAGACCCCGAUGAUGAUUUGGAUAUUUAGCCACAAUUGA	MKQKLLNLQTRRVKFITFVILMMSDLTRMKTPMMIWIFSHNU
TraesCS5B01G480100.1:chr5B_part2:+:201260200:201260256	internal_ORF	chr5B_part2	201260200	201260256	+	4.20631e-05	AUGAUGAGGAUGAAGAGGAUGAUGAUGAUGAUUCUGACCGUGAGCUUGAAGACAUGA	MMRMKRMMMMILTVSLKTU
TraesCS5B01G392500.1:chr5B_part2:+:119830051:119830191	internal_ORF	chr5B_part2	119830051	119830191	+	4.19404e-05	AUGGUACACCACAAAAUGAAGCUUCAGAAGAAGAAGAUGCUUCAGAAGAUGAAGAGGCAGAGGAAGUUGAAGACGCAUUAUCAGAAACUGCAGAGAACGAGGAAGACGGUGAAUGUCACAUGUGCAGCGACGAUGCAUUAG	MVHHKMKLQKKKMLQKMKRQRKLKTHYQKLQRTRKTVNVTCAATMHU
TraesCS5B01G392500.2:chr5B_part2:+:119830051:119830191	internal_ORF	chr5B_part2	119830051	119830191	+	4.19404e-05	AUGGUACACCACAAAAUGAAGCUUCAGAAGAAGAAGAUGCUUCAGAAGAUGAAGAGGCAGAGGAAGUUGAAGACGCAUUAUCAGAAACUGCAGAGAACGAGGAAGACGGUGAAUGUCACAUGUGCAGCGACGAUGCAUUAG	MVHHKMKLQKKKMLQKMKRQRKLKTHYQKLQRTRKTVNVTCAATMHU
TraesCS2B01G220900.1:chr2B_part1:+:211154218:211154361	internal_ORF	chr2B_part1	211154218	211154361	+	4.19391e-05	AUGAGUUCGGCCCACACCGGUUCGCAUACAAAGAUCUAUUUCGUGCCACUGAUGGAUUCAAGAAUGGAAAUUUACUCGGUGCCGGAGGGUUUGGCAAAGUAUACAAAGGGGUACUUCCUGGAUCCAAUAUGGAAAUCGCGGUGA	MSSAHTGSHTKIYFVPLMDSRMEIYSVPEGLAKYTKGYFLDPIWKSRU
TraesCS6D01G336800.1:chr6D_part1:-:437677251:437677304	internal_ORF	chr6D_part1	437677251	437677304	-	4.19371e-05	AUGCUCAAGAUGAUGCUUCAGCCCCAAAAGAUGCUCAAGAUGAUUCAAGCGUGA	MLKMMLQPQKMLKMIQAU
TraesCS5A01G437500.1:chr5A_part2:-:166240504:166240626	internal_ORF	chr5A_part2	166240504	166240626	-	4.18812e-05	AUGAAUAUCCUUCCGCUUCAUUUGUGCCACAACAGGAUGGAUGUGCAGACCAGGUUGCGGGUGGUGUUGAUGAUGAUGAACCUCCUCUUAAUGAAGAUGACGAUGACGACGAUGAUGACAUAG	MNILPLHLCHNRMDVQTRLRVVLMMMNLLLMKMTMTTMMTU
TraesCS2D01G010300.1:chr2D_part1:-:5234987:5235368	internal_ORF	chr2D_part1	5234987	5235368	-	4.1837e-05	AUGAGCGUGAUGGUGAUGAUGCCAUACGGGCUCUGGAUGGUUAUCCCUUUGGCCCUGGGAGACGCAGACUUUCAGUGGAGUGGUCACGGGGUGACCGUGGAACCAGACGUGAUGACCGUGAUGGCUAUAGUAAACCACCAGUGA	MSVMVMMPYGLWMVIPLALGDADFQWSGHGVTVEPDVMTVMAIVNHQU
TraesCS7A01G386700.1:chr7A_part2:+:112226601:112226999	internal_ORF	chr7A_part2	112226601	112226999	+	4.17592e-05	AUGAUGAUGACCAGGACGAAAGGAUGGAUGAAGAUGCCGAGACCCCUUCCAAAGCAGCUGGAAGGGGAAGGGGAAGGGGAGGAAGAGGAGCAGGAGCAGCCCAUGGAAAGACUACGAGUCAUGAUGAUGGUGGUGGGGAGGACAGGAUGGAUGAAGAUGCUAAGACCCCUUCCAAAGCAGCUGGAAGGGGAAGAGGAAGGGGAAGGGGAAGGGUUGGAAGAGGAGGAGGAAUGGCUCAUGGGAAGACUACUAGUGGUCUUGAUGAUGAUGGUGAGGAGGAUAGGAUGGAUGAAGAUGACAAGACCCCUUCCAAAGCAGCUGCAAGGGGAAGAGGAGGCAGAGGAGCAGGAGCUACUCCUGGGGGAAGAGGUAGAGGAGGGGGUGGGAGAGGUUUCAUGA	MMMTRTKGWMKMPRPLPKQLEGEGEGEEEEQEQPMERLRVMMMVVGRTGWMKMLRPLPKQLEGEEEGEGEGLEEEEEWLMGRLLVVLMMMVRRIGWMKMTRPLPKQLQGEEEAEEQELLLGEEVEEGVGEVSU
TraesCS7A01G533600.1:chr7A_part2:+:262013089:262013178	internal_ORF	chr7A_part2	262013089	262013178	+	4.17041e-05	AUGAUGAUGAAAAUGCGGAAAUCACUGAUGUCUUCCAAGAUGCAUGUGAUUUCAUUGAUUUUGUUGAGCACCUACGCGGCAAAGUUCUAG	MMMKMRKSLMSSKMHVISLILLSTYAAKFU
TraesCS7A01G533600.2:chr7A_part2:+:262013089:262013178	internal_ORF	chr7A_part2	262013089	262013178	+	4.17041e-05	AUGAUGAUGAAAAUGCGGAAAUCACUGAUGUCUUCCAAGAUGCAUGUGAUUUCAUUGAUUUUGUUGAGCACCUACGCGGCAAAGUUCUAG	MMMKMRKSLMSSKMHVISLILLSTYAAKFU
TraesCS5B01G167700.1:chr5B_part1:+:310035956:310036096	internal_ORF	chr5B_part1	310035956	310036096	+	4.16774e-05	AUGGGGUAUGGGCGCUACUCCUUACAUCUGGACACCGCCAAGAUCGAGCGCUUGCACACCAAACAUGGCAAGGAGUACGGGCACCCGAUGUGCGCCUACUUCCUCGCGUGGCCGCCUGCCUUCCUCGCUCCAGAGAACUGA	MGYGRYSLHLDTAKIERLHTKHGKEYGHPMCAYFLAWPPAFLAPENU
TraesCS1A01G093900.1:chr1A_part1:-:86647231:86647482	internal_ORF	chr1A_part1	86647231	86647482	-	4.16441e-05	AUGUUCCGCUUACCGAAAGCAAUGAGAAGGCACAAAAUGCAGAGGACCAGGUGGUUGCUAGUGGAACUGUGGAAAAUGUUGGUGUUGAGAAGCCUACAGAGGUUGAGAGUGUUGUUGCUGGUGGUGAUGCUGUUAUCUUGUCUCGGGAGUUGGCUCCAGAACCAGUCAAGGAAAACAAUGAUGAUGUCGAUGAGAAUGAACCUGCUGCAGAGGUGGUUAGCCACAAAGAAGAGGCUGGUGAUGAUGAGAUAG	MFRLPKAMRRHKMQRTRWLLVELWKMLVLRSLQRLRVLLLVVMLLSCLGSWLQNQSRKTMMMSMRMNLLQRWLATKKRLVMMRU
TraesCS1A01G093900.2:chr1A_part1:-:86647231:86647482	internal_ORF	chr1A_part1	86647231	86647482	-	4.16441e-05	AUGUUCCGCUUACCGAAAGCAAUGAGAAGGCACAAAAUGCAGAGGACCAGGUGGUUGCUAGUGGAACUGUGGAAAAUGUUGGUGUUGAGAAGCCUACAGAGGUUGAGAGUGUUGUUGCUGGUGGUGAUGCUGUUAUCUUGUCUCGGGAGUUGGCUCCAGAACCAGUCAAGGAAAACAAUGAUGAUGUCGAUGAGAAUGAACCUGCUGCAGAGGUGGUUAGCCACAAAGAAGAGGCUGGUGAUGAUGAGAUAG	MFRLPKAMRRHKMQRTRWLLVELWKMLVLRSLQRLRVLLLVVMLLSCLGSWLQNQSRKTMMMSMRMNLLQRWLATKKRLVMMRU
TraesCS1A01G093900.3:chr1A_part1:-:86647231:86647482	internal_ORF	chr1A_part1	86647231	86647482	-	4.16441e-05	AUGUUCCGCUUACCGAAAGCAAUGAGAAGGCACAAAAUGCAGAGGACCAGGUGGUUGCUAGUGGAACUGUGGAAAAUGUUGGUGUUGAGAAGCCUACAGAGGUUGAGAGUGUUGUUGCUGGUGGUGAUGCUGUUAUCUUGUCUCGGGAGUUGGCUCCAGAACCAGUCAAGGAAAACAAUGAUGAUGUCGAUGAGAAUGAACCUGCUGCAGAGGUGGUUAGCCACAAAGAAGAGGCUGGUGAUGAUGAGAUAG	MFRLPKAMRRHKMQRTRWLLVELWKMLVLRSLQRLRVLLLVVMLLSCLGSWLQNQSRKTMMMSMRMNLLQRWLATKKRLVMMRU
TraesCS1A01G093900.4:chr1A_part1:-:86647231:86647482	internal_ORF	chr1A_part1	86647231	86647482	-	4.16441e-05	AUGUUCCGCUUACCGAAAGCAAUGAGAAGGCACAAAAUGCAGAGGACCAGGUGGUUGCUAGUGGAACUGUGGAAAAUGUUGGUGUUGAGAAGCCUACAGAGGUUGAGAGUGUUGUUGCUGGUGGUGAUGCUGUUAUCUUGUCUCGGGAGUUGGCUCCAGAACCAGUCAAGGAAAACAAUGAUGAUGUCGAUGAGAAUGAACCUGCUGCAGAGGUGGUUAGCCACAAAGAAGAGGCUGGUGAUGAUGAGAUAG	MFRLPKAMRRHKMQRTRWLLVELWKMLVLRSLQRLRVLLLVVMLLSCLGSWLQNQSRKTMMMSMRMNLLQRWLATKKRLVMMRU
TraesCS1A01G093900.5:chr1A_part1:-:86647231:86647482	internal_ORF	chr1A_part1	86647231	86647482	-	4.16441e-05	AUGUUCCGCUUACCGAAAGCAAUGAGAAGGCACAAAAUGCAGAGGACCAGGUGGUUGCUAGUGGAACUGUGGAAAAUGUUGGUGUUGAGAAGCCUACAGAGGUUGAGAGUGUUGUUGCUGGUGGUGAUGCUGUUAUCUUGUCUCGGGAGUUGGCUCCAGAACCAGUCAAGGAAAACAAUGAUGAUGUCGAUGAGAAUGAACCUGCUGCAGAGGUGGUUAGCCACAAAGAAGAGGCUGGUGAUGAUGAGAUAG	MFRLPKAMRRHKMQRTRWLLVELWKMLVLRSLQRLRVLLLVVMLLSCLGSWLQNQSRKTMMMSMRMNLLQRWLATKKRLVMMRU
TraesCS6D01G189100.1:chr6D_part1:+:262017113:262017274	internal_ORF	chr6D_part1	262017113	262017274	+	4.16123e-05	AUGGGGGUGUUCUCAAACGAGCUGGACACACUGAAGCAUCUGUUGAUCUUGCUGUGCUGGCUGGGUUACCUCCUGUUGGAGUACUCUGUGAGAUUGUGGAUGAGGAUGGCUCCAUGGCUCGCUUACCCAAGCUGCGCGUGUUUGCUGAAAAGAAUAAUUUGA	MGVFSNELDTLKHLLILLCWLGYLLLEYSVRLWMRMAPWLAYPSCACLLKRIIU
TraesCS3B01G273900.1:chr3B_part1:+:440889179:440889268	internal_ORF	chr3B_part1	440889179	440889268	+	4.15884e-05	AUGCCCAUGUCAUGUUGGAUGAUGAGACCGAGGAUGAUGAUGAAGACGCUGAAGGGGACGGAGAGGGCGACGAGGAAGAAUACGACGUGA	MPMSCWMMRPRMMMKTLKGTERATRKNTTU
TraesCS3B01G273900.2:chr3B_part1:+:440889179:440889268	internal_ORF	chr3B_part1	440889179	440889268	+	4.15884e-05	AUGCCCAUGUCAUGUUGGAUGAUGAGACCGAGGAUGAUGAUGAAGACGCUGAAGGGGACGGAGAGGGCGACGAGGAAGAAUACGACGUGA	MPMSCWMMRPRMMMKTLKGTERATRKNTTU
TraesCS3B01G273900.3:chr3B_part1:+:440889179:440889268	internal_ORF	chr3B_part1	440889179	440889268	+	4.15884e-05	AUGCCCAUGUCAUGUUGGAUGAUGAGACCGAGGAUGAUGAUGAAGACGCUGAAGGGGACGGAGAGGGCGACGAGGAAGAAUACGACGUGA	MPMSCWMMRPRMMMKTLKGTERATRKNTTU
TraesCS1D01G234100.1:chr1D_part1:+:322285483:322285662	internal_ORF	chr1D_part1	322285483	322285662	+	4.15647e-05	AUGAGGAACCACGAGGAUUUUGUGAUGGUCCUCCUCGACUUGCACGAGAAAGGUCUAUCUCACCACGUCGCUUUGAGGGAGAGCUGUCUAGCCGCCGUGAUGAGAUACGCAGAAUCCGUGAUGACAACCAACAUCUGGUGGAUGAAAUUGUUGGACUCAGGCAAGCAAUGUCUCAUUUGA	MRNHEDFVMVLLDLHEKGLSHHVALRESCLAAVMRYAESVMTTNIWWMKLLDSGKQCLIU
TraesCS1D01G234100.2:chr1D_part1:+:322285483:322285662	internal_ORF	chr1D_part1	322285483	322285662	+	4.15647e-05	AUGAGGAACCACGAGGAUUUUGUGAUGGUCCUCCUCGACUUGCACGAGAAAGGUCUAUCUCACCACGUCGCUUUGAGGGAGAGCUGUCUAGCCGCCGUGAUGAGAUACGCAGAAUCCGUGAUGACAACCAACAUCUGGUGGAUGAAAUUGUUGGACUCAGGCAAGCAAUGUCUCAUUUGA	MRNHEDFVMVLLDLHEKGLSHHVALRESCLAAVMRYAESVMTTNIWWMKLLDSGKQCLIU
TraesCS7D01G243200.1:chr7D_part1:+:209081028:209081078	internal_ORF	chr7D_part1	209081028	209081078	+	4.14553e-05	AUGCGGCAGGAAGGCGCCGCGGUGGAUAUCCUGGAGUCCGGCGAACCCUAG	MRQEGAAVDILESGEPU
TraesCS6D01G049500.1:chr6D_part1:+:24022487:24024166	internal_ORF	chr6D_part1	24022487	24024166	+	4.13812e-05	AUGCGACCUCAGCGAAGGCAUGUCGACGGAGCGCGCGUACGAGGCGGAGCCGGUGCCGUCGCUGUCGGAGACCAUCACGGCGCGGUCGCUGGCGGUGAGCUUCGUCCUGGGCGUGACCCUCACCGUGGUGGCCAUGAAGAUCAGCCUCAACUCGGGGUUCCUCCCGUCGCUCAGCAUCCCGGCGUGCCUCCUGGGCUUCUACCUCUCGCGCGCGCUCAUCCGGCUGCUGGAGUACCUGGAGGUGUCCCACCUCCCCUUCACCCGGCAGGAGAACACCGUGAUCCAGACCUGCGUCGCCGCCUGCACCACCAUCGCCUUCAGCGGCGGCUUCGGCACGUUCCUCCUGGCCAUGGGCCGCAAGUCGGCCGGCGACGACAACGUCAAGUACGACGUCAACGU…	MRPQRRHVDGARVRGGAGAVAVGDHHGAVAGGELRPGRDPHRGGHEDQPQLGVPPVAQHPGVPPGLLPLARAHPAAGVPGGVPPPLHPAGEHRDPDLRRRLHHHRLQRRLRHVPPGHGPQVGRRRQRQVRRQRGGAEHPPHDRLPLPRQLRRHLHHHAVPEGDDHPAPADVPQRHGHGAPHQQLQHAAGRHPCQAEGVHAVQVARGLPGLVRLPVVLLRREGLRLQDLPHLRHGGLQAGLLLRLRHDQRRHRHDLPLRDHPLHARRVRRVLGVPLALHRDQGGGLVPRRPPQRQPQRHQGLQGVHRRLHDPRRWPLQLPLHHVPDVAHHDQAPQAAHVIRRRQREPAVPAPDRRRPGHGAAEDGQELRRTPQGAGLPQGQHTQHDYHRRLHPPRRPLHR…
TraesCS7A01G154200.1:chr7A_part1:-:107557125:107557241	dORF	chr7A_part1	107557125	107557241	-	4.12975e-05	AUGAAGUUGAUAGGGAAGUGCAGUAUCCUCAAGCUGUGUUGUGAGCUUGUGAUCCUUAUUUUCGAGUACCUGUUAUGUUGCCUUGAAUUUGUGAUGAAUACGAAUAGUAGUGUUUAG	MKLIGKCSILKLCCELVILIFEYLLCCLEFVMNTNSSVU
TraesCS1A01G445700.1:chr1A_part2:-:122094655:122095123	internal_ORF	chr1A_part2	122094655	122095123	-	4.11873e-05	AUGAGAUGGAUUUUGAUUCCGAGGAAGAGUCUGAGGAGGAGCAAGACACCAUCAUUCCAGCACUCACCAAGGAGAAUGGCAAACCUGAAGCCAAGGAGCAGAAGAAGCAGGUUAAGAUUGACACUGCUGCCCCUUCAAAGUCCAAGCCUGCUGCUAAGGAUGGGGGAAAAUCUAACAAGGAUGAUGACAGCGAUGAUGAUGAUGACAGUGAUGAGGAUGACAGCCAAGAUGACUCUGGUGAUGAUGGAGCAUUGA	MRWILIPRKSLRRSKTPSFQHSPRRMANLKPRSRRSRLRLTLLPLQSPSLLLRMGENLTRMMTAMMMMTVMRMTAKMTLVMMEHU
TraesCS1A01G445700.2:chr1A_part2:-:122094655:122095123	internal_ORF	chr1A_part2	122094655	122095123	-	4.11873e-05	AUGAGAUGGAUUUUGAUUCCGAGGAAGAGUCUGAGGAGGAGCAAGACACCAUCAUUCCAGCACUCACCAAGGAGAAUGGCAAACCUGAAGCCAAGGAGCAGAAGAAGCAGGUUAAGAUUGACACUGCUGCCCCUUCAAAGUCCAAGCCUGCUGCUAAGGAUGGGGGAAAAUCUAACAAGGAUGAUGACAGCGAUGAUGAUGAUGACAGUGAUGAGGAUGACAGCCAAGAUGACUCUGGUGAUGAUGGAGCAUUGA	MRWILIPRKSLRRSKTPSFQHSPRRMANLKPRSRRSRLRLTLLPLQSPSLLLRMGENLTRMMTAMMMMTVMRMTAKMTLVMMEHU
TraesCS1A01G445700.3:chr1A_part2:-:122094655:122095123	internal_ORF	chr1A_part2	122094655	122095123	-	4.11873e-05	AUGAGAUGGAUUUUGAUUCCGAGGAAGAGUCUGAGGAGGAGCAAGACACCAUCAUUCCAGCACUCACCAAGGAGAAUGGCAAACCUGAAGCCAAGGAGCAGAAGAAGCAGGUUAAGAUUGACACUGCUGCCCCUUCAAAGUCCAAGCCUGCUGCUAAGGAUGGGGGAAAAUCUAACAAGGAUGAUGACAGCGAUGAUGAUGAUGACAGUGAUGAGGAUGACAGCCAAGAUGACUCUGGUGAUGAUGGAGCAUUGA	MRWILIPRKSLRRSKTPSFQHSPRRMANLKPRSRRSRLRLTLLPLQSPSLLLRMGENLTRMMTAMMMMTVMRMTAKMTLVMMEHU
TraesCS1A01G445700.4:chr1A_part2:-:122094655:122095123	internal_ORF	chr1A_part2	122094655	122095123	-	4.11873e-05	AUGAGAUGGAUUUUGAUUCCGAGGAAGAGUCUGAGGAGGAGCAAGACACCAUCAUUCCAGCACUCACCAAGGAGAAUGGCAAACCUGAAGCCAAGGAGCAGAAGAAGCAGGUUAAGAUUGACACUGCUGCCCCUUCAAAGUCCAAGCCUGCUGCUAAGGAUGGGGGAAAAUCUAACAAGGAUGAUGACAGCGAUGAUGAUGAUGACAGUGAUGAGGAUGACAGCCAAGAUGACUCUGGUGAUGAUGGAGCAUUGA	MRWILIPRKSLRRSKTPSFQHSPRRMANLKPRSRRSRLRLTLLPLQSPSLLLRMGENLTRMMTAMMMMTVMRMTAKMTLVMMEHU
TraesCS2A01G073800.1:chr2A_part1:-:32507746:32508189	internal_ORF	chr2A_part1	32507746	32508189	-	4.11205e-05	AUGGAAUGCCACCAUGGAUGGAGCAGCCUGCUGGACACCCUGGUUGGCAUGUUCCUAGUGAUAAUCUACCCUAUGGUCAUGUACCAGCCUAUGCGCUGCCAUCAGGAUCAGGUCAUCAGUACACAAGAGAUAAUCGCGGAAGGCACCAUCCAUAUGCAAGAGACAGCCACGCCGAUUCAAGAGGAGCGGGCCGGCAUCCAUCUCGAUACCAUCAGAAUAAUAGUAGCAACGCAUAUUCAUCAUAUCCUGCUCCUCCGUCAUCGGGUUUUGGACGAUACGGGCAACCCCCGUCGCAUGCUGGCGGCUACCAGCCUGCGCCGUAUACAGCAACCCAACAGUGGCAGCAGCAGCAACAACCUCGUAGUUCCUAUUCUGGAGGCGGGGCGCUUCCUGCAAGAC…	MECHHGWSSLLDTLVGMFLVIIYPMVMYQPMRCHQDQVISTQEIIAEGTIHMQETATPIQEERAGIHLDTIRIIVATHIHHILLLRHRVLDDTGNPRRMLAATSLRRIQQPNSGSSSNNLVVPILEAGRFLQDLIHDRSSHRTPTAAU
TraesCS6A01G159300.1:chr6A_part1:-:151468891:151469001	internal_ORF	chr6A_part1	151468891	151469001	-	4.10521e-05	AUGGCGACACUCUGGACCAUAGUAGGCAGGAAGAUGAUUCACACGCAGUUGCUCCCGAAGAUCCUGUGGAUAGUGCUCCAGGCUUCAGUUGUCAACCAUCUACUGGAGUGA	MATLWTIVGRKMIHTQLLPKILWIVLQASVVNHLLEU
TraesCS7D01G349200.1:chr7D_part1:-:449058568:449059256	internal_ORF	chr7D_part1	449058568	449059256	-	4.1024e-05	AUGGGGCAAAGAGGUUGGAUGGAUUUACGGCGCCUGCGCCGGCGUGGCGACGGGAUUCAGGAUGCACGCGCGCGGUUGGGAGUCGGCGUACUGCGUGCCGGCGCGGCCCGCGUUCAGGAGCUACGCGGGGGCCAGCCCCUCGGACAUGCUCGCCGGGGCGUCGCGGCGGGCGUCGGCGGCCAUGGGGAUCCUGCUGGGCCGGCACUGCCCCGUCUGGGCCGGCGGCGGCAGCAUGAGGCCCCUGCAGCGGCUGGCCUACGUGAACUGCGUCGCCUACCCGCUCACCUCCAUCCCGCUCACCGUCUACUGCGCGCUCUCGGCCGUCUGCCUCCUCACCGGCAAGUUCAUAUUCCCCGACGACGUGGACGACUACGACGGGUUCCUGCUCGUGCUGCUGCU…	MGQRGWMDLRRLRRRGDGIQDARARLGVGVLRAGAARVQELRGGQPLGHARRGVAAGVGGHGDPAGPALPRLGRRRQHEAPAAAGLRELRRLPAHLHPAHRLLRALGRLPPHRQVHIPRRRGRLRRVPARAAAVLGDRVRGTGAEMERRVAAGVVASREALVGDWHIGRPRRRVPGYPQGVHWHRRRLLDGHSGGGGVRAAGRGRU
TraesCS3A01G010000.1:chr3A_part1:+:8863714:8864147	internal_ORF	chr3A_part1	8863714	8864147	+	4.10093e-05	AUGGAGACACUGAGCAUGAUGGUUCCUCAGCCACUGGCCACACUGAACAGACCAAUGACGAGCCUGCUGCAGAUGAAGCCUCUCCUGUCACCGUCGAGAAAGGAGAGGUGUUGCAACAUGGUGUUGAAAUUAGUGCUUACGAACAAGAGAGUCAAGAUACGUUUCCAGCGACAGAAACAGUGGCGAGUGAUAGCACCUCGGUCACAUCUAUGGAAGAUGUGCAACCAAAAAAAGGUGCUCAGUCAGAGCCAGGAGAUGUUAGUGGGUACCCUCCAGACCUACCCAAUGACAAGCACUUGA	METLSMMVPQPLATLNRPMTSLLQMKPLLSPSRKERCCNMVLKLVLTNKRVKIRFQRQKQWRVIAPRSHLWKMCNQKKVLSQSQEMLVGTLQTYPMTSTU
TraesCS7B01G123700.1:chr7B_part1:-:144811723:144811878	internal_ORF	chr7B_part1	144811723	144811878	-	4.10033e-05	AUGAAGGGCUUUCUGCACCUGCGGAAGCCACUGGCAAUGCAGACUCUGCUGAACAAAACAAUCUGGUUGAAGAUAAUAACCCUAGUACUGAGAUUCUUGCCAGUGAUGACCAUCCUACACAUUCUGAGAAUGUACAUACUGACAGCAAUCAAGUAG	MKGFLHLRKPLAMQTLLNKTIWLKIITLVLRFLPVMTILHILRMYILTAIKU
TraesCS6B01G389300.1:chr6B_part2:-:212151089:212151238	internal_ORF	chr6B_part2	212151089	212151238	-	4.09283e-05	AUGCAAAACGGACACGCCAACGUCCUCCUGUUGCAUCAAAACAAGAAAAAGUUCACUUGA	MQNGHANVLLLHQNKKKFTU
TraesCS3A01G086800.1:chr3A_part1:-:56143959:56144450	internal_ORF	chr3A_part1	56143959	56144450	-	4.09268e-05	AUGACCACUCCGACCCAGAGGACAGCUUCUUCUCCACAGGGAGCGCCGCCAAUGACGACGUCCAGGAUUCCUCCACCAGUGACGAGGAGGAGGAUGACGAUGAGGAGAGCCUCCAUGAGGAGGAUGACGAUGAGGAGAGCCUCCAUGAGGAGGAUGACGAUGAGGAGAGCCUCCAUGAUGAUGAGGAUGAUGAGGAGGAGAGCCUCCAUGAGGAGGAGGAUGAUGGUGAGAUGGGAGAGCUCGAGCAGCAGUAUCGCACCCUCCAGGCCAAUCAACAAAGCAUUCUUCAAACCCUGA	MTTPTQRTASSPQGAPPMTTSRIPPPVTRRRMTMRRASMRRMTMRRASMRRMTMRRASMMMRMMRRRASMRRRMMVRWESSSSSIAPSRPINKAFFKPU
TraesCS4A01G350500.1:chr4A_part2:+:174178159:174178317	uORF	chr4A_part2	174178159	174178317	+	4.09132e-05	AUGGAAUCGCCGCCGCUCAAGUUCAACGUCACCCGAUGUGAGGACAGAAUCAGCGUGCUACCCGACGAACUCCUCCUCCGGACCCUCGAGCGCCUCGCCCUGCGCGACGCCGUCCGUGCUGGCGCGGUCUCCACGCGGUGGCGGCACCUCCCACACUAG	MESPPLKFNVTRCEDRISVLPDELLLRTLERLALRDAVRAGAVSTRWRHLPHU
TraesCS6B01G239500.1:chr6B_part1:-:416674331:416674848	odORF	chr6B_part1	416674331	416674848	-	4.08628e-05	AUGCCGCUCUGGGUGAACAACUAUCUGCUGAGGAUGAGGAGGCUGUCAUGGCUGAAUUCGACAACUUGGAAGCUGAGCUUGCACUUGAGUCUCUGCCUGAUGCUCCCGUUACUGAAGUACAACCUGAAAAGAAAACUAAGGCGCCGGCUUACACUGAAGCUCCAGCUGAAGACAUUGAUGAUGUUAUUGAGCUUCCUGAUGUACCUACUAAAGCGCCAGAGAGGCCUGAAGCUCCAGAAAAAACAAAAGUCUUGGAAGAGCCACUACCUGCAUAGUUGGUGGAGCUGA	MPLWVNNYLLRMRRLSWLNSTTWKLSLHLSLCLMLPLLKYNLKRKLRRRLTLKLQLKTLMMLLSFLMYLLKRQRGLKLQKKQKSWKSHYLHSWWSU
TraesCS2A01G227200.3:chr2A_part1:+:238716921:238719011	internal_ORF	chr2A_part1	238716921	238719011	+	4.08089e-05	AUGAACAUCGUCUUGGUGGUGAACGGGAGCGAGAGCGCCAUGACAAAGAAAAAGACCAAGAGAUGGAAAGAGAUAGAACUGAAAGAGACAAGGUGCAAGAGAAAGAGAAGGAAAGGGAAAAACAACACACAGAUCAUAUUGAUAAGGUUAAGCACGAAGAGGAUCCCCUUGCCAGUGGAGUUACCUCAGGUCCUAAACCAAUGGAUGUAA	MNIVLVVNGSESAMTKKKTKRWKEIELKETRCKRKRRKGKNNTQIILIRLSTKRIPLPVELPQVLNQWMU
TraesCS7B01G303000.1:chr7B_part2:+:86872626:86872805	uORF	chr7B_part2	86872626	86872805	+	4.0781e-05	AUGCGUGGGUGCAAUAGCAACAAUUUCUUGUUUAACAUAAGGAACUAUAGCAAGUUCAUCUCCAUAAGCAUAAUUCAUAUUGGCAUCUUGGCCACAAGCAUAGCAAGCAUCAUCAAAAAGGGAUAUUUGAAAAGAAUCAAUGGGUUCAUAACAAUCAUCAUACCAUUCAUCCUUCGGUAA	MRGCNSNNFLFNIRNYSKFISISIIHIGILATSIASIIKKGYLKRINGFITIIIPFILRU
TraesCS3B01G114700.1:chr3B_part1:+:81051132:81051215	internal_ORF	chr3B_part1	81051132	81051215	+	4.07036e-05	AUGAUCAAGAGCUGCAAUUCCCAAGUGAUCAAGUUGAAGACUCAUCAUCUAUUACUCCUGAAGAAGUACAAGAAGCUGCUGUAG	MIKSCNSQVIKLKTHHLLLLKKYKKLLU
TraesCS3B01G114700.2:chr3B_part1:+:81051132:81051215	internal_ORF	chr3B_part1	81051132	81051215	+	4.07036e-05	AUGAUCAAGAGCUGCAAUUCCCAAGUGAUCAAGUUGAAGACUCAUCAUCUAUUACUCCUGAAGAAGUACAAGAAGCUGCUGUAG	MIKSCNSQVIKLKTHHLLLLKKYKKLLU
TraesCS5D01G396400.1:chr5D_part2:+:12117831:12118714	internal_ORF	chr5D_part2	12117831	12118714	+	4.06436e-05	AUGGAUAUCCCUCACCAGCCUACUACUACCCUAGCGGUUAUGAUGGCUCGACCAAUGAGUGGGACACCCGGUAUGCUGGUCAUGAAGGAAUGGAAGUGCCCCAGAGUGUGUAUGGUGACAUGUACCAUGGAUAUGGUUAUGCUCCCUAUGGCCCGUAUCCUUCAGGUUCUCCUGUCCCAACCGUUGGGCAUGACGGGCAGUCAUAUGGCACACAGCAAUAUCAGUACCCUGGUCAGUAUUAUCAACAGCCGGCUCCAACCAAUGCGAUGCAUGGUGUUAACAGUGCCAAUCCUCAAUCUGAGCUGCCUUCCGCUGCGGCUCACCAGGCACGUGCUACGGUAG	MDIPHQPTTTLAVMMARPMSGTPGMLVMKEWKCPRVCMVTCTMDMVMLPMARILQVLLSQPLGMTGSHMAHSNISTLVSIINSRLQPMRCMVLTVPILNLSCLPLRLTRHVLRU
TraesCS5D01G396400.2:chr5D_part2:+:12117831:12118714	internal_ORF	chr5D_part2	12117831	12118714	+	4.06436e-05	AUGGAUAUCCCUCACCAGCCUACUACUACCCUAGCGGUUAUGAUGGCUCGACCAAUGAGUGGGACACCCGGUAUGCUGGUCAUGAAGGAAUGGAAGUGCCCCAGAGUGUGUAUGGUGACAUGUACCAUGGAUAUGGUUAUGCUCCCUAUGGCCCGUAUCCUUCAGGUUCUCCUGUCCCAACCGUUGGGCAUGACGGGCAGUCAUAUGGCACACAGCAAUAUCAGUACCCUGGUCAGUAUUAUCAACAGCCGGCUCCAACCAAUGCGAUGCAUGGUGUUAACAGUGCCAAUCCUCAAUCUGAGCUGCCUUCCGCUGCGGCUCACCAGGCACGUGCUACGGUAG	MDIPHQPTTTLAVMMARPMSGTPGMLVMKEWKCPRVCMVTCTMDMVMLPMARILQVLLSQPLGMTGSHMAHSNISTLVSIINSRLQPMRCMVLTVPILNLSCLPLRLTRHVLRU
TraesCS7B01G073800.4:chr7B_part1:-:83035433:83035953	internal_ORF	chr7B_part1	83035433	83035953	-	4.05379e-05	AUGGCUCAGAACUUGAGGAAGGCAUCUCUUCAUUUGAUCAUUGUUUUCCGGAUGGUGAUAAAGCUAAUAAAGACACUGAUUCAGUUGAAAAUUGCGUGCACACUUGUCAUGAUGGUGGUGACGACCAUAUUCCGCGCCAACCUUUUCUUACCAUUGAUGGUCAUGACUACUAUAUUCAUCCAUCUAUUGAGACAAUGUUGCAGAAUUUGUGCGAUUAUAUUCCGAAUCACAAUAAACAGGCUAAACAUUAUCAUGGAGAAUUAUCCUACCCUCCUCAUGACCAAAACCUUGGUGGUUCACCAACAAAACUUGAGCAAUUAA	MAQNLRKASLHLIIVFRMVIKLIKTLIQLKIACTLVMMVVTTIFRANLFLPLMVMTTIFIHLLRQCCRICAIIFRITINRLNIIMENYPTLLMTKTLVVHQQNLSNU
TraesCS4B01G257000.1:chr4B_part2:-:71406436:71406573	internal_ORF	chr4B_part2	71406436	71406573	-	4.0145e-05	AUGACCACGAAGCUGAUGACAAUACUGCCCCCUUGCAUCAAGUCGAUGAAGAUGACCCUAGCCAAAUUGGCACUGACAUUGACACAGCUGGACGAGACACGCAAUCCAAUCUGCUCCAUCAGGAUACAAGUGAACUGA	MTTKLMTILPPCIKSMKMTLAKLALTLTQLDETRNPICSIRIQVNU
TraesCS5B01G050500.1:chr5B_part1:-:55492541:55492612	internal_ORF	chr5B_part1	55492541	55492612	-	4.01397e-05	AUGGAAAUGGAGAGGUUGCCUUUGUUGGUGGCAAUGAUGCUGACCAUAGGGAUAGUGGUGGCCAAGGACUAG	MEMERLPLLVAMMLTIGIVVAKDU
TraesCS1B01G239400.1:chr1B_part1:+:427596834:427596962	dORF	chr1B_part1	427596834	427596962	+	4.01365e-05	AUGCAAGCGGUCGAUGUGUCUGUGGUGAUUGUGUCGUGUGUCAUCGGGUGUGUGAAUAAUGAAACCGACGCCGGUCCUCUAGUUAGUGUCGUGGUGUGGUUUGCUCUUGGUGUCCCUAUGCUCAUGUAA	MQAVDVSVVIVSCVIGCVNNETDAGPLVSVVVWFALGVPMLMU
TraesCS3D01G291300.1:chr3D_part1:+:401292043:401292245	internal_ORF	chr3D_part1	401292043	401292245	+	4.00962e-05	AUGAGCUCAACAUGGUCGAUACCCCUGGCCACGCUGAUUUUGGUGGCGAAGUUGAGCGAGUUGUUGGAAUGGUGGAAGGGGCAGUCUUGGUUGUUGAUGCUGGGGAGGGACCUUUAG	MSSTWSIPLATLILVAKLSELLEWWKGQSWLLMLGRDLU
TraesCS5B01G069200.1:chr5B_part1:+:78963885:78963971	internal_ORF	chr5B_part1	78963885	78963971	+	4.00095e-05	AUGCUACUGAUAAUUCUCAUUCACGCUUUCUUCAUGGAUGCCCUAAUGGAUCUCAAACAGCGAAUUCAGAUUGUGGGUCUCAUGUAG	MLLIILIHAFFMDALMDLKQRIQIVGLMU
TraesCS5B01G069200.3:chr5B_part1:+:78963885:78963971	internal_ORF	chr5B_part1	78963885	78963971	+	4.00095e-05	AUGCUACUGAUAAUUCUCAUUCACGCUUUCUUCAUGGAUGCCCUAAUGGAUCUCAAACAGCGAAUUCAGAUUGUGGGUCUCAUGUAG	MLLIILIHAFFMDALMDLKQRIQIVGLMU
TraesCS5B01G069200.4:chr5B_part1:+:78963885:78963971	internal_ORF	chr5B_part1	78963885	78963971	+	4.00095e-05	AUGCUACUGAUAAUUCUCAUUCACGCUUUCUUCAUGGAUGCCCUAAUGGAUCUCAAACAGCGAAUUCAGAUUGUGGGUCUCAUGUAG	MLLIILIHAFFMDALMDLKQRIQIVGLMU
TraesCS5B01G069200.5:chr5B_part1:+:78963885:78963971	internal_ORF	chr5B_part1	78963885	78963971	+	4.00095e-05	AUGCUACUGAUAAUUCUCAUUCACGCUUUCUUCAUGGAUGCCCUAAUGGAUCUCAAACAGCGAAUUCAGAUUGUGGGUCUCAUGUAG	MLLIILIHAFFMDALMDLKQRIQIVGLMU
TraesCS5B01G069200.6:chr5B_part1:+:78963885:78963971	internal_ORF	chr5B_part1	78963885	78963971	+	4.00095e-05	AUGCUACUGAUAAUUCUCAUUCACGCUUUCUUCAUGGAUGCCCUAAUGGAUCUCAAACAGCGAAUUCAGAUUGUGGGUCUCAUGUAG	MLLIILIHAFFMDALMDLKQRIQIVGLMU
TraesCS5B01G069200.8:chr5B_part1:+:78963885:78963971	internal_ORF	chr5B_part1	78963885	78963971	+	4.00095e-05	AUGCUACUGAUAAUUCUCAUUCACGCUUUCUUCAUGGAUGCCCUAAUGGAUCUCAAACAGCGAAUUCAGAUUGUGGGUCUCAUGUAG	MLLIILIHAFFMDALMDLKQRIQIVGLMU
TraesCS3B01G059900.1:chr3B_part1:+:31789152:31789292	internal_ORF	chr3B_part1	31789152	31789292	+	3.98654e-05	AUGGCCAGGGAACUGCUCAGAGUGGAAGUGGAGGAACCCAUGCAAGUGCUGGAGGAGGCGGCGGCGGGGGUGGUUGGUCAGGGUUUAAUGGUGCUGGGUAUGGUGCUGGGUCCGGUAGCGGCUCAAGCUCUGGCCAGAUGA	MARELLRVEVEEPMQVLEEAAAGVVGQGLMVLGMVLGPVAAQALARU
TraesCS1D01G009900.1:chr1D_part1:+:5357308:5357547	internal_ORF	chr1D_part1	5357308	5357547	+	3.97237e-05	AUGAAGCAAUCCGUGCCAUCAUCUACUCCAUCAUCCUGCAAGAACAACAACAGGGCUUUGUCCAACCUCAGCAGCAACAACCCCAACAGUCAGGUCAAGGUGUCUCCCAAUCCCAACAGCAGUCGCAGCAGCAGCUCGGACAAUGUUCUUUCCAACAACCUCAACAGCAACUGGGUCAACAGCCUCAACAACAACAACAACAGGUACUACAGGGUACCUUUUUGCAGCCACACCAGAUAG	MKQSVPSSTPSSCKNNNRALSNLSSNNPNSQVKVSPNPNSSRSSSSDNVLSNNLNSNWVNSLNNNNNRYYRVPFCSHTRU
TraesCS7D01G284500.1:chr7D_part1:-:302023153:302023230	internal_ORF	chr7D_part1	302023153	302023230	-	3.9717e-05	AUGAUGGGAAUGGUGAUGAUAAAAGAUGUAAUGAUAGAUAUGGAACUGUCAAACCAUAUGAACAUAAUGGUGCUGUGA	MMGMVMIKDVMIDMELSNHMNIMVLU
TraesCS6B01G337200.1:chr6B_part2:-:141293985:141294197	internal_ORF	chr6B_part2	141293985	141294197	-	3.97136e-05	AUGUGCCCGUUGCAGCUGCAGCCACCGUUACCGCAGCUGCAGUUGUUGCAACAACUGCUGCUGUUAGCAAGCAAUAUGAACACUCGGAGCCUGGUAAUCAGCUACUUAGUUUACCAAGCACAUCUGAACGAAAUGAAUCAGUUGAGAAAGCUGCAGAUGACUUUUGGGAUAAACAGCACACUGAAAUUGGUCAUGGCCAAGAUAAUGCUCUAG	MCPLQLQPPLPQLQLLQQLLLLASNMNTRSLVISYLVYQAHLNEMNQLRKLQMTFGINSTLKLVMAKIMLU
TraesCS6B01G337200.2:chr6B_part2:-:141293985:141294197	internal_ORF	chr6B_part2	141293985	141294197	-	3.97136e-05	AUGUGCCCGUUGCAGCUGCAGCCACCGUUACCGCAGCUGCAGUUGUUGCAACAACUGCUGCUGUUAGCAAGCAAUAUGAACACUCGGAGCCUGGUAAUCAGCUACUUAGUUUACCAAGCACAUCUGAACGAAAUGAAUCAGUUGAGAAAGCUGCAGAUGACUUUUGGGAUAAACAGCACACUGAAAUUGGUCAUGGCCAAGAUAAUGCUCUAG	MCPLQLQPPLPQLQLLQQLLLLASNMNTRSLVISYLVYQAHLNEMNQLRKLQMTFGINSTLKLVMAKIMLU
TraesCS3B01G129000.1:chr3B_part1:-:108815350:108817322	internal_ORF	chr3B_part1	108815350	108817322	-	3.96918e-05	AUGAGUAUGUUCCUGUUGCAGCUAUUAAAGGAUCAAUACUUGCAAGCGGAGGAAUCAGCAAAGGGCCAGGAUUCCCUGGUGAGAAUGGAACAGUUACAGGAAGAGCUUGUCCAAAAGGUCUUUAUGGUACAUUUUGCAAGGAAUGCCCUUUGGGAACAUACAAGAAUGUUACUGGAUCUUCAAAAUCUCUCUGCUUUCCGUGCCCUUCAGGCGAACUUCCUCGCCGUGCCGUGUACACAAGUGUCCGAGGGGCUGCUGAAACUCCAUGCCCGUACAUAUGUGUGUCAGACAGAUAUCGCAUGCCUCACUGUUAUACUGCUCUUGAAGAGUUAA	MSMFLLQLLKDQYLQAEESAKGQDSLVRMEQLQEELVQKVFMVHFARNALWEHTRMLLDLQNLSAFRALQANFLAVPCTQVSEGLLKLHARTYVCQTDIACLTVILLLKSU
TraesCS6B01G227500.1:chr6B_part1:-:352413664:352413876	internal_ORF	chr6B_part1	352413664	352413876	-	3.95976e-05	AUGAUGCUGAAGAAGAUGUCUGGAGAACUAUGGUACCACACGUUCCAGUUCAUGAUUUCACUGAUGCGGAGUCUCCUUAUUUACUCGCUGGCCUUCAUGGGAAGCUCCAUGUUAUUACAAAAGAGGCAAACAAUAAUCUUCAAGUUAUGCAAGCUGUAUUGGAGAAUAACACGGGAAACGAUGCACCUGAAGAAAACGUCUUAUGGAACAUAG	MMLKKMSGELWYHTFQFMISLMRSLLIYSLAFMGSSMLLQKRQTIIFKLCKLYWRITRETMHLKKTSYGTU
TraesCS5D01G038500.1:chr5D_part1:+:37324347:37324546	internal_ORF	chr5D_part1	37324347	37324546	+	3.95657e-05	AUGUUUUGGAUCUUACACAACAACGUCCGCGAUGGCACAGAGUCGUGGUUCAAGGGCCUGGUCCUGGUCCACGAUACGGACAUGUCAUGGCCUUGGUUGGGCAACGAUUCUUGUUGA	MFWILHNNVRDGTESWFKGLVLVHDTDMSWPWLGNDSCU
TraesCS5D01G038500.2:chr5D_part1:+:37324347:37324546	internal_ORF	chr5D_part1	37324347	37324546	+	3.95657e-05	AUGUUUUGGAUCUUACACAACAACGUCCGCGAUGGCACAGAGUCGUGGUUCAAGGGCCUGGUCCUGGUCCACGAUACGGACAUGUCAUGGCCUUGGUUGGGCAACGAUUCUUGUUGA	MFWILHNNVRDGTESWFKGLVLVHDTDMSWPWLGNDSCU
TraesCS5D01G038500.3:chr5D_part1:+:37324347:37324546	internal_ORF	chr5D_part1	37324347	37324546	+	3.95657e-05	AUGUUUUGGAUCUUACACAACAACGUCCGCGAUGGCACAGAGUCGUGGUUCAAGGGCCUGGUCCUGGUCCACGAUACGGACAUGUCAUGGCCUUGGUUGGGCAACGAUUCUUGUUGA	MFWILHNNVRDGTESWFKGLVLVHDTDMSWPWLGNDSCU
TraesCS5D01G038500.4:chr5D_part1:+:37324347:37324546	internal_ORF	chr5D_part1	37324347	37324546	+	3.95657e-05	AUGUUUUGGAUCUUACACAACAACGUCCGCGAUGGCACAGAGUCGUGGUUCAAGGGCCUGGUCCUGGUCCACGAUACGGACAUGUCAUGGCCUUGGUUGGGCAACGAUUCUUGUUGA	MFWILHNNVRDGTESWFKGLVLVHDTDMSWPWLGNDSCU
TraesCS3B01G508900.1:chr3B_part2:-:304816848:304817069	internal_ORF	chr3B_part2	304816848	304817069	-	3.95257e-05	AUGCAGAUCAUCUCCUUGUGCAGUUUGGUCGUUUUGUCGAACAUUGGAAUGUGGCGGUCGCUUCUUGCGAUGGUGAUGUGCUUGUGCUGGUCAAGUUUGGCGAGUGCCUACUUCAGUUUGAUAUCAAUGGCAAGUUGGUCUGUUUCAAUCGCAAAGGACUCUGUCUUGCUCAACAUCGGCUCAAGCAAACUCUUGUUCCACAUACCUUCUUUCCGACACUAG	MQIISLCSLVVLSNIGMWRSLLAMVMCLCWSSLASAYFSLISMASWSVSIAKDSVLLNIGSSKLLFHIPSFRHU
TraesCS5B01G497700.1:chr5B_part2:+:213303784:213304154	internal_ORF	chr5B_part2	213303784	213304154	+	3.9431e-05	AUGGUUUUGGACAUGAAGAUUAUCCGGACGCAAGCGAAGGUCUUAUUGGUGAUGGUACAUUCGACUGCAGUGUUGAUCAUGAGAAAUAUUCUAGCAUGUAUGGACCUACAACUGGUGAUAAGAUUAGGCUUGGUGAUACCGAUCUUUUUGCGGAGAUUGAAAAGGACUUUGCUGUUUAUGGUGAUGAGUGCAUAUUUGGAGGGGGGAAAGUUCUGCGUGAUGGAAUGGGACAAUCCGCAGGGUAUCCAGCAUCUGCCUCCCUGGAUACAGUUAUAA	MVLDMKIIRTQAKVLLVMVHSTAVLIMRNILACMDLQLVIRLGLVIPIFLRRLKRTLLFMVMSAYLEGGKFCVMEWDNPQGIQHLPPWIQLU
TraesCS4A01G364600.2:chr4A_part2:-:185376352:185378669	truncated_ORF	chr4A_part2	185376352	185378669	-	3.93921e-05	AUGCGGAGGAGUGGAGAUGCCAUGGAUUCAUCUCCUUACUUCUGCCUUGAUGAUCUCUGGGAGUCUUUCAGGGAGUGGAGUGCUUAUGGGGCUGGUGUUCCCCUGGUGUUAAAUGGCGGUGACUCCGUGAUACAAUAUUAUGUGCCAUAUCUCUCUGCUAUCCAGCUGUAUGCUGAUCCAUCUAGACCUGUUGCAAGUACCAGGCAUCCUCUGGAUGAAAGUGACGGGGAAUCUACGGAUUUUAGCAGUGAGAGUAGCAGUGAAACUGAUGCUGCUCAAAAUGGUGUCUUACAAAGUGAGGAUGGCGAUGCUUUUGUAUCUGCAAGUUUUCCUAUAUUUGAGCAUCUGGAGCGGGAUCCUCCGUAUGGAAGAGAGCCUUUAACAGACAAGGUAUCAGUU…	MRRSGDAMDSSPYFCLDDLWESFREWSAYGAGVPLVLNGGDSVIQYYVPYLSAIQLYADPSRPVASTRHPLDESDGESTDFSSESSSETDAAQNGVLQSEDGDAFVSASFPIFEHLERDPPYGREPLTDKVSVLADRFPALKTFRSCDLLPSSWMSVAWYPIYRIPTGPTLKDLDACFLTFHCLATPSKDSHPTTPACPGFEGIGHCTTATGRLSLPAFGLASYKLRSSLWASNGAPEQESVTSLMQEADNWLRCVQVDHPDFRFFVSHFGATWRU
TraesCS6A01G104000.1:chr6A_part1:+:73299238:73299709	internal_ORF	chr6A_part1	73299238	73299709	+	3.92836e-05	AUGAGACCAAUGGUUAUCAUCGGGCAGUGGAGGAUGAGUAUGAGGACGAGUACUAUGAUGAAGAUGAGUACGAGGAGGAAGGUGCAGGAGCUCCUGAGGAGGACGAAGAGCCACCAGAGGGUCAGCAGGAGUUCCUUCAAAUUAGAGAACGAUUGA	MRPMVIIGQWRMSMRTSTMMKMSTRRKVQELLRRTKSHQRVSRSSFKLENDU
TraesCS6A01G104000.2:chr6A_part1:+:73299238:73299709	internal_ORF	chr6A_part1	73299238	73299709	+	3.92836e-05	AUGAGACCAAUGGUUAUCAUCGGGCAGUGGAGGAUGAGUAUGAGGACGAGUACUAUGAUGAAGAUGAGUACGAGGAGGAAGGUGCAGGAGCUCCUGAGGAGGACGAAGAGCCACCAGAGGGUCAGCAGGAGUUCCUUCAAAUUAGAGAACGAUUGA	MRPMVIIGQWRMSMRTSTMMKMSTRRKVQELLRRTKSHQRVSRSSFKLENDU
TraesCS6A01G104000.3:chr6A_part1:+:73299238:73299709	internal_ORF	chr6A_part1	73299238	73299709	+	3.92836e-05	AUGAGACCAAUGGUUAUCAUCGGGCAGUGGAGGAUGAGUAUGAGGACGAGUACUAUGAUGAAGAUGAGUACGAGGAGGAAGGUGCAGGAGCUCCUGAGGAGGACGAAGAGCCACCAGAGGGUCAGCAGGAGUUCCUUCAAAUUAGAGAACGAUUGA	MRPMVIIGQWRMSMRTSTMMKMSTRRKVQELLRRTKSHQRVSRSSFKLENDU
TraesCS1B01G473300.1:chr1B_part2:+:242964613:242964954	internal_ORF	chr1B_part2	242964613	242964954	+	3.92828e-05	AUGCAGGAGAAGCACUGUCUGAGAUAUGUUCCCUUGGCCGAAUUAGUGAUGCCACAAUUGUCAUACAAACAAGUGGUGAUGUUGUUGAUAGUUUCGCUCAAGUGCUUUUACAUGAAGAGGACAAGACAUGCGGACAAGCAGCUGCUGAAAUUCUUGAGCAUCUAUGUACCCAUUACACCAAGGAUGAUGAAUACCUUCGCAAACUUAAGAAGGCAAUCCUCGGGGUGA	MQEKHCLRYVPLAELVMPQLSYKQVVMLLIVSLKCFYMKRTRHADKQLLKFLSIYVPITPRMMNTFANLRRQSSGU
TraesCS2D01G548800.2:chr2D_part2:+:162132903:162133632	internal_ORF	chr2D_part2	162132903	162133632	+	3.91754e-05	AUGAUGACACGGACCUGCCGUGUGGAGUUCUCCGUUUACAACCUAAAGGAGGAUAUGGACGUCACAAUGGGUUGA	MMTRTCRVEFSVYNLKEDMDVTMGU
TraesCS4B01G322100.1:chr4B_part2:+:161858222:161859095	internal_ORF	chr4B_part2	161858222	161859095	+	3.91466e-05	AUGGAUGUCUGUGGUUCCUCUCGUGAUCCUCUUGUGGGUUGGGACCAAGCUGGAGAUGGUGAUCAUGGAGAUGGCCCAGGAGAUCCAGGACCGGGAGAGCGUCGUCAAGGGGGCUCCCGUCGUCCAGCCCAGCAACAAGUACUUCUGGUUCGACCGCCCCGACUGGGUCCUCUUCCUCAUACACCUCACGCUCUUCCAGAACGCGUUUCAGAUGGCACAUUUCGUGUGGACAGUGGGCACGCCCGGCUUGAAGAAAUGCUACCAUCAGAAAAUGGGAGUGAGCAUCGCCAAGGUCGUGCUCGGGGUGGCCGCCCAGAUCAUGUGCAGCUACAUCACCUUCCCGCUCUACGCGCUCGUCACGCAGAUGGGCUCACACAUGAAGAGAAGCGUCUUCAACGA…	MDVCGSSRDPLVGWDQAGDGDHGDGPGDPGPGERRQGGSRRPAQQQVLLVRPPRLGPLPHTPHALPERVSDGTFRVDSGHARLEEMLPSENGSEHRQGRARGGRPDHVQLHHLPALRARHADGLTHEEKRLQRADGQGADQLAKGGQGEEEGPRRRHADGADWRRRDAGRRLVAGAPAPQCRGAVRRPRERAGVAEGREGGRGRAASGCGASGAQGTSLU
TraesCS5A01G114000.1:chr5A_part1:+:227708544:227708816	internal_ORF	chr5A_part1	227708544	227708816	+	3.90753e-05	AUGCAGAAUACAACACAUAUCAUAAUUAUCAUAGAGAUACACCCACAGGUUAUCCCAAGCCAAGGAAUGCUCAUGUACGCUACUCACGCUCUCCUGAAACUUACCCUCUUGAACUUGCAAGGCAACCAGUUCGACAACGUGAGUUUGCUUCAUUGGAGAAUGGCUGUCAGUCAAGUCAUCUGGAAGUUUCUCCCGUGGCUUAUAGAAGAGGAUCCCGGGGAGCUGCAUAUAGUACUCGUGAUAUGGAUAUGUACCAAGCUGAUGGCCCACUAG	MQNTTHIIIIIEIHPQVIPSQGMLMYATHALLKLTLLNLQGNQFDNVSLLHWRMAVSQVIWKFLPWLIEEDPGELHIVLVIWICTKLMAHU
TraesCS2B01G260900.1:chr2B_part1:-:331008044:331008100	internal_ORF	chr2B_part1	331008044	331008100	-	3.89556e-05	AUGUCUUUGCAGUUAGUGUUCAGCGAGUUCAAUUGCACCUUCAAGUUCUUAAUGUGA	MSLQLVFSEFNCTFKFLMU
TraesCS2B01G260900.2:chr2B_part1:-:331008044:331008100	internal_ORF	chr2B_part1	331008044	331008100	-	3.89556e-05	AUGUCUUUGCAGUUAGUGUUCAGCGAGUUCAAUUGCACCUUCAAGUUCUUAAUGUGA	MSLQLVFSEFNCTFKFLMU
TraesCS2D01G346000.1:chr2D_part1:-:442137865:442138146	dORF	chr2D_part1	442137865	442138146	-	3.89117e-05	AUGCUUGAAGACUAUUUGAGUAACAAGUCAUCCUAUGCCGCAAGCAUGUUUUUUUAUAAGUUGCAGCUAUUUCUCUGCAUACAAGAGAUAUGCGUGGCGAUGGUUCCGCUCUACAUUGUGCUGAGCUUAUUGACACUGCCAGACUGCCUCGGCAUGGGCAUGCACCAACCGGUGAUAUACUAUCUGUCUGAAAGGAAAUCUGAUGACUUCAUACUAGCAAUACAGCACAUCAAUCAACAAUAUCCUCUACUUAUCUACUUGCCUGGCAGUUUCCUGCAUUGA	MLEDYLSNKSSYAASMFFYKLQLFLCIQEICVAMVPLYIVLSLLTLPDCLGMGMHQPVIYYLSERKSDDFILAIQHINQQYPLLIYLPGSFLHU
TraesCS7B01G043500.1:chr7B_part1:+:43268844:43269494	odORF	chr7B_part1	43268844	43269494	+	3.88572e-05	AUGAGCCACGUGUGGGCUUCUGUAUACUCAUCAGAGACCCGAGAGUGGACCUCACCGACCUCUAUUCACAUAGGUGGCGUUGGAAGAUUUGGAGCCUCCAUCGUUGGAAGGCCUAGUGUCCUUGUCGGACAAGCGCUCCACUUCCUCCUUUGGGAUCAGGGAAUUUUAAUUCUCAAGUAUGACUUGGUUAGGCAUCGUCUAUCAGUCAUUCGUCUUCCAGGGUUGUGUGUGAGCUGUCAGAACCCCAUCCUCAUUUCGCCGGAUGAUAGUCGGUUGGGGCUCGUCAACCUAGGCAAGGACAAGGUAUGCUCCAUGUGGUUAGUGGAGGUUAGUGUUGAUGGAGUAGCGUCGCUGAUCCAACUCAGAGAAAUUGACCUCAAGACACUUGUCCCAAUUGGC…	MSHVWASVYSSETREWTSPTSIHIGGVGRFGASIVGRPSVLVGQALHFLLWDQGILILKYDLVRHRLSVIRLPGLCVSCQNPILISPDDSRLGLVNLGKDKVCSMWLVEVSVDGVASLIQLREIDLKTLVPIGNPRSSKSVKLVGCVEGTDIIIAATDLGAFTIDLKSLRSRKLSSNFAFRRYVLQSLFLYMSFNTPPGVCVCVCVCVCVCVLWFIU
TraesCS7D01G401300.1:chr7D_part2:+:64762018:64763010	odORF	chr7D_part2	64762018	64763010	+	3.8823e-05	AUGCGGGGGCUUCAUCUUCGGGCAGCGCUUCUGCCACUGCGUGGUGGACGCGCCGGGCGGGAUGCAGUUCGAGAAGGCCGUCUGCGAGCUGGCGUGCGGCGCCGCGUCGCCGUCGAUCACGCCGGCGUGGGGCAGGGAGAUGUUCAUGGCGAGGCAGCCGCCGCAGCCGUCCUACCCGCACCUGGAGUACAGCGAGCCGGCGGGCGGGGCGGUCGACCGGAUGCUGACGACUCCCCCGGGCGACAUCGCGCGCGUGCCCUUCUUCUUCGGGCCACGCGAGAUCGCGGGGCUGCGGCAGCGCGCGCCGCCGCACAUGAGCCGGAGCUCCCGGUUCGAGCUGGUGGCGGCGUGCAUCUGGCUGGGCCGCACAGCGGCGCUCGGCUACGGCGCCGACGAGGA…	MRGLHLRAALLPLRGGRAGRDAVREGRLRAGVRRRVAVDHAGVGQGDVHGEAAAAAVLPAPGVQRAGGRGGRPDADDSPGRHRARALLLRATRDRGAAAARAAAHEPELPVRAGGGVHLAGPHSGARLRRRRGGAAVLHRERARPPRRAAPGGLLRERVRLLRGGDHGRGALRGRAGLRAGAGEEGQVGRDVRLPAVGGGPDGAPRAAPVRAVADVHRVGREPRRVQKRGLWVGRGGVRRAGQGRRGADPRRDQLLLQVQERQGGGGHRGAHQPAQGRHGQVPPRGGRPHRRDLSCTQRRTYPRTYSVLVQPHILRSIRRHVVPRNAWAIU
TraesCS5D01G265400.1:chr5D_part1:+:369725677:369727387	internal_ORF	chr5D_part1	369725677	369727387	+	3.88135e-05	AUGGCUCAUCCGCAUGGCCGUCUUCUUCGUGGAGCGCAACUUCCUGCUCCGGAAGAAGGUGCUCUACUUCGUGUACGGCGUGCGGCGCGCCGUGCGCAACGUGCUGUGGCUGGGCGUGGCGCUGGUGGCGUGGCACCUGCUGUUCGACAAGGACGCGCAGCGGGAGCAGGACACGCACACGCUGGUGCUGCCCUACGUCACCAAGGUGCUCUGCUGCCUGCUGGUGGCCACCGCCAUCCGGCUGGUGAAGACGCUGCUGCUCAAGGUGCUCGCCUCCUCCUUCCACGUCUCCACCUUCUUCGACCGGAUCCAGGACGCGCUCUUCAACCAGUACGUCAUCGAGACGCUCUCCGGCCCGCCCUUGGUCGACGAGAACCGCAUGCUCGCGGAGGUGCAGCG…	MAHPHGRLLRGAQLPAPEEGALLRVRRAARRAQRAVAGRGAGGVAPAVRQGRAAGAGHAHAGAALRHQGALLPAGGHRHPAGEDAAAQGARLLLPRLHLLRPDPGRALQPVRHRDALRPALGRREPHARGGAAPAERRGQHPQRSPGGGHAQQGRRRPGAAQGRAAHGGGVPERGQQAAAEAEERSAPGRELHLHRPAPQAEPEEHLRVEHEEADEDRPLRRADHHGRADQARHGAGPGGRAGHADTQRVRGQGRRQEDLPERRQAWIQAHIPVGPDALHEAGGGPEGHGPLRGGAGAEQGEQEVAQELGGERVPGAQGARPHAQRHQDGRQQAPPHGQRRRGAHRVRALAPHPRLRHHQDLRLPQFAAPRRRLHLRQHPQDHLRGHHLPLRHAPLRRR…
TraesCS2B01G480200.1:chr2B_part2:+:224585625:224586026	internal_ORF	chr2B_part2	224585625	224586026	+	3.87716e-05	AUGCUGGCGGCUUACGCUUCAUUCGCUACGGUUCAAUUCAUGGAAAUGUACUUGGUCUUGAAGUUGUCCUAG	MLAAYASFATVQFMEMYLVLKLSU
TraesCS2B01G480200.2:chr2B_part2:+:224585625:224586026	internal_ORF	chr2B_part2	224585625	224586026	+	3.87716e-05	AUGCUGGCGGCUUACGCUUCAUUCGCUACGGUUCAAUUCAUGGAAAUGUACUUGGUCUUGAAGUUGUCCUAG	MLAAYASFATVQFMEMYLVLKLSU
TraesCS2B01G480200.3:chr2B_part2:+:224585625:224586026	internal_ORF	chr2B_part2	224585625	224586026	+	3.87716e-05	AUGCUGGCGGCUUACGCUUCAUUCGCUACGGUUCAAUUCAUGGAAAUGUACUUGGUCUUGAAGUUGUCCUAG	MLAAYASFATVQFMEMYLVLKLSU
TraesCS5B01G289900.1:chr5B_part2:-:24639737:24640360	odORF	chr5B_part2	24639737	24640360	-	3.8763e-05	AUGCCCGUGCCAAUGAAAGAUCCCGGCGCAAUGACAGGCCUCGCAACUUUGACAGGUCGAGGAACUUUGAAAGGAGAAGGGAGAACACACAGGCCUACCAGAGUGGGCCUCCAAACCAAAUGCCACCCCAUGAUGCUGCUCCUCCAAGUCGCGGUGCACAGGGCCCGCCGCCGCCUUCAGGUGCUCCACCAAAUUACCAGCCCCAUGCACCAAACCCACAGGCAGGCUAUGCUGCAGGAGGUGGACCAAACUAUCCAAAUGCACCACCACCCCCUGGAUACCGAGGUGCCCCAGCCCCUGGCUACCAAGCUGGCAACCAAGGUUACCAGGGUAAUCCUGGUGGCAACAUGCACAAUGGACCCGGCCCAGCCUACCAUAGCAACAACCCUGGAUACCAGG…	MPVPMKDPGAMTGLATLTGRGTLKGEGRTHRPTRVGLQTKCHPMMLLLQVAVHRARRRLQVLHQITSPMHQTHRQAMLQEVDQTIQMHHHPLDTEVPQPLATKLATKVTRVILVATCTMDPAQPTIATTLDTRVERQEATRCRLLQVATSLLPTKAVVLAMVVVHQTTRANQVVTQATKVAVTTTTPPLLPTRAGTGQGGTTSREHWU
TraesCS2A01G100500.2:chr2A_part1:+:53598179:53598623	internal_ORF	chr2A_part1	53598179	53598623	+	3.86876e-05	AUGGUGGAGGAUAAAUAUAGUCCUAGGAUUGAUCUGCAAGAAAAUGGUGAUGACAAUGUUAUAUUGGGGUUUGGUGUGGAGAAUGUUUCGUUAUUUCAGAAGAUCACAGUACUGGUUGGACCUGAACAGAAGGAGGAUUUCUGA	MVEDKYSPRIDLQENGDDNVILGFGVENVSLFQKITVLVGPEQKEDFU
TraesCS6D01G089000.1:chr6D_part1:+:54004563:54004739	internal_ORF	chr6D_part1	54004563	54004739	+	3.86645e-05	AUGCAACCGAAGAUAAGGAAGCAACAGAAGAUAUGCAACCAGUUCAAGGGUUGGAAGAGGAAGAACCUAAGAACACUGGAACUGUCGAAAUGGAUGAAGCUUCCAGUCAACCACAUGCUGAUGUCAUCAAUAACCUUGCUGAAGAAGACAGUGUACCAGCAUGUGAGCCCCAGGUGA	MQPKIRKQQKICNQFKGWKRKNLRTLELSKWMKLPVNHMLMSSITLLKKTVYQHVSPRU
TraesCS6A01G105000.1:chr6A_part1:-:73664258:73667743	internal_ORF	chr6A_part1	73664258	73667743	-	3.86632e-05	AUGCCGAAAAUGAUGAUGACCAGCAGGCCAUUGCUGCAAUGCUGCGUGCCCAGGAGGCCAAUCCUACCAACUUGGAAGUUCUUCUUGCUCUUGGUGUCAGUCGUCACACAAACGAUAUCUUUCGAGGUGGCUCCAGAUUCCAGAAUCAUCCAAAGUACGGAGGUCUCGCCCCUCCCCACCAAACUGAUUCACCAUAUGGUCCAGAUGUUGUUAGAUUGUUUAAUGAAGCUGCUCAGAUGUCGCCUGAGGAUGCUGAUGUCCACAUAG	MPKMMMTSRPLLQCCVPRRPILPTWKFFLLLVSVVTQTISFEVAPDSRIIQSTEVSPLPTKLIHHMVQMLLDCLMKLLRCRLRMLMSTU
TraesCS4A01G335700.1:chr4A_part2:+:165618542:165618622	internal_ORF	chr4A_part2	165618542	165618622	+	3.86218e-05	AUGGUCCAAAUAUUGAAGGACCCAGAAAUGAAGUUUAUUAUGGAGUACAUAUUUGUGCAGACGAUGAUAAGCACGGACUAG	MVQILKDPEMKFIMEYIFVQTMISTDU
TraesCS7A01G545200.1:chr7A_part2:+:271176689:271176733	dORF	chr7A_part2	271176689	271176733	+	3.8548e-05	AUGGAGUUUGAUAUGAUGUACUCCUCCGUACCACAGUACUUGUAG	MEFDMMYSSVPQYLU
TraesCS7B01G279300.1:chr7B_part2:-:58108494:58109132	internal_ORF	chr7B_part2	58108494	58109132	-	3.84671e-05	AUGUUGCUCCUGAGGUGCUUAGCGACGGUGGCUAUGAUGGAUCUGCAGCAGAUGUUUGGUCAUGUGGUGUUAUUCUUUAUGUUUUAA	MLLLRCLATVAMMDLQQMFGHVVLFFMFU
TraesCS7B01G193200.1:chr7B_part1:+:332161843:332161962	internal_ORF	chr7B_part1	332161843	332161962	+	3.84227e-05	AUGGAGGACCUCCUGAUUGCAUACUUCUUUGUAGGCUUCGUGAGCUAA	MEDLLIAYFFVGFVSU
TraesCS3A01G349500.1:chr3A_part2:-:144445188:144446627	internal_ORF	chr3A_part2	144445188	144446627	-	3.83498e-05	AUGGUUCUACUCCGGCGGACCGCAUUGUGGCAUGACCUUCUUCCCUUCAUUUGGGCUCGACGCCUUCAAUCGCGGCUUCUACCUCAAUUUGAACGGGACAUACGUCGGCGUCGGGAUGAUCAGCCCUUACCUGAUAAACAUCUCGAUGCUGGUCGGGGCCAUCGUCUCCUGGGGAUUCAUGUGGCCCUACAUCGAAACCAAAGAGGGGAGCUGGUACGCCGCCGAUCUCCAGGAAGGCAGUUUGCGUGGCAUCAACGGCUACAAGGUGUUUGGCGCCAUAGGCAUGAUCCUGGGCGACGGCAUCUUCCAGCUGGUGGUGAUCAUGGUGAGGACCCUGCAGACGAUGCGGCACCACCAGCUGGAGGCGGCGGAGGCGCUGCGGUCCUUCUCCGACGCCAA…	MVLLRRTALWHDLLPFIWARRLQSRLLPQFERDIRRRRDDQPLPDKHLDAGRGHRLLGIHVALHRNQRGELVRRRSPGRQFAWHQRLQGVWRHRHDPGRRHLPAGGDHGEDPADDAAPPAGGGGGAAVLLRRQRGAAQRAQLRRPAPDAGVPPGARPGHPGHGRLRGPGAAVHRRHPAPLRPGAALPRGDGVRVRAAAGLLQRLRHGRGRDQLRGAVQQAGDPAVRVVDRVRQRRGGGEPRHLRRRLVRRLHRLRLHVGLQDRVPDAHLAAGALREPGHRDRHRLRRQPGRVHRVPPLLRGGREQDLPGAAGQDLPGHRRGRRRRPGPAQALPEHERGLLRAGAGGVRAAGGGGALQVARAELHPERHRHGHVVPSGAGGGHRHVRRQPGALPVDQVGQ…
TraesCS6A01G162300.1:chr6A_part1:-:157634759:157636143	internal_ORF	chr6A_part1	157634759	157636143	-	3.83452e-05	AUGAAGUGGCAUAUGCAAAUGUCCCUACAACUUCAUAUGAGCUUCCAGAUGGGCAAACUAUUGAAGUUGGUGCAGAUAGAUUCAAGAUUCCUGACAUUUUGUUCAACCCAUAUCUUUCUCAGACUAUUCCUGGCAUCGAUGGAUUUGGAGAUUCCACUUCAAUUCGUGGAUUUCCACGAAUGGUCCUUGACAGUGUAA	MKWHMQMSLQLHMSFQMGKLLKLVQIDSRFLTFCSTHIFLRLFLASMDLEIPLQFVDFHEWSLTVU
TraesCS6A01G162300.2:chr6A_part1:-:157634759:157636143	internal_ORF	chr6A_part1	157634759	157636143	-	3.83452e-05	AUGAAGUGGCAUAUGCAAAUGUCCCUACAACUUCAUAUGAGCUUCCAGAUGGGCAAACUAUUGAAGUUGGUGCAGAUAGAUUCAAGAUUCCUGACAUUUUGUUCAACCCAUAUCUUUCUCAGACUAUUCCUGGCAUCGAUGGAUUUGGAGAUUCCACUUCAAUUCGUGGAUUUCCACGAAUGGUCCUUGACAGUGUAA	MKWHMQMSLQLHMSFQMGKLLKLVQIDSRFLTFCSTHIFLRLFLASMDLEIPLQFVDFHEWSLTVU
TraesCS4B01G177300.1:chr4B_part1:-:387870084:387870224	internal_ORF	chr4B_part1	387870084	387870224	-	3.82914e-05	AUGCCCCCUUCCACCCCGGCCCGCUCCGGCCUCCCGCGCCCCGCCACGCCGCCUCAUGUCCUCCUCCUCCUCCUCCUCCGGGUGGCACCACUCUUCCCGUCUCCCGCCGCCGCCUCCUCCGCCGCCCCCGUCCUUCUCUGA	MPPSTPARSGLPRPATPPHVLLLLLLRVAPLFPSPAAASSAAPVLLU
TraesCS3B01G282800.1:chr3B_part2:-:4708722:4709608	internal_ORF	chr3B_part2	4708722	4709608	-	3.82681e-05	AUGAUGUGCCGAUGCAGCAGCAGCAGCCGCAUCAGGGGGAGGAAGAGGGACAGGGUGUGCAACAGCCACAGGGGGAGGGAGAUGGGCAAGACGAGCAGCAGCAAGGAGAGGAGGAGGAGCAGGAGGAGGGGGCGGUGGAGGAUGUGGAAAUGGACGAUGCGGGAGAGGUGGUCGCCGGAGAUGCCGAUGCCGGCGGCAAUGGUGACCCUGAAGAAGGGCAAGGCGAAAGCGAAGGCUUCGACCCCAACUCGGAGGUGGGUCAACCUGAUGGAGUUGAAGAAAGGAAGAGAGAGUUGA	MMCRCSSSSRIRGRKRDRVCNSHRGREMGKTSSSKERRRSRRRGRWRMWKWTMRERWSPEMPMPAAMVTLKKGKAKAKASTPTRRWVNLMELKKGRESU
TraesCS3B01G569700.1:chr3B_part2:+:353076458:353078004	internal_ORF	chr3B_part2	353076458	353078004	+	3.82457e-05	AUGGUGAUUUCGAUGUGGGGGAGGAGGAAGAUGAGGAGGAGCAGGAGGAAGGCGACGGUAAUGGCUGGGAUGAUGAAGAGGGUGAUGAUAGCCAGUCGUCGCAGGGAGACGAUGGCAACAUGGAUGAGUCAUUGA	MVISMWGRRKMRRSRRKATVMAGMMKRVMIASRRRETMATWMSHU
TraesCS5D01G396400.3:chr5D_part2:+:12117831:12118714	internal_ORF	chr5D_part2	12117831	12118714	+	3.80856e-05	AUGGAUAUCCCUCACCAGCCUACUACUACCCUAGCGGUUAUGAUGGCUCGACCAAUGAGUGGGACACCCGGUAUGCUGGUCAUGAAGGAAUGGAAGUGCCCCAGCAGAGUGUGUAUGGUGACAUGUACCAUGGAUAUGGUUAUGCUCCCUAUGGCCCGUAUCCUUCAGGUUCUCCUGUCCCAACCGUUGGGCAUGACGGGCAGUCAUAUGGCACACAGCAAUAUCAGUACCCUGGUCAGUAUUAUCAACAGCCGGCUCCAACCAAUGCGAUGCAUGGUGUUAACAGUGCCAAUCCUCAAUCUGAGCUGCCUUCCGCUGCGGCUCACCAGGCACGUGCUACGGUAG	MDIPHQPTTTLAVMMARPMSGTPGMLVMKEWKCPSRVCMVTCTMDMVMLPMARILQVLLSQPLGMTGSHMAHSNISTLVSIINSRLQPMRCMVLTVPILNLSCLPLRLTRHVLRU
TraesCS5D01G267000.1:chr5D_part1:-:370845849:370847264	internal_ORF	chr5D_part1	370845849	370847264	-	3.80611e-05	AUGAUUUCUUUGGUGAAGAAUCUUUAUUCCAAGAUAUAUUUGCUGGACCAAUUCAAGUUGUUGAUGAAUAUUUCGAUGCUGUACUUCUGA	MISLVKNLYSKIYLLDQFKLLMNISMLYFU
TraesCS5D01G267000.2:chr5D_part1:-:370845849:370847264	internal_ORF	chr5D_part1	370845849	370847264	-	3.80611e-05	AUGAUUUCUUUGGUGAAGAAUCUUUAUUCCAAGAUAUAUUUGCUGGACCAAUUCAAGUUGUUGAUGAAUAUUUCGAUGCUGUACUUCUGA	MISLVKNLYSKIYLLDQFKLLMNISMLYFU
TraesCS5D01G359000.1:chr5D_part1:-:438589519:438589569	internal_ORF	chr5D_part1	438589519	438589569	-	3.80116e-05	AUGAAUUUGGAGAAGGAAAUCCUCCCCAUGAUCGGGAAUUUCCAUUUGUAA	MNLEKEILPMIGNFHLU
TraesCS5D01G359000.2:chr5D_part1:-:438589519:438589569	internal_ORF	chr5D_part1	438589519	438589569	-	3.80116e-05	AUGAAUUUGGAGAAGGAAAUCCUCCCCAUGAUCGGGAAUUUCCAUUUGUAA	MNLEKEILPMIGNFHLU
TraesCS3D01G522600.1:chr3D_part2:-:127368618:127368722	internal_ORF	chr3D_part2	127368618	127368722	-	3.79353e-05	AUGCUGCUUUGGUCACGAAGAACGGGGAAGUAUUCACAUGGGGUGAAGAGUCUGGAGGACGCCUUGGCCAUGGAUCACGAGAAGAUUAUGCUCGCCCAAACUUAG	MLLWSRRTGKYSHGVKSLEDALAMDHEKIMLAQTU
TraesCS3D01G522600.2:chr3D_part2:-:127368618:127368722	internal_ORF	chr3D_part2	127368618	127368722	-	3.79353e-05	AUGCUGCUUUGGUCACGAAGAACGGGGAAGUAUUCACAUGGGGUGAAGAGUCUGGAGGACGCCUUGGCCAUGGAUCACGAGAAGAUUAUGCUCGCCCAAACUUAG	MLLWSRRTGKYSHGVKSLEDALAMDHEKIMLAQTU
TraesCS1D01G075300.1:chr1D_part1:+:57298323:57298466	dORF	chr1D_part1	57298323	57298466	+	3.78849e-05	AUGCGCACCACUGAGUACCGUGACGGGAUGGCAUCCACGAGUACCGCGGUGCCGCCGUCCGAGCUGCACCGAGAACCCACGGAGGUCUUCUCGAAGUCCAAAGAGACGGCUAACCUGGAGAUAGAGGUCGGCGGGGUGUCCUAA	MRTTEYRDGMASTSTAVPPSELHREPTEVFSKSKETANLEIEVGGVSU
TraesCS3A01G117300.1:chr3A_part1:+:87102391:87102537	internal_ORF	chr3A_part1	87102391	87102537	+	3.78325e-05	AUGCAAAAGAGGAGGAGGAAGAGGAGGAGGUGGAGGAGGUGGAGGAGGAAGAAGAGGAAGAAGAGGAAGAGGAAGAAGAAGAGGAAGACCAGGAGGAGCUGGUGGCUGCAUCAGGUGAUGAGGAGGAAGAGAACCCAGAGGAAGUAG	MQKRRRKRRRWRRWRRKKRKKRKRKKKRKTRRSWWLHQVMRRKRTQRKU
TraesCS7B01G240100.1:chr7B_part1:+:446988076:446990698	internal_ORF	chr7B_part1	446988076	446990698	+	3.77817e-05	AUGUCACCUCCCGCUACGAUGUCCUCGGACGCGCUGGCUCUGGCGCCUACGCCGACGUCUACCGCGGCCGUCGCCGCUCCGACGGCGCACCGGUUGCCCUCAAGGAGGUCCAUGACGCUGUCAGCGCCCAGCGCGAGGUCGACGCCCUCCUCGCCGCCGCCUCUGAGUCCUCCCCUCAUGUCAUCACGCUCCUCGACCACUUCCCCGGUGGCGACCACGACGACGACGUCCUCGUCCUUGAGUGGCUCCCGCUCGACCUCGCCGCCGUCGUUCGCGAAGGGAGGCGCGCGGGCGGCCUCCCUGCCGGCCAGCUCAAGAGAUGGAUGCUGCAGGUCAUCGAAGGCGUCGCCGCCUGCCACCGCGCCGGCCUCGUGCACCGCGACCUCAAGCCCGGAAACC…	MSPPATMSSDALALAPTPTSTAAVAAPTAHRLPSRRSMTLSAPSARSTPSSPPPLSPPLMSSRSSTTSPVATTTTTSSSLSGSRSTSPPSFAKGGARAASLPASSRDGCCRSSKASPPATAPASCTATSSPETCSSPRTGSSRSRTLVRPGFFKNSHLMNRKFLLLRSQRHSLQLITYMRLTNSGPSPLMEMLTEU
TraesCS5A01G197700.1:chr5A_part1:-:401746852:401747360	internal_ORF	chr5A_part1	401746852	401747360	-	3.77287e-05	AUGGUAAUUCCAUUAAACAUGAUGCAUCAGAUGAAGAUGAUCUGUCAGUUCAGAUUGUUCGAGUUGAACUCCAAGGUGCUGCUGCAUACCUUUAUUCACGUUUGGUAUCACUUGUUCUGCUUCUGGUUGAAGGUUCCACACCUAUAG	MVIPLNMMHQMKMICQFRLFELNSKVLLHTFIHVWYHLFCFWLKVPHLU
TraesCS7D01G180000.1:chr7D_part1:+:133320472:133320774	internal_ORF	chr7D_part1	133320472	133320774	+	3.76115e-05	AUGCAGAAGGGCGCCACCAGGACGUCGGGCGCCGUGAGCACGGCGGUGAUGGCGCCGCGGUGGUGCCCCGCGCCCCUCGCCAGCGCCGUGACGUUCUCCAGCGAGAGGGACCGGCCCAGCGACAUGCGCUCGUCGAGGAGCUCCCGGCCGAGCCUCAGCCGCGCGCCCCCGCCGCGGUACAGCGAGACGGUGCGCCACCAGGACGCCACGGACGGCUCGGCGCCGCCGCCCGGGGCCGGCGCCGAGACCGACCGCACGAAGUCGGCGACGACGGCGCGCUGCGCGGGGGCGAAGCGGCCGUAG	MQKGATRTSGAVSTAVMAPRWCPAPLASAVTFSSERDRPSDMRSSRSSRPSLSRAPPPRYSETVRHQDATDGSAPPPGAGAETDRTKSATTARCAGAKRPU
TraesCS7A01G502100.1:chr7A_part2:-:241391532:241391642	internal_ORF	chr7A_part2	241391532	241391642	-	3.75947e-05	AUGAAGCUGCAGCAGCUGUUCAAGUUCAACAACAAUCCAUGGUGGGGGAUGAAGCUGCAGCAGUUGUUCAAGUUCAACAGCAAUCCAUGGUGGUACAGAGCUCACCGCUGA	MKLQQLFKFNNNPWWGMKLQQLFKFNSNPWWYRAHRU
TraesCS7D01G003300.1:chr7D_part1:-:1990068:1990256	internal_ORF	chr7D_part1	1990068	1990256	-	3.7491e-05	AUGCUCCACCCGCUACAGCAAGGCAAGCUUGGAAUGGCAAUGGAUCUUCGCGUCCUUCAGGAAAUAAUUCGGCUCAACCUUCUGGUCGUGGUCCUGCUGCCAGACACAAUCCCAGGGUAUCAUCACAAGCAAGGUUUACAGAACCAGGAUUGCAAGCGCCAAACCCAGCUGUCACCCCACCUCUGGUAA	MLHPLQQGKLGMAMDLRVLQEIIRLNLLVVVLLPDTIPGYHHKQGLQNQDCKRQTQLSPHLWU
TraesCS7D01G003300.2:chr7D_part1:-:1990068:1990256	internal_ORF	chr7D_part1	1990068	1990256	-	3.7491e-05	AUGCUCCACCCGCUACAGCAAGGCAAGCUUGGAAUGGCAAUGGAUCUUCGCGUCCUUCAGGAAAUAAUUCGGCUCAACCUUCUGGUCGUGGUCCUGCUGCCAGACACAAUCCCAGGGUAUCAUCACAAGCAAGGUUUACAGAACCAGGAUUGCAAGCGCCAAACCCAGCUGUCACCCCACCUCUGGUAA	MLHPLQQGKLGMAMDLRVLQEIIRLNLLVVVLLPDTIPGYHHKQGLQNQDCKRQTQLSPHLWU
TraesCS1B01G169600.1:chr1B_part1:-:300950070:300950294	internal_ORF	chr1B_part1	300950070	300950294	-	3.74058e-05	AUGUAUGGGCUGCAGUCUGUGCAGCAAUGGAUUACAUGGAUCAGUUUGAUCGCGAUUGUGAUGGUCUCAUUGAGAAUGAUGGAUUUCCUGAUCAAACCUAUGAUGCUUGGACUGUUCACGGGAUCAGUGCCUACUGUGGUGGCCUCUGGCUUGCUGCACUUCAAGCUGCUGCUACAAUGGCUCAUCGCCUUGGGGAUCGUCCAUACGCUGAAAAGUACAAGCUGA	MYGLQSVQQWITWISLIAIVMVSLRMMDFLIKPMMLGLFTGSVPTVVASGLLHFKLLLQWLIALGIVHTLKSTSU
TraesCS1B01G169600.2:chr1B_part1:-:300950070:300950294	internal_ORF	chr1B_part1	300950070	300950294	-	3.74058e-05	AUGUAUGGGCUGCAGUCUGUGCAGCAAUGGAUUACAUGGAUCAGUUUGAUCGCGAUUGUGAUGGUCUCAUUGAGAAUGAUGGAUUUCCUGAUCAAACCUAUGAUGCUUGGACUGUUCACGGGAUCAGUGCCUACUGUGGUGGCCUCUGGCUUGCUGCACUUCAAGCUGCUGCUACAAUGGCUCAUCGCCUUGGGGAUCGUCCAUACGCUGAAAAGUACAAGCUGA	MYGLQSVQQWITWISLIAIVMVSLRMMDFLIKPMMLGLFTGSVPTVVASGLLHFKLLLQWLIALGIVHTLKSTSU
TraesCS5B01G266000.1:chr5B_part1:+:450662314:450662364	internal_ORF	chr5B_part1	450662314	450662364	+	3.73968e-05	AUGAUGGAGAACCUGGGCCAACUGCUAAAAGGCAACGACCAUCUCAUUUAA	MMENLGQLLKGNDHLIU
TraesCS5B01G266000.2:chr5B_part1:+:450662314:450662364	internal_ORF	chr5B_part1	450662314	450662364	+	3.73968e-05	AUGAUGGAGAACCUGGGCCAACUGCUAAAAGGCAACGACCAUCUCAUUUAA	MMENLGQLLKGNDHLIU
TraesCS7D01G213700.1:chr7D_part1:+:173019349:173019669	internal_ORF	chr7D_part1	173019349	173019669	+	3.72987e-05	AUGGCCAGCAAAUCCCUGUCUACAAAGAUAGACAGGGAGUUCUCUUCACCGACCAUUGUGGGCCGACACGACCCGUCGCAGAUGUCUGCAAUGAACUCUUCCCCGGCCUCAUCCCCGAUCGCCCACCGCCGGUCGCAGACCCUGAGUCCAAACGCCCCGAGGAAGAUCAAAAAACGCCCACUCCAAACCCGCAAUAUGUUGAUGAUCUGCUGA	MASKSLSTKIDREFSSPTIVGRHDPSQMSAMNSSPASSPIAHRRSQTLSPNAPRKIKKRPLQTRNMLMICU
TraesCS7D01G213700.2:chr7D_part1:+:173019349:173019669	internal_ORF	chr7D_part1	173019349	173019669	+	3.72987e-05	AUGGCCAGCAAAUCCCUGUCUACAAAGAUAGACAGGGAGUUCUCUUCACCGACCAUUGUGGGCCGACACGACCCGUCGCAGAUGUCUGCAAUGAACUCUUCCCCGGCCUCAUCCCCGAUCGCCCACCGCCGGUCGCAGACCCUGAGUCCAAACGCCCCGAGGAAGAUCAAAAAACGCCCACUCCAAACCCGCAAUAUGUUGAUGAUCUGCUGA	MASKSLSTKIDREFSSPTIVGRHDPSQMSAMNSSPASSPIAHRRSQTLSPNAPRKIKKRPLQTRNMLMICU
TraesCS7B01G059200.1:chr7B_part1:-:61745489:61746090	internal_ORF	chr7B_part1	61745489	61746090	-	3.72041e-05	AUGGCAGCAGAAGCUCAGGGAGGAGGUCCUCCGAGAAUGUGGCGGCACGGGGACGCCGCUGCACGGCGACGCGCUCAACAAGCUCAAGCUCACGACAAUGGUGCUAUACGAGACGCUGAGGCUGUACGGCGCGGUGAUCAUGAUCGCCAGGCAGACGAUGGCGGACACGGAGCUCGGCGGCGUGAAGAUCCCCAAGGGCACGAUCACCAUGAUACCUACGGCGAUGAUGCACCGGGACGAGGAGGUGUGGGGCGCGGACGCCGGCGAAUUCAAGCCGGACCGGUUCCGGAACGGCGUGGGCAGGGCGGCCAAGCACCCAAGCGCAAUACUGGCGUUCGCCAUCGGCCCGCGGUCAUGCAUCGGGCAGGACUUCGCAAUGCUGGAGGCGAAGGCGACGCU…	MAAEAQGGGPPRMWRHGDAAARRRAQQAQAHDNGAIRDAEAVRRGDHDRQADDGGHGARRREDPQGHDHHDTYGDDAPGRGGVGRGRRRIQAGPVPERRGQGGQAPKRNTGVRHRPAVMHRAGLRNAGGEGDARRDPAPVRVRDRARVRARAGRVPDAAAQVRAPRAAU
TraesCS5D01G014500.2:chr5D_part1:+:8234089:8259548	internal_ORF	chr5D_part1	8234089	8259548	+	3.71974e-05	AUGCCCGGGGCUAUACACCUGUGGAGCAUGCCCUCACCGAAGGCCACCUCCCUGCCGUCAGGUACCUUCUUGAUCGUGGAGCUGAUCUGCAUCAGCGCCAUAAAGAUGGAACCAUGUCUACUCUUCUUCAUUCAGCUGCAGCUCUUGGGCACUCUGAAAUAG	MPGAIHLWSMPSPKATSLPSGTFLIVELICISAIKMEPCLLFFIQLQLLGTLKU
TraesCS5D01G104700.4:chr5D_part1:+:118496513:118497458	internal_ORF	chr5D_part1	118496513	118497458	+	3.71325e-05	AUGAGAGGGCUGCUGUGCAAAGAGCUCAGCAGGAAGCUCGUGAGAGAGCUGCAGUGGAUGCUAGAGACCGAGCUGAUAGGGCUGCUGCUGAAGCUAAGGAGAAGGCUGCUGCUCAAACCAGGGAGAGGGCUACAGCAGAAAGAGCUGCUGUUGAGAGAGUUCAACAAGAUGCAAAGAGAAGAGCUGACCGAGCAGCAGUGGAAAAGGCUGCAGCUGAGGUUCGGGAAAGGCAAGCUGCUGAGGCUCGAGAGAGGCACGCUGCUUCUGCAGCGGCAGCAGCGGCAAGAGAAAAACAGAGUAAACCAGAUGACCUUGAGUCCUUUUUUGGUAUGGGUGCCCGAGCAAACAGUGCACCUAAGCAAAGGGCUCCAACAGUGGAUCCUACGUUUAAUGCUCAAA…	MRGLLCKELSRKLVRELQWMLETELIGLLLKLRRRLLLKPGRGLQQKELLLREFNKMQREELTEQQWKRLQLRFGKGKLLRLERGTLLLQRQQRQEKNRVNQMTLSPFLVWVPEQTVHLSKGLQQWILRLMLKVKVERQQPLLQHHLCGRHHLQQILRMTYPRYLEELKERVKREDVLGWSGINGPVNERQKLWLRRMNGTU
TraesCS7B01G065400.1:chr7B_part1:-:71147081:71147755	internal_ORF	chr7B_part1	71147081	71147755	-	3.71118e-05	AUGCAUCCCUGCCAUGAAGCUCCCACGUCUCAGGAGCGCCACGGCAUCGCCGUCACCGGCGGCGGCAAGCCCGAGGCUACCCUCCAGCCGCCGAGCGUCCCACCCGGAGCCACCCACCACUCCCCGGAAGGAGAACAGGAUGCCACCGCCGUCCACCGCCGCGACGCCGAGGCCGCUCAAGACGCUGUCGCGGACCAGGAGCUCGCUCAAGGACAGCAGCAAGGAGGAGCGCGGCAGCGUCUCCUCCUCGUCCUCAUCCUCCGUAAAGGGGGAGAGCCCGCGGCCGCCGCGCUUCCAGCCCCCGCGGGCCAGCUACGACGGCGGCGCGGGUGGUGUGAAGGUGAAGCAGGCCGCGGCUCCGGCGCCGAGAAGCGACGCCGAUGCCGCCAUCGCCGCGGC…	MHPCHEAPTSQERHGIAVTGGGKPEATLQPPSVPPGATHHSPEGEQDATAVHRRDAEAAQDAVADQELAQGQQQGGARQRLLLVLILRKGGEPAAAALPAPAGQLRRRRGWCEGEAGRGSGAEKRRRCRHRRGAEPVPRAGRSCRDQDGGRRFSRASPHQEIGQRRRARVVAVGGSWPRTGRFLDQARKQRPQRCSKLRTLRRQSEELQQQGGRQWRRRGRTIWU
TraesCS3B01G100500.1:chr3B_part1:+:66876699:66876794	internal_ORF	chr3B_part1	66876699	66876794	+	3.70219e-05	AUGGUUGGUGCAAUUGACACCACCAUUGAAGAAAAGAGCAUUUUCAAUAUCGUCAUCGCCAUUAGCACAUCCAAACCAGAUACACUUGACUGUUAG	MVGAIDTTIEEKSIFNIVIAISTSKPDTLDCU
TraesCS4D01G071900.1:chr4D_part1:+:46655722:46655979	internal_ORF	chr4D_part1	46655722	46655979	+	3.69037e-05	AUGCUCCUCCUGUACAGGAAAGUCACAACAGCGGUACUGAAAAUUUGGACCGUUCUCAUGGUCAUUCUCAGCCCAUGGAAGUGCAAUCGCCUAUUGCAACUGCCAACCAUUCUGACAGGCGUCCUCAGCCCAUGCGAAUGCAACCACCUACUGAAAAUGCAAACCCUUCUCAUGCGCAUCCUCAGCCCAUGCGAAUGCAACCACCUACUGAAAAUUUGGAUGAUCCUGUUGGUUUUAGUCCGCCUACUGAAAAUGUGA	MLLLYRKVTTAVLKIWTVLMVILSPWKCNRLLQLPTILTGVLSPCECNHLLKMQTLLMRILSPCECNHLLKIWMILLVLVRLLKMU
TraesCS4D01G071900.2:chr4D_part1:+:46655722:46655979	internal_ORF	chr4D_part1	46655722	46655979	+	3.69037e-05	AUGCUCCUCCUGUACAGGAAAGUCACAACAGCGGUACUGAAAAUUUGGACCGUUCUCAUGGUCAUUCUCAGCCCAUGGAAGUGCAAUCGCCUAUUGCAACUGCCAACCAUUCUGACAGGCGUCCUCAGCCCAUGCGAAUGCAACCACCUACUGAAAAUGCAAACCCUUCUCAUGCGCAUCCUCAGCCCAUGCGAAUGCAACCACCUACUGAAAAUUUGGAUGAUCCUGUUGGUUUUAGUCCGCCUACUGAAAAUGUGA	MLLLYRKVTTAVLKIWTVLMVILSPWKCNRLLQLPTILTGVLSPCECNHLLKMQTLLMRILSPCECNHLLKIWMILLVLVRLLKMU
TraesCS7B01G124000.1:chr7B_part1:-:145054934:145055038	internal_ORF	chr7B_part1	145054934	145055038	-	3.68068e-05	AUGGCCAUGAUGCUGGUGACCCUGUCAUGCAUGAUGGCUUUUCUGAACGGUAUGAGGUGUUCUUUUACUGCAAUGCAGCAGCCUUUGCUGCAUCUCUUGUCUUAA	MAMMLVTLSCMMAFLNGMRCSFTAMQQPLLHLLSU
TraesCS5B01G463700.1:chr5B_part2:+:187297815:187298589	internal_ORF	chr5B_part2	187297815	187298589	+	3.67927e-05	AUGAUAAUCUGUGGCUAUCUUCGCGUACCUGUUACAAACCCAUUGUUGAGUGCUGUGGUGGCACAGAGCUGGCAUCCUCAUACAUUCAAGGGAGUCUUCUGCAGCCACAAGCUUUUGGAGCUUUCAGUGGUGCAUCAAUGUCCACUGGGUUUGUCAUACUUGAUGAACAGGGAAAUCCAUAUCCUGAUGAUCUACCUUGUUCUGGAGAAGUGGGUCUCUUCCCUUUAUAUUUUGGUGCUACCAAUCGGCUUCUCAAUGCUGACCACGAUAAGGUUUACUUCGAUGGAAUGCCCAUUUACAGAGGACGGCAACUCCGACGACAUGGAGAUAUAA	MIICGYLRVPVTNPLLSAVVAQSWHPHTFKGVFCSHKLLELSVVHQCPLGLSYLMNREIHILMIYLVLEKWVSSLYILVLPIGFSMLTTIRFTSMECPFTEDGNSDDMEIU
TraesCS5B01G463700.3:chr5B_part2:+:187297815:187298589	internal_ORF	chr5B_part2	187297815	187298589	+	3.67927e-05	AUGAUAAUCUGUGGCUAUCUUCGCGUACCUGUUACAAACCCAUUGUUGAGUGCUGUGGUGGCACAGAGCUGGCAUCCUCAUACAUUCAAGGGAGUCUUCUGCAGCCACAAGCUUUUGGAGCUUUCAGUGGUGCAUCAAUGUCCACUGGGUUUGUCAUACUUGAUGAACAGGGAAAUCCAUAUCCUGAUGAUCUACCUUGUUCUGGAGAAGUGGGUCUCUUCCCUUUAUAUUUUGGUGCUACCAAUCGGCUUCUCAAUGCUGACCACGAUAAGGUUUACUUCGAUGGAAUGCCCAUUUACAGAGGACGGCAACUCCGACGACAUGGAGAUAUAA	MIICGYLRVPVTNPLLSAVVAQSWHPHTFKGVFCSHKLLELSVVHQCPLGLSYLMNREIHILMIYLVLEKWVSSLYILVLPIGFSMLTTIRFTSMECPFTEDGNSDDMEIU
TraesCS5B01G117900.1:chr5B_part1:+:208435857:208436790	internal_ORF	chr5B_part1	208435857	208436790	+	3.67614e-05	AUGGUUCCCCUGAUAGCGGUGGGGACUUUGCUGGUGAUAAUCCAUUUAGUGAUAUUUUUACCGAUAUCUUUGACAGAGGAGGCCAAGAUGUCCAGGUUCCUGUUGAAUUGUCAUUCAUGGAAGCUGUCCAAGGAUGCAGAAAAACUAUUACAUACGAGGCUGAUGUUCUCUGUGGGACCUGCAAUGGAAGUGGCGUUCCACCUGGCACUAUACCUCAAACAUGUAAAGCUUGUAGAGGUGCUGGUGUGA	MVPLIAVGTLLVIIHLVIFLPISLTEEAKMSRFLLNCHSWKLSKDAEKLLHTRLMFSVGPAMEVAFHLALYLKHVKLVEVLVU
TraesCS5B01G166200.1:chr5B_part1:+:308229132:308229367	internal_ORF	chr5B_part1	308229132	308229367	+	3.67298e-05	AUGCAUAUGCUAUUCAAAGUAAUGAGCGUGGAAUUGCUGCUCGUGACAGUGGUGCUUUUGCAUGGGAGAUUGUUCCGAUUGAAGUUCCUGUUGGUAGAGGGAAACCUGCAGUACUUGUUGACAAAGAUGAGAGCCUAG	MHMLFKVMSVELLLVTVVLLHGRLFRLKFLLVEGNLQYLLTKMRAU
TraesCS5B01G166200.2:chr5B_part1:+:308229132:308229367	internal_ORF	chr5B_part1	308229132	308229367	+	3.67298e-05	AUGCAUAUGCUAUUCAAAGUAAUGAGCGUGGAAUUGCUGCUCGUGACAGUGGUGCUUUUGCAUGGGAGAUUGUUCCGAUUGAAGUUCCUGUUGGUAGAGGGAAACCUGCAGUACUUGUUGACAAAGAUGAGAGCCUAG	MHMLFKVMSVELLLVTVVLLHGRLFRLKFLLVEGNLQYLLTKMRAU
TraesCS1B01G107000.1:chr1B_part1:+:119042104:119044929	internal_ORF	chr1B_part1	119042104	119044929	+	3.66008e-05	AUGAUGGCAAGCGGGUCUUAUCAGAUGCUUGGGCUUUGGACACAGCUCAGAAACCAUAUAAGUGGCAGAAACUUAACCCUGAUGGUGAUAGACCUUCAGCAAGGAUGUAUGGCACUGCCAGUGCACGCUCCGAUGGCAUGCUUUUACUUUGUGGUGGAAGGGAUGCUUCUGGGACGCCGCUCUCUGAUGCUUAUGGACUACUUAUGCAUACAAAUGGUCAGUGGGAGUGGACUCUGGCUCCCGGGAUAUCUCCAUCUCCAAGAUAUCAGCAUGCAGCUGUCUUUGUUGGUGCUCGGCUGCAUGUUACUGGAGGUGUCCUUAGAGGAGGGAGAGCUAUUGAAGGGGAGGGUGCAAUUGCAGUUCUGGACACUGCUGCUGGAGUUUGGUUGGAUAGAAAUG…	MMASGSYQMLGLWTQLRNHISGRNLTLMVIDLQQGCMALPVHAPMACFYFVVEGMLLGRRSLMLMDYLCIQMVSGSGLWLPGYLHLQDISMQLSLLVLGCMLLEVSLEEGELLKGRVQLQFWTLLLEFGWIEMALU
TraesCS1B01G107000.2:chr1B_part1:+:119042104:119044929	internal_ORF	chr1B_part1	119042104	119044929	+	3.66008e-05	AUGAUGGCAAGCGGGUCUUAUCAGAUGCUUGGGCUUUGGACACAGCUCAGAAACCAUAUAAGUGGCAGAAACUUAACCCUGAUGGUGAUAGACCUUCAGCAAGGAUGUAUGGCACUGCCAGUGCACGCUCCGAUGGCAUGCUUUUACUUUGUGGUGGAAGGGAUGCUUCUGGGACGCCGCUCUCUGAUGCUUAUGGACUACUUAUGCAUACAAAUGGUCAGUGGGAGUGGACUCUGGCUCCCGGGAUAUCUCCAUCUCCAAGAUAUCAGCAUGCAGCUGUCUUUGUUGGUGCUCGGCUGCAUGUUACUGGAGGUGUCCUUAGAGGAGGGAGAGCUAUUGAAGGGGAGGGUGCAAUUGCAGUUCUGGACACUGCUGCUGGAGUUUGGUUGGAUAGAAAUG…	MMASGSYQMLGLWTQLRNHISGRNLTLMVIDLQQGCMALPVHAPMACFYFVVEGMLLGRRSLMLMDYLCIQMVSGSGLWLPGYLHLQDISMQLSLLVLGCMLLEVSLEEGELLKGRVQLQFWTLLLEFGWIEMALU
TraesCS1B01G107000.3:chr1B_part1:+:119042104:119044929	internal_ORF	chr1B_part1	119042104	119044929	+	3.66008e-05	AUGAUGGCAAGCGGGUCUUAUCAGAUGCUUGGGCUUUGGACACAGCUCAGAAACCAUAUAAGUGGCAGAAACUUAACCCUGAUGGUGAUAGACCUUCAGCAAGGAUGUAUGGCACUGCCAGUGCACGCUCCGAUGGCAUGCUUUUACUUUGUGGUGGAAGGGAUGCUUCUGGGACGCCGCUCUCUGAUGCUUAUGGACUACUUAUGCAUACAAAUGGUCAGUGGGAGUGGACUCUGGCUCCCGGGAUAUCUCCAUCUCCAAGAUAUCAGCAUGCAGCUGUCUUUGUUGGUGCUCGGCUGCAUGUUACUGGAGGUGUCCUUAGAGGAGGGAGAGCUAUUGAAGGGGAGGGUGCAAUUGCAGUUCUGGACACUGCUGCUGGAGUUUGGUUGGAUAGAAAUG…	MMASGSYQMLGLWTQLRNHISGRNLTLMVIDLQQGCMALPVHAPMACFYFVVEGMLLGRRSLMLMDYLCIQMVSGSGLWLPGYLHLQDISMQLSLLVLGCMLLEVSLEEGELLKGRVQLQFWTLLLEFGWIEMALU
TraesCS1B01G107000.4:chr1B_part1:+:119042104:119044929	internal_ORF	chr1B_part1	119042104	119044929	+	3.66008e-05	AUGAUGGCAAGCGGGUCUUAUCAGAUGCUUGGGCUUUGGACACAGCUCAGAAACCAUAUAAGUGGCAGAAACUUAACCCUGAUGGUGAUAGACCUUCAGCAAGGAUGUAUGGCACUGCCAGUGCACGCUCCGAUGGCAUGCUUUUACUUUGUGGUGGAAGGGAUGCUUCUGGGACGCCGCUCUCUGAUGCUUAUGGACUACUUAUGCAUACAAAUGGUCAGUGGGAGUGGACUCUGGCUCCCGGGAUAUCUCCAUCUCCAAGAUAUCAGCAUGCAGCUGUCUUUGUUGGUGCUCGGCUGCAUGUUACUGGAGGUGUCCUUAGAGGAGGGAGAGCUAUUGAAGGGGAGGGUGCAAUUGCAGUUCUGGACACUGCUGCUGGAGUUUGGUUGGAUAGAAAUG…	MMASGSYQMLGLWTQLRNHISGRNLTLMVIDLQQGCMALPVHAPMACFYFVVEGMLLGRRSLMLMDYLCIQMVSGSGLWLPGYLHLQDISMQLSLLVLGCMLLEVSLEEGELLKGRVQLQFWTLLLEFGWIEMALU
TraesCS3D01G144100.1:chr3D_part1:+:107436260:107436757	internal_ORF	chr3D_part1	107436260	107436757	+	3.65953e-05	AUGAUGAUAAUAGGAGCCAGAUUAGAGAACGCAGAUCAAGCAGCCGCUCAAGAAGAAGUGGUACUGUUGAUAAUGCAAGAGGGCAUGGUAACACUUGGAAUAAUCCGUCUUCAUGGCCUUCACCAGCACCAAGUGGUUUUGGUCCUUUCCAGCAUGGGCCUCCAAUCCCUGGUUUUCACCGAGCUAUCCACCAGUUCCCUCAAUCUUUAUUUGGGAUGCGGCCAUCUAUGGAUACGAAUCAUGCUGGGAUGCAUUAUCCUUUGCAUGGACAUCCUGAAAGUUUUCCACAUUGUUCACAACCAUUUCCGUGGCACAAUCCUGCAGAAGACCCUUAUCUCUCUCGGGUACCUGGUUGGGAUGCAAAUAGAAGUGUCUUUGAUGAAUACUCACACAACUAUG…	MMIIGARLENADQAAAQEEVVLLIMQEGMVTLGIIRLHGLHQHQVVLVLSSMGLQSLVFTELSTSSLNLYLGCGHLWIRIMLGCIILCMDILKVFHIVHNHFRGTILQKTLISLGYLVGMQIEVSLMNTHTTMAGKNWAGIMILIFISSQSRRCHFHLILLSSPRU
TraesCS3D01G144100.2:chr3D_part1:+:107436260:107436757	internal_ORF	chr3D_part1	107436260	107436757	+	3.65953e-05	AUGAUGAUAAUAGGAGCCAGAUUAGAGAACGCAGAUCAAGCAGCCGCUCAAGAAGAAGUGGUACUGUUGAUAAUGCAAGAGGGCAUGGUAACACUUGGAAUAAUCCGUCUUCAUGGCCUUCACCAGCACCAAGUGGUUUUGGUCCUUUCCAGCAUGGGCCUCCAAUCCCUGGUUUUCACCGAGCUAUCCACCAGUUCCCUCAAUCUUUAUUUGGGAUGCGGCCAUCUAUGGAUACGAAUCAUGCUGGGAUGCAUUAUCCUUUGCAUGGACAUCCUGAAAGUUUUCCACAUUGUUCACAACCAUUUCCGUGGCACAAUCCUGCAGAAGACCCUUAUCUCUCUCGGGUACCUGGUUGGGAUGCAAAUAGAAGUGUCUUUGAUGAAUACUCACACAACUAUG…	MMIIGARLENADQAAAQEEVVLLIMQEGMVTLGIIRLHGLHQHQVVLVLSSMGLQSLVFTELSTSSLNLYLGCGHLWIRIMLGCIILCMDILKVFHIVHNHFRGTILQKTLISLGYLVGMQIEVSLMNTHTTMAGKNWAGIMILIFISSQSRRCHFHLILLSSPRU
TraesCS3D01G144100.3:chr3D_part1:+:107436260:107436757	internal_ORF	chr3D_part1	107436260	107436757	+	3.65953e-05	AUGAUGAUAAUAGGAGCCAGAUUAGAGAACGCAGAUCAAGCAGCCGCUCAAGAAGAAGUGGUACUGUUGAUAAUGCAAGAGGGCAUGGUAACACUUGGAAUAAUCCGUCUUCAUGGCCUUCACCAGCACCAAGUGGUUUUGGUCCUUUCCAGCAUGGGCCUCCAAUCCCUGGUUUUCACCGAGCUAUCCACCAGUUCCCUCAAUCUUUAUUUGGGAUGCGGCCAUCUAUGGAUACGAAUCAUGCUGGGAUGCAUUAUCCUUUGCAUGGACAUCCUGAAAGUUUUCCACAUUGUUCACAACCAUUUCCGUGGCACAAUCCUGCAGAAGACCCUUAUCUCUCUCGGGUACCUGGUUGGGAUGCAAAUAGAAGUGUCUUUGAUGAAUACUCACACAACUAUG…	MMIIGARLENADQAAAQEEVVLLIMQEGMVTLGIIRLHGLHQHQVVLVLSSMGLQSLVFTELSTSSLNLYLGCGHLWIRIMLGCIILCMDILKVFHIVHNHFRGTILQKTLISLGYLVGMQIEVSLMNTHTTMAGKNWAGIMILIFISSQSRRCHFHLILLSSPRU
TraesCS3D01G144100.4:chr3D_part1:+:107436260:107436757	internal_ORF	chr3D_part1	107436260	107436757	+	3.65953e-05	AUGAUGAUAAUAGGAGCCAGAUUAGAGAACGCAGAUCAAGCAGCCGCUCAAGAAGAAGUGGUACUGUUGAUAAUGCAAGAGGGCAUGGUAACACUUGGAAUAAUCCGUCUUCAUGGCCUUCACCAGCACCAAGUGGUUUUGGUCCUUUCCAGCAUGGGCCUCCAAUCCCUGGUUUUCACCGAGCUAUCCACCAGUUCCCUCAAUCUUUAUUUGGGAUGCGGCCAUCUAUGGAUACGAAUCAUGCUGGGAUGCAUUAUCCUUUGCAUGGACAUCCUGAAAGUUUUCCACAUUGUUCACAACCAUUUCCGUGGCACAAUCCUGCAGAAGACCCUUAUCUCUCUCGGGUACCUGGUUGGGAUGCAAAUAGAAGUGUCUUUGAUGAAUACUCACACAACUAUG…	MMIIGARLENADQAAAQEEVVLLIMQEGMVTLGIIRLHGLHQHQVVLVLSSMGLQSLVFTELSTSSLNLYLGCGHLWIRIMLGCIILCMDILKVFHIVHNHFRGTILQKTLISLGYLVGMQIEVSLMNTHTTMAGKNWAGIMILIFISSQSRRCHFHLILLSSPRU
TraesCS3D01G144100.5:chr3D_part1:+:107436260:107436757	internal_ORF	chr3D_part1	107436260	107436757	+	3.65953e-05	AUGAUGAUAAUAGGAGCCAGAUUAGAGAACGCAGAUCAAGCAGCCGCUCAAGAAGAAGUGGUACUGUUGAUAAUGCAAGAGGGCAUGGUAACACUUGGAAUAAUCCGUCUUCAUGGCCUUCACCAGCACCAAGUGGUUUUGGUCCUUUCCAGCAUGGGCCUCCAAUCCCUGGUUUUCACCGAGCUAUCCACCAGUUCCCUCAAUCUUUAUUUGGGAUGCGGCCAUCUAUGGAUACGAAUCAUGCUGGGAUGCAUUAUCCUUUGCAUGGACAUCCUGAAAGUUUUCCACAUUGUUCACAACCAUUUCCGUGGCACAAUCCUGCAGAAGACCCUUAUCUCUCUCGGGUACCUGGUUGGGAUGCAAAUAGAAGUGUCUUUGAUGAAUACUCACACAACUAUG…	MMIIGARLENADQAAAQEEVVLLIMQEGMVTLGIIRLHGLHQHQVVLVLSSMGLQSLVFTELSTSSLNLYLGCGHLWIRIMLGCIILCMDILKVFHIVHNHFRGTILQKTLISLGYLVGMQIEVSLMNTHTTMAGKNWAGIMILIFISSQSRRCHFHLILLSSPRU
TraesCS3D01G144100.6:chr3D_part1:+:107436260:107436757	internal_ORF	chr3D_part1	107436260	107436757	+	3.65953e-05	AUGAUGAUAAUAGGAGCCAGAUUAGAGAACGCAGAUCAAGCAGCCGCUCAAGAAGAAGUGGUACUGUUGAUAAUGCAAGAGGGCAUGGUAACACUUGGAAUAAUCCGUCUUCAUGGCCUUCACCAGCACCAAGUGGUUUUGGUCCUUUCCAGCAUGGGCCUCCAAUCCCUGGUUUUCACCGAGCUAUCCACCAGUUCCCUCAAUCUUUAUUUGGGAUGCGGCCAUCUAUGGAUACGAAUCAUGCUGGGAUGCAUUAUCCUUUGCAUGGACAUCCUGAAAGUUUUCCACAUUGUUCACAACCAUUUCCGUGGCACAAUCCUGCAGAAGACCCUUAUCUCUCUCGGGUACCUGGUUGGGAUGCAAAUAGAAGUGUCUUUGAUGAAUACUCACACAACUAUG…	MMIIGARLENADQAAAQEEVVLLIMQEGMVTLGIIRLHGLHQHQVVLVLSSMGLQSLVFTELSTSSLNLYLGCGHLWIRIMLGCIILCMDILKVFHIVHNHFRGTILQKTLISLGYLVGMQIEVSLMNTHTTMAGKNWAGIMILIFISSQSRRCHFHLILLSSPRU
TraesCS2A01G084000.2:chr2A_part1:-:38536724:38537012	internal_ORF	chr2A_part1	38536724	38537012	-	3.65356e-05	AUGGUGGUGCCGCGAAAGACGGCGAUGCGGAGCAGAAUCCUGGCAAAGGAACUGACGAUGAUGCGGCUUGGGGAACAGAAGUCCCAGAUUUCAAGACUGAAAUCCAAUCUGCUAAACAGGAAGAUGAUGCCUCAGAGAAUCGUAGAGAUGACGAUGACGACGACGACGAUGAGGACGAACAGAAAAUGCAACAGCAUCUAG	MVVPRKTAMRSRILAKELTMMRLGEQKSQISRLKSNLLNRKMMPQRIVEMTMTTTTMRTNRKCNSIU
TraesCS3D01G245800.1:chr3D_part1:+:342115536:342115607	internal_ORF	chr3D_part1	342115536	342115607	+	3.65059e-05	AUGAUGAGACCGAGGAUGAUGAUGAAGAUGCUGAAGCGGACGGAGAGGGCGACGAGGAAGAAUAUGACGUGA	MMRPRMMMKMLKRTERATRKNMTU
TraesCS3D01G245800.2:chr3D_part1:+:342115536:342115607	internal_ORF	chr3D_part1	342115536	342115607	+	3.65059e-05	AUGAUGAGACCGAGGAUGAUGAUGAAGAUGCUGAAGCGGACGGAGAGGGCGACGAGGAAGAAUAUGACGUGA	MMRPRMMMKMLKRTERATRKNMTU
TraesCS3D01G245800.3:chr3D_part1:+:342115536:342115607	internal_ORF	chr3D_part1	342115536	342115607	+	3.65059e-05	AUGAUGAGACCGAGGAUGAUGAUGAAGAUGCUGAAGCGGACGGAGAGGGCGACGAGGAAGAAUAUGACGUGA	MMRPRMMMKMLKRTERATRKNMTU
TraesCS5A01G264800.1:chr5A_part2:+:23607462:23607662	dORF	chr5A_part2	23607462	23607662	+	3.64765e-05	AUGCUCGCCGGCGUCCCUUCCCUUCACUGCACGUUCGCGGGAGCGGAAGUGAAGACCAAUGGCAUGCUGUCAUCGAUCAAUCAAUCAACCAUCCCAUCAUCAAGCCGUAAGCAGGAGAUGUACUACAUGAAGGUCAUUGAAAGCCCGCCGAGGCCACGGGCCCCACGUGUCAGCGGCAUUUGCCUUAGCUCCGUGGCCUAG	MLAGVPSLHCTFAGAEVKTNGMLSSINQSTIPSSSRKQEMYYMKVIESPPRPRAPRVSGICLSSVAU
TraesCS3A01G226100.1:chr3A_part1:+:423671844:423672296	internal_ORF	chr3A_part1	423671844	423672296	+	3.63632e-05	AUGCUGCGAGUUCAUGCCGGCCUCUCCCGAAGACCCACUCGCAUGCGCGGCCUGCGGCUGCCACCGCAGCUUCCACCGCCGCGACCCCUCGCCGAGGCGCGCCCACUUGCCGCUGCUGGCUGCCAGCGCGCGCGCACCAUUGCUGCUCCCGCCGGCGGCGAGCAAGCACCCGCACCAGCGCUUGCCGUUCCCCUACGGCCUCGCGGCCAGCGGCGGCACCGGCACGACGACCGAGUCCUCCAGCGAGGAGCGGCGUGGGGCGUCGCCGGCGCCGCGGAAGCGUUCCAGGACGACGUUCACGCGGGAGCAGAAGGAGCAGAUGCUGGCGUUCGCGGAGCGCGUCGGGUGGAGGCUGCAGCGGCAGGACGAGGCGAUGGUGGGGCAUUUCUGCGCGCAGGC…	MLRVHAGLSRRPTRMRGLRLPPQLPPPRPLAEARPLAAAGCQRARTIAAPAGGEQAPAPALAVPLRPRGQRRHRHDDRVLQRGAAWGVAGAAEAFQDDVHAGAEGADAGVRGARRVEAAAAGRGDGGAFLRAGRGPEAGAQGLDAQQQAEU
TraesCS1B01G005900.3:chr1B_part1:-:3773656:3781508	internal_ORF	chr1B_part1	3773656	3781508	-	3.63527e-05	AUGGAUAUCAUCAUUAUGGAUGCAGCUACCCUCUUCUUACUGGCUGGGAAGCUGAAUUAA	MDIIIMDAATLFLLAGKLNU
TraesCS7D01G338700.1:chr7D_part1:-:432491273:432491726	internal_ORF	chr7D_part1	432491273	432491726	-	3.63369e-05	AUGGAGAAUAUGUUCACAGGAAUGAUCCAAAUCUUUCACCAAGAGAAGGUGAUUGGAUAUGCCAGAAUCCGAGCUGUGGAAACCUCAACUUUGCUCGAAGAAGCCACUGUAACAACUGCAACAAACACCGCUAUGAGUCUAGUCGCAGUCCUCACAGGGGUUACUUUGACUCUCCUCCACGAGUGCCUGCAAGGCCGCUUGGUCCACCAAGUGAUCGUGCCCCUCCAAGAGAAAUGGCCAGGUACAAGCCAGCACCCCGUGAUUGGGGUGUGGGUGAUCCUAGAAGUUAUCCAGCUAGAUCGCCUCCAGAUCGUGUAG	MENMFTGMIQIFHQEKVIGYARIRAVETSTLLEEATVTTATNTAMSLVAVLTGVTLTLLHECLQGRLVHQVIVPLQEKWPGTSQHPVIGVWVILEVIQLDRLQIVU
TraesCS7D01G338700.2:chr7D_part1:-:432491273:432491726	internal_ORF	chr7D_part1	432491273	432491726	-	3.63369e-05	AUGGAGAAUAUGUUCACAGGAAUGAUCCAAAUCUUUCACCAAGAGAAGGUGAUUGGAUAUGCCAGAAUCCGAGCUGUGGAAACCUCAACUUUGCUCGAAGAAGCCACUGUAACAACUGCAACAAACACCGCUAUGAGUCUAGUCGCAGUCCUCACAGGGGUUACUUUGACUCUCCUCCACGAGUGCCUGCAAGGCCGCUUGGUCCACCAAGUGAUCGUGCCCCUCCAAGAGAAAUGGCCAGGUACAAGCCAGCACCCCGUGAUUGGGGUGUGGGUGAUCCUAGAAGUUAUCCAGCUAGAUCGCCUCCAGAUCGUGUAG	MENMFTGMIQIFHQEKVIGYARIRAVETSTLLEEATVTTATNTAMSLVAVLTGVTLTLLHECLQGRLVHQVIVPLQEKWPGTSQHPVIGVWVILEVIQLDRLQIVU
TraesCS5B01G055800.1:chr5B_part1:+:61394740:61394823	internal_ORF	chr5B_part1	61394740	61394823	+	3.62292e-05	AUGUUUAUGUUGAUCAUGAUAAUGUUCUGGAGAAACAACUUUGGGAUGAUGUUCUUGUGCAACCAGUUGAGCUACCUACAUUGA	MFMLIMIMFWRNNFGMMFLCNQLSYLHU
TraesCS5B01G425300.1:chr5B_part2:+:149962928:149963089	internal_ORF	chr5B_part2	149962928	149963089	+	3.62203e-05	AUGGGCAUACUCGACAUAGAAGAGAAGCAUCUGCAGCAAAUGAGCAACGAGGCCAAGAGAUUGAAGAUGAUACUGGCAGAUACUGUUCGCCCAUGGAAAAUGAAAGAGUGUCCCAAGCACAUAAGCAUGAAGAGAAACAUAGAGACGGCCAUGGCGAUGUAG	MGILDIEEKHLQQMSNEAKRLKMILADTVRPWKMKECPKHISMKRNIETAMAMU
TraesCS5B01G425300.2:chr5B_part2:+:149962928:149963089	internal_ORF	chr5B_part2	149962928	149963089	+	3.62203e-05	AUGGGCAUACUCGACAUAGAAGAGAAGCAUCUGCAGCAAAUGAGCAACGAGGCCAAGAGAUUGAAGAUGAUACUGGCAGAUACUGUUCGCCCAUGGAAAAUGAAAGAGUGUCCCAAGCACAUAAGCAUGAAGAGAAACAUAGAGACGGCCAUGGCGAUGUAG	MGILDIEEKHLQQMSNEAKRLKMILADTVRPWKMKECPKHISMKRNIETAMAMU
TraesCS2D01G201700.1:chr2D_part1:+:153273088:153273231	internal_ORF	chr2D_part1	153273088	153273231	+	3.62071e-05	AUGAGUUCGGCCCACACCGGUUCGCAUAUAAAGAUCUAUUUCGUGCCACUGAUGGAUUCAAGAAUGGAAAUUUACUCGGUGCCGGAGGGUUUGGCAAAGUAUACAAAGGGGUACUUCCUGGAUCCAAUUUGGAAAUCGCGGUGA	MSSAHTGSHIKIYFVPLMDSRMEIYSVPEGLAKYTKGYFLDPIWKSRU
TraesCS5B01G008400.1:chr5B_part1:+:9046586:9046864	internal_ORF	chr5B_part1	9046586	9046864	+	3.61601e-05	AUGAAGGUCUUCUUGUUGAAGAGGUGUCAAUGGGAUCUCAUGCUGAAAAAGUUGGAAUCCGAGUAG	MKVFLLKRCQWDLMLKKLESEU
TraesCS1B01G383200.1:chr1B_part2:-:176391346:176391399	internal_ORF	chr1B_part2	176391346	176391399	-	3.61461e-05	AUGAUAGAGUUCUUUUGGAAGCUCAAGGCCGAGCAACUAAAGGAAAAGCAAUAG	MIEFFWKLKAEQLKEKQU
TraesCS1B01G383200.2:chr1B_part2:-:176391346:176391399	internal_ORF	chr1B_part2	176391346	176391399	-	3.61461e-05	AUGAUAGAGUUCUUUUGGAAGCUCAAGGCCGAGCAACUAAAGGAAAAGCAAUAG	MIEFFWKLKAEQLKEKQU
TraesCS1B01G329500.1:chr1B_part2:+:116906104:116907640	internal_ORF	chr1B_part2	116906104	116907640	+	3.60475e-05	AUGUUCAUCAUGGAAAUGGCACGCAGAACAUGUUUUAUAAUGACCCUCGUGUAUUGUUCUUUUCAGUGCACAGAUAUGGUUAUGGAAGCUUCUACCCUUAUGAAGCGGAUGCAUCACACGUUUUCAUUGGGGAUGAAACUGGUCGAGGGUACAACAUUAAUGUGCCCUGGGAGCAUGCGAAAUGCGGUGAUGCAGAUUAUGUUGCUGCAUGGGACCAUGUACUCCUUCCUGUUGCAGAAGCAUUUGAUCCGGAUAUAA	MFIMEMARRTCFIMTLVYCSFQCTDMVMEASTLMKRMHHTFSLGMKLVEGTTLMCPGSMRNAVMQIMLLHGTMYSFLLQKHLIRIU
TraesCS4D01G278300.1:chr4D_part1:-:449983790:449983840	internal_ORF	chr4D_part1	449983790	449983840	-	3.60352e-05	AUGCUCCUGGUGGUAGAGGCAAUCUUAGAUCUCCUCGAUGGUCUGAAGUAA	MLLVVEAILDLLDGLKU
TraesCS2B01G249900.1:chr2B_part1:+:259025772:259026019	internal_ORF	chr2B_part1	259025772	259026019	+	3.59855e-05	AUGCCACGCAAAAUGGUCAAACACAUAUUGAAGAAGAUGAUUAUGGAGGUACAAUUAAGGUUGAUAGAAAUACAAGACAUGCAGCCUCUCCCUCCAGUCAAGGAACAGUUAGGAAAGCUGCUGGCUGGGAUUUUCCUGAUAGAUCGGAGGGCACGGGAACUGUUCGAGGUGGUUUGA	MPRKMVKHILKKMIMEVQLRLIEIQDMQPLPPVKEQLGKLLAGIFLIDRRARELFEVVU
TraesCS6B01G472900.1:chr6B_part2:+:268417135:268417254	internal_ORF	chr6B_part2	268417135	268417254	+	3.59828e-05	AUGAAGGUCCUGAAGGUGGCCGGGAAACAGUUUCUGAACCGCUACAUCAAGGCACUCGCCAUUCUGAAGGAAUGUUCUUAUCUCCCGGGGAGAUCAAUAAUGACGAAGUCUAUUCUUUGA	MKVLKVAGKQFLNRYIKALAILKECSYLPGRSIMTKSILU
TraesCS6B01G472900.2:chr6B_part2:+:268417135:268417254	internal_ORF	chr6B_part2	268417135	268417254	+	3.59828e-05	AUGAAGGUCCUGAAGGUGGCCGGGAAACAGUUUCUGAACCGCUACAUCAAGGCACUCGCCAUUCUGAAGGAAUGUUCUUAUCUCCCGGGGAGAUCAAUAAUGACGAAGUCUAUUCUUUGA	MKVLKVAGKQFLNRYIKALAILKECSYLPGRSIMTKSILU
TraesCS6B01G472900.3:chr6B_part2:+:268417135:268417254	internal_ORF	chr6B_part2	268417135	268417254	+	3.59828e-05	AUGAAGGUCCUGAAGGUGGCCGGGAAACAGUUUCUGAACCGCUACAUCAAGGCACUCGCCAUUCUGAAGGAAUGUUCUUAUCUCCCGGGGAGAUCAAUAAUGACGAAGUCUAUUCUUUGA	MKVLKVAGKQFLNRYIKALAILKECSYLPGRSIMTKSILU
TraesCS7D01G464900.2:chr7D_part2:-:125384240:125385962	internal_ORF	chr7D_part2	125384240	125385962	-	3.59242e-05	AUGCUCCGUUGUUGGUGCGACGAUGAACCAGGUGUUCUACUUCGUGGGCCUCAAGUACAGCCGCCCGACCGUGGCGUCCGCGCUGAACAACACCCUCCCGGCGGUGACCUUCGCGCUAGCGGCCGCGCUCAAGAUGGAGCCCGUGGCGGCGCUCGCCGGGAAGGCCAAGGUGGGCGGCACGGCCCUCUGCGUGGUCGGCUCCAUGCUGAUGACCUUCUACAGGGGCCCCCUCGUCAGGACCCUGGCCUCCCCGAUCCACUGGCCGUACGUCCAGCGCACCAUGGCCGCCGAGGCCGCGGCCCACGCCGGCGGGCACACUGCGGCCCUCGGAGCCGCCCUGGUCAUCGCCUCAAAUGUCGCGUGGGCCGUCUGGUUCAUCGUUCAGAAGAAGAUGUCCAA…	MLRCWCDDEPGVLLRGPQVQPPDRGVRAEQHPPGGDLRASGRAQDGARGGARREGQGGRHGPLRGRLHADDLLQGPPRQDPGLPDPLAVRPAHHGRRGRGPRRRAHCGPRSRPGHRLKCRVGRLVHRSEEDVQQLRVPVHDHGADGVHGQRPVRRHRGGRGAQALGVGARVRHQAHWLALRGGSGVRDCDRGDVVVHPGARAGVRVHVQPHDAHHRRRRRVGHPRREDTRRQHDRRRVHSRGPVHRALGQGKGHRCHGNCGRRRGEENRRRRTQQWGRRRWLGGLAAMPRCU
TraesCS4A01G064700.1:chr4A_part1:+:61587839:61587910	internal_ORF	chr4A_part1	61587839	61587910	+	3.57966e-05	AUGUUGAAGAGUCCGAAAUAUGUGAACAAGGAGCUCGUUGUGGAUACAUAUUUCAAGAUGGAAGCGAUUUAA	MLKSPKYVNKELVVDTYFKMEAIU
TraesCS4A01G064700.2:chr4A_part1:+:61587839:61587910	internal_ORF	chr4A_part1	61587839	61587910	+	3.57966e-05	AUGUUGAAGAGUCCGAAAUAUGUGAACAAGGAGCUCGUUGUGGAUACAUAUUUCAAGAUGGAAGCGAUUUAA	MLKSPKYVNKELVVDTYFKMEAIU
TraesCS4A01G064700.3:chr4A_part1:+:61587839:61587910	internal_ORF	chr4A_part1	61587839	61587910	+	3.57966e-05	AUGUUGAAGAGUCCGAAAUAUGUGAACAAGGAGCUCGUUGUGGAUACAUAUUUCAAGAUGGAAGCGAUUUAA	MLKSPKYVNKELVVDTYFKMEAIU
TraesCS7B01G127400.1:chr7B_part1:-:152051769:152051998	internal_ORF	chr7B_part1	152051769	152051998	-	3.55939e-05	AUGGACGUGCAGCAUCAGCACAACAGCAUGGAGCUCAACCUGGAGUUCAGCCUGGCACUGGUACUCCAAGUUCAGGAGGAGCACCAACUGAGAACGUGA	MDVQHQHNSMELNLEFSLALVLQVQEEHQLRTU
TraesCS1B01G399900.1:chr1B_part2:+:192021923:192022057	dORF	chr1B_part2	192021923	192022057	+	3.55748e-05	AUGGAGGAUGACAACAUGGAGGAGGACGAAACAGAUGUUGUGGAAGAAGGACAAGAAGAGGAAGCAACAGAGGAUGAAAUGAUUGUGCAAUGA	MEDDNMEEDETDVVEEGQEEEATEDEMIVQU
TraesCS3D01G544800.1:chr3D_part2:-:137971420:137972174	internal_ORF	chr3D_part2	137971420	137972174	-	3.55623e-05	AUGAGCUUGAUAUGGUCCGACAUAGCCCGGUCUAUGAUGAAGCCAUCGAACAGAAGGAACGAAUCAGGAAACAGUUUUCAGCAGCAAAACCAGCUCUUGAACGUUUUCCACAUUUGUUUGGAGAAGUCAAACUGGAGGAUUUCAUGCAUGCUUCUGCAUUGGUUUCAUCUCGAGCUUGGCAGACUUCUAGAGGUGUAUCACUGGUUCCAUUUGCAGAUUUCCUUAACCAUGAUGGUGCUUCUGAUUCUAUAUUAG	MSLIWSDIARSMMKPSNRRNESGNSFQQQNQLLNVFHICLEKSNWRISCMLLHWFHLELGRLLEVYHWFHLQISLTMMVLLILYU
TraesCS3D01G544800.2:chr3D_part2:-:137971420:137972174	internal_ORF	chr3D_part2	137971420	137972174	-	3.55623e-05	AUGAGCUUGAUAUGGUCCGACAUAGCCCGGUCUAUGAUGAAGCCAUCGAACAGAAGGAACGAAUCAGGAAACAGUUUUCAGCAGCAAAACCAGCUCUUGAACGUUUUCCACAUUUGUUUGGAGAAGUCAAACUGGAGGAUUUCAUGCAUGCUUCUGCAUUGGUUUCAUCUCGAGCUUGGCAGACUUCUAGAGGUGUAUCACUGGUUCCAUUUGCAGAUUUCCUUAACCAUGAUGGUGCUUCUGAUUCUAUAUUAG	MSLIWSDIARSMMKPSNRRNESGNSFQQQNQLLNVFHICLEKSNWRISCMLLHWFHLELGRLLEVYHWFHLQISLTMMVLLILYU
TraesCS2D01G396200.1:chr2D_part2:+:45041830:45042084	ouORF	chr2D_part2	45041830	45042084	+	3.54198e-05	AUGCACCAGUGCCCCCUCCCACUUCCUUGGCGUGCUCCCAAUGCCGGAGUCACCCACGAACCCGACCAAGCCCCCCUCGCCGCCGGGAUCGCCGGCCAAUACAGCCACGCCGUCCGCGGCCUCGGCGCUGCUGCGAAUCGCCGUGCUGUCCAUCGCUUUCCUAGCGGUCCAGCUCAUGCUCUUCAAGAACCUCCACAGAUUCCCGACCACGCGGUUCCUCCCACCCCCGGCACGCUGCAACAGCACCUGGGCUAA	MHQCPLPLPWRAPNAGVTHEPDQAPLAAGIAGQYSHAVRGLGAAANRRAVHRFPSGPAHALQEPPQIPDHAVPPTPGTLQQHLGU
TraesCS2D01G525600.1:chr2D_part2:-:151224995:151225057	internal_ORF	chr2D_part2	151224995	151225057	-	3.53938e-05	AUGGAUUUUAUCAUGCAGACCCACAUCCUGGAAAUCUUCUACGUACAAUUGAUGGGAAGCUAG	MDFIMQTHILEIFYVQLMGSU
TraesCS2D01G525600.2:chr2D_part2:-:151224995:151225057	internal_ORF	chr2D_part2	151224995	151225057	-	3.53938e-05	AUGGAUUUUAUCAUGCAGACCCACAUCCUGGAAAUCUUCUACGUACAAUUGAUGGGAAGCUAG	MDFIMQTHILEIFYVQLMGSU
TraesCS5A01G497000.1:chr5A_part2:-:211255310:211255452	internal_ORF	chr5A_part2	211255310	211255452	-	3.53807e-05	AUGGUUUGCUUCAGGUUCGAGCUGAUCGAAUCCAACAUCAAUUAG	MVCFRFELIESNINU
TraesCS5A01G497000.2:chr5A_part2:-:211255310:211255452	internal_ORF	chr5A_part2	211255310	211255452	-	3.53807e-05	AUGGUUUGCUUCAGGUUCGAGCUGAUCGAAUCCAACAUCAAUUAG	MVCFRFELIESNINU
TraesCS2B01G267200.1:chr2B_part1:+:359859448:359860008	internal_ORF	chr2B_part1	359859448	359860008	+	3.53728e-05	AUGACUCGUCCAAGUUUUCUGUGGAUGGCCGUCGUGCUCCACAGGAACGUUGGGGUGAUUCCAGUAACAAGGAGGGCAACUAUGACCAACGCCGUGAGGGCAAGUGGAUUACUCGUUGGGGUUCCAGUGAUAAGGAGUCUGAAAAUUGGCGUGAUCGCUGGGGUGAUUCGGGCAAGGAGGGUGAUGCUUCCCGUGAAAAAGGUUUUUCGCAGUUUGUUGCACAUGGGAAAGAUGGCAACAUUCAUGACAAGGAUACUGAGAGAGAUGAUAACAUUUCUCGGUCAUGGAAGUCUAGUCAUCCUGUGGGCCGUGGCCGGGGUGAUUCUUCUUAUCACCCCUCACAGAUAUCACAAAAACCACCUUCUUUGUAUGGGUAUGGUAGAGGGAAGCCAGACAAUG…	MTRPSFLWMAVVLHRNVGVIPVTRRATMTNAVRASGLLVGVPVIRSLKIGVIAGVIRARRVMLPVKKVFRSLLHMGKMATFMTRILREMITFLGHGSLVILWAVAGVILLITPHRYHKNHLLCMGMVEGSQTMKSQVFQVLVENLPLVLVVQMLAVLDLHVHSILVYFLTDLVVHQGIAQHLDIVGU
TraesCS2B01G267200.2:chr2B_part1:+:359859448:359860008	internal_ORF	chr2B_part1	359859448	359860008	+	3.53728e-05	AUGACUCGUCCAAGUUUUCUGUGGAUGGCCGUCGUGCUCCACAGGAACGUUGGGGUGAUUCCAGUAACAAGGAGGGCAACUAUGACCAACGCCGUGAGGGCAAGUGGAUUACUCGUUGGGGUUCCAGUGAUAAGGAGUCUGAAAAUUGGCGUGAUCGCUGGGGUGAUUCGGGCAAGGAGGGUGAUGCUUCCCGUGAAAAAGGUUUUUCGCAGUUUGUUGCACAUGGGAAAGAUGGCAACAUUCAUGACAAGGAUACUGAGAGAGAUGAUAACAUUUCUCGGUCAUGGAAGUCUAGUCAUCCUGUGGGCCGUGGCCGGGGUGAUUCUUCUUAUCACCCCUCACAGAUAUCACAAAAACCACCUUCUUUGUAUGGGUAUGGUAGAGGGAAGCCAGACAAUG…	MTRPSFLWMAVVLHRNVGVIPVTRRATMTNAVRASGLLVGVPVIRSLKIGVIAGVIRARRVMLPVKKVFRSLLHMGKMATFMTRILREMITFLGHGSLVILWAVAGVILLITPHRYHKNHLLCMGMVEGSQTMKSQVFQVLVENLPLVLVVQMLAVLDLHVHSILVYFLTDLVVHQGIAQHLDIVGU
TraesCS4D01G150700.1:chr4D_part1:-:170229760:170230019	internal_ORF	chr4D_part1	170229760	170230019	-	3.53648e-05	AUGCAGAUUUGCUUCCCGCAACUGUACCUGGUUACAAACCCCCUUUCAGAGUUCUGCCAUAUGGAGUACGGCGGUCACUCAGCCGAAAGGACACUACCAAUUUGCGGCGUCUUGGUCGGGGACUGCCUCCUCACUUUUCUCUUGGGCGAAGCAGACAACUCCAAGGAUUAG	MQICFPQLYLVTNPLSEFCHMEYGGHSAERTLPICGVLVGDCLLTFLLGEADNSKDU
TraesCS3D01G417100.1:chr3D_part2:+:52372970:52373424	internal_ORF	chr3D_part2	52372970	52373424	+	3.52316e-05	AUGCUUAUCCAACACCAUAUGACACCAGACCCAAUGGUGGUAACAAUCAAAAUGGAGCAAACAUGUACUAUGCAACACAACCUUUUCAUCCUAGUCCACAUCCACAUGCUUAUCCAACACCAUACGACACCAGGCCCAAUAAUGGCAACAAUCAAAAUACAGCAGGAACGUUCUAUGCUACACAACCUAGCAUGCCUUUCACUCCCGCUCAAAGUGCUCCUAGUAUCACCACAGAAGCUGGGAAUGGACAACCAGAUCUCAAGGCCCAUCAGACUGAUCACGAGGUUGCCAACCAUAACGCAAAUGCAGCAAACAUCGAAUCUGCUGUCCAAGAGGCUGUUCUUCACGAACAGGACAUUGAGAUGCAGCAAGUAA	MLIQHHMTPDPMVVTIKMEQTCTMQHNLFILVHIHMLIQHHTTPGPIMATIKIQQERSMLHNLACLSLPLKVLLVSPQKLGMDNQISRPIRLITRLPTITQMQQTSNLLSKRLFFTNRTLRCSKU
TraesCS3D01G417100.2:chr3D_part2:+:52372970:52373424	internal_ORF	chr3D_part2	52372970	52373424	+	3.52316e-05	AUGCUUAUCCAACACCAUAUGACACCAGACCCAAUGGUGGUAACAAUCAAAAUGGAGCAAACAUGUACUAUGCAACACAACCUUUUCAUCCUAGUCCACAUCCACAUGCUUAUCCAACACCAUACGACACCAGGCCCAAUAAUGGCAACAAUCAAAAUACAGCAGGAACGUUCUAUGCUACACAACCUAGCAUGCCUUUCACUCCCGCUCAAAGUGCUCCUAGUAUCACCACAGAAGCUGGGAAUGGACAACCAGAUCUCAAGGCCCAUCAGACUGAUCACGAGGUUGCCAACCAUAACGCAAAUGCAGCAAACAUCGAAUCUGCUGUCCAAGAGGCUGUUCUUCACGAACAGGACAUUGAGAUGCAGCAAGUAA	MLIQHHMTPDPMVVTIKMEQTCTMQHNLFILVHIHMLIQHHTTPGPIMATIKIQQERSMLHNLACLSLPLKVLLVSPQKLGMDNQISRPIRLITRLPTITQMQQTSNLLSKRLFFTNRTLRCSKU
TraesCS1A01G394800.1:chr1A_part2:-:89509757:89509918	internal_ORF	chr1A_part2	89509757	89509918	-	3.52103e-05	AUGAGUACUACGAUGAGGAGGAGAACCUUGGUUUGUCCAUGGACAAGGGCGGAGAUGAGGAUGAUGGAGGCCAGCACGAUGCUGAAUUUCUGUGUGAUGAAGACGGCAAGGGCGAUGAGAUCGGCAAUGAUUGCAACGGAGGGGGUGGUGAUGACGACAUAG	MSTTMRRRTLVCPWTRAEMRMMEASTMLNFCVMKTARAMRSAMIATEGVVMTTU
TraesCS3B01G415500.1:chr3B_part2:-:203568376:203568608	internal_ORF	chr3B_part2	203568376	203568608	-	3.51799e-05	AUGAACAUAAUGGACGUAGCAUGGAAAAGGGCAGUCAAGCUAAGAAAGCACGUGUAUCAUCUUCAGAUUCCAGCCUUUCUGCUGCUGUUGUUGAAGCUGAAAUUAGCCUUGAAGCACAGGCACGUGAAAACAAAGAAGACCUGA	MNIMDVAWKRAVKLRKHVYHLQIPAFLLLLLKLKLALKHRHVKTKKTU
TraesCS5A01G159100.1:chr5A_part1:+:339741017:339741424	internal_ORF	chr5A_part1	339741017	339741424	+	3.51367e-05	AUGACAGAGAUCGGGAUCAUGACAGGGACUAUGGAAGAGGCCGGGAAAGAGAUCGAGACAGAGAUAGAGGCCGUGAAAGAGAUAGAGAGAGGGAUAGGGAACGAGACCGUCACCGGACCCGAGAUGACGAUUACAACCGAGAUCGAGACCGGGAUGGCAGGGAAAGGGAACGCCGGGACAGAGACCGUGGCAGGCACAGGAGUUGCUCAAGGAGCAGGAGCCGGGAUCGGCGUGAAAGAGACCGUGAAGUGGGAGAGCUCCGUAAGAGGCGUGGCCGUGGUAGUGCCAGUCCUCCUCGAGGGCGUGCCGAGGAUGGUCCGAGGGAGGAGCCUAAUAAGAAGAGAAAGGAAAAGAAAGAGAAGAAGGGCAGCGGGAACGGUCCAGAUCCUAAUGAUCCAG…	MTEIGIMTGTMEEAGKEIETEIEAVKEIERGIGNETVTGPEMTITTEIETGMAGKGNAGTETVAGTGVAQGAGAGIGVKETVKWESSVRGVAVVVPVLLEGVPRMVRGRSLIRRERKRKRRRAAGTVQILMIQRLU
TraesCS5A01G117600.1:chr5A_part1:+:239401778:239406087	internal_ORF	chr5A_part1	239401778	239406087	+	3.51319e-05	AUGGUUCCCCUGAUAGCGGUGGGGACUUUGCUGGUGAUAAUCCAUUUAGUGAUAUUUUUACCGAUAUCUUUGACAGAGGAGGCCAAGAUGUCCAGAUUCCUGUUGAAUUGUCAUUCAUGGAAGCUGUCCAAGGAUGCAGAAAAACUAUUACAUAUGAGGCUGAUGUUCUCUGUGGGACCUGCAAUGGAAGUGGCGUUCCACCUGGCACUAUACCUCAAACAUGUAAAGCUUGUAGAGGUGCUGGUGUGA	MVPLIAVGTLLVIIHLVIFLPISLTEEAKMSRFLLNCHSWKLSKDAEKLLHMRLMFSVGPAMEVAFHLALYLKHVKLVEVLVU
TraesCS1B01G068200.1:chr1B_part1:+:53051028:53052318	internal_ORF	chr1B_part1	53051028	53052318	+	3.50751e-05	AUGGCCAUUUCAACUUCUCGGCAAAGGCCCCUGCUGAUGGCAUGCAGUAUGAGCUUGACCUUGAGCUCUUUGAUGCUGUCAGCGUUGAGGAGAGCCAAGCGGCUGUUGCCCCGAGGGCUAUAUGCUACCUUGUCAAGAAAGCUGAGGCCAAGUGGUGGCCUAGGCUGCUCAAGAAGGAAGGCAGGCCGCCUGUGUUCCUCAAGGUUGACUGGGAUAAAUGGCAAGAUGAGGAUGAUGAAGACGCUGGAUUUGGUGACUUUGGUGAUAUGGACUUCUCGAAGCUGGACAUGGGAGGUGGUGAUGACGAUGAUGAUGAUGAGAUUGAGGAGGAUGAUGAUGAAGACAAUGUGGUCGACAGUGCUAACAAAGGUGAUGUAG	MAISTSRQRPLLMACSMSLTLSSLMLSALRRAKRLLPRGLYATLSRKLRPSGGLGCSRRKAGRLCSSRLTGINGKMRMMKTLDLVTLVIWTSRSWTWEVVMTMMMMRLRRMMMKTMWSTVLTKVMU
TraesCS1A01G107000.1:chr1A_part1:-:104584040:104584411	internal_ORF	chr1A_part1	104584040	104584411	-	3.50174e-05	AUGCUCCACGUCGCGAUGCUACAGAUGACGUUAAUGAUAAAGUGUCACCUCAUAAAUCUGUUACCAAAUCCGAUGAGAUCCGCAACGGAACUCGUUUGUACUAUCAACGUCGCGCUAACAGAAAGGUGCAUCAAGAUAAAGCCAGUGAUCCUCCUAUUCCUGGUAAAUCUGAUGAGAUUGGCAAAGGAAUUCGUAGAAAGGUGCAUCGAAAUAAAGCUAUUGAUCCUCCCAAGCCAGUUCCUGAGAAGACAGAGAAAGAUAAAACUGGUGGUGCUUUGUGGGAUAUAUUCCGAAGAGAGGAUUCAGAGAAAUUACAAAAAUAUCUACGGAACCAUGCCUCGGAGUUUCGCCACAUCCACUGCAAUCCUGUGA	MLHVAMLQMTLMIKCHLINLLPNPMRSATELVCTINVALTERCIKIKPVILLFLVNLMRLAKEFVERCIEIKLLILPSQFLRRQRKIKLVVLCGIYSEERIQRNYKNIYGTMPRSFATSTAILU
TraesCS3A01G105200.1:chr3A_part1:+:69055351:69055497	internal_ORF	chr3A_part1	69055351	69055497	+	3.50073e-05	AUGAGAGUCCUCGCAGACUCGAAGGGCGGACAGCGCCGCGGCGUACUUGCCGACGUGGUCUUCGAAGGAGACGGAGUAGGGGGAGGAGGAGACGGCGGUGGGGAGGGAGAGGUGGCGGGCGGCGGGUCUGCUGCAUCAGAGGAGUAG	MRVLADSKGGQRRGVLADVVFEGDGVGGGGDGGGEGEVAGGGSAASEEU
TraesCS2B01G254000.2:chr2B_part1:-:281872519:281878697	truncated_ORF	chr2B_part1	281872519	281878697	-	3.49888e-05	AUGAAUGUGAUUCAAUAUUAUACUUCUCCUCCGAUUUCAGCAAAUUCAGCCUCAGUUCAUACCGAGAUAUCGUUCUCCCCUCCGGCACCAGAGGAAAUUAACUCACAUGGUGGCAGUGCAAUUUCUAGUGAUACUGGCGGCUCUAGUCUGGAAGAGUUCUGGGUGCAUCUAUUGGAGUCAUCUAUGAAAAAGGAUACUGCUUGUGGUGCAUCCGUGGCAUUUAGUCAGCAGAUUAAAUGCGGAAUGAAGGAUUCUGGAAAUGACACGGACUCUACAAAUAAUGUACAUGCGAACCACGCUGGAGCUCUGGAACAUCAACUAGACCAAUCUCAAUACCCUUUAACAUCAGAUCUCGAUUCUCAGUCACAGCAAUUUGCAACUUCUUUGCGGAGAACUCCA…	MNVIQYYTSPPISANSASVHTEISFSPPAPEEINSHGGSAISSDTGGSSLEEFWVHLLESSMKKDTACGASVAFSQQIKCGMKDSGNDTDSTNNVHANHAGALEHQLDQSQYPLTSDLDSQSQQFATSLRRTPVDGDIPNDVPARENSLGLWKYLDDDSPCLGDNIVSTEKIFNITDFSPEWACSTEHTKILVIGHYYEQYKHLAGSNIYGIFGDNCVAANMVQTGVYRFMVGPHTAGRVDFYLTLDGKTPISEVLNFEYRSVPGSSLHSELKPLEDEYTKSKLQMQMRLARLLFVTNKKKIAPKLLVEGSKVSNLILASPEKEWMDLWKIAGDSEGKSVHATEDLLELVLRNRLQEWLLERVIGGHKSTGRDDLGQGPIHLCSFLGYTWAIRLFSVSG…
TraesCS7B01G197700.2:chr7B_part1:-:344728670:344728934	internal_ORF	chr7B_part1	344728670	344728934	-	3.49573e-05	AUGAGCUCCUUCAGUCAAUUGAACAUCAUGUUGACGAAGAUGUACUUACCGAUCUCAAGGACAAAAUUCGGCUUCGUGAUCCAUCUGAUUCUGAAGACAUCGAGGGAGACAUCCGAAAUUCUCUGUUAUGGUUGCGUGAUGAGUUGCGAACUCUUUCAUGCACAUACAAGUGCCGGCAUGACGCUGCUGCUGAUUUGA	MSSFSQLNIMLTKMYLPISRTKFGFVIHLILKTSRETSEILCYGCVMSCELFHAHTSAGMTLLLIU
TraesCS7B01G197700.3:chr7B_part1:-:344728670:344728934	internal_ORF	chr7B_part1	344728670	344728934	-	3.49573e-05	AUGAGCUCCUUCAGUCAAUUGAACAUCAUGUUGACGAAGAUGUACUUACCGAUCUCAAGGACAAAAUUCGGCUUCGUGAUCCAUCUGAUUCUGAAGACAUCGAGGGAGACAUCCGAAAUUCUCUGUUAUGGUUGCGUGAUGAGUUGCGAACUCUUUCAUGCACAUACAAGUGCCGGCAUGACGCUGCUGCUGAUUUGA	MSSFSQLNIMLTKMYLPISRTKFGFVIHLILKTSRETSEILCYGCVMSCELFHAHTSAGMTLLLIU
TraesCS6D01G111200.1:chr6D_part1:-:77830692:77830820	uORF	chr6D_part1	77830692	77830820	-	3.4941e-05	AUGUCGAUCCGCCGCCUGGGCGCUUCGGAUUUUCGCGGAGUCCGCGAGCGCCGCUCCGGCGCCUUCUCCGCCGAGAUCUGGUUUCGCGAGAAACGUCUCGUCCUCGGCACCUUCGACGCCGCAGAGUAG	MSIRRLGASDFRGVRERRSGAFSAEIWFREKRLVLGTFDAAEU
TraesCS5B01G273100.1:chr5B_part2:-:7288585:7288698	internal_ORF	chr5B_part2	7288585	7288698	-	3.49401e-05	AUGAGAACGCUGGUGGUGGUGGUGACCAAGGCACGGGGGCUGAUGGUGUUCACGGUGGAGCAGACUGCCAAGGUCUUGGUGACCUCCGCCAUGGAGCAGCAGUGCAGCCUAUGA	MRTLVVVVTKARGLMVFTVEQTAKVLVTSAMEQQCSLU
TraesCS4D01G101300.1:chr4D_part1:+:78930921:78931031	internal_ORF	chr4D_part1	78930921	78931031	+	3.49158e-05	AUGGUGUUAUUGUUCGCAACAAGGCUAGGCUGGUUGCUCAGGGUUUUACUCAAGUUGAAGGUCUUGAUUUUGACGAAACUUUUGCUCCUGUUGCUAGAUUGGAAGCUAUAA	MVLLFATRLGWLLRVLLKLKVLILTKLLLLLLDWKLU
TraesCS1D01G373400.1:chr1D_part1:-:451243328:451243456	internal_ORF	chr1D_part1	451243328	451243456	-	3.48978e-05	AUGAUGGUGCCGCGACGGACACCAAGGUCAAAGAUGAUGUUCAGCUUUUACAGGAAAUGGAAGAAAUGGAUUCUGAUGAAGAACACCAACUGGAGGAGAUGCUUGAUGAAGCUUAUGAGCGUUAUGUGA	MMVPRRTPRSKMMFSFYRKWKKWILMKNTNWRRCLMKLMSVMU
TraesCS1B01G273800.1:chr1B_part2:+:42119792:42120013	internal_ORF	chr1B_part2	42119792	42120013	+	3.48792e-05	AUGCCGAUGUUGUUCCUCUUCGCAGGCCUUCUACUGCUGAGAGACGCCCUGUUGCCAGAGACACUGGGCUUAAGCAUGCUAAUGUUGGCAACCCUUGUUGCCCUUCAACUCCUGAACCAUGCCUCAGCAGGGGAAGUGCAGCAAAGCAUGCUGAUGUUGUCAUCACUUCUUGUCGCCCUUCAACGGGAGAAAGGCGAGCUGUUGCCAAAGAGAAUGCCCUAA	MPMLFLFAGLLLLRDALLPETLGLSMLMLATLVALQLLNHASAGEVQQSMLMLSSLLVALQREKGELLPKRMPU
TraesCS1B01G273800.2:chr1B_part2:+:42119792:42120013	internal_ORF	chr1B_part2	42119792	42120013	+	3.48792e-05	AUGCCGAUGUUGUUCCUCUUCGCAGGCCUUCUACUGCUGAGAGACGCCCUGUUGCCAGAGACACUGGGCUUAAGCAUGCUAAUGUUGGCAACCCUUGUUGCCCUUCAACUCCUGAACCAUGCCUCAGCAGGGGAAGUGCAGCAAAGCAUGCUGAUGUUGUCAUCACUUCUUGUCGCCCUUCAACGGGAGAAAGGCGAGCUGUUGCCAAAGAGAAUGCCCUAA	MPMLFLFAGLLLLRDALLPETLGLSMLMLATLVALQLLNHASAGEVQQSMLMLSSLLVALQREKGELLPKRMPU
TraesCS7A01G495000.1:chr7A_part2:+:235166335:235167567	internal_ORF	chr7A_part2	235166335	235167567	+	3.46321e-05	AUGCAGCAGGUUCCACGUGCUCACGGAGUUCGACGAGGCCAAGAGGAGCUGCCGGAGGCGGCUCGCGGAGCACAACCGUCGCCGGAGGAAGCCAGCGGCCGGCAGUACGGCGGCGUCGUCCAAGGAUUCGGCUCCGCCUACCAAGAAACCCAACGCCGGAGCCAUCUCGAGCUCCUACACCGCCGACAACAACACACUGAGCACGACGAAGUCGACCAUCUCCUCCAACACGAGCGCCAUCAGCUGCCUCCAGCACGGCGAGGGCAGGGCGGCAGCGGCGACGAGGCCGACGGCGCUCACCCUCGGUGCGGCGCCGGAGAAGGACGACCAGCAGCAGCAGCUCAGGAACGCCAUGCAGCUCCACCACCAUCAGGAGCAGCAGCACUUCAUCACCUCCCU…	MQQVPRAHGVRRGQEELPEAARGAQPSPEEASGRQYGGVVQGFGSAYQETQRRSHLELLHRRQQHTEHDEVDHLLQHERHQLPPARRGQGGSGDEADGAHPRCGAGEGRPAAAAQERHAAPPPSGAAALHHLPLAQQHQU
TraesCS6A01G024900.1:chr6A_part1:+:12386274:12386814	internal_ORF	chr6A_part1	12386274	12386814	+	3.45733e-05	AUGUCGUCUACAAGCCCCAGACCAAGGAGACGCGCGCCGCCUACGAGGCCAUGCUCAGCGUCAUCCAGCAGCAGUUCGGCGGCCAGCCGCUCGACGUGCUUGGCGGCGCUGCUGAUGAGGUGCUCGCCGUCCUCAAGAAUGACAAGAUCAAGAACCCUGACAAGAAGAAGGAGAUCGAGAAGCUCCUCAACCCCAUCUCCAGCGCCAUGUUCGACCAGUUUGUCUCCAUCGGGAAGCUCAUCACAGAUUUCCAUGAUGCCAGCGACCCUGCUGCUGCUCCUUCUGGUGAUGGCGGGGACGCCACCAUGGAUGAUGAUAUUGGAGUUGCUGUCGAGUUCGAGGAGGAUGAAGAUGAUGAGGAAAGUGAUUUUGAUCAGGUGCAAGAUGACUUGGAUGACG…	MSSTSPRPRRRAPPTRPCSASSSSSSAASRSTCLAALLMRCSPSSRMTRSRTLTRRRRSRSSSTPSPAPCSTSLSPSGSSSQISMMPATLLLLLLVMAGTPPWMMILELLSSSRRMKMMRKVILIRCKMTWMTTMMMWLSU
TraesCS5D01G343200.1:chr5D_part1:+:431234857:431234934	dORF	chr5D_part1	431234857	431234934	+	3.45184e-05	AUGUUGGUAUAUGAUAAUAUGAACAUGAAGCAAAACCGAUACAUCGAUAGUAUGAAUAUUAGCACCAAUGUCACAUGA	MLVYDNMNMKQNRYIDSMNISTNVTU
TraesCS7A01G313200.1:chr7A_part1:+:445213854:445214081	internal_ORF	chr7A_part1	445213854	445214081	+	3.44699e-05	AUGUUUCACGGUGCCACUGUCAAUGCUCAGAAGAUGCUAUGGGUGCUCUUGCUAACCGGAGUUUCAAUUCAGAACAAGAGCAUGAGAUUCCUCAGGGAAGUUCCAAUGGGAUUUGCCCUCAUGGUAAAAAUGGCGCACAAGGGCAACAGAUACAAGAUGACAGUCAUCCUGUGCAGGUGGAAGUUGAGUGUCACCACAACAAAGCUGCGGGACAACACAAGAGUGUAG	MFHGATVNAQKMLWVLLLTGVSIQNKSMRFLREVPMGFALMVKMAHKGNRYKMTVILCRWKLSVTTTKLRDNTRVU
TraesCS3B01G344700.1:chr3B_part2:+:106393945:106394034	dORF	chr3B_part2	106393945	106394034	+	3.44159e-05	AUGCUAUGCGGUGCAGAUGACGCGGCUGCUGUUUCCAUCGCCCGUGCCGAUGAUAUCAUGGACGCCGGUGCUGCUGACGUCGACCCAUGA	MLCGADDAAAVSIARADDIMDAGAADVDPU
TraesCS7B01G310500.1:chr7B_part2:+:101607801:101607908	internal_ORF	chr7B_part2	101607801	101607908	+	3.43528e-05	AUGGGACGUGGACGUCACGGCGGACACGACGCCGACCCGGAAGGCCAUCGCGCAGCCGUGCUGCUGCUGCUCGGGGCGCGCGUGCUCCAUGUCGGCGGCGUGCAGUAG	MGRGRHGGHDADPEGHRAAVLLLLGARVLHVGGVQU
TraesCS5A01G036600.1:chr5A_part1:+:33877670:33877828	internal_ORF	chr5A_part1	33877670	33877828	+	3.42642e-05	AUGAUGAAAUGGAUGUGGAUGAAGAUGAUGUGCAUGAACUGCGUGAUCAGAUUAGCAAGAUUCAUUCUUCAUCUGAAGACACUCUUGAUGACUUCAUGGAUGCAGAGAGUGGAGAGGACAGUCCAAUACCAUGGGAACAUGAUGAUCAGGUUGUCAUAG	MMKWMWMKMMCMNCVIRLARFILHLKTLLMTSWMQRVERTVQYHGNMMIRLSU
TraesCS5A01G036600.2:chr5A_part1:+:33877670:33877828	internal_ORF	chr5A_part1	33877670	33877828	+	3.42642e-05	AUGAUGAAAUGGAUGUGGAUGAAGAUGAUGUGCAUGAACUGCGUGAUCAGAUUAGCAAGAUUCAUUCUUCAUCUGAAGACACUCUUGAUGACUUCAUGGAUGCAGAGAGUGGAGAGGACAGUCCAAUACCAUGGGAACAUGAUGAUCAGGUUGUCAUAG	MMKWMWMKMMCMNCVIRLARFILHLKTLLMTSWMQRVERTVQYHGNMMIRLSU
TraesCS3A01G159200.1:chr3A_part1:+:158470835:158470945	internal_ORF	chr3A_part1	158470835	158470945	+	3.42322e-05	AUGCUGCUGCUCCUACUGCUGGCAACGCAAGUGCCGGAGCCGGAGAAACUUCAGCCAGAGUUGCUGGUUCUGUUGAAGGCUCUGGUCAGCUGUCAGCAUUUUCAAAAGUAA	MLLLLLLATQVPEPEKLQPELLVLLKALVSCQHFQKU
TraesCS3B01G323100.2:chr3B_part2:-:74633584:74634943	internal_ORF	chr3B_part2	74633584	74634943	-	3.42065e-05	AUGAUCGCUUCCAGAACAAGGAAAACCGCGGCCGCGGGCGCCAGAGGGACUUUUCCGGUGGCCAAAAGUUAUGGAAUUCUAAAGAUGACAGCGUAUGGCUGCAUGAUCGGUUUAAUGAGAUCAAUACCCAUGAUGUUCAACAUGACAGUACAAGGAGGCCAAGAAGUCCUUUUAGAGCUUGGGCUGGUGGUAGAACUCAUGAUGUUAAUCAUGAUCGGUUUGAUGAGAUCAAUACCCAUUAUGUUCAACAUGACAGUACAAGGAGGCCAAGAAGUCCUUUUAGAGCUCGGGCUGGUGGUAGAACUCAUGAUGUUAACCAUGAUCGGUUUGAUGAGAUCAAUACCCAUUAUGUUCAACAUGACAGUACAAGGAGGCCAAGAAGUCCUUUUAGAGCAUGGG…	MIASRTRKTAAAGARGTFPVAKSYGILKMTAYGCMIGLMRSIPMMFNMTVQGGQEVLLELGLVVELMMLIMIGLMRSIPIMFNMTVQGGQEVLLELGLVVELMMLTMIGLMRSIPIMFNMTVQGGQEVLLEHGLVVELMTLTMTGLMRSIPVMFNMTVQGGQEVLLEHGLVVELMTLTMVIU
TraesCS7B01G166900.1:chr7B_part1:-:230343624:230344693	odORF	chr7B_part1	230343624	230344693	-	3.41624e-05	AUGGCUCUACUACUGCUAAAUUUGGCAAUCAACACCAAGCGAAUGGCUUUUCCGAUGAAGUUCGAGCUGGGCAGUCAUCGAGGCACACAGCUGCUGCCAAUGGGGGAAGACAUGAACGAGUUGGUCCCCCUACACAUGACAAAGUCCCAAGUGCCAGACAUGGUUAUGGAGGAAAGCAACAGGGCAGAUCUGCAGGGUCCGAAUUCAGUUCAAGAAGAUAAGUUGGUAGCUUGUCUUGAGGUGGUCCGAUUGGUUUAA	MALLLLNLAINTKRMAFPMKFELGSHRGTQLLPMGEDMNELVPLHMTKSQVPDMVMEESNRADLQGPNSVQEDKLVACLEVVRLVU
TraesCS7D01G552600.2:chr7D_part2:-:181747557:181747781	internal_ORF	chr7D_part2	181747557	181747781	-	3.41543e-05	AUGCCCACAGGCAGUUCCCCCAGGGAACCCAUCACUGUCAAGCUUGCACCCAAGUUCACACCCCACUGUACCUGCACCAUUGGGGCCAUCAAGCUCACAUCAAAUUCAGCAGGUUCCACUACUGCCAUCAAGUUCACAGCCAACACGCCUGCUGUCGCCCGUAUCUUCGGUUCCAAGUCCAGUUCUGCCACUAACAUCACCGCGAGGUUUGACUACGACAUCUAG	MPTGSSPREPITVKLAPKFTPHCTCTIGAIKLTSNSAGSTTAIKFTANTPAVARIFGSKSSSATNITARFDYDIU
TraesCS4A01G169100.1:chr4A_part1:-:424371926:424372563	internal_ORF	chr4A_part1	424371926	424372563	-	3.41283e-05	AUGGCCAUUGGGUCGUUCAAGGAGCAGUUGAUGUGGACAUUGGAGCCAAUCCCUCUGCUGAGGGUGGUGGUGAUGAUGAGGGUGUUGAUGACCAGGCCGUGA	MAIGSFKEQLMWTLEPIPLLRVVVMMRVLMTRPU
TraesCS3B01G091800.1:chr3B_part1:+:60864546:60864599	odORF	chr3B_part1	60864546	60864599	+	3.4067e-05	AUGGCGCUCGCAGUGCCGCCUGACAUGUCCACCCUCAUCUUCUUGGCCGUGUGA	MALAVPPDMSTLIFLAVU
TraesCS3D01G354200.1:chr3D_part1:-:464807767:464809593	internal_ORF	chr3D_part1	464807767	464809593	-	3.39716e-05	AUGGUGGCUGUCGGACACCGAGGCCAUAGUCAACACGGCCCUGAAAGUUGGCGGAGCCCCCAACAUCUCCGACGCGUUCACCAUCAACGGCCUUCCCGGGCCGCUCUACAACUGCUCCGCCAAAGACACGUUCAAGCUGAAGGUGGAGCCCGGGAAGACGUACCUGCUGCGCCUCAUCAACGCCGCGCUCAACGACGAGCUCUUCUUCUCCGUGGCCAACCACACGCUCACCGUCGUCGAGGUCGACGCCGUCUACGUCAAGCCCUUCACCGUCAGGACCCUGGUCAUCUCCCCGGGCCAGACCACCAACGUCCUGCUCGCCACCAAGCCGGCCUACCCCGGCGCCAACUUCUACAUGUUCGCCAGGCCCUACUCCACCAUCAGGCCCGGCACCUUCGA…	MVAVGHRGHSQHGPESWRSPQHLRRVHHQRPSRAALQLLRQRHVQAEGGAREDVPAAPHQRRAQRRALLLRGQPHAHRRRGRRRLRQALHRQDPGHLPGPDHQRPARHQAGLPRRQLLHVRQALLHHQARHLRQLHRRRHPRVPQPRLALLVELRQGLADLQADAAVLQRHQLRHQLHDQAPQPRHKAVPGGRAAGGGPAVLLHDRAGHAPVPQEHDLPGAQRHAVRGGREQRLPRAPHHGAPAVALHRPHQRRLRGQLPGHAPVAVQLHGDAAEQHARGHGDQAPRAVVQHVGGAGDAGHEHPRHREPPASPARLQLLRGRARVRQLRRRERPGQVQPRRPRRAEHRRRAGRRVGGHSLPRRQPRCMVHALPFGGAHNMGSENGVAGAGRQQAEPEAA…
TraesCS6D01G402600.1:chr6D_part2:-:20452542:20457817	internal_ORF	chr6D_part2	20452542	20457817	-	3.39372e-05	AUGGCACCCCUCCACGGCCCGCACCCUCUGCACCGCCUGGCCGGGCGUGCGCCAGUGCGACCCCGCCGGCCGCGUCACCAAGCUGGUCCUCGAGAACCUCAACCUCACGGGCCCCCUCACCGCCGCCCUCCUCGCCCCGCUCUCCCAACUCCGCGUGCUCAGCCUCAAGGCCAACGCGCUCUCCGGCCCCGUGCCCGACGGGCUCGCCGCGGCCCUUCCCAACCUCAAGCUGCUCUACCUCGCGUCCAACGCGCUCUCCGGCCCGCUCCCCGCCAGCCUCGCGCUGCUCCACCGCGCCACGGUCCUCGUGCUCUCCGGCAACCGCCUCUCCGGCCGGAUCCCGCGGGAGCUCGCGGGCGUGCCGAGGCUGACAUCGCUGCUGCUGGACGGGAACCUGCU…	MAPLHGPHPLHRLAGRAPVRPRRPRHQAGPREPQPHGPPHRRPPRPALPTPRAQPQGQRALRPRARRARRGPSQPQAALPRVQRALRPAPRQPRAAPPRHGPRALRQPPLRPDPAGARGRAEADIAAAGREPADGAGARAAAEHAPGARRLRQPAVRADPRRPREAVQRVGVRGQCRALRGAARRALRRGGGGSRADAALPRHGRVRAAPSPRRVRRQQRPPQEGRDNRRVDGGGGGGACSPGRGGRHGIAARARQEQAGGRRRGQGRPRHAGGAGRGGRAAPAAAAAALGQRSTAAGDELGGGGRSRVLVGAGGDREAGVLRGRGGGVQPGGAAAGVGGDAGARGGREHVQGGDGDGVHRDGEADAVRRRGGRRRGGRRGSGVRAAGRGARTGAAPQR…
TraesCS5D01G289400.2:chr5D_part1:-:388102321:388102882	internal_ORF	chr5D_part1	388102321	388102882	-	3.38759e-05	AUGUACAUGCUACCCGGCAAGGAGUUUCUCAUGAUGAUAAUGCAACAGUGCUUUCUCCUAACACAAGGAACAAACGCCCAAGAGUUGCUCCUGUAA	MYMLPGKEFLMMIMQQCFLLTQGTNAQELLLU
TraesCS2A01G523500.1:chr2A_part2:-:282656178:282656240	internal_ORF	chr2A_part2	282656178	282656240	-	3.38618e-05	AUGGAUUUUAUCAUGCAGAUCCACAUCCUGGAAAUCUUCUACGUACAAUUGAUGGGAAGCUAG	MDFIMQIHILEIFYVQLMGSU
TraesCS2A01G523500.2:chr2A_part2:-:282656178:282656240	internal_ORF	chr2A_part2	282656178	282656240	-	3.38618e-05	AUGGAUUUUAUCAUGCAGAUCCACAUCCUGGAAAUCUUCUACGUACAAUUGAUGGGAAGCUAG	MDFIMQIHILEIFYVQLMGSU
TraesCS1B01G162100.1:chr1B_part1:+:279912679:279912780	internal_ORF	chr1B_part1	279912679	279912780	+	3.38169e-05	AUGGAAAUACAGAGUUCUGGAAACGGCGUUUUCUGGGAGAAACUCGAAACCAUCUUUGUGAAGAAGAUAGCAAAGAAGACCCAGAUUUUGAUGACGAGUUAG	MEIQSSGNGVFWEKLETIFVKKIAKKTQILMTSU
TraesCS1B01G162100.2:chr1B_part1:+:279912679:279912780	internal_ORF	chr1B_part1	279912679	279912780	+	3.38169e-05	AUGGAAAUACAGAGUUCUGGAAACGGCGUUUUCUGGGAGAAACUCGAAACCAUCUUUGUGAAGAAGAUAGCAAAGAAGACCCAGAUUUUGAUGACGAGUUAG	MEIQSSGNGVFWEKLETIFVKKIAKKTQILMTSU
TraesCS4A01G210100.1:chr4A_part2:-:51617803:51618003	internal_ORF	chr4A_part2	51617803	51618003	-	3.37749e-05	AUGACGACGAACGAAUCGAUCGGCACGGCCCCGGACCGCAAGUGCACGGUCACGGCGGCAAGCCGGACAAGACCAAGCACGUCCAGUUCGGCAUGGAGGACGACGAACGAAUCGAUCGGCGCGGUCACCACGACCAAGGCCACGGACAAGGACAUGGACAUGGACACGGCAAUGGCCACGGCGGAAAGCCGAAGGUGGUAA	MTTNESIGTAPDRKCTVTAASRTRPSTSSSAWRTTNESIGAVTTTKATDKDMDMDTAMATAESRRWU
TraesCS7A01G543000.1:chr7A_part2:-:269530081:269530218	internal_ORF	chr7A_part2	269530081	269530218	-	3.3651e-05	AUGGGGAUGAUGAUGCUGAGGACACGGACGACGACGAUGAUGAUGAGGGCGAUGAAGAGGAGGAUGAGGAGGGCGUUACAUCAGACGGAGAUUCGGGCGACGAAGACGACGAGGGGGGUGGCGGCGCCGAAGACAUGA	MGMMMLRTRTTTMMMRAMKRRMRRALHQTEIRATKTTRGVAAPKTU
TraesCS6B01G260600.1:chr6B_part2:+:18766731:18766796	internal_ORF	chr6B_part2	18766731	18766796	+	3.36272e-05	AUGAGGAACCAGAUGAAAAUAAUGGUGAUCCUUUCUACUAUACGCAACAUGCUGCUGGAAAUGUAG	MRNQMKIMVILSTIRNMLLEMU
TraesCS6B01G036900.1:chr6B_part1:+:21420412:21420777	internal_ORF	chr6B_part1	21420412	21420777	+	3.35262e-05	AUGCGGAUCAUAUGGAUAUUUCAGUCACCAAGGAGGCAGCAGAAGCCACAGUUAAUGAUAGGGAGAAGGUCGGUUGUGGUUUCAGCAGUGAAGAUAAAAGUGCAUCUCCAGAUAAUUCUGAAGGAUCUUCUGAACCUAAUGGCCAUCAAAUACACCGCAGGAGACAUUGGCUUCGUUCUUCUAAUGCAUCAAAGAGAAAAAAGGAAGCAAGCACAGAAGAUGAAGAUAAAAGUGAACCUCCAGAUAAUUCAGAAGGAUCUUCUGAACCUAAUGGUCGUCAAACACACCGCAGGCGACGUGGUUCUUCUAAUGCAUCAAAGAGAAAAAAGAAAGCAAGAACAGAAGAUGAGGUGCCUGGGCCCAUAA	MRIIWIFQSPRRQQKPQLMIGRRSVVVSAVKIKVHLQIILKDLLNLMAIKYTAGDIGFVLLMHQREKRKQAQKMKIKVNLQIIQKDLLNLMVVKHTAGDVVLLMHQREKRKQEQKMRCLGPU
TraesCS6B01G036900.2:chr6B_part1:+:21420412:21420777	internal_ORF	chr6B_part1	21420412	21420777	+	3.35262e-05	AUGCGGAUCAUAUGGAUAUUUCAGUCACCAAGGAGGCAGCAGAAGCCACAGUUAAUGAUAGGGAGAAGGUCGGUUGUGGUUUCAGCAGUGAAGAUAAAAGUGCAUCUCCAGAUAAUUCUGAAGGAUCUUCUGAACCUAAUGGCCAUCAAAUACACCGCAGGAGACAUUGGCUUCGUUCUUCUAAUGCAUCAAAGAGAAAAAAGGAAGCAAGCACAGAAGAUGAAGAUAAAAGUGAACCUCCAGAUAAUUCAGAAGGAUCUUCUGAACCUAAUGGUCGUCAAACACACCGCAGGCGACGUGGUUCUUCUAAUGCAUCAAAGAGAAAAAAGAAAGCAAGAACAGAAGAUGAGGUGCCUGGGCCCAUAA	MRIIWIFQSPRRQQKPQLMIGRRSVVVSAVKIKVHLQIILKDLLNLMAIKYTAGDIGFVLLMHQREKRKQAQKMKIKVNLQIIQKDLLNLMVVKHTAGDVVLLMHQREKRKQEQKMRCLGPU
TraesCS4A01G470500.1:chr4A_part2:-:278843854:278845548	internal_ORF	chr4A_part2	278843854	278845548	-	3.34774e-05	AUGCCGUCUUCGCGCGUCGUGCCGCUGAAGGGGAGGACGACCCGCUGGACCUCCGGGAGCUUCUGGGUGAGGAGGUGGAGGUCGGGUAUGAGGCACUGCAGUUGGUGCUCGAGUACCUGUACACCGGCCGCAUCCGCGACCUUCCCAAGUCAGCAUGCGUUUGCGCCGACGUGGACGGCUGCGCCCACGUCGGUUGCCUUCCCGCCAUCUCCUUCAUGGCGCAGGUCAUCUUUGCCGCAUCCAUCUUCGAGGUUGCGGUGCUCACCAACCACUUCCAGCGGCUUCUCCUUGAUGUCCUUGAUGAUGUUGAAGUGGAUAACCUUCCAUUGA	MPSSRVVPLKGRTTRWTSGSFWVRRWRSGMRHCSWCSSTCTPAASATFPSQHAFAPTWTAAPTSVAFPPSPSWRRSSLPHPSSRLRCSPTTSSGFSLMSLMMLKWITFHU
TraesCS2D01G110700.1:chr2D_part1:-:61319715:61319861	internal_ORF	chr2D_part1	61319715	61319861	-	3.33982e-05	AUGGGCUCCGACGCCGAGCCCUACCAAGCCACUCCGGUCGACGACGUCGUCGAGCACCGCCAUGGUUUCAUGGCGCGGAUGGUCGACGUGGCCGUCCAGCCCCAUCUUCUUCCCGCGUUGUCUCUCCGACUCCGAGCCGCCGGCUAG	MGSDAEPYQATPVDDVVEHRHGFMARMVDVAVQPHLLPALSLRLRAAGU
TraesCS5A01G318200.1:chr5A_part2:+:75705019:75705306	internal_ORF	chr5A_part2	75705019	75705306	+	3.33976e-05	AUGAGAAGCCCGAGGAGGGCGCUGGCGGCGCUGGGUUGCAGUCGAAUGAGGAGGGCGCUGACGCUGUGGAUGAUCCCGCAGGCCUGGGUGCUUCCCUGGCUGAUGUCGGUUCCGACCAGACUAGUCAGGGGAUUCAUGAUGGUGCUGACGAGGCUGAUCAAUUUGGACUCGGUGCACAAGACGAUGCUCCUCUUAUUGUGGAUAGUGAUAUUGCGGUUAGUGAUUAUGGGGUGGAUGCUCAGGAUGAGGACGGGGCGCCAAUGGAUGCGGUUGCUGCAACCGAGUUAA	MRSPRRALAALGCSRMRRALTLWMIPQAWVLPWLMSVPTRLVRGFMMVLTRLINLDSVHKTMLLLLWIVILRLVIMGWMLRMRTGRQWMRLLQPSU
TraesCS5A01G318200.2:chr5A_part2:+:75705019:75705306	internal_ORF	chr5A_part2	75705019	75705306	+	3.33976e-05	AUGAGAAGCCCGAGGAGGGCGCUGGCGGCGCUGGGUUGCAGUCGAAUGAGGAGGGCGCUGACGCUGUGGAUGAUCCCGCAGGCCUGGGUGCUUCCCUGGCUGAUGUCGGUUCCGACCAGACUAGUCAGGGGAUUCAUGAUGGUGCUGACGAGGCUGAUCAAUUUGGACUCGGUGCACAAGACGAUGCUCCUCUUAUUGUGGAUAGUGAUAUUGCGGUUAGUGAUUAUGGGGUGGAUGCUCAGGAUGAGGACGGGGCGCCAAUGGAUGCGGUUGCUGCAACCGAGUUAA	MRSPRRALAALGCSRMRRALTLWMIPQAWVLPWLMSVPTRLVRGFMMVLTRLINLDSVHKTMLLLLWIVILRLVIMGWMLRMRTGRQWMRLLQPSU
TraesCS4B01G023500.1:chr4B_part1:-:17043703:17043795	dORF	chr4B_part1	17043703	17043795	-	3.33385e-05	AUGGAGGCCCUCGUGAAUCUCAUCCAUUCUGCCCGAUUGCUCGUCUUCUCUGUCCAUGUCUAUCAAAACCUGUGCGUGUCCAACAACAAAUAA	MEALVNLIHSARLLVFSVHVYQNLCVSNNKU
TraesCS3B01G529000.1:chr3B_part2:-:322571446:322571622	dORF	chr3B_part2	322571446	322571622	-	3.31928e-05	AUGUGUUUAGAGUUUCAGAAACAAUUGCUCAAGUAUUGUUUUGAUCUGUCGAAAUUCAAAACCUACAUCUUCCUCCUCGAGUGCGGCGUUGAAAAGGACAGGCUCCAUGGAGCCCCUUUUUUCAAAAACAAAAUCAUAAAAUAUUUAAAAGUUCCAAAAAAUGUUAAACUUUUUUAG	MCLEFQKQLLKYCFDLSKFKTYIFLLECGVEKDRLHGAPFFKNKIIKYLKVPKNVKLFU
TraesCS7A01G420000.1:chr7A_part2:-:161449023:161449313	internal_ORF	chr7A_part2	161449023	161449313	-	3.31721e-05	AUGGAUCUCGCCCCGGGAAGCAUGGCAUGUCCCACCAUUGCUCGGGCGGCUGCGCGGAUUCGUCGUCUGCUGGUGGCCAUGCUUGCGGCGAUGAACAUCAUCAGCACGGGCAUGGGCAUGGCGACCACAAAGAGCCCGGCACCCCCCACCACCCCCAGAGGCAUGGAUGUGAAGGUCAUGGCCAUGGCCACUGCAAAGAACCGAGCAAGCUGCACCCCACGGACAGCCACCACUGUCAAGAUCAUGGUCAGGGCCACCACCACAGCAAAGAGGCGAGCAGCCAAUUGGUGA	MDLAPGSMACPTIARAAARIRRLLVAMLAAMNIISTGMGMATTKSPAPPTTPRGMDVKVMAMATAKNRASCTPRTATTVKIMVRATTTAKRRAANWU
TraesCS5A01G497200.1:chr5A_part2:-:211303656:211304216	internal_ORF	chr5A_part2	211303656	211304216	-	3.31498e-05	AUGCAGAGACGCAAGGAAGCAGCUCUCCGACCGGCUGAGGAACGUGCUCAGGAGGGAGCCGGAGGCAGACCAGCCGCCGCCGUUCGGCUCUCAGCGGAGACGGCCGGCCGCCUCGACGCCGUCGUCUUCGCCGUGGGACGAAGAGCCGCGGCCGAAGCCGACGAGUCCGCGGCGCGACGUGGCGAGGAAGGGCGACAAGAAAAUCAGGAGCAAGGAGGAGAAGAAGCGCGCGAUCGAGUCAUCCGAAGUCCGGUCCUUCAGACAUGGGUGGUACAAGAACUCCGCUACGGCGGCGGUCGUCGACUCCUCCGACGACGCGGCCUCGCCGAGGAACCUGAUGAGGUCGUUCUCGGCGCCGGUGUCCGGGAACUUCGCGAAGUUCCUUUCGGAGGGGGAGCC…	MQRRKEAALRPAEERAQEGAGGRPAAAVRLSAETAGRLDAVVFAVGRRAAAEADESAARRGEEGRQENQEQGGEEARDRVIRSPVLQTWVVQELRYGGGRRLLRRRGLAEEPDEVVLGAGVRELREVPFGGGAKGARRSAGAAEARGTWGLLRRAAVAGGGKAAEREEGCVRHQGEGVQPAAEPRAU
TraesCS5A01G497200.2:chr5A_part2:-:211303656:211304216	internal_ORF	chr5A_part2	211303656	211304216	-	3.31498e-05	AUGCAGAGACGCAAGGAAGCAGCUCUCCGACCGGCUGAGGAACGUGCUCAGGAGGGAGCCGGAGGCAGACCAGCCGCCGCCGUUCGGCUCUCAGCGGAGACGGCCGGCCGCCUCGACGCCGUCGUCUUCGCCGUGGGACGAAGAGCCGCGGCCGAAGCCGACGAGUCCGCGGCGCGACGUGGCGAGGAAGGGCGACAAGAAAAUCAGGAGCAAGGAGGAGAAGAAGCGCGCGAUCGAGUCAUCCGAAGUCCGGUCCUUCAGACAUGGGUGGUACAAGAACUCCGCUACGGCGGCGGUCGUCGACUCCUCCGACGACGCGGCCUCGCCGAGGAACCUGAUGAGGUCGUUCUCGGCGCCGGUGUCCGGGAACUUCGCGAAGUUCCUUUCGGAGGGGGAGCC…	MQRRKEAALRPAEERAQEGAGGRPAAAVRLSAETAGRLDAVVFAVGRRAAAEADESAARRGEEGRQENQEQGGEEARDRVIRSPVLQTWVVQELRYGGGRRLLRRRGLAEEPDEVVLGAGVRELREVPFGGGAKGARRSAGAAEARGTWGLLRRAAVAGGGKAAEREEGCVRHQGEGVQPAAEPRAU
TraesCS5A01G497200.3:chr5A_part2:-:211303656:211304216	internal_ORF	chr5A_part2	211303656	211304216	-	3.31498e-05	AUGCAGAGACGCAAGGAAGCAGCUCUCCGACCGGCUGAGGAACGUGCUCAGGAGGGAGCCGGAGGCAGACCAGCCGCCGCCGUUCGGCUCUCAGCGGAGACGGCCGGCCGCCUCGACGCCGUCGUCUUCGCCGUGGGACGAAGAGCCGCGGCCGAAGCCGACGAGUCCGCGGCGCGACGUGGCGAGGAAGGGCGACAAGAAAAUCAGGAGCAAGGAGGAGAAGAAGCGCGCGAUCGAGUCAUCCGAAGUCCGGUCCUUCAGACAUGGGUGGUACAAGAACUCCGCUACGGCGGCGGUCGUCGACUCCUCCGACGACGCGGCCUCGCCGAGGAACCUGAUGAGGUCGUUCUCGGCGCCGGUGUCCGGGAACUUCGCGAAGUUCCUUUCGGAGGGGGAGCC…	MQRRKEAALRPAEERAQEGAGGRPAAAVRLSAETAGRLDAVVFAVGRRAAAEADESAARRGEEGRQENQEQGGEEARDRVIRSPVLQTWVVQELRYGGGRRLLRRRGLAEEPDEVVLGAGVRELREVPFGGGAKGARRSAGAAEARGTWGLLRRAAVAGGGKAAEREEGCVRHQGEGVQPAAEPRAU
TraesCS5D01G142100.1:chr5D_part1:-:228060729:228060890	internal_ORF	chr5D_part1	228060729	228060890	-	3.31283e-05	AUGAGCGCAGGCAAAAGGCUGAAGCAUGGCACCAGAAUGCUGCCAGCCGUGCACCAUAUUCCAAACCAGCUGCUCCAAUCACUUGUGCAACUUUUGCUCAAGAUGUCAUUGAAGGCAGAGCAAGUGUUUCACAAGCUCAUGACCACAAACACCAACCCCUGA	MSAGKRLKHGTRMLPAVHHIPNQLLQSLVQLLLKMSLKAEQVFHKLMTTNTNPU
TraesCS1D01G248400.1:chr1D_part1:+:341274412:341275183	internal_ORF	chr1D_part1	341274412	341275183	+	3.30211e-05	AUGUUGACCCAUUUGAUGAACCUGAGUGUGAAGCUCGCGACAUAUUUGUCAAUGAGCUCCUUUGUAUUGGCACUGGAUGCCCAUAUUCUUGUGUUAAAAGGGCACCUCAUGCAUUUGCAUUUGCAGAUGACAUUGGUACAGCUCGUGCAAUAUCUCAAGGUAAUGGUGACGAUUACCCUGUCCAACUUGCUGUUGGGCAGUGUCCGAGAAAGUGCAUAUACUAUGUGA	MLTHLMNLSVKLATYLSMSSFVLALDAHILVLKGHLMHLHLQMTLVQLVQYLKVMVTITLSNLLLGSVRESAYTMU
TraesCS3B01G431300.1:chr3B_part2:+:222192125:222192175	dORF	chr3B_part2	222192125	222192175	+	3.28366e-05	AUGAAGAUCCUGGGCGAACUGCUCUCCUGGGUGUCCUUCGAAAGCAGCUGA	MKILGELLSWVSFESSU
TraesCS5D01G198900.1:chr5D_part1:+:301987896:301988588	internal_ORF	chr5D_part1	301987896	301988588	+	3.28045e-05	AUGAUUCCUCUCCCCAUGUUACCCGUUUUAUUGGACUUGCUAAUGUGGGAAACAAAGAGAAGCAGAAAUUUAUUCAUGCGAUUUCUCCUACUCCAGCAUCCACCAUGUCCAGUGCUGAUAUUCAUGCGAGACCUCCAAAUGCUACUUUAUCACCAUAUGCUGCUCCAGCAAAAUCUGUUCAUGUUGAAGACACUCCAAAGCGUCCUGCUGAAAGCACUGAUUUGCAAUAUUGGCGUUAUGAUGUCAAGCGGCAACGACAAGGGCAAACUGAUGGAAGUCUAUUGUGUUUCAAAUAUACAUCCUCAGGGUCCUGUCCUCGAGGGAGUAAAUGCAACUUCAGGCAUGAUGAAGAAGCCAGGGAACACUGUCAGAGAAAUGUCUGUUUUGAUUUUCUAA	MIPLPMLPVLLDLLMWETKRSRNLFMRFLLLQHPPCPVLIFMRDLQMLLYHHMLLQQNLFMLKTLQSVLLKALICNIGVMMSSGNDKGKLMEVYCVSNIHPQGPVLEGVNATSGMMKKPGNTVREMSVLIFU
TraesCS1B01G130200.1:chr1B_part1:+:161204153:161205299	internal_ORF	chr1B_part1	161204153	161205299	+	3.27321e-05	AUGAUGACCGUUACGAUCGCUACGAUGACCGUUAUGAUCGUUAUGACGACCGUUUUGAUCGCUAUAAUGACCGUUAUGAUCGGUAUGACCGAUAUGGUGGCAACACCAAGUUGUACGUGGGCCAUCUUUCUACGCACACCCGGACCAAGGAUGUUGAGUACCUUUUCGGCAGAUAUGGGAGAAUACGAUGUGUGGAGCUGA	MMTVTIATMTVMIVMTTVLIAIMTVMIGMTDMVATPSCTWAIFLRTPGPRMLSTFSADMGEYDVWSU
TraesCS1B01G130200.2:chr1B_part1:+:161204153:161205299	internal_ORF	chr1B_part1	161204153	161205299	+	3.27321e-05	AUGAUGACCGUUACGAUCGCUACGAUGACCGUUAUGAUCGUUAUGACGACCGUUUUGAUCGCUAUAAUGACCGUUAUGAUCGGUAUGACCGAUAUGGUGGCAACACCAAGUUGUACGUGGGCCAUCUUUCUACGCACACCCGGACCAAGGAUGUUGAGUACCUUUUCGGCAGAUAUGGGAGAAUACGAUGUGUGGAGCUGA	MMTVTIATMTVMIVMTTVLIAIMTVMIGMTDMVATPSCTWAIFLRTPGPRMLSTFSADMGEYDVWSU
TraesCS1B01G130200.3:chr1B_part1:+:161204153:161205299	internal_ORF	chr1B_part1	161204153	161205299	+	3.27321e-05	AUGAUGACCGUUACGAUCGCUACGAUGACCGUUAUGAUCGUUAUGACGACCGUUUUGAUCGCUAUAAUGACCGUUAUGAUCGGUAUGACCGAUAUGGUGGCAACACCAAGUUGUACGUGGGCCAUCUUUCUACGCACACCCGGACCAAGGAUGUUGAGUACCUUUUCGGCAGAUAUGGGAGAAUACGAUGUGUGGAGCUGA	MMTVTIATMTVMIVMTTVLIAIMTVMIGMTDMVATPSCTWAIFLRTPGPRMLSTFSADMGEYDVWSU
TraesCS4B01G062300.1:chr4B_part1:+:54024690:54024826	internal_ORF	chr4B_part1	54024690	54024826	+	3.27011e-05	AUGGAGGCGUACAGCUUCCCCAUGCGUACAUUGAAGAUGGUGUUGCUAAUGCUGAUUUAG	MEAYSFPMRTLKMVLLMLIU
TraesCS4B01G062300.2:chr4B_part1:+:54024690:54024826	internal_ORF	chr4B_part1	54024690	54024826	+	3.27011e-05	AUGGAGGCGUACAGCUUCCCCAUGCGUACAUUGAAGAUGGUGUUGCUAAUGCUGAUUUAG	MEAYSFPMRTLKMVLLMLIU
TraesCS2A01G434600.2:chr2A_part2:+:224487110:224487304	internal_ORF	chr2A_part2	224487110	224487304	+	3.27007e-05	AUGAACUGUUCCUCUUCCACUCCCUACCCCCUCGUGUACUGCUACCUGACAUGUGCUGCUGCUUCUGUAAACCGAAUGCAGAUCUACUUAUCGACGGCCGAGUUCCGCGAGAAGUUGGGCAUGAAAAGGACAGCGUUCUACAAGCUCCCCAAGUGGAAGCAGAACAAGCUGAAAUCUGCAGUGCAGCUCUUUUAG	MNCSSSTPYPLVYCYLTCAAASVNRMQIYLSTAEFREKLGMKRTAFYKLPKWKQNKLKSAVQLFU
TraesCS5D01G558400.1:chr5D_part2:+:108324303:108324662	internal_ORF	chr5D_part2	108324303	108324662	+	3.26945e-05	AUGGAGAUGGCCCCGGAGCCACCGCCGCGGGAGGAGAUCCCGCCGGCGUGCCGGGCCAUCGUGCCGGAGUACACGCGGCUGGGGCGCAAGCUCUUCGGGCUGCUGUCGGAGGCUCUGGGCCUCCGGCGUGGGUACCUGGAGGACACCGCCGGGUGCCUGGACGGGCUGAGCGUGGGCUGCCACUACUACCCGGCGUGCCCGGAGCCGCGCCGGACGCUGGGCACCGCGAGGCACUCCGACCCCAGCUUCCUCACCGUGCUCCUCCAGGACGCCUCGGCGGCCUCCAGGUGCUGCUCGACGACGACGAGUGGCGGCCGGCGUGGGUGGACGUGCCGGCGGAGGCGGGGGCGCUGGUGGUGA	MEMAPEPPPREEIPPACRAIVPEYTRLGRKLFGLLSEALGLRRGYLEDTAGCLDGLSVGCHYYPACPEPRRTLGTARHSDPSFLTVLLQDASAASRCCSTTTSGGRRGWTCRRRRGRWWU
TraesCS1B01G146000.1:chr1B_part1:+:201755567:201755757	internal_ORF	chr1B_part1	201755567	201755757	+	3.26178e-05	AUGCUUGAUAUCACAUGUCCAAAGUUUUCCGGCACAAACAGCACCAGCAGGAUUUGUCUGCCCCUCAUGUUCAAUUCCUAUAUGGCCUCCUUCGAGUAUUAA	MLDITCPKFSGTNSTSRICLPLMFNSYMASFEYU
TraesCS1B01G146000.2:chr1B_part1:+:201755567:201755757	internal_ORF	chr1B_part1	201755567	201755757	+	3.26178e-05	AUGCUUGAUAUCACAUGUCCAAAGUUUUCCGGCACAAACAGCACCAGCAGGAUUUGUCUGCCCCUCAUGUUCAAUUCCUAUAUGGCCUCCUUCGAGUAUUAA	MLDITCPKFSGTNSTSRICLPLMFNSYMASFEYU
TraesCS5B01G194700.1:chr5B_part1:+:351485167:351485211	internal_ORF	chr5B_part1	351485167	351485211	+	3.2612e-05	AUGCUGAUCGCCGACUUGAAGAAAUUCGCCGGAAGACAGAAGUAG	MLIADLKKFAGRQKU
TraesCS2A01G468800.1:chr2A_part2:-:250203335:250203400	internal_ORF	chr2A_part2	250203335	250203400	-	3.26073e-05	AUGAAGAACAACGUGAACCAGAGAUGCAAGAACAGGUACAGAUGGAUGUUGAUCCUCAAGCACUAA	MKNNVNQRCKNRYRWMLILKHU
TraesCS2A01G468800.2:chr2A_part2:-:250203335:250203400	internal_ORF	chr2A_part2	250203335	250203400	-	3.26073e-05	AUGAAGAACAACGUGAACCAGAGAUGCAAGAACAGGUACAGAUGGAUGUUGAUCCUCAAGCACUAA	MKNNVNQRCKNRYRWMLILKHU
TraesCS2A01G468800.3:chr2A_part2:-:250203335:250203400	internal_ORF	chr2A_part2	250203335	250203400	-	3.26073e-05	AUGAAGAACAACGUGAACCAGAGAUGCAAGAACAGGUACAGAUGGAUGUUGAUCCUCAAGCACUAA	MKNNVNQRCKNRYRWMLILKHU
TraesCS4D01G027100.1:chr4D_part1:+:12021390:12021800	odORF	chr4D_part1	12021390	12021800	+	3.25521e-05	AUGAGAGGGAUGCUGAGCCAAAAGAGCAGCAGUUCCAGCACCCUAGGCGGUCUCAUCAGAACCAGCGGGGAGGUGGUCGUGGCAGGAGGGGGGCCUACCCCAAUGGCCGUGGCGGGCGUGGAGGCGGCCGCGGCAUGGGCGGCGGAUACCAGAAUGGGCGUGGAUACCAGGGUGGGGGUGGCGGAUACCAGGGAGGCGGUGGCGGGUACCAGAAUGGCCGGGGUGGUGGUGGCGGUUACUACAACAACAACAACGAAGAAGGGUACUACCAGCCGAGGAACUUCAACACCAGGGGCAGGGGUGGUCGGUCUGGCGGCGGCAACUCUCACUACAGCAACCAGGGAGGAGGCGGCGCGCAGGGAGGUGGCCACGCGUACGCCGAGAGGGUUGAGGCAAAUG…	MRGMLSQKSSSSSTLGGLIRTSGEVVVAGGGPTPMAVAGVEAAAAWAADTRMGVDTRVGVADTREAVAGTRMAGVVVAVTTTTTTKKGTTSRGTSTPGAGVVGLAAATLTTATREEAARREVATRTPRGLRQMLSCU
TraesCS6B01G151900.1:chr6B_part1:-:155761764:155762321	internal_ORF	chr6B_part1	155761764	155762321	-	3.24005e-05	AUGAUGUGGAUUACCUUGUUGAAGACAACGCACUGGACGAUCUAUGCUUAUCACCGGAAAUGGAUGGGACCCAUGGUAUGCCCACUUUUGAAGAUAAUCCUGAACAACAAACUACUGAGAAGGGCAGCUCAUGGGAAAAUGGCACAACAGAGGGGAAUGAUUCUGGUAACUGGGGAGGAGGCUCAACAGUGGAGAAUAAUUCCACUGAUUGGGGAGGCUGGGGCACUGGACCUGCAAAUGACAACAAUAUUGUAUCCGGAGAACCAGCUGAGCCCGACACUUGGGCUGACCAGGGUGCUAAAAAGGAUACAGAAGGAGGCUGGAAUAAUGCAGCUGCAGCUGCUGACACAGGAGCUGCAAAACCAGCAGAGCAAGACAAGUCAUGUUGGAAUGCGCCCC…	MMWITLLKTTHWTIYAYHRKWMGPMVCPLLKIILNNKLLRRAAHGKMAQQRGMILVTGEEAQQWRIIPLIGEAGALDLQMTTILYPENQLSPTLGLTRVLKRIQKEAGIMQLQLLTQELQNQQSKTSHVGMRPQQWRMIPLVGEAGALETQRTKILHLKDQLKLILGPIRVVKGILMEVVLAGTKU
TraesCS6B01G151900.2:chr6B_part1:-:155761764:155762321	internal_ORF	chr6B_part1	155761764	155762321	-	3.24005e-05	AUGAUGUGGAUUACCUUGUUGAAGACAACGCACUGGACGAUCUAUGCUUAUCACCGGAAAUGGAUGGGACCCAUGGUAUGCCCACUUUUGAAGAUAAUCCUGAACAACAAACUACUGAGAAGGGCAGCUCAUGGGAAAAUGGCACAACAGAGGGGAAUGAUUCUGGUAACUGGGGAGGAGGCUCAACAGUGGAGAAUAAUUCCACUGAUUGGGGAGGCUGGGGCACUGGACCUGCAAAUGACAACAAUAUUGUAUCCGGAGAACCAGCUGAGCCCGACACUUGGGCUGACCAGGGUGCUAAAAAGGAUACAGAAGGAGGCUGGAAUAAUGCAGCUGCAGCUGCUGACACAGGAGCUGCAAAACCAGCAGAGCAAGACAAGUCAUGUUGGAAUGCGCCCC…	MMWITLLKTTHWTIYAYHRKWMGPMVCPLLKIILNNKLLRRAAHGKMAQQRGMILVTGEEAQQWRIIPLIGEAGALDLQMTTILYPENQLSPTLGLTRVLKRIQKEAGIMQLQLLTQELQNQQSKTSHVGMRPQQWRMIPLVGEAGALETQRTKILHLKDQLKLILGPIRVVKGILMEVVLAGTKU
TraesCS2A01G212500.1:chr2A_part1:+:197249117:197249371	internal_ORF	chr2A_part1	197249117	197249371	+	3.23947e-05	AUGCGGGCACAAAUGCUUGGACCACCACCACCACCACCACCAUCACCAUCACCACCACCACCCAAGCCCGGGUCCAAAGCCCCCGAGUCCGAAGCCACCAAAGCCGGAGCCAAAGCCGACGCCACCAAAGCCCACACCUCCAAAGCCCGCUCCACCGAAGCCCAUGCCGCCACCGUCGCCCAUAUCGCCGCCGUCGCCCAUGCCGCCGAAACCAACCCCGCCGAAGCCGCUGCUAAAGCGGCCGUGCCAUCCUAA	MRAQMLGPPPPPPPSPSPPPPKPGSKAPESEATKAGAKADATKAHTSKARSTEAHAATVAHIAAVAHAAETNPAEAAAKAAVPSU
TraesCS1D01G122600.1:chr1D_part1:-:123699799:123699933	internal_ORF	chr1D_part1	123699799	123699933	-	3.23477e-05	AUGCCGGUCUCGCAGCGGGCGUGCAGCGCGGACCUCUCGAGCACGGCGGCGUCGGACAGCGAGCCAGGGAGGCCGAUGCACACGUCUGUGAAGGCGCCGUCAGCGUCCACGACGGCCUGCACGGCGACGGAGUAG	MPVSQRACSADLSSTAASDSEPGRPMHTSVKAPSASTTACTATEU
TraesCS5B01G567400.1:chr5B_part2:-:259866458:259866523	internal_ORF	chr5B_part2	259866458	259866523	-	3.23308e-05	AUGUCACGCAUCCAGAAGAUGCAGACAGAGUCAAACUACGUGAUAAAUCAGAUAUUCGAGUAUUAA	MSRIQKMQTESNYVINQIFEYU
TraesCS5D01G225900.1:chr5D_part1:-:334258736:334259559	internal_ORF	chr5D_part1	334258736	334259559	-	3.23193e-05	AUGACUACCAUGGAUUUGAUGACGGGCAAGGAAAUAGUAAUGGAACAUAUGAUGAACUUAUCUACAAGCUUUAUCUUAAGGAAUUCGAUGCAGUGGUAG	MTTMDLMTGKEIVMEHMMNLSTSFILRNSMQWU
TraesCS4B01G145500.3:chr4B_part1:+:206802963:206811332	internal_ORF	chr4B_part1	206802963	206811332	+	3.23111e-05	AUGUUGGUCAGUCAGAUGAUUGGGAUUGUUUUUGUUGUCUUCUCUGGGAUCCAGCUCAUGCUGAUUGUGCUGUUCCACAGGUGA	MLVSQMIGIVFVVFSGIQLMLIVLFHRU
TraesCS7A01G204100.1:chr7A_part1:-:166332226:166332912	internal_ORF	chr7A_part1	166332226	166332912	-	3.22639e-05	AUGGGUUUGGUCGAGGUGCAACUGACUCGUCUAGUUUCCUUCCUGGGUGGAAGCGCAACAACGGCUUUGCUCAAAGAGGAGGAUCGGUCCGUGGGCGUGGGCGUGGCCGUGGCCGUAGCACCUUUGGUCGAGGUCGUGGACGUGGCGUCUAUGUACGGAAGGGGUUGGUGA	MGLVEVQLTRLVSFLGGSATTALLKEEDRSVGVGVAVAVAPLVEVVDVASMYGRGWU
TraesCS5D01G343100.1:chr5D_part1:+:431205261:431205449	internal_ORF	chr5D_part1	431205261	431205449	+	3.22245e-05	AUGCUCAACCUACCAGUGACGAUGCACGUGUCAGAAGAUUUCCACGUGAUAAAGGGGCACAACCACCUGAAUCAACUCAAGCACAACCCCCUUUUGAUGCUCCACAUGACUCUGUAUCAACCCAAGAUGUACCUCGUGACACCUUGGGCAAAACCAAAUCUGCCAAACCAAGUUCAACUGAAGGCAUGA	MLNLPVTMHVSEDFHVIKGHNHLNQLKHNPLLMLHMTLYQPKMYLVTPWAKPNLPNQVQLKAU
TraesCS6D01G173000.1:chr6D_part1:-:160429754:160429828	internal_ORF	chr6D_part1	160429754	160429828	-	3.21837e-05	AUGGAGAUCAAGAUCAAGGGCACUUUCAAGCCUUUCAUCUACCCAAAGAUCCUCCUGUCUUGUUCCCUUUCAUGA	MEIKIKGTFKPFIYPKILLSCSLSU
TraesCS2A01G498000.3:chr2A_part2:+:266176697:266177049	internal_ORF	chr2A_part2	266176697	266177049	+	3.19212e-05	AUGAUGAAGUCCCAAGUAGCGAUAAUCACGCCGGGUUUUCUGAUCCACCAGGAGAUACACAAGCACCUGUUGCUUCUGACAUUGAGCAGGAGGAUGGAACAAAAGAACUGGUUUCUCUAUCUGCGGGACAAGGUAAAUCUGACGAGCUUCAUGAUGGAAAACCUACAGAAAGCAAUAUUUCAAACAGUGCAGAACUUAUGA	MMKSQVAIITPGFLIHQEIHKHLLLLTLSRRMEQKNWFLYLRDKVNLTSFMMENLQKAIFQTVQNLU
TraesCS2A01G529800.1:chr2A_part2:-:285498610:285499062	extended_ORF	chr2A_part2	285498610	285499062	-	3.18714e-05	AUGCACAAGCAUCCAUCCGCUCACCCACAGAACAAGCAAGCAUCUACAACAAUGGUGACCACCAACACCAAAGCCAUAAAACCCUCUUGUGGCCUCCUUCUCAUCGCAAUCCUCCUAGCUAUGUCUUCAGACAAUGCACGUGGCGAUGACCUACCGCCUUCACCAGCACAGGCGCCGCCGCCAUCCCCCGUCGCUGGACGGUGCAAGUUGUGGGAUGAAAUUGCUCUCAAAGUGUGCGUCAACGUCCGCUUGGGCAAGAUGAGCCCGUUUGAGAAGAACCAGUGCUGCCGGCAGAUUCGUCAGACGCCAAACGCCGUGGACUGUUUGUGUUCUGCCUUCACCCGAGCACAUGCCCGUGUCUAUGGCAAUGUCCUUGAUGAAAUAAAUGUCGUUCUCACA…	MHKHPSAHPQNKQASTTMVTTNTKAIKPSCGLLLIAILLAMSSDNARGDDLPPSPAQAPPPSPVAGRCKLWDEIALKVCVNVRLGKMSPFEKNQCCRQIRQTPNAVDCLCSAFTRAHARVYGNVLDEINVVLTVCGKARVHDQFCLQGSGU
TraesCS4A01G052300.1:chr4A_part1:-:43287821:43288093	internal_ORF	chr4A_part1	43287821	43288093	-	3.17532e-05	AUGCCGACGGCGAUGCUGAGGCAAACCCUGCGGACACCGGUCGGUCCUGUGAUGACGACCACGUCGACGUCAAUGCUGGCAAGUCUGACGAUGGCAAGGGAAGCCAAGAACCACGAGGAGAAGUCGCUGAUCUUGUCAAUGGCUGUCCAGAAGUUGCUGAAGCCUAUUUUGACAUUGAAUUGCCGAGGGAGGACUGUCCAAACAUUCAAUCUGGUGACGGGAAUGUCAACGUUGCAACGUCUGCUGAUGUCGUGCAAGUUCAGGCAGGACUGA	MPTAMLRQTLRTPVGPVMTTTSTSMLASLTMAREAKNHEEKSLILSMAVQKLLKPILTLNCRGRTVQTFNLVTGMSTLQRLLMSCKFRQDU
TraesCS3D01G050300.1:chr3D_part1:-:19362061:19362240	internal_ORF	chr3D_part1	19362061	19362240	-	3.1688e-05	AUGACUGGCAAGGUCUCCGUGAAGUUAGCGUCGCUGCUAUGGAGAAAUACAGAGUUGCUGUUGCUGCUGAUGAAAGCUGUCGUGGUUUACAUGAUGCUCAGAAAAUUAUACAUGGAAACCUUGCUCAUGUUAUUAACAUCAAACUGGCAAAGUUGGGGGUUCUUGGAGCCCUCGAAGUAA	MTGKVSVKLASLLWRNTELLLLLMKAVVVYMMLRKLYMETLLMLLTSNWQSWGFLEPSKU
TraesCS1D01G139000.1:chr1D_part1:-:190772821:190773614	internal_ORF	chr1D_part1	190772821	190773614	-	3.16559e-05	AUGUCAUGUACUUCCCUACAUCUCUCAGAGUACAUGCAGUGGUUAUCAAUCCUUUCCGUAAUAAAGAACUGUCACCUGUGUUUCUUGAAAAGCAAUUUCGGGAUGCUUGCCAGACUCCUGACCCUUUGCAUGAAAAUCUCACUUUCCAGGUGGACUACCACACAUCAAUGGAUGCAGGUAGCAAAUAUGUGCAACGAAUGUUACUUGAGUACAGACAACAACAUCCUGGACCUGUCAUAG	MSCTSLHLSEYMQWLSILSVIKNCHLCFLKSNFGMLARLLTLCMKISLSRWTTTHQWMQVANMCNECYLSTDNNILDLSU
TraesCS1B01G036800.1:chr1B_part1:+:17567266:17567370	internal_ORF	chr1B_part1	17567266	17567370	+	3.16156e-05	AUGUUCUUGAUGGUCUUCAACCACAUCCUGAUCUUAGAGAGCUUUGCAUUGCAAAUCAUGGUGGUGCUGCUGGUCCCAGUUGGCUGUGUGUUGACAUCUUGCUGA	MFLMVFNHILILESFALQIMVVLLVPVGCVLTSCU
TraesCS3A01G196700.1:chr3A_part1:-:301120718:301120777	internal_ORF	chr3A_part1	301120718	301120777	-	3.16118e-05	AUGCGGUAUAUGCCCCAAAAGUUACCCGGCUUCUACGAGAAGCAAAAGAACAUGGAGUGA	MRYMPQKLPGFYEKQKNMEU
TraesCS3B01G602200.1:chr3B_part2:-:374042139:374042456	internal_ORF	chr3B_part2	374042139	374042456	-	3.16015e-05	AUGUAUACGGUGAACGUCAAACAUCAAGUUCUGCCAAGGAAAGCAAUGAUCUUGCAGGCCUUCAAGAUUUUCAUACACAGGGUUUUCUUGAAGUUGGUGCUGCAGCUCUUCUAG	MYTVNVKHQVLPRKAMILQAFKIFIHRVFLKLVLQLFU
TraesCS2D01G303500.1:chr2D_part1:-:387738208:387738496	internal_ORF	chr2D_part1	387738208	387738496	-	3.15686e-05	AUGUCCGUUUUGUUAUUCAUCAUUCCCUUCCUAAAUCAAUUGAAGGGUACCAUCAGGAGUGUGGACGUGCUGGUAGAGAUGGACAGCGCUCAUCUUGUGUACUGUAUUAUAACUAUUCUGACUAUAUUCGUGUCAAACACAUGA	MSVLLFIIPFLNQLKGTIRSVDVLVEMDSAHLVYCIITILTIFVSNTU
TraesCS2D01G303500.2:chr2D_part1:-:387738208:387738496	internal_ORF	chr2D_part1	387738208	387738496	-	3.15686e-05	AUGUCCGUUUUGUUAUUCAUCAUUCCCUUCCUAAAUCAAUUGAAGGGUACCAUCAGGAGUGUGGACGUGCUGGUAGAGAUGGACAGCGCUCAUCUUGUGUACUGUAUUAUAACUAUUCUGACUAUAUUCGUGUCAAACACAUGA	MSVLLFIIPFLNQLKGTIRSVDVLVEMDSAHLVYCIITILTIFVSNTU
TraesCS2D01G303500.3:chr2D_part1:-:387738208:387738496	internal_ORF	chr2D_part1	387738208	387738496	-	3.15686e-05	AUGUCCGUUUUGUUAUUCAUCAUUCCCUUCCUAAAUCAAUUGAAGGGUACCAUCAGGAGUGUGGACGUGCUGGUAGAGAUGGACAGCGCUCAUCUUGUGUACUGUAUUAUAACUAUUCUGACUAUAUUCGUGUCAAACACAUGA	MSVLLFIIPFLNQLKGTIRSVDVLVEMDSAHLVYCIITILTIFVSNTU
TraesCS5B01G223600.1:chr5B_part1:+:398078795:398079165	internal_ORF	chr5B_part1	398078795	398079165	+	3.15606e-05	AUGAUUUUGAAGCUCCCAUCGAUCCUGAAGUGGAAGGUGAAAAUGGUAAAGCUGAUUCUGAUCCUGAAAAUCUUUCUGAUAUUGAUGAUGUGGAGGUUGACGGGUAUCUUCACAACGAGGAAGAAACACAGAACAAAAAGAUUAUCUGGGAGGAAAUGA	MILKLPSILKWKVKMVKLILILKIFLILMMWRLTGIFTTRKKHRTKRLSGRKU
TraesCS7D01G124300.1:chr7D_part1:-:77486223:77486336	internal_ORF	chr7D_part1	77486223	77486336	-	3.15595e-05	AUGAUAUCAUGGAUGUUCUUGUAUUCCCUGAUGGAUCUUGGAAAGCUGUUUCAGUUCAUGAUGAGAAAUCAGAUAAACAUGGUGAUGCAAUUCAGCAGAAUGAGAAUACUGUAG	MISWMFLYSLMDLGKLFQFMMRNQINMVMQFSRMRILU
TraesCS1A01G040600.1:chr1A_part1:-:22297236:22297340	internal_ORF	chr1A_part1	22297236	22297340	-	3.15437e-05	AUGGAAAGGGUGUCUCCAUUGAUGGUGUUCGACUUCCAUAUGAGGCUGGUGAAAUUGAUUUUGGUGAACCUGGAACAAAUGGGCAACACAGCUUCUAUCAAUUAA	MERVSPLMVFDFHMRLVKLILVNLEQMGNTASINU
TraesCS4B01G236600.1:chr4B_part2:+:43674340:43675329	internal_ORF	chr4B_part2	43674340	43675329	+	3.14861e-05	AUGGGCAGCCAAGAACGCGGCCACCUGCGCCGCCGCCGUGCCCAAGCCCAAGCCCCCGCCUCCCAUUCUCCCGGCGCGCCGGACGCUGCCGGUGGUGGAGGACUGCCCGACGCUCGCAUUCCUGCGCCCGCGCCCGGCCACCGCCCGCUACUCCACCGUCUCCGUCCCGCUCCCGCACCACUGCUUCCCCGCCUUCCCCGUCGGCGACCAGCUGUUCAACCGCCUCGUCGACGGGCUCACGCCGCCGCCUGCCGCCGUGCCGUGGAGGCCCGGGGAGACGGGCGUGACGCUGCACGAGGCGAGGAAGGUGGCGAGGGCGGCGGAGAUGGAGGCGGCGCGCGCCACGCUGAGGGCCAACCCCGAGAGCGUCGUGUCCAGGUCAGAGUACGCCGCGCUCUG…	MGSQERGHLRRRRAQAQAPASHSPGAPDAAGGGGLPDARIPAPAPGHRPLLHRLRPAPAPLLPRLPRRRPAVQPPRRRAHAAACRRAVEARGDGRDAARGEEGGEGGGDGGGARHAEGQPRERRVQVRVRRALHRHCGRRGGRAQARRGARRVRRRHRPRRRRLPPPRPGCEGDREHAAVAGASSSRGRRRRGAQAGAAGAGAAEGGHRRQGGGAGAAGAVVRAGPAGGTDAGVHAAHLLGAVVGRDGARVLLRHVHLLHVRLHLLHEDGHGAVLRGLLPEPLRDEAAPPHARPPVRRRPVQRSEASGAARRVRFCGTKRSWRVRCRRVU
TraesCS3B01G569700.2:chr3B_part2:+:353076458:353078004	internal_ORF	chr3B_part2	353076458	353078004	+	3.14775e-05	AUGGUGCAGAUUUCGAUGUGGGGGAGGAGGAAGAUGAGGAGGAGCAGGAGGAAGGCGACGGUAAUGGCUGGGAUGAUGAAGAGGGUGAUGAUAGCCAGUCGUCGCAGGGAGACGAUGGCAACAUGGAUGAGUCAUUGA	MVQISMWGRRKMRRSRRKATVMAGMMKRVMIASRRRETMATWMSHU
TraesCS2D01G174600.1:chr2D_part1:-:118047476:118047970	internal_ORF	chr2D_part1	118047476	118047970	-	3.12878e-05	AUGUUGCUGGUGAGCGGGGAGGCUACCUUCAUGGGCGAGGAGCAUUGGACAGUGAUGAUUUGCUUUACCUUAAAGAGCAAAUGGAGGCUGAGGAAGAUGCAGAGCGUCUCCUCCGUCGUACAGAGAAGCGGGCAUUUGCUGCCUUUAAGCAAGCAGCAGUUCUAG	MLLVSGEATFMGEEHWTVMICFTLKSKWRLRKMQSVSSVVQRSGHLLPLSKQQFU
TraesCS7A01G438600.1:chr7A_part2:-:182542150:182543216	internal_ORF	chr7A_part2	182542150	182543216	-	3.12453e-05	AUGCCGAAGAAGAUGAUGAUGUACUUGACCUGGGAAUUCUUCCAAAAAGCACACACCGUGAUGGUUCUUUAUACAGGAACACUCAUUUGUGGAAAAGGGAUUAUAAUGUUGAUGACCCUAGUGAGACUCGGCUACCAGAUCCCACAGAUUGCGACAUCCGCAAUGGAGAAUGCAUUCGGCAUCUACCUAAUCGCGUGUUACAAAUUUUCUCAUUAA	MPKKMMMYLTWEFFQKAHTVMVLYTGTLICGKGIIMLMTLVRLGYQIPQIATSAMENAFGIYLIACYKFSHU
TraesCS1B01G422300.1:chr1B_part2:-:206654960:206655088	internal_ORF	chr1B_part2	206654960	206655088	-	3.11087e-05	AUGUCGUGUGUUGGUAGGACGGAGGAGCACGCCCUGGGCAACUUGGAGCAUGACUGGAAGCUCGCGGUGGCUGCAGUCUUCGACACCGCCCACGCAAGGAGCUGGGGCGGCGGCCGAGUUGGCGAAUAG	MSCVGRTEEHALGNLEHDWKLAVAAVFDTAHARSWGGGRVGEU
TraesCS5B01G126600.1:chr5B_part1:-:231273265:231273522	internal_ORF	chr5B_part1	231273265	231273522	-	3.10265e-05	AUGGCCAAUACCAACAGUACACGCAACCUCAAACACAAGUGGCACCACAGAAUGUUGCUCAAGUUCCUGUACAACCUGCUCCAUAUGCUCAGCCUCAAUUCCUGCAGCCGUCACAGCCCCAACACAUGGUGCCAAACCAGUCCCAGAAUCCUCAACUCCAAGCACCAGCUGUUCAGCCACAGCCUCAGCAGAAUCCACCAUUGCAUUCAGCGCCUCAAAUUCCACAGAUGCAACCACAAGGUGAUGUACAACCUAUAG	MANTNSTRNLKHKWHHRMLLKFLYNLLHMLSLNSCSRHSPNTWCQTSPRILNSKHQLFSHSLSRIHHCIQRLKFHRCNHKVMYNLU
TraesCS2D01G104900.1:chr2D_part1:+:56535162:56536589	internal_ORF	chr2D_part1	56535162	56536589	+	3.10113e-05	AUGGCAUUCUUGCAUCUUCGAAGGUGGUACCACAUCUUGCUGACGCUCGCAUUUACAUGCUCACUCACCCUAAAGAAUUUGAUGUGGUUGAUCUUGAUCCUUAUGGAUCACCAGCUGCAUUCCUUGAUUCAGCAGUUCAAUGUGUUGCAGAUGGUGGUAUCUUGA	MAFLHLRRWYHILLTLAFTCSLTLKNLMWLILILMDHQLHSLIQQFNVLQMVVSU
TraesCS2D01G461500.1:chr2D_part2:-:105864051:105864275	internal_ORF	chr2D_part2	105864051	105864275	-	3.09917e-05	AUGAAGUUUCGGACUUUUAUCGCAGAGCAUCAGAAUUUUACCGUGAAUGUGGAAGAUCACAACCUGCCUCUGAUGCUCUUGCAAAGGGUGCCAGUGCCUUGGAAGAUAAAGCUCCAGAAGAAGCAACUAAAUUGUAUGAUGACGCUUGCACACUUCUAG	MKFRTFIAEHQNFTVNVEDHNLPLMLLQRVPVPWKIKLQKKQLNCMMTLAHFU
TraesCS2D01G461500.2:chr2D_part2:-:105864051:105864275	internal_ORF	chr2D_part2	105864051	105864275	-	3.09917e-05	AUGAAGUUUCGGACUUUUAUCGCAGAGCAUCAGAAUUUUACCGUGAAUGUGGAAGAUCACAACCUGCCUCUGAUGCUCUUGCAAAGGGUGCCAGUGCCUUGGAAGAUAAAGCUCCAGAAGAAGCAACUAAAUUGUAUGAUGACGCUUGCACACUUCUAG	MKFRTFIAEHQNFTVNVEDHNLPLMLLQRVPVPWKIKLQKKQLNCMMTLAHFU
TraesCS2B01G471100.1:chr2B_part2:+:214569993:214570070	internal_ORF	chr2B_part2	214569993	214570070	+	3.09873e-05	AUGGAUUUUUCAGAGAAGAGCAAACUGAUGGUGAUCGGCGGUAUGUUAUGCAUGACCUACUGCAUGAUUUGGCACUGA	MDFSEKSKLMVIGGMLCMTYCMIWHU
TraesCS6A01G181800.1:chr6A_part1:+:209105302:209105499	internal_ORF	chr6A_part1	209105302	209105499	+	3.08446e-05	AUGAUCAUACAUACCCUGUUAUUGGCAUUUCUUUCAUUUAUGAUGACACUUAUUCUCCUUAUGCUAGUCCUACGCUUAAUGAAACAUAUCAUUCCCAUGCUAGUCUUGAGUUUAAUGAUAAAUUUCAUCCUCAUGGUAGUAUUGAGCUUGCUGAGUUCUACAAUCUUAAACAUGUGCUUUAUAGCUAUGCUUAUGUAA	MIIHTLLLAFLSFMMTLILLMLVLRLMKHIIPMLVLSLMINFILMVVLSLLSSTILNMCFIAMLMU
TraesCS6D01G185400.1:chr6D_part1:+:238803334:238803498	internal_ORF	chr6D_part1	238803334	238803498	+	3.08094e-05	AUGAUCAUACACACCCUGUUAGUGGCAUUGCUCAUAUCUCUGUUCAUGAUACUUAUGUUCCUGAUGCUAUACACAUGCUUAAUGAAACGUGUGAUUCUAAUACUAGCAUUGAGCUUACUGAAUUGUACCAUCCUAAACAUGUGCUUUAUAGCUAUGCUUAUGUAA	MIIHTLLVALLISLFMILMFLMLYTCLMKRVILILALSLLNCTILNMCFIAMLMU
TraesCS3B01G019900.1:chr3B_part1:+:8529145:8529213	internal_ORF	chr3B_part1	8529145	8529213	+	3.07684e-05	AUGAUGGCAAGGGGUCUCACAAAAGCCGGCAUCACCGCCGCCACCACCACCAUCAUGAUCAUCGUGUGA	MMARGLTKAGITAATTTIMIIVU
TraesCS2A01G445700.1:chr2A_part2:+:232785380:232785702	internal_ORF	chr2A_part2	232785380	232785702	+	3.0694e-05	AUGGGGAUGACCUCGUCGAAUUCAGAAGCAAAGCAGGGCUCCGCUAUUUCCAGAUCUGCAUACGUUACGAUCUUCAUGAUGACGCUCAAGUGUGUGCCAGGCUUUCUUCAGCUACUGAAAAAGCAAAAUAUGGAGGAUGUCCUGAUGAUGAUCAUGACACAAAAGAACAUGAUGCUGGGCCUGAUGAAUUCUCUUACACCUGCAACUUUGAGUACUUGCCUCCUUUGA	MGMTSSNSEAKQGSAISRSAYVTIFMMTLKCVPGFLQLLKKQNMEDVLMMIMTQKNMMLGLMNSLTPATLSTCLLU
TraesCS5D01G294100.1:chr5D_part1:+:391043240:391043737	internal_ORF	chr5D_part1	391043240	391043737	+	3.06622e-05	AUGAUGACUUAUCGGACACCGAGGUUCGCCCAUCUGAAGUGGAUCGUUACGUCGUUGCUCCUAAUGAUGGAAAUUGCAAAGGUCAAAGUGGUACAAACUCAGAAGAUGAAACUCAAGAUGCUGCUCAUGAGGAAGAGCUAA	MMTYRTPRFAHLKWIVTSLLLMMEIAKVKVVQTQKMKLKMLLMRKSU
TraesCS6D01G226500.2:chr6D_part1:+:318087335:318087832	internal_ORF	chr6D_part1	318087335	318087832	+	3.05984e-05	AUGGAGCCUAAUCUGCAAGCUCUCCGUCUGCAUCGCCAAGGGGCUCGACCACCUGCACACAGGAAUGGAGAAGCCGAUCGUCCACGGCAACCUCAAGACGAGCAACAUCCUGCUGGACGCCAGCUUCGAGUGCAGGAUCUCGGACUACGGCCUCUACCUCCUGCUCAACACCGGCGGCGCCCACGAGAUGCUGGAGGCGUCCGCGGCGCAGGGGUACAAGGCGCCGGAGCUGGUCAAGAUGAGGGACGCCACCAGGGAGAGCGACGUGUACAGCCUCGGGGUGGUGCUGCUGGAGAUGCUCGCGCAGAAGGAGCCGGCCGGCGGCGACGACCGCGCGCCCAGCUCCCGCGACAUCUUCUUGCCGGCGUCCUUCAAGAACCUGGUGCUCGAGAGGAAGAU…	MEPNLQALRLHRQGARPPAHRNGEADRPRQPQDEQHPAGRQLRVQDLGLRPLPPAQHRRRPRDAGGVRGAGVQGAGAGQDEGRHQGERRVQPRGGAAGDARAEGAGRRRRPRAQLPRHLLAGVLQEPGAREEDLRRLQLGPRQAEQEVGEREEAERLLRAGHGLLU
TraesCS7B01G206100.1:chr7B_part1:+:377050868:377051477	internal_ORF	chr7B_part1	377050868	377051477	+	3.0499e-05	AUGGCGCGAGAGGGAGUAGGGGCAGCCAUGGCGCCCGCAGCGGCGGAAGUGAGGUACGGGAUAGUUGGGGUCGGGAUGAUGGGGAGGGAGCACCUCCACAACCUCGCCCACCUCGCCGGAGAAGUCGAGCGGGAGCAGUCCGUCCGCGUCUGCGUCACCUGCCUCGCCGACCCCCACCCGGAGUCCCUCCUCCUUGGCCUCCGCCUCGCUGCGGAGCUUGGCCUGCCACCUCCCCAGGUCAUCGCGAGUUGCUGGACAGCGGGCUCUGUGACGCCGUUGUUGUGUCAUCGCCAAACAUGA	MAREGVGAAMAPAAAEVRYGIVGVGMMGREHLHNLAHLAGEVEREQSVRVCVTCLADPHPESLLLGLRLAAELGLPPPQVIASCWTAGSVTPLLCHRQTU
TraesCS5A01G404800.1:chr5A_part2:-:143291587:143291788	internal_ORF	chr5A_part2	143291587	143291788	-	3.0497e-05	AUGUUUUCAAUACGGAAGUCCAUGUCAAUCGGUUCUACAUGGAGUACUAUGAUAGUGGAGAGGGUUUCGCAAUUUAUAGCGAUCUUUCACUUUUCGACCUUGAUGGCAAAGAAGUAA	MFSIRKSMSIGSTWSTMIVERVSQFIAIFHFSTLMAKKU
TraesCS2D01G592400.1:chr2D_part2:+:185293825:185293890	internal_ORF	chr2D_part2	185293825	185293890	+	3.04177e-05	AUGUCCUUGGCACCAAAGAUUUUUACAUCCUUGGAUUUCACCCUCAUGAAGAAGUUCUCUUUCUGA	MSLAPKIFTSLDFTLMKKFSFU
TraesCS6B01G387200.1:chr6B_part2:-:209953170:209953238	internal_ORF	chr6B_part2	209953170	209953238	-	3.04099e-05	AUGAUGAUCUUCACGGUUAUGGUUUUCAGCAAUAUUGUCAGGUUCAUGAUAUGGUGCUUGACCUUAUAA	MMIFTVMVFSNIVRFMIWCLTLU
TraesCS6B01G058700.1:chr6B_part1:+:38925635:38927380	internal_ORF	chr6B_part1	38925635	38927380	+	3.03739e-05	AUGCGACCUCAGCGAAGGCAUGUCGACGGAGCGCGCGUACGAGGCGGAGCCGGUGCCGUCGCUGUCGGAGACCAUCACGGCGCGGUCGCUGGCGGUGAGCUUCGUCCUGGCCGUGACCCUCACGGUGGUGGCCAUGAAGAUCAGCCUCAACUCAGGGUUCCUCCCGUCGCUCAGCAUCCCGGCGUGCCUCCUGGGCUUCUACCUCUCGCGCGCGCUCAUCCGGCUGCUGGAGUUCAUGGAGGUGUCCCACCUCCCCUUCACCCGGCAGGAGAACACCGUGAUCCAGACCUGCGUCGCCGCCUGCACCACCAUCGCCUUCAGCGGCGGCUUCGGCACGUUCCUCCUGGCCAUGGGCCGGAAGUCGGCCGGCGACGACCACGCAAGGCACGACGUGAACGU…	MRPQRRHVDGARVRGGAGAVAVGDHHGAVAGGELRPGRDPHGGGHEDQPQLRVPPVAQHPGVPPGLLPLARAHPAAGVHGGVPPPLHPAGEHRDPDLRRRLHHHRLQRRLRHVPPGHGPEVGRRRPRKARRERGGAEHPPHDRLPLPRQLRRHLHHHAVPEGDDHPAPADVPQRHGHGAPHQQLQHAAGRHPCQAAGVHAVQVARRLPGLVRLPVVLLRREGLRLQDLPHLRHGGVQAGLLLRLRHDQRRHRHDLPLRDHPLHARRVRRVLGVPLALPRDQGGGLVPRRPPQRQPQRHQGLQGVHRRLHDPRRRPLQLPLHHVPDVAHHDQAAQAAHVIRRRQREAAVPAPDRRRPGHGAAEDGQELRRTPQGAGVPQGQHTQHGHHRRLHPPRRPLHR…
TraesCS3D01G466800.1:chr3D_part2:-:93875304:93875850	dORF	chr3D_part2	93875304	93875850	-	3.03605e-05	AUGAUCCCAGGAGGCCGGAUGGUUGUUUCCCUUGUAGGGAGGGAUUCUGAUGUAGUCACCCCCGAAUUCUCUCACCUCUGCGUAUUCGUAGCUCAGAUUCUAAGCGUCAUGGUCUCAGAGGGUGUAAUCGACAAAGCAAAGUGUGACUCUUUCUAUUUGCCUGUGUAUGAACCUUCCAACAAAGAGCUGAGGGAGAUCAUCCAAGAUGAAGCCUCGUUUUCAAUCACUGAGAUGCAGGCGAACAACCCUUUUGUCGGUCUGGACAGCGCACUUGUGGUCCCAAGCAGGUUUGCUAGUGUGACCAGAGCCAUAUUUGAGCCGAUAAUAGUCCUUCAUCUUGGAGAAGUCAUGGAUGAAUUCGUGAGGACCUUGGAGCAACGCUGGAGCUUGGAAGGCAGC…	MIPGGRMVVSLVGRDSDVVTPEFSHLCVFVAQILSVMVSEGVIDKAKCDSFYLPVYEPSNKELREIIQDEASFSITEMQANNPFVGLDSALVVPSRFASVTRAIFEPIIVLHLGEVMDEFVRTLEQRWSLEGSLRFEHDKSPRPMLVSLKKAU
TraesCS3D01G261500.1:chr3D_part1:+:363590047:363590172	internal_ORF	chr3D_part1	363590047	363590172	+	3.03577e-05	AUGCAUGCAGAGUUUCUGCAACCAUUCAGUCAGACGUUCAAGAACCUGAAAUUCCAAAAGAAAGUGUGGAACAAUUUGAUGAAGACCAAGAGCUCCAGCAAGUUAUUGAUGGUCAAGUCUGCAUGA	MHAEFLQPFSQTFKNLKFQKKVWNNLMKTKSSSKLLMVKSAU
TraesCS3D01G261500.2:chr3D_part1:+:363590047:363590172	internal_ORF	chr3D_part1	363590047	363590172	+	3.03577e-05	AUGCAUGCAGAGUUUCUGCAACCAUUCAGUCAGACGUUCAAGAACCUGAAAUUCCAAAAGAAAGUGUGGAACAAUUUGAUGAAGACCAAGAGCUCCAGCAAGUUAUUGAUGGUCAAGUCUGCAUGA	MHAEFLQPFSQTFKNLKFQKKVWNNLMKTKSSSKLLMVKSAU
TraesCS3D01G261500.3:chr3D_part1:+:363590047:363590172	internal_ORF	chr3D_part1	363590047	363590172	+	3.03577e-05	AUGCAUGCAGAGUUUCUGCAACCAUUCAGUCAGACGUUCAAGAACCUGAAAUUCCAAAAGAAAGUGUGGAACAAUUUGAUGAAGACCAAGAGCUCCAGCAAGUUAUUGAUGGUCAAGUCUGCAUGA	MHAEFLQPFSQTFKNLKFQKKVWNNLMKTKSSSKLLMVKSAU
TraesCS7D01G359500.1:chr7D_part2:-:7988953:7990618	internal_ORF	chr7D_part2	7988953	7990618	-	3.03575e-05	AUGGUUCACGGCGUUCGGCGGCGCGGUGCCGCACCGGCCGGUGGAGGACAUGGCGUUCGCCGUGGCCAGGUUCGUUCAGAAGGGCGGCUCCUUCGUCAACUACUACAUGUACCAUGGAGGCACAAACUUCGACCGGACCGCCGGCGGCCCGUUCAUCGCGACGAGCUACGACUACGACGCGCCGAUCGACGAAUACGGUCUGAUCAGGCAGCCGAAAUGGGGUCACCUGAGGGACCUGCACAAGGCCAUCAAGCAGGCCGAGCCGGCGCUCGUCUCCGGCGAUCCCACCGUCCAGCGCAUCGGCAACUACGAGAAGGCGUACGUGUUCAAGUCGAGCACCGGAGCCUGCGCCGCGUUCCUGUCCAACUACCACACGAGCGCCGCCGCGAGGGUCGUGUA…	MVHGVRRRGAAPAGGGHGVRRGQVRSEGRLLRQLLHVPWRHKLRPDRRRPVHRDELRLRRADRRIRSDQAAEMGSPEGPAQGHQAGRAGARLRRSHRPAHRQLREGVRVQVEHRSLRRVPVQLPHERRREGRVQRPAVRPPGLVHQHPAGLQDRRLQHRHGEGAVVAGEDEPGGGLGVAVVQRGHQRAGLERLHQGRPGGAAEHDLGQVRLPVVHHLRQHRLERAVPQVRPVAAAHHQLRRPHGAGVRQRPVLRRCLWRLQQPEADVQQAREDVAGQQQDLHPQLRNGPPU
TraesCS4B01G145500.2:chr4B_part1:+:206802963:206808708	internal_ORF	chr4B_part1	206802963	206808708	+	3.02022e-05	AUGUUGGUCAGUCAGAUGAUUGGGAUUGUUUUUGUUGUCUUCUCUGGGAUCCAGCUCAUGCUGAUUGUGCUGUUCCACAGGAGUUGGAUACAGAUGAAGUCUUAA	MLVSQMIGIVFVVFSGIQLMLIVLFHRSWIQMKSU
TraesCS4B01G145500.4:chr4B_part1:+:206802963:206808708	internal_ORF	chr4B_part1	206802963	206808708	+	3.02022e-05	AUGUUGGUCAGUCAGAUGAUUGGGAUUGUUUUUGUUGUCUUCUCUGGGAUCCAGCUCAUGCUGAUUGUGCUGUUCCACAGGAGUUGGAUACAGAUGAAGUCUUAA	MLVSQMIGIVFVVFSGIQLMLIVLFHRSWIQMKSU
TraesCS4B01G145500.5:chr4B_part1:+:206802963:206808708	internal_ORF	chr4B_part1	206802963	206808708	+	3.02022e-05	AUGUUGGUCAGUCAGAUGAUUGGGAUUGUUUUUGUUGUCUUCUCUGGGAUCCAGCUCAUGCUGAUUGUGCUGUUCCACAGGAGUUGGAUACAGAUGAAGUCUUAA	MLVSQMIGIVFVVFSGIQLMLIVLFHRSWIQMKSU
TraesCS4B01G145500.6:chr4B_part1:+:206802963:206808708	internal_ORF	chr4B_part1	206802963	206808708	+	3.02022e-05	AUGUUGGUCAGUCAGAUGAUUGGGAUUGUUUUUGUUGUCUUCUCUGGGAUCCAGCUCAUGCUGAUUGUGCUGUUCCACAGGAGUUGGAUACAGAUGAAGUCUUAA	MLVSQMIGIVFVVFSGIQLMLIVLFHRSWIQMKSU
TraesCS4B01G145500.7:chr4B_part1:+:206802963:206808708	internal_ORF	chr4B_part1	206802963	206808708	+	3.02022e-05	AUGUUGGUCAGUCAGAUGAUUGGGAUUGUUUUUGUUGUCUUCUCUGGGAUCCAGCUCAUGCUGAUUGUGCUGUUCCACAGGAGUUGGAUACAGAUGAAGUCUUAA	MLVSQMIGIVFVVFSGIQLMLIVLFHRSWIQMKSU
TraesCS6B01G116300.1:chr6B_part1:-:101737707:101738126	internal_ORF	chr6B_part1	101737707	101738126	-	3.00557e-05	AUGGAACUCCGCCAUAUCCGCCCACCUCCGCGCCGGCAGGGUGGCCGCCGCGCGCCGACUGUUCGACGAAAUGCCGGAGCGGAACGUGUUCACGUGGAACUGCAUGAUCUCCGGCUUCGUCCAGAACCGGAUGCUCGCGGACGCGCGCAGGGCGUUCGACGCGAUGCCUGGGAGGAACUCGGUCUCCUGGGCCGCGCUCCUGACCGGCUACGCGCGGUGCGGGAGGGUCGCCGAGGCCAGGGAGCUCUUCGACCGGAUGCCGGACCGGAACGUGGUCUCCUGGAACGCGAUGAUGUCAGGCUACGCGCGCAACGGGAUGGUCGAGCGGGUGCGCGAGCUGUUCGACGCGAUGCCAGCGAGGAACGACGUCUCGUGGCUGACGAUGAUCUCCGGUUACAU…	MELRHIRPPPRRQGGRRAPTVRRNAGAERVHVELHDLRLRPEPDARGRAQGVRRDAWEELGLLGRAPDRLRAVREGRRGQGALRPDAGPERGLLERDDVRLRAQRDGRAGARAVRRDASEERRLVADDDLRLHQEASCPU
TraesCS6A01G087400.1:chr6A_part1:-:55741169:55742361	internal_ORF	chr6A_part1	55741169	55742361	-	3.00077e-05	AUGGGUUUUUCCCCCCUCCUGUUGCUGCAGGCCAGGCUCAUCCAUACAUGUGGGGAGCUCAGGGUGUGCAUCCAUUUCAUUAUCCUAUGCAAACAAAUGGAAAUCUUGAACCUGCUGGAGCUGCACCAGGUGCUGCAGAAACAAAUGGGAAAAAUGAGCCUGGCAAAACAUCUGGUCCAUCUGCCAAUGGGGUUACGUCCAACAGUGAAAGCGGAAGUGAUAGUGAGAGUGAAGGAAGUGAUGCCAAUUCUCAAAACGAUUCACAUUCAAAGGAGAAUGAUGUAA	MGFSPLLLLQARLIHTCGELRVCIHFIILCKQMEILNLLELHQVLQKQMGKMSLAKHLVHLPMGLRPTVKAEVIVRVKEVMPILKTIHIQRRMMU
TraesCS5D01G533600.1:chr5D_part2:-:96085045:96085392	internal_ORF	chr5D_part2	96085045	96085392	-	2.99096e-05	AUGGUGGAAACUAUUACCCAAGGGAGGGCAACUUUGGUGGAGGCCGGGGCAGAGGCCAGGGCUACUAUGGUGGUGGUGGCGGCAGAGGAGGCCGUGGAAGGGGACGUGGUGCCGGAUCCAGUCGUGUCUUUGAGGAUGCCAACGGUCGUUUCUAUCACGACGGCUAUCAACGUGUCUACCUCACCAACGACCGUCCAUACUAUGCCAAUGGCAGUGGCAACCGUGACUACAACAACAACAAUGGCAGCGGAGGUGGCUACAACCAGGCCCCCGACUCUAACUACCGCAAUGGCGGUGAGGGCCAGAGGUACGGCAAUGAUGACAGGCAGUACAGGAGGGACAACAUGA	MVETITQGRATLVEAGAEARATMVVVAAEEAVEGDVVPDPVVSLRMPTVVSITTAINVSTSPTTVHTMPMAVATVTTTTTMAAEVATTRPPTLTTAMAVRARGTAMMTGSTGGTTU
TraesCS5B01G485300.1:chr5B_part2:-:205357929:205358006	internal_ORF	chr5B_part2	205357929	205358006	-	2.98617e-05	AUGGACAAGAGGGAGCAGUCAAACUGGAUGAGGUUCUACAUGAAGCUGAAAUUGGCAAAGGUUUGGCUGGUGCUCUGA	MDKREQSNWMRFYMKLKLAKVWLVLU
TraesCS6A01G158800.1:chr6A_part1:-:150234089:150235368	internal_ORF	chr6A_part1	150234089	150235368	-	2.98423e-05	AUGAAGAAGGUGCUGUUGGUUCUGGCCGCUCAUAUGCAGUUGGUAGUGGUGAAGUCUCUUGCCGCUUGUUUGGUCCCUUGGAAGGUGUUGUCUUUGGUGACUAUGGUAGUGAUCUUGGCUCUGGUCCAACGGUUCCUGGUGACCCAGCAGGGGCCCGUGGGAAGCCAGGAAGCGGCUACGGGUAUGGUGUUGGUAUCCGUGUGGACUCCCCACUGGGACCUUUGA	MKKVLLVLAAHMQLVVVKSLAACLVPWKVLSLVTMVVILALVQRFLVTQQGPVGSQEAATGMVLVSVWTPHWDLU
TraesCS3D01G132100.1:chr3D_part1:-:91801972:91802097	internal_ORF	chr3D_part1	91801972	91802097	-	2.98206e-05	AUGCAAAUCCAAAUUGUAGGGCUUAUCAAGAUAUACUUUAUAACACUAAUGAUGGUUUGUUUUAUGGUGUUCGUGGUAGGGAUCAGGUUGAUACUAUUAAUCUUAAUGGACCUUCCGCUGAAGUGA	MQIQIVGLIKIYFITLMMVCFMVFVVGIRLILLILMDLPLKU
TraesCS2D01G496400.1:chr2D_part2:+:130568259:130568507	internal_ORF	chr2D_part2	130568259	130568507	+	2.98005e-05	AUGGCACAGUUCCAACAUCAACUCAAUCAUGGGGCCCAUCUGCUCCAGUUGGAUAUUUUCAUCCAGCUCCAGUACCACCACAAGCAUCACAGAUGGAUCCUUCUUUGCAUGCUGGACCACUCUUUGGAGCACUCUCUGGUUCGAACUAUGUUCCACCUGCAGCAUUUGGUGUUGGUAGUGUAA	MAQFQHQLNHGAHLLQLDIFIQLQYHHKHHRWILLCMLDHSLEHSLVRTMFHLQHLVLVVU
TraesCS2D01G496400.2:chr2D_part2:+:130568259:130568507	internal_ORF	chr2D_part2	130568259	130568507	+	2.98005e-05	AUGGCACAGUUCCAACAUCAACUCAAUCAUGGGGCCCAUCUGCUCCAGUUGGAUAUUUUCAUCCAGCUCCAGUACCACCACAAGCAUCACAGAUGGAUCCUUCUUUGCAUGCUGGACCACUCUUUGGAGCACUCUCUGGUUCGAACUAUGUUCCACCUGCAGCAUUUGGUGUUGGUAGUGUAA	MAQFQHQLNHGAHLLQLDIFIQLQYHHKHHRWILLCMLDHSLEHSLVRTMFHLQHLVLVVU
TraesCS2D01G496400.3:chr2D_part2:+:130568259:130568507	internal_ORF	chr2D_part2	130568259	130568507	+	2.98005e-05	AUGGCACAGUUCCAACAUCAACUCAAUCAUGGGGCCCAUCUGCUCCAGUUGGAUAUUUUCAUCCAGCUCCAGUACCACCACAAGCAUCACAGAUGGAUCCUUCUUUGCAUGCUGGACCACUCUUUGGAGCACUCUCUGGUUCGAACUAUGUUCCACCUGCAGCAUUUGGUGUUGGUAGUGUAA	MAQFQHQLNHGAHLLQLDIFIQLQYHHKHHRWILLCMLDHSLEHSLVRTMFHLQHLVLVVU
TraesCS7B01G465100.1:chr7B_part2:-:267387727:267387819	internal_ORF	chr7B_part2	267387727	267387819	-	2.97929e-05	AUGAAGACGGUGACGAUGAUGAUGAUGAGGACACGGACGACGACGACGACGACGACGAGGAAGGCGACGAAGAGGAGGAUGAGGAGGGCGUGA	MKTVTMMMMRTRTTTTTTTRKATKRRMRRAU
TraesCS6A01G122400.1:chr6A_part1:-:94376945:94377313	internal_ORF	chr6A_part1	94376945	94377313	-	2.97222e-05	AUGAAGAGCAGGAAAAGGAAAAGGAGAUCGAUGGGAUUCUGGCCACGGGAAAACUCCCCAGACGCGCUGAUGUUGUGUCCGUGGCCGCCGCUGACCCUAUGGUGGCGGAGCAGGACAUCUCCAAGGCACCGGUUUCUGAGCCUCGGGCUGAGGCAGGGACCGAGGAGCCUGUUUCUGAGACUCAGGCUGAGGACCAGGAUGUUUAUGAUGAUGACGAUGCCGAUUAUGAUUAUCAAGAUGAGUAUGAUGGUUAUUAUGAUGAGGAUGAGGAUGAGGAUGACUAUGAGUCUGAAUAUGAGGAUGAUGAUGAUUAUGACUGGGAGUCUGAAUUUGCGAAGCACCGGCCAGUGGUCAGGGAGACGCUGUUAA	MKSRKRKRRSMGFWPRENSPDALMLCPWPPLTLWWRSRTSPRHRFLSLGLRQGPRSLFLRLRLRTRMFMMMTMPIMIIKMSMMVIMMRMRMRMTMSLNMRMMMIMTGSLNLRSTGQWSGRRCU
TraesCS2D01G118000.1:chr2D_part1:+:67437660:67438100	internal_ORF	chr2D_part1	67437660	67438100	+	2.9721e-05	AUGGUCGCGCCAUCUCGCGUCAAAUGGUCGAACACCCUGGGGACGAAGACGAGGAGGAGGAGGAGGAGGAGGAGGAGUUCGUCGUCACCCGCUUGGACAUCUUCGAGGGCAGUAAGGGCAGGAAAGCUCGGGCUGUUCCGCCCGAGGAGCUCGACGAGGACGAUGGCGCCGUCGUGUUCGACCCGGACUACGGCCUCGACAGCGACGAUGAGGAGGAUGAGGAAGAAUUCGGCGCGGCGGCAAACGAGUGGUCUCCAGCAGGCGACGCCAUUGCAAGCGCGAAGCUCGAUGAGCUGGAGUACGACGGGGAGGACGACGACGAGGCGGAGGUCGUGGUGUAUCACCCAGACGACGACGAGGAAGAGGAGGAGGAGGUCGGCGUGUUUGAGGGCAGCGCCC…	MVAPSRVKWSNTLGTKTRRRRRRRRSSSSPAWTSSRAVRAGKLGLFRPRSSTRTMAPSCSTRTTASTATMRRMRKNSARRQTSGLQQATPLQARSSMSWSTTGRTTTRRRSWCITQTTTRKRRRRSACLRAAPTTTTTTGRKRKVRU
TraesCS1B01G474800.1:chr1B_part2:+:244742981:244743091	internal_ORF	chr1B_part2	244742981	244743091	+	2.96826e-05	AUGAAAGCCUGGAAGCGGAACAGUCUAUACAUCCUCUUCGAUCUCAUAUUCAAGAUUAUGCAGUUCGAUUUCUUGAAUAUAGCAAUCAGGCUUCUGAUUCUGCUGUGUUGA	MKAWKRNSLYILFDLIFKIMQFDFLNIAIRLLILLCU
TraesCS1B01G474800.2:chr1B_part2:+:244742981:244743091	internal_ORF	chr1B_part2	244742981	244743091	+	2.96826e-05	AUGAAAGCCUGGAAGCGGAACAGUCUAUACAUCCUCUUCGAUCUCAUAUUCAAGAUUAUGCAGUUCGAUUUCUUGAAUAUAGCAAUCAGGCUUCUGAUUCUGCUGUGUUGA	MKAWKRNSLYILFDLIFKIMQFDFLNIAIRLLILLCU
TraesCS7B01G431500.4:chr7B_part2:+:246000790:246001913	internal_ORF	chr7B_part2	246000790	246001913	+	2.96313e-05	AUGAGGAGAACUAUGAUGAGGAUGAAGAACCACCCAAUGAUAUCGAGUUACCUGGUGAUAAUGUCAUACAAGAUGUCAUUUCAGCCGAGCAGCCGGAAAUAUCACCCUCUAAUGAUAAUCCUGCCAUCGGAAAGGUAUCUAGCCCAUUGCCACAAUCUCAGGAAACUAUGGAUGUUGAAUAUGAAGUUUGUCAGGAAGAAAUUGACACUGAGGAAGAUCAACUCGAGUCUAAAUCUGCGACUACCCUCCCUGUUUUAUGCAUAG	MRRTMMRMKNHPMISSYLVIMSYKMSFQPSSRKYHPLMIILPSERYLAHCHNLRKLWMLNMKFVRKKLTLRKINSSLNLRLPSLFYAU
TraesCS3B01G108100.1:chr3B_part1:+:73693248:73693676	internal_ORF	chr3B_part1	73693248	73693676	+	2.96144e-05	AUGCACCUCCAGCUCCACCACAGCAGUAUCAAGCCCCUCCAGUUCCACAGGCGCAGGCGCCUCCACCUCCGCCACAACAGUAUCAAACCCCGUCUCAGUUUUCUCAAUAUUCACAACAACCUCAGCCUACAAAUGUUAACCCUUCAAGUCCACUUGCACCUCCUGCACCCCAGCAGACAGAGUAUGCGCCUUCUCAUAGCUAUCCACCAAAUGUUCGCACUCCUUCAGCUUACAUGCCGCCGCCAAAUGAAUCAGCCCCGCCCUUCUAUGGACAGAAUCCUAGCAUGUAUGAACCUCCUGCAAUCAGGCCCAACUCUGGGCCACCGCCAUCCUAUGGUGCCCCUGGGUAUGGGCCACAGGGAGGAAGUAGCUUUUCUGAAUCAUAUGGUUACACUGGAU…	MHLQLHHSSIKPLQFHRRRRLHLRHNSIKPRLSFLNIHNNLSLQMLTLQVHLHLLHPSRQSMRLLIAIHQMFALLQLTCRRQMNQPRPSMDRILACMNLLQSGPTLGHRHPMVPLGMGHREEVAFLNHMVTLDLLLTVGMLEU
TraesCS1D01G400700.1:chr1D_part2:-:14927683:14928880	internal_ORF	chr1D_part2	14927683	14928880	-	2.96034e-05	AUGCGCGAAUGCGGCGGCGGCGGCGGUGCCGAGCGUCGACCUGUCGGCGCCGGGCGCUGCGGCGGCCGUCGCGGACGCGUGCCGCGGCGUGGGCUUCUUCAGGGCGACCAACCACGGCGUGCCGGCGGCCCUCGCGGAGGCGCUGGAGGAACGCGCCGCGGCCUUCUUCGCGCUGCCGCACAAGGACAAGCUGGAGGCGUCGGCGCGGCCCUUGGGCUACGGCAGCAAGAGCAUCGGCUGCAACGGCGACGUGGGCUGGCUCGAGUACAUCCUGCUCUCCGUCGGGUCUGGCUCGGUCGCCGCCGCCUCCCUGCCGCCGCUGCUCCGGGCGGCGCUGGAGGAGUACACGGACGCGGUGCGGGAGGUGGGAGCGCGGGUGCUGGAGCUCAUGGCGGAUGG…	MRECGGGGGAERRPVGAGRCGGRRGRVPRRGLLQGDQPRRAGGPRGGAGGTRRGLLRAAAQGQAGGVGAALGLRQQEHRLQRRRGLARVHPALRRVWLGRRRLPAAAAPGGAGGVHGRGAGGGSAGAGAHGGWARRRGGAPRRAAADGGAGRSRRVGAREPLPAVPLPPGGGAARRDGVWGAHGPADHLRAPVQPHRGPPDHAPGRPLGPRGPRPRFPLRQCRGLPPGADERAVPEREAPGGGAGGGAAVAAVGDLLRRAGAGAADRAAAGADAU
TraesCS6A01G243500.1:chr6A_part2:+:2493955:2494128	internal_ORF	chr6A_part2	2493955	2494128	+	2.95122e-05	AUGCGUCGAGGUGGUCCGGGAUACCACGAAACACUGCAAGGCCGAUGCGUCCGCGUCGCCGGCGUCGUCGCUCACCUCAACGCCGACCUCGACGGUGACGUCCUGCACCACCACCCUGUCCUCGUCGGAUGCCGGCGGCAACUACGAGAUGUUCCCGCUGGCAUCACCGACUAG	MRRGGPGYHETLQGRCVRVAGVVAHLNADLDGDVLHHHPVLVGCRRQLRDVPAGITDU
TraesCS7B01G386500.1:chr7B_part2:+:197586816:197586956	internal_ORF	chr7B_part2	197586816	197586956	+	2.94305e-05	AUGCAGAUGAAGGAAAUGUCAUUGGCUAUCGUUAUAGGUGUCUCCAUGGUGGUAAUGGCAGUGUUUAUGACAUGGAUUCUCUGGGCAGGCAUUUCUAUGACAAGGUUGUGUUGUCUGGUUCUCCAUCUGCCGGUCCUGUAG	MQMKEMSLAIVIGVSMVVMAVFMTWILWAGISMTRLCCLVLHLPVLU
TraesCS7D01G053600.1:chr7D_part1:+:28047435:28047695	internal_ORF	chr7D_part1	28047435	28047695	+	2.93545e-05	AUGGUUCCAUCAAUCCAUUGCAGGGCCGGCGGCCAUGAUGCAGGUGGCCGCCGGGGAGGGGGGACGGGAGGAGGAGGAGGUGGCGGAGGAGCAGAAGGUGUUUCUUGUGCCGAGCGCCGCGGCGUUCCCGCACGGCAUGGCGGCCGCCGCGGGGCCCUCGUCGCUGGCCGCGGCCAAGCAGGAGGAGUUCAGCAAGUCGCCGUCCCACUCGUCGUCCUCGUCGGGCACGGACGGCGGCUCGUCGGCCAUGCUGCCGGUUGA	MVPSIHCRAGGHDAGGRRGGGTGGGGGGGGAEGVSCAERRGVPARHGGRRGALVAGRGQAGGVQQVAVPLVVLVGHGRRLVGHAAGU
TraesCS1B01G266900.1:chr1B_part2:+:31250771:31250890	internal_ORF	chr1B_part2	31250771	31250890	+	2.93327e-05	AUGAGAACGACCCCGAGGGCGACCCUGAAGAUGGCGAGGAAGAGGAGGAUGGGGAGGACGACGAUGACGAGGAGAAGGACGGCGACGACGGUGGCCUGGGCUCGAAGCUGCAGGGCCUGA	MRTTPRATLKMARKRRMGRTTMTRRRTATTVAWARSCRAU
TraesCS7D01G150800.1:chr7D_part1:+:100279239:100279295	internal_ORF	chr7D_part1	100279239	100279295	+	2.93199e-05	AUGGUUUUGAUGUGGCCAAAGUUGCUGUCCGAGAUCUUCGUGGACAUUUUGCAGUAG	MVLMWPKLLSEIFVDILQU
TraesCS7D01G150800.2:chr7D_part1:+:100279239:100279295	internal_ORF	chr7D_part1	100279239	100279295	+	2.93199e-05	AUGGUUUUGAUGUGGCCAAAGUUGCUGUCCGAGAUCUUCGUGGACAUUUUGCAGUAG	MVLMWPKLLSEIFVDILQU
TraesCS7D01G150800.4:chr7D_part1:+:100279239:100279295	internal_ORF	chr7D_part1	100279239	100279295	+	2.93199e-05	AUGGUUUUGAUGUGGCCAAAGUUGCUGUCCGAGAUCUUCGUGGACAUUUUGCAGUAG	MVLMWPKLLSEIFVDILQU
TraesCS1B01G298500.1:chr1B_part2:+:81369775:81370168	dORF	chr1B_part2	81369775	81370168	+	2.93171e-05	AUGGUAACUGACAUGCAUGAUCAUUUUCAAUGUCAGGGCGUGUUCCUCGGAAGCGGUGGAGUUGCCCGCCCCUUUUUAUGCAAACCGAAGGAUGGUCUCAGGAAGGAGAAGGAUGCACGCGUGAUGGAGUUCAACGCCGUGAUCAACCGUCUCCUCUCCAAAGUUCCUGAGAGCCGCCGCAGGAGAAAGCUCUACAUCAGAACCUUGGCGGUGGUUCCACUCACAGAAGACUGCGGACUGAACAUGAUGGACGGUUUGGGCAUCGCUGGGAGGGUGUCGUGUUUCUGA	MVTDMHDHFQCQGVFLGSGGVARPFLCKPKDGLRKEKDARVMEFNAVINRLLSKVPESRRRRKLYIRTLAVVPLTEDCGLNMMDGLGIAGRVSCFU
TraesCS5D01G388600.1:chr5D_part2:+:6188338:6190013	internal_ORF	chr5D_part2	6188338	6190013	+	2.92887e-05	AUGACCAGCAGAACAUCAACCGGUUCGGCCGCCUCAACAACCGCCUCCACGAGCUCGCCGACGAGAUCAGGCUCGCCAAGGAAGCAAAUGAAAACCUCGAGGAUGCUGGGAAUGAACUCAUCUUGUCUGAUGAAGAUGUGGUGCGAUUCCAAAUCGGGGAAGUGUUUGCCCACAUGCCAGUGGACGAUGUGGAAGCUAGGCUAG	MTSRTSTGSAASTTASTSSPTRSGSPRKQMKTSRMLGMNSSCLMKMWCDSKSGKCLPTCQWTMWKLGU
TraesCS2B01G305100.1:chr2B_part1:+:435156124:435156522	internal_ORF	chr2B_part1	435156124	435156522	+	2.92442e-05	AUGGCGCAGAUCACUUCUUUGUUGUCCCACAUGAUUUUGGAGCUUGCUUCCAUUAUCAGGAAGAAAAAGCUAUUGAACGUGGCAUUCUCCCAUUGCUGCGACGUGCUACAUUGGUGCAAACAUUUGGACAGGAGAAUCAUGUUUGCCUGA	MAQITSLLSHMILELASIIRKKKLLNVAFSHCCDVLHWCKHLDRRIMFAU
TraesCS1B01G126200.1:chr1B_part1:-:154158968:154159204	internal_ORF	chr1B_part1	154158968	154159204	-	2.91607e-05	AUGGUCCCCAUGCAUACGACCCGUCAUUCGGCAGCCGGCAGGAGCAAGAGCAUGUCCAUGAGCAUGAUGAUGAACAUGGUCAUGAACAUCUGGAAGAUUUGGGAGGGCCGGAAAGACCAUCUUGCAGGAAAUCAAUUGAUAAUGAAGCUAGUGGCUACCAGGGGGCUGAAAACAGCUAUGGGCGGCAGGAGCGCGAUAUUGAUUACAUCGGCGGCUGCACAGCUGAUGAUGUCUUGA	MVPMHTTRHSAAGRSKSMSMSMMMNMVMNIWKIWEGRKDHLAGNQLIMKLVATRGLKTAMGGRSAILITSAAAQLMMSU
TraesCS5B01G053200.1:chr5B_part1:-:57981209:57981403	internal_ORF	chr5B_part1	57981209	57981403	-	2.91338e-05	AUGGUGAUAGGAAUAAGAGAAACAAGGUGUUUGGUGGCCAUGAAGGUCUCCAGGCAUGUGAUGACGGGCUUGAAGGCCGGAAGUACUGUGGUCUCCAAAAAGAUCCAAAUUCUGACAUUAGUAAACGUGAUACACAGCUUGAGAGUGAUGAUGAAUGUGUUGUUCUUGAAUCGCAUGGUGAGAAAUGUGAAGUAA	MVIGIRETRCLVAMKVSRHVMTGLKAGSTVVSKKIQILTLVNVIHSLRVMMNVLFLNRMVRNVKU
TraesCS6B01G020900.1:chr6B_part1:+:12670368:12671183	internal_ORF	chr6B_part1	12670368	12671183	+	2.90764e-05	AUGGUGUCAAUAUUCAUGCUGGUGCUUCUGCAACAAGUGGUCCAUCUGGUGGUUCAACCACUGCUUCUGCAACCACUGCCAACGGGGAAAGCCAAAAUGCAGAAAGACCUCAAGGAGGCAACCCGUCGGCUACACGUGGAUUGCCACCACGAACAGUUGUUACAGGACUUGCAGCUAUUCCGGCCUUUCCAGGGAGGUCCUCAGUUGGUGUUAUCCUUCCUGUUCAAAUGA	MVSIFMLVLLQQVVHLVVQPLLLQPLPTGKAKMQKDLKEATRRLHVDCHHEQLLQDLQLFRPFQGGPQLVLSFLFKU
TraesCS6B01G020900.2:chr6B_part1:+:12670368:12671183	internal_ORF	chr6B_part1	12670368	12671183	+	2.90764e-05	AUGGUGUCAAUAUUCAUGCUGGUGCUUCUGCAACAAGUGGUCCAUCUGGUGGUUCAACCACUGCUUCUGCAACCACUGCCAACGGGGAAAGCCAAAAUGCAGAAAGACCUCAAGGAGGCAACCCGUCGGCUACACGUGGAUUGCCACCACGAACAGUUGUUACAGGACUUGCAGCUAUUCCGGCCUUUCCAGGGAGGUCCUCAGUUGGUGUUAUCCUUCCUGUUCAAAUGA	MVSIFMLVLLQQVVHLVVQPLLLQPLPTGKAKMQKDLKEATRRLHVDCHHEQLLQDLQLFRPFQGGPQLVLSFLFKU
TraesCS6B01G020900.3:chr6B_part1:+:12670368:12671183	internal_ORF	chr6B_part1	12670368	12671183	+	2.90764e-05	AUGGUGUCAAUAUUCAUGCUGGUGCUUCUGCAACAAGUGGUCCAUCUGGUGGUUCAACCACUGCUUCUGCAACCACUGCCAACGGGGAAAGCCAAAAUGCAGAAAGACCUCAAGGAGGCAACCCGUCGGCUACACGUGGAUUGCCACCACGAACAGUUGUUACAGGACUUGCAGCUAUUCCGGCCUUUCCAGGGAGGUCCUCAGUUGGUGUUAUCCUUCCUGUUCAAAUGA	MVSIFMLVLLQQVVHLVVQPLLLQPLPTGKAKMQKDLKEATRRLHVDCHHEQLLQDLQLFRPFQGGPQLVLSFLFKU
TraesCS6B01G020900.4:chr6B_part1:+:12670368:12671183	internal_ORF	chr6B_part1	12670368	12671183	+	2.90764e-05	AUGGUGUCAAUAUUCAUGCUGGUGCUUCUGCAACAAGUGGUCCAUCUGGUGGUUCAACCACUGCUUCUGCAACCACUGCCAACGGGGAAAGCCAAAAUGCAGAAAGACCUCAAGGAGGCAACCCGUCGGCUACACGUGGAUUGCCACCACGAACAGUUGUUACAGGACUUGCAGCUAUUCCGGCCUUUCCAGGGAGGUCCUCAGUUGGUGUUAUCCUUCCUGUUCAAAUGA	MVSIFMLVLLQQVVHLVVQPLLLQPLPTGKAKMQKDLKEATRRLHVDCHHEQLLQDLQLFRPFQGGPQLVLSFLFKU
TraesCS2A01G520900.1:chr2A_part2:-:281175250:281175327	internal_ORF	chr2A_part2	281175250	281175327	-	2.90636e-05	AUGAUCUCACUGAUCAACUGGAAACCAGCGACAAAGAUGGAGGCAUUGUACGUGUUGCAGAUUGCGAUAGAUGCUUGA	MISLINWKPATKMEALYVLQIAIDAU
TraesCS1B01G396800.1:chr1B_part2:-:189794383:189794653	odORF	chr1B_part2	189794383	189794653	-	2.90275e-05	AUGAUGAAGAGGACGAGGAUGGAUCAGGUUCAGAAAGUGAAGACGAUACAGCGGGCUAUGAUGAGGGUAUGGAGGACUACGAUAGAGAGGAAGAGGAUGAAUCGGAUUCAGAAGAUGAAGACAACUAGGUGGAAUCGCACGCUUGGCCACGCCGGCGAUUUUUUCGAGAUGUUCAGAUAG	MMKRTRMDQVQKVKTIQRAMMRVWRTTIERKRMNRIQKMKTTRWNRTLGHAGDFFEMFRU
TraesCS1B01G005900.1:chr1B_part1:-:3777429:3781508	internal_ORF	chr1B_part1	3777429	3781508	-	2.8785e-05	AUGGAUAUCAUCGUUAUGGAUGCAGCUACCCUGAUCUUACUGUCCGUGAAGUUGGAUCAACCAUGA	MDIIVMDAATLILLSVKLDQPU
TraesCS1B01G005900.2:chr1B_part1:-:3777429:3781508	internal_ORF	chr1B_part1	3777429	3781508	-	2.8785e-05	AUGGAUAUCAUCGUUAUGGAUGCAGCUACCCUGAUCUUACUGUCCGUGAAGUUGGAUCAACCAUGA	MDIIVMDAATLILLSVKLDQPU
TraesCS7A01G166800.1:chr7A_part1:+:122184694:122184831	internal_ORF	chr7A_part1	122184694	122184831	+	2.87698e-05	AUGGAGUUUCACAAUAUAAACCAGUCCCAGCUGGUAACCCUUCUGGUUAUGGAAAUUACACUCAUCCAGCUGGUUAUACAAUUAGUUCUCCUGGUGUUAUUGGAGCUGGAGUUGGUGUUGACGAUGUCAAUAGGAUGA	MEFHNINQSQLVTLLVMEITLIQLVIQLVLLVLLELELVLTMSIGU
TraesCS7A01G166800.2:chr7A_part1:+:122184694:122184831	internal_ORF	chr7A_part1	122184694	122184831	+	2.87698e-05	AUGGAGUUUCACAAUAUAAACCAGUCCCAGCUGGUAACCCUUCUGGUUAUGGAAAUUACACUCAUCCAGCUGGUUAUACAAUUAGUUCUCCUGGUGUUAUUGGAGCUGGAGUUGGUGUUGACGAUGUCAAUAGGAUGA	MEFHNINQSQLVTLLVMEITLIQLVIQLVLLVLLELELVLTMSIGU
TraesCS7A01G166800.3:chr7A_part1:+:122184694:122184831	internal_ORF	chr7A_part1	122184694	122184831	+	2.87698e-05	AUGGAGUUUCACAAUAUAAACCAGUCCCAGCUGGUAACCCUUCUGGUUAUGGAAAUUACACUCAUCCAGCUGGUUAUACAAUUAGUUCUCCUGGUGUUAUUGGAGCUGGAGUUGGUGUUGACGAUGUCAAUAGGAUGA	MEFHNINQSQLVTLLVMEITLIQLVIQLVLLVLLELELVLTMSIGU
TraesCS7A01G166800.4:chr7A_part1:+:122184694:122184831	internal_ORF	chr7A_part1	122184694	122184831	+	2.87698e-05	AUGGAGUUUCACAAUAUAAACCAGUCCCAGCUGGUAACCCUUCUGGUUAUGGAAAUUACACUCAUCCAGCUGGUUAUACAAUUAGUUCUCCUGGUGUUAUUGGAGCUGGAGUUGGUGUUGACGAUGUCAAUAGGAUGA	MEFHNINQSQLVTLLVMEITLIQLVIQLVLLVLLELELVLTMSIGU
TraesCS7A01G166800.5:chr7A_part1:+:122184694:122184831	internal_ORF	chr7A_part1	122184694	122184831	+	2.87698e-05	AUGGAGUUUCACAAUAUAAACCAGUCCCAGCUGGUAACCCUUCUGGUUAUGGAAAUUACACUCAUCCAGCUGGUUAUACAAUUAGUUCUCCUGGUGUUAUUGGAGCUGGAGUUGGUGUUGACGAUGUCAAUAGGAUGA	MEFHNINQSQLVTLLVMEITLIQLVIQLVLLVLLELELVLTMSIGU
TraesCS7A01G166800.6:chr7A_part1:+:122184694:122184831	internal_ORF	chr7A_part1	122184694	122184831	+	2.87698e-05	AUGGAGUUUCACAAUAUAAACCAGUCCCAGCUGGUAACCCUUCUGGUUAUGGAAAUUACACUCAUCCAGCUGGUUAUACAAUUAGUUCUCCUGGUGUUAUUGGAGCUGGAGUUGGUGUUGACGAUGUCAAUAGGAUGA	MEFHNINQSQLVTLLVMEITLIQLVIQLVLLVLLELELVLTMSIGU
TraesCS7A01G166800.7:chr7A_part1:+:122184694:122184831	internal_ORF	chr7A_part1	122184694	122184831	+	2.87698e-05	AUGGAGUUUCACAAUAUAAACCAGUCCCAGCUGGUAACCCUUCUGGUUAUGGAAAUUACACUCAUCCAGCUGGUUAUACAAUUAGUUCUCCUGGUGUUAUUGGAGCUGGAGUUGGUGUUGACGAUGUCAAUAGGAUGA	MEFHNINQSQLVTLLVMEITLIQLVIQLVLLVLLELELVLTMSIGU
TraesCS7A01G166800.8:chr7A_part1:+:122184694:122184831	internal_ORF	chr7A_part1	122184694	122184831	+	2.87698e-05	AUGGAGUUUCACAAUAUAAACCAGUCCCAGCUGGUAACCCUUCUGGUUAUGGAAAUUACACUCAUCCAGCUGGUUAUACAAUUAGUUCUCCUGGUGUUAUUGGAGCUGGAGUUGGUGUUGACGAUGUCAAUAGGAUGA	MEFHNINQSQLVTLLVMEITLIQLVIQLVLLVLLELELVLTMSIGU
TraesCS7A01G166800.9:chr7A_part1:+:122184694:122184831	internal_ORF	chr7A_part1	122184694	122184831	+	2.87698e-05	AUGGAGUUUCACAAUAUAAACCAGUCCCAGCUGGUAACCCUUCUGGUUAUGGAAAUUACACUCAUCCAGCUGGUUAUACAAUUAGUUCUCCUGGUGUUAUUGGAGCUGGAGUUGGUGUUGACGAUGUCAAUAGGAUGA	MEFHNINQSQLVTLLVMEITLIQLVIQLVLLVLLELELVLTMSIGU
TraesCS7A01G071400.1:chr7A_part1:-:37088859:37088924	internal_ORF	chr7A_part1	37088859	37088924	-	2.87641e-05	AUGUUCUUCGCCGUCGUUUUCCAACUGCUCCUAUUUGGGACGAGGUUCUUCGCCGUCGUAUUGUGA	MFFAVVFQLLLFGTRFFAVVLU
TraesCS7B01G330100.1:chr7B_part2:-:131691196:131691246	internal_ORF	chr7B_part2	131691196	131691246	-	2.87234e-05	AUGGAGGAACUCUUUAUCUUCAUCUUUCUGCUGAAGAUGUACAAAGUUUGA	MEELFIFIFLLKMYKVU
TraesCS3A01G465100.1:chr3A_part2:-:245518868:245519579	internal_ORF	chr3A_part2	245518868	245519579	-	2.8615e-05	AUGCUAUGUACGGUGAGAGGGUGGGCACUUUCAAGUAUCUUCUUGAUCAUGGUGCCAAUCCAGACAGAGUUGACCCCAAUGGAUUUGCCCCUCUACAUUCUGCUGCUGGAUCAGGAUAUUGUGAAAUGGUAA	MLCTVRGWALSSIFLIMVPIQTELTPMDLPLYILLLDQDIVKWU
TraesCS7A01G153200.1:chr7A_part1:-:106409160:106409376	internal_ORF	chr7A_part1	106409160	106409376	-	2.85834e-05	AUGAAGAGGAAGAAGAACAAGAAGUACACUUGGAUUAUAACCCUAUUUUUGGAGCAAAGUGGUGUGUUGCACAUGCGUUUGAUGUCCCUCAUAGUGCUGGUACUGAAUAUUAUCGAAAUCAGAUUGACUUGA	MKRKKNKKYTWIITLFLEQSGVLHMRLMSLIVLVLNIIEIRLTU
TraesCS4D01G288600.1:chr4D_part2:+:8552903:8553805	internal_ORF	chr4D_part2	8552903	8553805	+	2.85812e-05	AUGGAUAUGAUCCAUAUGGGUAUCCUCAGGACCCAUCAUAUGCAUAUGGUGCUUAUGCAGGAUACGCCCAGUAUCCCCAACAGGUUGAGGGAGCAACCGAUAUGGCAUCAGCAGCUGGUGGCCAUGCCCCAGGCAUGGAACAAAAUGAGGUGUAUGAUCCAAUGA	MDMIHMGILRTHHMHMVLMQDTPSIPNRLREQPIWHQQLVAMPQAWNKMRCMIQU
TraesCS4D01G288600.2:chr4D_part2:+:8552903:8553805	internal_ORF	chr4D_part2	8552903	8553805	+	2.85812e-05	AUGGAUAUGAUCCAUAUGGGUAUCCUCAGGACCCAUCAUAUGCAUAUGGUGCUUAUGCAGGAUACGCCCAGUAUCCCCAACAGGUUGAGGGAGCAACCGAUAUGGCAUCAGCAGCUGGUGGCCAUGCCCCAGGCAUGGAACAAAAUGAGGUGUAUGAUCCAAUGA	MDMIHMGILRTHHMHMVLMQDTPSIPNRLREQPIWHQQLVAMPQAWNKMRCMIQU
TraesCS4D01G288600.3:chr4D_part2:+:8552903:8553805	internal_ORF	chr4D_part2	8552903	8553805	+	2.85812e-05	AUGGAUAUGAUCCAUAUGGGUAUCCUCAGGACCCAUCAUAUGCAUAUGGUGCUUAUGCAGGAUACGCCCAGUAUCCCCAACAGGUUGAGGGAGCAACCGAUAUGGCAUCAGCAGCUGGUGGCCAUGCCCCAGGCAUGGAACAAAAUGAGGUGUAUGAUCCAAUGA	MDMIHMGILRTHHMHMVLMQDTPSIPNRLREQPIWHQQLVAMPQAWNKMRCMIQU
TraesCS4A01G305400.1:chr4A_part2:-:148347888:148349151	internal_ORF	chr4A_part2	148347888	148349151	-	2.8475e-05	AUGACAGAAGCUAUGACAGGUAUAUGCAAAGAUUUGAUCCUGGAUUUGGAUUUAAUGGCGGCGCGUACACCAUUCAACCUUUGUAUGCUCCUGCUGUUACCUACAACACUGAGUUCCCCCAGCUUGGGUCACCACAAAUGUCUCCUGUUCCUGUUGAACAGCAGCAGCCCCAUCCAAUGGCUCAGCACAUGCCUGGGCCCUGGUCGCCGGCUCAAUCACCUAAUGCAGUUGGCUACAGGCCUCCAGAUGGUGUUAUGCCACCCUACAGUCCUGGUCAAGCUGGUGCUCCUGUCAGAUCUUCUGUUUUCAUGCAUGCUUCCCAGCAAUAUGCCAUGCCUUCACGCCCAGGGGUCACAUUUGUACAUCCACAGGAUUCCAUGCGACCAUUUGCACAGACUC…	MTEAMTGICKDLILDLDLMAARTPFNLCMLLLLPTTLSSPSLGHHKCLLFLLNSSSPIQWLSTCLGPGRRLNHLMQLATGLQMVLCHPTVLVKLVLLSDLLFSCMLPSNMPCLHAQGSHLYIHRIPCDHLHRLTTNNNLKLVYAU
TraesCS1B01G322900.1:chr1B_part2:+:109246398:109246764	internal_ORF	chr1B_part2	109246398	109246764	+	2.8431e-05	AUGAUGACGACGAGCAGGACGACGACGAUGAGGAGGAUGAUGAUGAAGAUGAGGGACAGAAUGAGUACGAGAAGGAUGGCUUCAUAG	MMTTSRTTTMRRMMMKMRDRMSTRRMASU
TraesCS1A01G065700.1:chr1A_part1:+:48587990:48588250	internal_ORF	chr1A_part1	48587990	48588250	+	2.83622e-05	AUGGCCAUGAGUUUGAAAGUUUUCCUCUCAAUUUUCGCCAAACAUAUAAUACCGAGGAUACAUCACAACAACUUAGUGCUGGAGAUGUCAUUGUUCUUAGUGAUUCUGAUGAAGAGAAUGAUACAAUUGUUUGCCCACCAACUGUCUACGACAAUACUACUGCGAAUGACAGUGGUUUUCCUUUUGCCACUAGUGGUGCUGGAUUUACUGGAAGAUACCAGGAAGAUGCUGGCGUUGGUACUAGUGGCCUUGGUUUAUUAA	MAMSLKVFLSIFAKHIIPRIHHNNLVLEMSLFLVILMKRMIQLFAHQLSTTILLRMTVVFLLPLVVLDLLEDTRKMLALVLVALVYU
TraesCS1A01G065700.2:chr1A_part1:+:48587990:48588250	internal_ORF	chr1A_part1	48587990	48588250	+	2.83622e-05	AUGGCCAUGAGUUUGAAAGUUUUCCUCUCAAUUUUCGCCAAACAUAUAAUACCGAGGAUACAUCACAACAACUUAGUGCUGGAGAUGUCAUUGUUCUUAGUGAUUCUGAUGAAGAGAAUGAUACAAUUGUUUGCCCACCAACUGUCUACGACAAUACUACUGCGAAUGACAGUGGUUUUCCUUUUGCCACUAGUGGUGCUGGAUUUACUGGAAGAUACCAGGAAGAUGCUGGCGUUGGUACUAGUGGCCUUGGUUUAUUAA	MAMSLKVFLSIFAKHIIPRIHHNNLVLEMSLFLVILMKRMIQLFAHQLSTTILLRMTVVFLLPLVVLDLLEDTRKMLALVLVALVYU
TraesCS1A01G065700.3:chr1A_part1:+:48587990:48588250	internal_ORF	chr1A_part1	48587990	48588250	+	2.83622e-05	AUGGCCAUGAGUUUGAAAGUUUUCCUCUCAAUUUUCGCCAAACAUAUAAUACCGAGGAUACAUCACAACAACUUAGUGCUGGAGAUGUCAUUGUUCUUAGUGAUUCUGAUGAAGAGAAUGAUACAAUUGUUUGCCCACCAACUGUCUACGACAAUACUACUGCGAAUGACAGUGGUUUUCCUUUUGCCACUAGUGGUGCUGGAUUUACUGGAAGAUACCAGGAAGAUGCUGGCGUUGGUACUAGUGGCCUUGGUUUAUUAA	MAMSLKVFLSIFAKHIIPRIHHNNLVLEMSLFLVILMKRMIQLFAHQLSTTILLRMTVVFLLPLVVLDLLEDTRKMLALVLVALVYU
TraesCS1A01G065700.4:chr1A_part1:+:48587990:48588250	internal_ORF	chr1A_part1	48587990	48588250	+	2.83622e-05	AUGGCCAUGAGUUUGAAAGUUUUCCUCUCAAUUUUCGCCAAACAUAUAAUACCGAGGAUACAUCACAACAACUUAGUGCUGGAGAUGUCAUUGUUCUUAGUGAUUCUGAUGAAGAGAAUGAUACAAUUGUUUGCCCACCAACUGUCUACGACAAUACUACUGCGAAUGACAGUGGUUUUCCUUUUGCCACUAGUGGUGCUGGAUUUACUGGAAGAUACCAGGAAGAUGCUGGCGUUGGUACUAGUGGCCUUGGUUUAUUAA	MAMSLKVFLSIFAKHIIPRIHHNNLVLEMSLFLVILMKRMIQLFAHQLSTTILLRMTVVFLLPLVVLDLLEDTRKMLALVLVALVYU
TraesCS1A01G065700.5:chr1A_part1:+:48587990:48588250	internal_ORF	chr1A_part1	48587990	48588250	+	2.83622e-05	AUGGCCAUGAGUUUGAAAGUUUUCCUCUCAAUUUUCGCCAAACAUAUAAUACCGAGGAUACAUCACAACAACUUAGUGCUGGAGAUGUCAUUGUUCUUAGUGAUUCUGAUGAAGAGAAUGAUACAAUUGUUUGCCCACCAACUGUCUACGACAAUACUACUGCGAAUGACAGUGGUUUUCCUUUUGCCACUAGUGGUGCUGGAUUUACUGGAAGAUACCAGGAAGAUGCUGGCGUUGGUACUAGUGGCCUUGGUUUAUUAA	MAMSLKVFLSIFAKHIIPRIHHNNLVLEMSLFLVILMKRMIQLFAHQLSTTILLRMTVVFLLPLVVLDLLEDTRKMLALVLVALVYU
TraesCS1A01G065700.6:chr1A_part1:+:48587990:48588250	internal_ORF	chr1A_part1	48587990	48588250	+	2.83622e-05	AUGGCCAUGAGUUUGAAAGUUUUCCUCUCAAUUUUCGCCAAACAUAUAAUACCGAGGAUACAUCACAACAACUUAGUGCUGGAGAUGUCAUUGUUCUUAGUGAUUCUGAUGAAGAGAAUGAUACAAUUGUUUGCCCACCAACUGUCUACGACAAUACUACUGCGAAUGACAGUGGUUUUCCUUUUGCCACUAGUGGUGCUGGAUUUACUGGAAGAUACCAGGAAGAUGCUGGCGUUGGUACUAGUGGCCUUGGUUUAUUAA	MAMSLKVFLSIFAKHIIPRIHHNNLVLEMSLFLVILMKRMIQLFAHQLSTTILLRMTVVFLLPLVVLDLLEDTRKMLALVLVALVYU
TraesCS1A01G065700.7:chr1A_part1:+:48587990:48588250	internal_ORF	chr1A_part1	48587990	48588250	+	2.83622e-05	AUGGCCAUGAGUUUGAAAGUUUUCCUCUCAAUUUUCGCCAAACAUAUAAUACCGAGGAUACAUCACAACAACUUAGUGCUGGAGAUGUCAUUGUUCUUAGUGAUUCUGAUGAAGAGAAUGAUACAAUUGUUUGCCCACCAACUGUCUACGACAAUACUACUGCGAAUGACAGUGGUUUUCCUUUUGCCACUAGUGGUGCUGGAUUUACUGGAAGAUACCAGGAAGAUGCUGGCGUUGGUACUAGUGGCCUUGGUUUAUUAA	MAMSLKVFLSIFAKHIIPRIHHNNLVLEMSLFLVILMKRMIQLFAHQLSTTILLRMTVVFLLPLVVLDLLEDTRKMLALVLVALVYU
TraesCS3B01G339300.1:chr3B_part2:-:97050184:97050780	internal_ORF	chr3B_part2	97050184	97050780	-	2.83416e-05	AUGGUCGCCGGCCGGUGCAACGCCGCGGCGUGCGUACGCGCAGGUGACGGACAAGGACGGCAACCUGCGGUGGGCGCCGACGACGGUGAACGUGGACAACCACCUCAUCCGCCCGACGCUGGACCCGGCCGCCGUGGCGGCCAACCCGGACAAGGCCGUGGAGGACUACGUGGCGUCGCUGUCCACGCUGCCCAUGGACCGGUCCCAGCCGCUCUGGGAGUUCCACCUCUUCGACUUCCCGACCUCCGAGGCGACGUCCACCGCGGCCAUCCGCGUGCACCACUCCCUCGGGGACGGCAUGUCGCUGCUCACGCUCCUCAUGGCCUGCACGCGCAGCGCCGCCGACCCGACCAGGCUGCCGGCCAUGCCGCCGCUGCCAUCGCGCACGGGCGCCAUCUA…	MVAGRCNAAACVRAGDGQGRQPAVGADDGERGQPPHPPDAGPGRRGGQPGQGRGGLRGVAVHAAHGPVPAALGVPPLRLPDLRGDVHRGHPRAPLPRGRHVAAHAPHGLHAQRRRPDQAAGHAAAAIAHGRHLPAPAPFGGRPGDRRVGLVVRRARLAHRGGRRRLLRDHTVLEGSAHAVQAGEPRRDAAQAHRAPEAU
TraesCS7D01G365300.1:chr7D_part2:+:18056273:18056652	internal_ORF	chr7D_part2	18056273	18056652	+	2.83348e-05	AUGGGUGGUGGUGAUUUGCGGCGGGCAUCCGCCGGCGGUACUGACGAAGACCAACUCGAUGAUCCGGAGGAUCGACCUGAGCUGCAAGCUGCUGGCGCCGGUCCUGUCCGGGUUCAUCAUCAGCUUCGUUUCCACGCAGGCCUCCGCGGUGGCGCUUGCGCUGUGGAACCUCGCCUCGGUGUGGCUGCAGUACUGGCUCUUCGUCUCCGUGUACAACGGCGUGCCCGCUCUCAGCGAGGACGUCCAGCUGAGAAGGGAGUCGACCUCAGCGCUGGUGGUGGCACCGGCUGA	MGGGDLRRASAGGTDEDQLDDPEDRPELQAAGAGPVRVHHQLRFHAGLRGGACAVEPRLGVAAVLALRLRVQRRARSQRGRPAEKGVDLSAGGGTGU
TraesCS1B01G178300.1:chr1B_part1:-:322954327:322954449	internal_ORF	chr1B_part1	322954327	322954449	-	2.82895e-05	AUGGAGAUCCCCACGACGGGCAUCACCCUCAAAAUCCUGCCCCUUCUGACCCUCGACACCCCCAGCUUGAGGAGGAAGGUAAUCCCCUCCCUCAUGAAGCGCAGAAGGAAAUGGAAGCAGUGA	MEIPTTGITLKILPLLTLDTPSLRRKVIPSLMKRRRKWKQU
TraesCS1B01G178300.2:chr1B_part1:-:322954327:322954449	internal_ORF	chr1B_part1	322954327	322954449	-	2.82895e-05	AUGGAGAUCCCCACGACGGGCAUCACCCUCAAAAUCCUGCCCCUUCUGACCCUCGACACCCCCAGCUUGAGGAGGAAGGUAAUCCCCUCCCUCAUGAAGCGCAGAAGGAAAUGGAAGCAGUGA	MEIPTTGITLKILPLLTLDTPSLRRKVIPSLMKRRRKWKQU
TraesCS3A01G438500.1:chr3A_part2:+:227456168:227456212	uORF	chr3A_part2	227456168	227456212	+	2.82828e-05	AUGGAGAAGAAUAUGUGCGACCUCGCCACCACCCAGCUCAGCUAG	MEKNMCDLATTQLSU
TraesCS7D01G248000.1:chr7D_part1:+:219294837:219294905	internal_ORF	chr7D_part1	219294837	219294905	+	2.82406e-05	AUGAACUUGAAGAUUCGCGGUUUCCUGAUGUCUCUCCAGAUGAUCAGGUCCAUGAUGCUAGGCGGCUAA	MNLKIRGFLMSLQMIRSMMLGGU
TraesCS7D01G248000.2:chr7D_part1:+:219294837:219294905	internal_ORF	chr7D_part1	219294837	219294905	+	2.82406e-05	AUGAACUUGAAGAUUCGCGGUUUCCUGAUGUCUCUCCAGAUGAUCAGGUCCAUGAUGCUAGGCGGCUAA	MNLKIRGFLMSLQMIRSMMLGGU
TraesCS7D01G248000.3:chr7D_part1:+:219294837:219294905	internal_ORF	chr7D_part1	219294837	219294905	+	2.82406e-05	AUGAACUUGAAGAUUCGCGGUUUCCUGAUGUCUCUCCAGAUGAUCAGGUCCAUGAUGCUAGGCGGCUAA	MNLKIRGFLMSLQMIRSMMLGGU
TraesCS4A01G440000.1:chr4A_part2:-:256488451:256488519	internal_ORF	chr4A_part2	256488451	256488519	-	2.81885e-05	AUGUUCUUGAGCAUGGUGGGCACUGGCAAGGGCAACAAAAAGUGCAAGGGCAGUGUGAGCGACAUAUAG	MFLSMVGTGKGNKKCKGSVSDIU
TraesCS2D01G518700.1:chr2D_part2:-:146539868:146539939	internal_ORF	chr2D_part2	146539868	146539939	-	2.81565e-05	AUGGUCGCACUGCUUCUGCUCAUAGGAGUGGUGUACAACCACAAGCAAAAGAGCAUAAAGAGGAAGCUGUAA	MVALLLLIGVVYNHKQKSIKRKLU
TraesCS2D01G518700.2:chr2D_part2:-:146539868:146539939	internal_ORF	chr2D_part2	146539868	146539939	-	2.81565e-05	AUGGUCGCACUGCUUCUGCUCAUAGGAGUGGUGUACAACCACAAGCAAAAGAGCAUAAAGAGGAAGCUGUAA	MVALLLLIGVVYNHKQKSIKRKLU
TraesCS3B01G005900.1:chr3B_part1:+:3239193:3239255	internal_ORF	chr3B_part1	3239193	3239255	+	2.81161e-05	AUGGUUCCCAUGAUGCAGAUCGAACUGCUCGUCGAGAUGAGGAAGCAUCAAAUGCUGCACUAA	MVPMMQIELLVEMRKHQMLHU
TraesCS3B01G005900.2:chr3B_part1:+:3239193:3239255	internal_ORF	chr3B_part1	3239193	3239255	+	2.81161e-05	AUGGUUCCCAUGAUGCAGAUCGAACUGCUCGUCGAGAUGAGGAAGCAUCAAAUGCUGCACUAA	MVPMMQIELLVEMRKHQMLHU
TraesCS3B01G005900.3:chr3B_part1:+:3239193:3239255	internal_ORF	chr3B_part1	3239193	3239255	+	2.81161e-05	AUGGUUCCCAUGAUGCAGAUCGAACUGCUCGUCGAGAUGAGGAAGCAUCAAAUGCUGCACUAA	MVPMMQIELLVEMRKHQMLHU
TraesCS4B01G085500.1:chr4B_part1:+:85976130:85981851	uORF	chr4B_part1	85976130	85981851	+	2.81062e-05	AUGGUGUACAGCUACAAGCAUGGGUUCUCUGGCUUCUCCGCCAUGCUCACAGAAUCGGAGGCCGGGAAACUCGGAGGGCUACCUGGUGUGAUGAGCGUGAGGAUGAACCAAGUGCAUAGUACGCAUACAACUCGCAGCUGGGACUUCACGGGACUGCCGCACGACCAGCCCGAUGGAAUUCUGGCAAGCGCCGGGAUGGGAGCGGAUGUCAUCAUCGGUGUCAUCGACUCAGGUAUUUGGCCAGAGUCACCGAGCUUCAGUGAUGAUGGAUACACACCCCCUCCUCCAAGAUGGAAGGGGACCUGUCAAUCUGGCAAGUCCUUCAGCUCCAAGAGCUGCAACAACAAGAUCAUCGGUGCGCGGUGGUACGCUGAUGUUGUGAACGAAUCCCAACUAGUA…	MVYSYKHGFSGFSAMLTESEAGKLGGLPGVMSVRMNQVHSTHTTRSWDFTGLPHDQPDGILASAGMGADVIIGVIDSGIWPESPSFSDDGYTPPPPRWKGTCQSGKSFSSKSCNNKIIGARWYADVVNESQLVGEYLSPRDLNGHGTHVASIAAGNIVHNISFHGLASGVARGGAPRARIAVYKACWSLEAPPADATCSU
TraesCS6A01G271200.1:chr6A_part2:-:45349622:45350298	internal_ORF	chr6A_part2	45349622	45350298	-	2.80916e-05	AUGCUCUGCAUGCAGGUGCUGCAAUUCAUUGUUGGCCAUCCCCAGCUUGUGCUGUUGCAGAAAUCAGUCGAGUCCUUCGCCCUGGGGGUGUUUUUGUUGGUUCUACUUUCAUAG	MLCMQVLQFIVGHPQLVLLQKSVESFALGVFLLVLLSU
TraesCS6A01G271200.2:chr6A_part2:-:45349622:45350298	internal_ORF	chr6A_part2	45349622	45350298	-	2.80916e-05	AUGCUCUGCAUGCAGGUGCUGCAAUUCAUUGUUGGCCAUCCCCAGCUUGUGCUGUUGCAGAAAUCAGUCGAGUCCUUCGCCCUGGGGGUGUUUUUGUUGGUUCUACUUUCAUAG	MLCMQVLQFIVGHPQLVLLQKSVESFALGVFLLVLLSU
TraesCS2A01G176700.2:chr2A_part1:+:136123334:136124916	internal_ORF	chr2A_part1	136123334	136124916	+	2.80855e-05	AUGCUGUUGCUGGUGGCUAUGGCGGUGGUGACGGAAGCUACAAUAAUGCCAGCAACUCGGGCGGAAGUGGUGGUAGCUAUGGUAGUGGUGGUGGGUACAAUUCUCCCAACACCUAUGGUGCCGGCAACUACAACAGUGGAGCUGGCGGCAAUGCAGCCUUUGGCGAAAGCACUGGCCGUUUCAGCAGCGGGAAUUCUGCUGUUGCUGGCAACUACAACAGUGGAGCUGGUGGCAACAACAGCGGCAACUUUGCUGGAAAUGUGA	MLLLVAMAVVTEATIMPATRAEVVVAMVVVVGTILPTPMVPATTTVELAAMQPLAKALAVSAAGILLLLATTTVELVATTAATLLEMU
TraesCS2D01G222700.1:chr2D_part1:-:189674351:189674574	internal_ORF	chr2D_part1	189674351	189674574	-	2.80389e-05	AUGGAGGAGGAAGAGCAAACCGGCGCGAAAGGCAUCACUAUCAUAUCCAACUAA	MEEEEQTGAKGITIISNU
TraesCS4D01G300100.1:chr4D_part2:+:17691079:17691354	internal_ORF	chr4D_part2	17691079	17691354	+	2.79928e-05	AUGAGAAACUUGCUGCAAUUGAAGCAUAUGAUGCAUCAAGAAUACGAGAAGUGCAAGACAAGAAUGUGUCUGCUUCCGAUGAUUCUUCUACUGCUGCUACCACUGAUCCCCGUAGUGUACGUGUUCCUCCAGCAGCACAUAUUCGAAGGCAUGCCGGGCGGCUGCUUACCAUUCUCUCCCUUCUACCCAACUCAAAGAAGGAAAUUGUUUCUGAUGAUGUAUGGUGCAAGUGGCUUGAGGAAUGCGCAACUGGACGAAUUCCUUGCAAUGAUAUAA	MRNLLQLKHMMHQEYEKCKTRMCLLPMILLLLLPLIPVVYVFLQQHIFEGMPGGCLPFSPFYPTQRRKLFLMMYGASGLRNAQLDEFLAMIU
TraesCS4D01G300100.2:chr4D_part2:+:17691079:17691354	internal_ORF	chr4D_part2	17691079	17691354	+	2.79928e-05	AUGAGAAACUUGCUGCAAUUGAAGCAUAUGAUGCAUCAAGAAUACGAGAAGUGCAAGACAAGAAUGUGUCUGCUUCCGAUGAUUCUUCUACUGCUGCUACCACUGAUCCCCGUAGUGUACGUGUUCCUCCAGCAGCACAUAUUCGAAGGCAUGCCGGGCGGCUGCUUACCAUUCUCUCCCUUCUACCCAACUCAAAGAAGGAAAUUGUUUCUGAUGAUGUAUGGUGCAAGUGGCUUGAGGAAUGCGCAACUGGACGAAUUCCUUGCAAUGAUAUAA	MRNLLQLKHMMHQEYEKCKTRMCLLPMILLLLLPLIPVVYVFLQQHIFEGMPGGCLPFSPFYPTQRRKLFLMMYGASGLRNAQLDEFLAMIU
TraesCS7D01G441300.1:chr7D_part2:-:107014869:107014991	internal_ORF	chr7D_part2	107014869	107014991	-	2.79898e-05	AUGCUCAUACCCUUGAUGGCACAGGUGCUGCAGGUGAUACUGGUGGGACUGUUGGUAAUGGUUUGGGUGCUAAAAAUGAUGAUGAAGCUUGGUCACAGCCCAAGGAGCCUUAUGUGGGCAUGA	MLIPLMAQVLQVILVGLLVMVWVLKMMMKLGHSPRSLMWAU
TraesCS4B01G112300.1:chr4B_part1:-:126322923:126323108	internal_ORF	chr4B_part1	126322923	126323108	-	2.7946e-05	AUGGAAACGGCCAGGCCAGCUGCAAGGGCAAUGAAUACCGUGGUAAUGUCGAUGACUUUGCCUGGGAAGAGCUUGGUCCUGUAUCCAGUGCUGGUGAUCCUCAUCCAGAAACUGGUAAAGUGGUGUGCUAUCACCCUCCCACCUCGUCAGAUGAUGAGUUUUCUGAUGGUGAAAUUCAUGCGGUAG	METARPAARAMNTVVMSMTLPGKSLVLYPVLVILIQKLVKWCAITLPPRQMMSFLMVKFMRU
TraesCS5B01G061500.1:chr5B_part1:+:68901470:68921462	internal_ORF	chr5B_part1	68901470	68921462	+	2.79087e-05	AUGUCCAAGUCACCGCAUUGCCCAGUUUUGAAGAAAAAGAAGAACAAUUCAGAGAGCAGGUUCAACAACUUAGGCAGAGAUUUGCAAAUUCAAUUGCACCAGGAGGUCUUGCAGGUGAUAGGAGAGGAGUUGUUCCUGCUUCAGGUUUUUUGUUUAGUUCACAGCAGAUUUGGAAAAUUAUCCGAGAGAACAAGGAUCUUGAUCUUCCUGCUCAUAAGGUAA	MSKSPHCPVLKKKKNNSESRFNNLGRDLQIQLHQEVLQVIGEELFLLQVFCLVHSRFGKLSERTRILIFLLIRU
TraesCS2D01G113200.1:chr2D_part1:+:62593100:62593279	internal_ORF	chr2D_part1	62593100	62593279	+	2.77942e-05	AUGACGAGGAUGAAGGUCAUCCAGUGGAGGAGGCUAACAAUGGAAAUGAUGCAGAAAAAGGUGAAGCCAAGUCAUCUGAGCAGCAACAAGAGGUACCUGGUGCCUUGGAAAUUGCCAGCAAGGAGGAUGAAGAACAAGUGGAAACUGCUGGUGGAUCAGCGCCAAAGAAGCAACGUAUAG	MTRMKVIQWRRLTMEMMQKKVKPSHLSSNKRYLVPWKLPARRMKNKWKLLVDQRQRSNVU
TraesCS3D01G443900.1:chr3D_part2:+:76979734:76979916	internal_ORF	chr3D_part2	76979734	76979916	+	2.77308e-05	AUGGACUUGCUGGCAUUGGGAGAGGAAACUCAAAUGUGCCUGGCGCUGCUUGGGCUCCUACACGUUAUGUCUUCUCUCGUGUUCCCUAUGGGCUUGGUUCAAGGAAUGGUCAGCAAUCAUUUGCCAAUGAUGAAUCAGAACCUAGAGUUGACCACAAUGGAGAUAUUCCAGGAGAUGGUCUGA	MDLLALGEETQMCLALLGLLHVMSSLVFPMGLVQGMVSNHLPMMNQNLELTTMEIFQEMVU
TraesCS1A01G128600.1:chr1A_part1:-:157829886:157830185	internal_ORF	chr1A_part1	157829886	157830185	-	2.76929e-05	AUGAAAAUCCCCGUGAGCGUUCUCAUGACAGAAUACGUGAGCGUGAUUCAAGGGAAGAGAGGCACCACCAUAGAGAUCGGGACAGGACUCGGGACAGGGACCGAGGAAGGGACCGGGAAAAAGACCAUGGGCGUGACCGUGACCGUGAUCGUCGGGACAGAGAUAGGGAUAGGGACCGUGGUAGGGAUCAUGAUAGGGAGAAGGAUCGUGGCCUCUCUCAUGAUCGUCACCGUGAGAGAGGCAGGGAUCGCGAAAGAGAUCAUGAGCCUGCAAGUUACGAACGUGAUCGCGCUCACUUGA	MKIPVSVLMTEYVSVIQGKRGTTIEIGTGLGTGTEEGTGKKTMGVTVTVIVGTEIGIGTVVGIMIGRRIVASLMIVTVREAGIAKEIMSLQVTNVIALTU
TraesCS6A01G369200.1:chr6A_part2:+:142508047:142508097	internal_ORF	chr6A_part2	142508047	142508097	+	2.76889e-05	AUGAUGAUAAUGAAGAAGAUGAUGAUAAUGACAUUGAGUAUGACCCACUAG	MMIMKKMMIMTLSMTHU
TraesCS7A01G537600.1:chr7A_part2:-:264776386:264776439	uORF	chr7A_part2	264776386	264776439	-	2.76304e-05	AUGUACCCCACCGACCUGCCCCUCUUGGAUAACCCAGCUACCAAGCAGCAGUAG	MYPTDLPLLDNPATKQQU
TraesCS5D01G305000.1:chr5D_part1:+:399983615:399983873	internal_ORF	chr5D_part1	399983615	399983873	+	2.75487e-05	AUGCUUAUGGGUAUUAUCUCGAUGAUAAAGCCAAGAAUGAUUUUUUUGUGUACCUCCAAGGUGAAGCCGAGUCUGGUUUGGAGCGCCUCCAUAAAUGUGCGGAGAAGGACAUACAUGCAAUUUUACCUAAAGCUGGUGAAACUGAACCUCUUCCCUCAUUACAAGACUUCAAUGAAUUUCGUGUGA	MLMGIISMIKPRMIFLCTSKVKPSLVWSASINVRRRTYMQFYLKLVKLNLFPHYKTSMNFVU
TraesCS3D01G312200.1:chr3D_part1:-:426855929:426868678	internal_ORF	chr3D_part1	426855929	426868678	-	2.75348e-05	AUGCAACAAGAAUCCUUGUACCACGUGCUAGAUCUGGCCGUGAAAGUGAUAGUGAUGCUGAAGUCGAGCAUGCAGAGAAGCUACGGCAAGUUAGAGCGGUUCUUGAAGAGGGUGGACACUUUUCAGGUAUUUAUAGGAAAGUACAGCUAA	MQQESLYHVLDLAVKVIVMLKSSMQRSYGKLERFLKRVDTFQVFIGKYSU
TraesCS7D01G259500.1:chr7D_part1:-:235159843:235160838	internal_ORF	chr7D_part1	235159843	235160838	-	2.75272e-05	AUGGUACUAACUACACCGAGUUCGCUGGCUUCAUGCGCAUUCACAUGCGUGGCAUCCGUCUCUGGGGAGUUCUUUCUGGCGAGGUCUGCUGUCCGCCAUGUCCGGUUCCUCCGGUGGCCCCUACUCCGCCGACUCCACUGGUUCUUCCUACGGAUGCUAAUCAGGCCGCCAAGGAUGCGGCCAAGAUUGCUGAUGAGGCUGCUGAUCGUGCCUAUGAUGAGAGGUUUUUGGCUUAUGAGGAGGCUCUUCAGACGUAUCAUGGUGCUUUGUCUGUUUACACCCAGUGGCUUGAUGAUGAUGCUCGUGCUGCAACUGUUCUCACUGCUAGAGUUCUGCCUCAGUUUGCUUCUAAGUUUCUGGGUCUUCCUACUGUCUUCCAGAUGUGGACCUGUCUUCGUC…	MVLTTPSSLASCAFTCVASVSGEFFLARSAVRHVRFLRWPLLRRLHWFFLRMLIRPPRMRPRLLMRLLIVPMMRGFWLMRRLFRRIMVLCLFTPSGLMMMLVLQLFSLLEFCLSLLLSFWVFLLSSRCGPVFVSAMSPLVMPYIFLWFVRSMLFSRVTLLLMTFMHRVLLSGASLILSAVLVVVLAPAARLSRPIWSYIASTSSCLGSVRSLSPGVLSCLLVTVFLSWRHFQRFVLRRLAYVVLVCWRFPLCSLLGLLPLHLLHRLILARVLGRSCPLLLEAQVAPVHIVTTATMMVILSPSATQSGNTCARRDHPPQGLRHLPRQLQPLLU
TraesCS7A01G364700.1:chr7A_part2:+:88756140:88756376	internal_ORF	chr7A_part2	88756140	88756376	+	2.75207e-05	AUGCUGACAGGCAACGCAGGCUGCUGGAGGAUUAUGGGUUCCGGUGUGAGUGUGAUCGGUGUCAGAUUGAGAGCAAGUGGAAGUUUGAUGAUGAUAAUGAUGGCGGUGAUGGGGAUGAUACCAUGGAAGAGGGGCAUGGCAAGGAGGUUGCUGAAGAUGGUGGUGAUGAGGGGAUGGAGCAGGAGGAAGGGAGUGAUGACGAUGGCGACGAUUUCCCGCAUGCCUUCUUCUUUGUGA	MLTGNAGCWRIMGSGVSVIGVRLRASGSLMMIMMAVMGMIPWKRGMARRLLKMVVMRGWSRRKGVMTMATISRMPSSLU
TraesCS3A01G436500.1:chr3A_part2:-:226253731:226253961	internal_ORF	chr3A_part2	226253731	226253961	-	2.75195e-05	AUGUUGGUUUUGCCCCUGGAAGAGGCAGGGCAAACCCCAACUCAGUUCCAUCCUUCAGCCGUCCAUCAUCUGCUGGGCCAAUUGGUGCUCCACCUGUGUAUGGGAGGCGUGCGGCAACUGCUGGUGCUUUUCGCUACCCAAGGGGUAAACUUCUUGACAUAUACAGGCAACAAAAGGUUGUGCAGUCAUUUGAAGAUGGCCGACGGAUGCUGGAAGAAGUUCCUCCCAUAA	MLVLPLEEAGQTPTQFHPSAVHHLLGQLVLHLCMGGVRQLLVLFATQGVNFLTYTGNKRLCSHLKMADGCWKKFLPU
TraesCS3A01G436500.2:chr3A_part2:-:226253731:226253961	internal_ORF	chr3A_part2	226253731	226253961	-	2.75195e-05	AUGUUGGUUUUGCCCCUGGAAGAGGCAGGGCAAACCCCAACUCAGUUCCAUCCUUCAGCCGUCCAUCAUCUGCUGGGCCAAUUGGUGCUCCACCUGUGUAUGGGAGGCGUGCGGCAACUGCUGGUGCUUUUCGCUACCCAAGGGGUAAACUUCUUGACAUAUACAGGCAACAAAAGGUUGUGCAGUCAUUUGAAGAUGGCCGACGGAUGCUGGAAGAAGUUCCUCCCAUAA	MLVLPLEEAGQTPTQFHPSAVHHLLGQLVLHLCMGGVRQLLVLFATQGVNFLTYTGNKRLCSHLKMADGCWKKFLPU
TraesCS3A01G436500.3:chr3A_part2:-:226253731:226253961	internal_ORF	chr3A_part2	226253731	226253961	-	2.75195e-05	AUGUUGGUUUUGCCCCUGGAAGAGGCAGGGCAAACCCCAACUCAGUUCCAUCCUUCAGCCGUCCAUCAUCUGCUGGGCCAAUUGGUGCUCCACCUGUGUAUGGGAGGCGUGCGGCAACUGCUGGUGCUUUUCGCUACCCAAGGGGUAAACUUCUUGACAUAUACAGGCAACAAAAGGUUGUGCAGUCAUUUGAAGAUGGCCGACGGAUGCUGGAAGAAGUUCCUCCCAUAA	MLVLPLEEAGQTPTQFHPSAVHHLLGQLVLHLCMGGVRQLLVLFATQGVNFLTYTGNKRLCSHLKMADGCWKKFLPU
TraesCS3D01G318200.1:chr3D_part1:-:432031080:432031346	internal_ORF	chr3D_part1	432031080	432031346	-	2.74607e-05	AUGUUCUCCAUCACUCAGCUGAACCAGAUUCUGGAAUUGAUUAUCCUUCAGAUGCCACUUAUGGAUCUCAAAGAGAAACUGACACAAGAUUUGUUAUUGAACCUCUUCAGAAGUGGGAUGUUUGUCAAAAGAGAAAUAGAAGAGAUACUGCUGAGAGUAAUUUAUAUAAUGAUUUUGACAGUGGUGAAAAUAAUAAAAUUUUCCAGAAAGUGGUCCGGAAAGGAACUAGUAUCUAUCCAUCCAAUGGUGCUGCUACUGAAAGGCUGA	MFSITQLNQILELIILQMPLMDLKEKLTQDLLLNLFRSGMFVKREIEEILLRVIYIMILTVVKIIKFSRKWSGKELVSIHPMVLLLKGU
TraesCS3D01G318200.2:chr3D_part1:-:432031080:432031346	internal_ORF	chr3D_part1	432031080	432031346	-	2.74607e-05	AUGUUCUCCAUCACUCAGCUGAACCAGAUUCUGGAAUUGAUUAUCCUUCAGAUGCCACUUAUGGAUCUCAAAGAGAAACUGACACAAGAUUUGUUAUUGAACCUCUUCAGAAGUGGGAUGUUUGUCAAAAGAGAAAUAGAAGAGAUACUGCUGAGAGUAAUUUAUAUAAUGAUUUUGACAGUGGUGAAAAUAAUAAAAUUUUCCAGAAAGUGGUCCGGAAAGGAACUAGUAUCUAUCCAUCCAAUGGUGCUGCUACUGAAAGGCUGA	MFSITQLNQILELIILQMPLMDLKEKLTQDLLLNLFRSGMFVKREIEEILLRVIYIMILTVVKIIKFSRKWSGKELVSIHPMVLLLKGU
TraesCS2B01G464500.1:chr2B_part2:-:205394846:205395595	internal_ORF	chr2B_part2	205394846	205395595	-	2.74422e-05	AUGCAGACACUGCCAUUGAGGAGGAGAAUGAAGUGCUUCAGAGUGCAGCCAAAGCCAAUGAGGAGAAGGAAGACCUGGUUGUCGAAGAGGAGGAGAGUGAAGUGCUGUUUGGUGCUCUUUUCCAGAGCGCAGCCAAGACCAGUGAGAACAAGGAUGAGCUGGCUGUUGAAGAGUUGUUGCAGCAUGACAUGGAUGAGGCUGCUGCAGAGGAUGACAAUGAAGUUUCAGUCCUUGGUGCUCUGUUCCAGAGCGCAGCCAAAGGCAAUCAGAACAAGGGAGAUGUUGAAGAGCUGCAGCAUAACACCAUGGAUGAGGCUGUUGAAGAGGACAAUGAUGUGCCAAUCCUUGGUGCUCUGUUCCAGAGCGCAGCCAAAACAAAUGAGAACAAGGAACGUCUGG…	MQTLPLRRRMKCFRVQPKPMRRRKTWLSKRRRVKCCLVLFSRAQPRPVRTRMSWLLKSCCSMTWMRLLQRMTMKFQSLVLCSRAQPKAIRTREMLKSCSITPWMRLLKRTMMCQSLVLCSRAQPKQMRTRNVWVLSLLQRRRRMRCHSLVPCSRAQPSPVRTRNIWLLRRMRCHSLVLCFRAQPSATRTRPQPKQMRTRNNNWLLMRCSITWMSVLQRRGMRKIWLSLVPCFRAQPSPVRTRNIWFLMRU
TraesCS2B01G464500.2:chr2B_part2:-:205394846:205395595	internal_ORF	chr2B_part2	205394846	205395595	-	2.74422e-05	AUGCAGACACUGCCAUUGAGGAGGAGAAUGAAGUGCUUCAGAGUGCAGCCAAAGCCAAUGAGGAGAAGGAAGACCUGGUUGUCGAAGAGGAGGAGAGUGAAGUGCUGUUUGGUGCUCUUUUCCAGAGCGCAGCCAAGACCAGUGAGAACAAGGAUGAGCUGGCUGUUGAAGAGUUGUUGCAGCAUGACAUGGAUGAGGCUGCUGCAGAGGAUGACAAUGAAGUUUCAGUCCUUGGUGCUCUGUUCCAGAGCGCAGCCAAAGGCAAUCAGAACAAGGGAGAUGUUGAAGAGCUGCAGCAUAACACCAUGGAUGAGGCUGUUGAAGAGGACAAUGAUGUGCCAAUCCUUGGUGCUCUGUUCCAGAGCGCAGCCAAAACAAAUGAGAACAAGGAACGUCUGG…	MQTLPLRRRMKCFRVQPKPMRRRKTWLSKRRRVKCCLVLFSRAQPRPVRTRMSWLLKSCCSMTWMRLLQRMTMKFQSLVLCSRAQPKAIRTREMLKSCSITPWMRLLKRTMMCQSLVLCSRAQPKQMRTRNVWVLSLLQRRRRMRCHSLVPCSRAQPSPVRTRNIWLLRRMRCHSLVLCFRAQPSATRTRPQPKQMRTRNNNWLLMRCSITWMSVLQRRGMRKIWLSLVPCFRAQPSPVRTRNIWFLMRU
TraesCS2D01G487400.1:chr2D_part2:-:124949656:124951274	uORF	chr2D_part2	124949656	124951274	-	2.73831e-05	AUGCCGGUGAUCAACCUGGGCCAUCUCACUCUUGAACCCGAGACACGAUCUCGCGUGGUGGAAGAUAUCGCCAAUGCGUGCCAUGAUCUCGGAUACUUUCAGGUUAUAAACCAUGGGAUCAGUCAAUCUGUCAUGGACCGUGCCGUUGAAGCAGCUUCAGAAUUCUUCAAACUGCCAAGUGAGACAAAGCAGGAGUUUGCAUCAGACGACAUCCGAAGGCCUGUUAGAUACGGCACCAGCUCAAAGGACGGCACUCGUCCGUCACGGACAUUCCUAAAGCAUUAUGCCCAUCCCCUCAGUGAAUGGAUGAAAUAUUGA	MPVINLGHLTLEPETRSRVVEDIANACHDLGYFQVINHGISQSVMDRAVEAASEFFKLPSETKQEFASDDIRRPVRYGTSSKDGTRPSRTFLKHYAHPLSEWMKYU
TraesCS1B01G152200.1:chr1B_part1:+:242662412:242662480	internal_ORF	chr1B_part1	242662412	242662480	+	2.73438e-05	AUGAUUUGUCACUCGGUGCUGAAAAUGCUCCUCGUGCUGUUUUUGAUGGAAAAGCACAGAAAGGCCUAA	MICHSVLKMLLVLFLMEKHRKAU
TraesCS1B01G152200.2:chr1B_part1:+:242662412:242662480	internal_ORF	chr1B_part1	242662412	242662480	+	2.73438e-05	AUGAUUUGUCACUCGGUGCUGAAAAUGCUCCUCGUGCUGUUUUUGAUGGAAAAGCACAGAAAGGCCUAA	MICHSVLKMLLVLFLMEKHRKAU
TraesCS2D01G360600.1:chr2D_part2:-:266905:267045	internal_ORF	chr2D_part2	266905	267045	-	2.7314e-05	AUGAUGACAUGGAGCUUGAUUUUGGUGAAAAUCCAGAAGGCGAUGCACCUGAUGAUAAUGAUGGAUCAGAUAAUGCUGGAUCCACAGCAGAUGAAAUGCAUACGACCGAAGGAACUGAUGGAAAUGAAGAGAACUGCAUAA	MMTWSLILVKIQKAMHLMIMMDQIMLDPQQMKCIRPKELMEMKRTAU
TraesCS2B01G439000.1:chr2B_part2:-:177988270:177988431	internal_ORF	chr2B_part2	177988270	177988431	-	2.72455e-05	AUGGUCCGCAGGGAGGCGGCGAGGGCCGCGGAGGCGGGCCGGGAGGGCGUGGUCCUGGCGGUGGUGGGCGGGGGUACGGCCCCGGCGGUGGGCGCGGUGGGAACGCGUGGGCGCAGCCUGGGAGAGGGACCGCCGGAGGACCCGGGGAAUACGUCCCGGUGA	MVRREAARAAEAGREGVVLAVVGGGTAPAVGAVGTRGRSLGEGPPEDPGNTSRU
TraesCS2B01G439000.2:chr2B_part2:-:177988270:177988431	internal_ORF	chr2B_part2	177988270	177988431	-	2.72455e-05	AUGGUCCGCAGGGAGGCGGCGAGGGCCGCGGAGGCGGGCCGGGAGGGCGUGGUCCUGGCGGUGGUGGGCGGGGGUACGGCCCCGGCGGUGGGCGCGGUGGGAACGCGUGGGCGCAGCCUGGGAGAGGGACCGCCGGAGGACCCGGGGAAUACGUCCCGGUGA	MVRREAARAAEAGREGVVLAVVGGGTAPAVGAVGTRGRSLGEGPPEDPGNTSRU
TraesCS3A01G023200.1:chr3A_part1:+:12973791:12974395	internal_ORF	chr3A_part1	12973791	12974395	+	2.72282e-05	AUGGUGUACUACAAGAUAAUAUUCAUUUUGAGAGGCAUGUUCUUGUUUGGUCAGGACUGCGAGGAGCUGUUGCUCUAUCACUCUCUCUGUCCGUUAAACGUGCUAGUGAUUCAGUUCAAACUUAUCUGA	MVYYKIIFILRGMFLFGQDCEELLLYHSLCPLNVLVIQFKLIU
TraesCS7A01G488500.1:chr7A_part2:+:228908085:228908129	internal_ORF	chr7A_part2	228908085	228908129	+	2.71857e-05	AUGGAGCCCCGCGGCGGUGCGGUCGGCGAUGAUGACGACGGCUAG	MEPRGGAVGDDDDGU
TraesCS2A01G032100.1:chr2A_part1:-:14721101:14721151	internal_ORF	chr2A_part1	14721101	14721151	-	2.70746e-05	AUGAACCUGAUGAAGGGAACCCUCACCAUGAUCGCAAAUUUCCAUUUGUAA	MNLMKGTLTMIANFHLU
TraesCS7A01G066300.2:chr7A_part1:-:33200115:33200469	internal_ORF	chr7A_part1	33200115	33200469	-	2.69902e-05	AUGUACCAAAUGAAAGGCGGAUACCGUGCCAUGGAGCAUCGAAAAAUGAACGAAAACCUGUCACUCGAAGUGCUGUGA	MYQMKGGYRAMEHRKMNENLSLEVLU
TraesCS7A01G066300.3:chr7A_part1:-:33200115:33200469	internal_ORF	chr7A_part1	33200115	33200469	-	2.69902e-05	AUGUACCAAAUGAAAGGCGGAUACCGUGCCAUGGAGCAUCGAAAAAUGAACGAAAACCUGUCACUCGAAGUGCUGUGA	MYQMKGGYRAMEHRKMNENLSLEVLU
TraesCS2D01G520500.1:chr2D_part2:-:147359675:147361913	odORF	chr2D_part2	147359675	147361913	-	2.69647e-05	AUGGAGGAGAUCGGCGGAGGAGACACCACCGUCGCCGGCGAACAAUUCGCUCGUCCUCGCGGCAAAGAGGACCCGCCGGAACGACCCCAGCGCGAACAACACGAUGUACGGCGGCGGGUGGAACAUCAGCGAGAUGCAUUACUGGGCUUCCGUGGGCUACACCGGCGUCCCGCUCUUCUUUCUCGCCCUCGUCUGGUUCGUCGGCUUCGGGGUCGUCAUGCUCGUCAUCUCCUGCUGCUGGUGCUGCUGCUGCUUCUGCCGGGACCGGAGCAACGACUACUCGCCCGCCUCCUUCAACGCCUCCCUCAUCCUCCUCGUCAUCCUCACCAUCGCCACCAUCGUGGGGUGCCUGCUGCUGAACAUCGGGCAGAUGGCGUUCCACACGAGCACGAUCAACAC…	MEEIGGGDTTVAGEQFARPRGKEDPPERPQREQHDVRRRVEHQRDALLGFRGLHRRPALLSRPRLVRRLRGRHARHLLLLVLLLLLPGPEQRLLARLLQRLPHPPRHPHHRHHRGVPAAEHRADGVPHEHDQHGGLRGGAGQPDGGQPEELRGEPGRRQEHRRGPDLPPRRGPAQDRRRRGEAQLLRQRVLRPHRAQLRQDQERGRPDAGSPDGCWKCHACPCHTRTHILRVGAAVFCLPAGDRRMGVRHRHPHDGRRLRPPAQRGGGHMRRHGRVGDAPAGPHGAGRHPPLRGRGDGERVHAPERGGDGAAGGARQQRHRQHLQPGLPAGAAAALLQPVGAQDAGALQPLEAGHEPPRVRLRRGRLQDGAGGVEEVPVPGQGPRREGGVHDGGTGDAG…
TraesCS3B01G429700.1:chr3B_part2:+:221126448:221126783	internal_ORF	chr3B_part2	221126448	221126783	+	2.68751e-05	AUGCUAAUGAUGCUGGGAUGGCUGAAUUUGGAUUGGCUAAGCCUGUGCAAGUUGAGUCUUCUGGUGCCGCACAGGAGAAUCCUGCCGCUCCAUCCUCAGAUUUUCUCCAUUCAGCUACAGCUAAUGCUAAUGAUGCUGUUGGUGCUGAGAUUGCUGAGUUUAGCUUGGUUAAGCCUGUGCAAGUUGAGUCUUCCGAUGCAGCACAGGAGAAUCUUGCCGCUCCAUCCUCAGAUCUUUUCCAUUCAGCUGCAGCAAAUGCUAAUGAUGCUGUUAGUGCUGAGUUUGCUGAAUUUGGAUUGGCUAAGCCUGUGCAAGUUGAGUCUUCUGGUGCUGUAG	MLMMLGWLNLDWLSLCKLSLLVPHRRILPLHPQIFSIQLQLMLMMLLVLRLLSLAWLSLCKLSLPMQHRRILPLHPQIFSIQLQQMLMMLLVLSLLNLDWLSLCKLSLLVLU
TraesCS3B01G429700.2:chr3B_part2:+:221126448:221126783	internal_ORF	chr3B_part2	221126448	221126783	+	2.68751e-05	AUGCUAAUGAUGCUGGGAUGGCUGAAUUUGGAUUGGCUAAGCCUGUGCAAGUUGAGUCUUCUGGUGCCGCACAGGAGAAUCCUGCCGCUCCAUCCUCAGAUUUUCUCCAUUCAGCUACAGCUAAUGCUAAUGAUGCUGUUGGUGCUGAGAUUGCUGAGUUUAGCUUGGUUAAGCCUGUGCAAGUUGAGUCUUCCGAUGCAGCACAGGAGAAUCUUGCCGCUCCAUCCUCAGAUCUUUUCCAUUCAGCUGCAGCAAAUGCUAAUGAUGCUGUUAGUGCUGAGUUUGCUGAAUUUGGAUUGGCUAAGCCUGUGCAAGUUGAGUCUUCUGGUGCUGUAG	MLMMLGWLNLDWLSLCKLSLLVPHRRILPLHPQIFSIQLQLMLMMLLVLRLLSLAWLSLCKLSLPMQHRRILPLHPQIFSIQLQQMLMMLLVLSLLNLDWLSLCKLSLLVLU
TraesCS3B01G429700.3:chr3B_part2:+:221126448:221126783	internal_ORF	chr3B_part2	221126448	221126783	+	2.68751e-05	AUGCUAAUGAUGCUGGGAUGGCUGAAUUUGGAUUGGCUAAGCCUGUGCAAGUUGAGUCUUCUGGUGCCGCACAGGAGAAUCCUGCCGCUCCAUCCUCAGAUUUUCUCCAUUCAGCUACAGCUAAUGCUAAUGAUGCUGUUGGUGCUGAGAUUGCUGAGUUUAGCUUGGUUAAGCCUGUGCAAGUUGAGUCUUCCGAUGCAGCACAGGAGAAUCUUGCCGCUCCAUCCUCAGAUCUUUUCCAUUCAGCUGCAGCAAAUGCUAAUGAUGCUGUUAGUGCUGAGUUUGCUGAAUUUGGAUUGGCUAAGCCUGUGCAAGUUGAGUCUUCUGGUGCUGUAG	MLMMLGWLNLDWLSLCKLSLLVPHRRILPLHPQIFSIQLQLMLMMLLVLRLLSLAWLSLCKLSLPMQHRRILPLHPQIFSIQLQQMLMMLLVLSLLNLDWLSLCKLSLLVLU
TraesCS7B01G144000.1:chr7B_part1:+:185292861:185293850	internal_ORF	chr7B_part1	185292861	185293850	+	2.68492e-05	AUGCAGCUGAACUUAAAUGGGAAGAGCAGUCAUUUAGGAGAGGACAAGCUCCUGGAAGGUUUACAUCAGGACGCCAUAAUGGCCAUGGAUCAUCAGAAAGGGAGGCACCUCCACCCGGCUAUGUGUGCCGCAGCUACGGAGUUCCAGGCCAUUUCAUUCAACAUUGCCCACAGGAAAACCAGACGCCUCCACCUGGAUAUACCUGCUACAGAUGUCGGGUUCCAGGGCAUUUUAUUCAGCAUUGCCCAACCAUUGGCGGUUCCAGGGCAGUUUAUAUUUACUGUGAUACUCUGA	MQLNLNGKSSHLGEDKLLEGLHQDAIMAMDHQKGRHLHPAMCAAATEFQAISFNIAHRKTRRLHLDIPATDVGFQGILFSIAQPLAVPGQFIFTVILU
TraesCS7B01G144000.2:chr7B_part1:+:185292861:185293850	internal_ORF	chr7B_part1	185292861	185293850	+	2.68492e-05	AUGCAGCUGAACUUAAAUGGGAAGAGCAGUCAUUUAGGAGAGGACAAGCUCCUGGAAGGUUUACAUCAGGACGCCAUAAUGGCCAUGGAUCAUCAGAAAGGGAGGCACCUCCACCCGGCUAUGUGUGCCGCAGCUACGGAGUUCCAGGCCAUUUCAUUCAACAUUGCCCACAGGAAAACCAGACGCCUCCACCUGGAUAUACCUGCUACAGAUGUCGGGUUCCAGGGCAUUUUAUUCAGCAUUGCCCAACCAUUGGCGGUUCCAGGGCAGUUUAUAUUUACUGUGAUACUCUGA	MQLNLNGKSSHLGEDKLLEGLHQDAIMAMDHQKGRHLHPAMCAAATEFQAISFNIAHRKTRRLHLDIPATDVGFQGILFSIAQPLAVPGQFIFTVILU
TraesCS2D01G231900.1:chr2D_part1:+:204491072:204491993	internal_ORF	chr2D_part1	204491072	204491993	+	2.67264e-05	AUGAAGAUGAGAGGCCAGGAUCUACAGAAAAUGAUGCAAGCAGCCUGUCCGGUGUUGACCGUGGCAUCGUGGCUCGCCGUUAUCGAGGAACCAAUUCCAGUGAGAAAACAUCGUCGAAAGAAUCUACAGUCACUGAUGAGAAUGAAAGGGGUCUUACACCCAGACAUCGAGAUGAAUCCCAUCGGCAACAGACCCCCGCCUCUAGGUACGAACCGGAUGAUGACAGAAGAUCCCGUGACAAACGUGGUGAACGCGAGACAUCUGCAUCCAUUGGUUAUAGUAGCAGUGGAAGGCGAGGAUACCGUGAUGACAGGGAAUCGAAUAGUAGGCGUAAUGAACGGAGCAGAUCUACAUCUAUCGACUACACAAACAAAAGAAGUCGGGAUGACUAUAGCUCGA…	MKMRGQDLQKMMQAACPVLTVASWLAVIEEPIPVRKHRRKNLQSLMRMKGVLHPDIEMNPIGNRPPPLGTNRMMTEDPVTNVVNARHLHPLVIVAVEGEDTVMTGNRIVGVMNGADLHLSTTQTKEVGMTIAREAQEHLQDLTGTVADGNGKIHLAGSTVMIVLAPKDIIQHDLLCWLLHLPMHVWCLLGU
TraesCS6A01G105000.1:chr6A_part1:-:73671514:73671970	internal_ORF	chr6A_part1	73671514	73671970	-	2.67256e-05	AUGUUCCAACUACGUCUGAUUAUAGCGGAGCUCCACUGUCUACUCUCCCUGGCUCUGAGAAUGAGUUCAAGCAAGAUCAACGACCAUUUGCAUGGGGUGCCGACUUCAGUCGUGGGGGUCCUGCUAAUGAUUGGGUUGAAUCUUUUCGCCCUCCGGGGCAUUCUGCAUUUGGAGGGCCAGAAGCAAACUUUGCAGAGUUUGAGCAAAUUUAUAACAAUGCAGGCCCUACCUUGGGACCGGCCUUGGAUGGUCCACCACAAAGGGUCUUAUCUGGUGUUCUGCAUUCUUUUAUUCUAA	MFQLRLIIAELHCLLSLALRMSSSKINDHLHGVPTSVVGVLLMIGLNLFALRGILHLEGQKQTLQSLSKFITMQALPWDRPWMVHHKGSYLVFCILLFU
TraesCS6A01G105000.2:chr6A_part1:-:73671514:73671970	internal_ORF	chr6A_part1	73671514	73671970	-	2.67256e-05	AUGUUCCAACUACGUCUGAUUAUAGCGGAGCUCCACUGUCUACUCUCCCUGGCUCUGAGAAUGAGUUCAAGCAAGAUCAACGACCAUUUGCAUGGGGUGCCGACUUCAGUCGUGGGGGUCCUGCUAAUGAUUGGGUUGAAUCUUUUCGCCCUCCGGGGCAUUCUGCAUUUGGAGGGCCAGAAGCAAACUUUGCAGAGUUUGAGCAAAUUUAUAACAAUGCAGGCCCUACCUUGGGACCGGCCUUGGAUGGUCCACCACAAAGGGUCUUAUCUGGUGUUCUGCAUUCUUUUAUUCUAA	MFQLRLIIAELHCLLSLALRMSSSKINDHLHGVPTSVVGVLLMIGLNLFALRGILHLEGQKQTLQSLSKFITMQALPWDRPWMVHHKGSYLVFCILLFU
TraesCS6A01G105000.3:chr6A_part1:-:73671514:73671970	internal_ORF	chr6A_part1	73671514	73671970	-	2.67256e-05	AUGUUCCAACUACGUCUGAUUAUAGCGGAGCUCCACUGUCUACUCUCCCUGGCUCUGAGAAUGAGUUCAAGCAAGAUCAACGACCAUUUGCAUGGGGUGCCGACUUCAGUCGUGGGGGUCCUGCUAAUGAUUGGGUUGAAUCUUUUCGCCCUCCGGGGCAUUCUGCAUUUGGAGGGCCAGAAGCAAACUUUGCAGAGUUUGAGCAAAUUUAUAACAAUGCAGGCCCUACCUUGGGACCGGCCUUGGAUGGUCCACCACAAAGGGUCUUAUCUGGUGUUCUGCAUUCUUUUAUUCUAA	MFQLRLIIAELHCLLSLALRMSSSKINDHLHGVPTSVVGVLLMIGLNLFALRGILHLEGQKQTLQSLSKFITMQALPWDRPWMVHHKGSYLVFCILLFU
TraesCS1B01G362700.1:chr1B_part2:+:152636810:152636914	internal_ORF	chr1B_part2	152636810	152636914	+	2.66804e-05	AUGAAGGUGCAGGGGCCGGAGAUGGUGCUGCCAAAGCUGAAGAACAAGAGAAAGCUGAUGCCGAGGAAGAGGGAGCCGUGGAGAACGACGGGGGCCCCGCCGUGA	MKVQGPEMVLPKLKNKRKLMPRKREPWRTTGAPPU
TraesCS1B01G164600.1:chr1B_part1:+:287517287:287517370	internal_ORF	chr1B_part1	287517287	287517370	+	2.65168e-05	AUGAUCAAGAUCUGCAAUUCCCAAGUGAUCAAGUUGAAGACUCGUCAUCUACUACUCCUGAAGAAGUACAAGAAGCUGCUGUAG	MIKICNSQVIKLKTRHLLLLKKYKKLLU
TraesCS1A01G129500.1:chr1A_part1:+:166319403:166319507	internal_ORF	chr1A_part1	166319403	166319507	+	2.64652e-05	AUGAUGAAGAUGAAGGCUGCUACGAUGAUGACAAUGAAGGAUCUGACUAUGAAUUUGAUGAAAGUGAUUUCAAUCAGCAGCUGGCUGAUAAAUUUGAUGAUUUAG	MMKMKAATMMTMKDLTMNLMKVISISSWLINLMIU
TraesCS1A01G129500.2:chr1A_part1:+:166319403:166319507	internal_ORF	chr1A_part1	166319403	166319507	+	2.64652e-05	AUGAUGAAGAUGAAGGCUGCUACGAUGAUGACAAUGAAGGAUCUGACUAUGAAUUUGAUGAAAGUGAUUUCAAUCAGCAGCUGGCUGAUAAAUUUGAUGAUUUAG	MMKMKAATMMTMKDLTMNLMKVISISSWLINLMIU
TraesCS7D01G271200.1:chr7D_part1:-:259292486:259292781	internal_ORF	chr7D_part1	259292486	259292781	-	2.63744e-05	AUGCUGACGACCAUGCCAAUGAUCGCGCUGCAAAGCGAUGGGAUGUCCGUAGUCGGUCCUCAGAGUCUCUUGCGCGAAAUGCAUCGGAGGAAGCACUUUCGGUUUCAGACACUUAUGGAGGUUCUUAUCAAGAUCAAGGUCACGCAGUGUUUGAUGAAUCAUAUGUCUUCAGUGCUGAUCAUGAUGACUUGUCAAUCCCCAAUCAAACAAUAG	MLTTMPMIALQSDGMSVVGPQSLLREMHRRKHFRFQTLMEVLIKIKVTQCLMNHMSSVLIMMTCQSPIKQU
TraesCS7D01G271200.2:chr7D_part1:-:259292486:259292781	internal_ORF	chr7D_part1	259292486	259292781	-	2.63744e-05	AUGCUGACGACCAUGCCAAUGAUCGCGCUGCAAAGCGAUGGGAUGUCCGUAGUCGGUCCUCAGAGUCUCUUGCGCGAAAUGCAUCGGAGGAAGCACUUUCGGUUUCAGACACUUAUGGAGGUUCUUAUCAAGAUCAAGGUCACGCAGUGUUUGAUGAAUCAUAUGUCUUCAGUGCUGAUCAUGAUGACUUGUCAAUCCCCAAUCAAACAAUAG	MLTTMPMIALQSDGMSVVGPQSLLREMHRRKHFRFQTLMEVLIKIKVTQCLMNHMSSVLIMMTCQSPIKQU
TraesCS3A01G022700.1:chr3A_part1:-:12836912:12837253	internal_ORF	chr3A_part1	12836912	12837253	-	2.6372e-05	AUGGUCAUGCGAGCUGUGGCAUCGUUGCAGGCGGCGAGAAUGGCCAUGUUGAGUCUGCUGGGUGUGGAUCAGGAUGCGGUGGUUCCUGUGGUGGCAACAUGGUUAUUGAAAGCUCCAAAGAGGGGAACACCGAGUCAGGUGGCUGUGGUUCAGGUUGUGGUGGAGGAGGCUGUGGCAGCAUGGCCAUUGAAGGCUCCAAGGCUGGCAUUGCCAAGUCUAGCGGCUGCGGUUCAGGUUGUGGUGGCGGUUGCAGCGGUAUGGUGGUUGAAGGCUCCAAAAAUGGCCAUGCCAAGUCAGGCGGCUGUGGCUCGGGCUGUGGUGGUGGUUGCGGCGGCAUGCUGA	MVMRAVASLQAARMAMLSLLGVDQDAVVPVVATWLLKAPKRGTPSQVAVVQVVVEEAVAAWPLKAPRLALPSLAAAVQVVVAVAAVWWLKAPKMAMPSQAAVARAVVVVAAACU
TraesCS5A01G319600.3:chr5A_part2:+:78236004:78238219	truncated_ORF	chr5A_part2	78236004	78238219	+	2.63203e-05	AUGCCCGGGGCCUCGGAGCUCUGCGGGUUCCUCGACGCGAGGCAGAUCAGGAGGGGUUUAAUCACCCGCAAUGUGAAGGCCGCAGUUGAUUUGUUUCACCAAAGGUUUGGUAUGACAUUUGUGCCUGCAUUAAGCAGAGAAUUCCGCCCCUAUAAGCCAGAUCCUGCUCCAUUGCUUCAUAUUUGCUCCACUUGGGACAUUCCACCGACCGAGGUGAUCAUGGUUGGUGACAGCCUCAAGGAUGACAUCGUUUGUGGAAAGAGAGCAGGAGCAUUCACUUGCCUGCUUGACGAAACUGGACGAUACGGCCCCCACGAAUCUUUGCCUGAAGAUGUUAAGCCUGACUUCAUGGUGUCUUCACUCCCUGAAGUACUGUCGGUGCUUGAGGAGCAUUUCGAU…	MPGASELCGFLDARQIRRGLITRNVKAAVDLFHQRFGMTFVPALSREFRPYKPDPAPLLHICSTWDIPPTEVIMVGDSLKDDIVCGKRAGAFTCLLDETGRYGPHESLPEDVKPDFMVSSLPEVLSVLEEHFDLAPVSVAESRIU
TraesCS1A01G211000.1:chr1A_part1:-:373770997:373774641	internal_ORF	chr1A_part1	373770997	373774641	-	2.62808e-05	AUGCGCCGCCAUGAUCCUAGGCGCGGAGCUGUUCGAGCGGAUGACGACGCUGGGCAUCGCGGUGAACCUGGUGCCGUACAUGACCGGCACCAUGCACCUCGGCAGCGCCGCCUCCGCCAACACCGUCACCAACUUCAUCGGCACCUCCUUCAUGCUCUGCCUCCUCGGCGGCUUCAUCGCCGACUCCUACCUCGGCCGCUACCUCACCAUCGCCGUCUUCUCCGCCGUCCAAGCCACCGGCGUGAUGAUACUGACGAUCUCGACGGUGGCGCCGGGGCUGCGGCCGGCGGCGUGCGGGGACGCGACGGGGCAGAGCCCCGACUGCGUGCCGGCGAACGGGACGCAGCUCGGCGUGCUGUACCUGGGGCUGUACAUGACGGCGCUGGGGACAGGCGGGCU…	MRRHDPRRGAVRADDDAGHRGEPGAVHDRHHAPRQRRLRQHRHQLHRHLLHALPPRRLHRRLLPRPLPHHRRLLRRPSHRRDDTDDLDGGAGAAAGGVRGRDGAEPRLRAGERDAARRAVPGAVHDGAGDRRAQVERVRVRVGPVRRVRRRRAQDDDALLQLVLLLREHRRAAGRHRAGVRAGQRRPPVGLRRRRRGHPLRAGRVPVRHPEVPVQEARGQPADAGRHRDGRGMEEALPAAAVRPEHALRRGRQGRRRRGPQGQAEAPPQQGVPIPRPRSRRRPGVARGGEQLDAVHADGRGGGEAGGAHASNLGHHHHVLDHPRADDHLRRGAGVRHEPRHRRLGVPHPGGLAHRLPHRLHPPHRAPLRPPRGPRGPPRHRQPARPLPAPARLRRPLPV…
TraesCS3D01G400000.1:chr3D_part2:+:38767071:38767448	internal_ORF	chr3D_part2	38767071	38767448	+	2.62762e-05	AUGGAAGUGAUUCUAGCCAAACAGAAGAUAUGCCGGCCGAAGAGCUUGAAACUCCCACAGGAUCUGGAACAAUUGUCUAUGAUUAUGUGGAAGGAGCUGCACAUGAGACCACCUCUGAACAGGGCAUGCAAUGCUAUCAUGACCAUGAAGACGAGGACUUCCGUAACGAACUUUCUUCAUCCAAUCUUGUUUCAGAAGCCAGAAUUUCACAGCAAACCGAUCAGGAUGGUAGAAAAAAUGCUCUUGGUGAUAAUUCAGAUUCGGCCGAUGUUGAAAAUGCAGGUUUUGGUCACGACGGUCUUGGAGCAGCUCAUGAAAAUGCAAGGGCUCCUAGAAGAAAUACAGAGAAAGACCCCAGACUUAGAUAUGCUUCCAUGA	MEVILAKQKICRPKSLKLPQDLEQLSMIMWKELHMRPPLNRACNAIMTMKTRTSVTNFLHPILFQKPEFHSKPIRMVEKMLLVIIQIRPMLKMQVLVTTVLEQLMKMQGLLEEIQRKTPDLDMLPU
TraesCS6B01G192000.1:chr6B_part1:+:226359798:226359908	internal_ORF	chr6B_part1	226359798	226359908	+	2.62497e-05	AUGGCGACACUCUGGACCAUAGUAGGCAGGAAGAUGAUUCACAUGCAGUUGCUCCCGAAGAUCCUGUGGAUACUGCUCCAGGCUUCAGUUGUCAACCAUCUACUGGAGUGA	MATLWTIVGRKMIHMQLLPKILWILLQASVVNHLLEU
TraesCS1D01G237800.1:chr1D_part1:-:326970547:326972020	internal_ORF	chr1D_part1	326970547	326972020	-	2.62114e-05	AUGUCAUGCAAGAAAAUCAUGAGAUUGAUGGCACAACCGUUGUUGUUGAUCGUGCAACUCCGAAGCAGGAUGAAGAAGUCAGGCACCCUCCAAGGAGGGGGGGAGGAGCACAGGGCGAGGGUGGUUAUGGCUCAUACAAUGCAUACAUUACAGCUGCUACCAGAUAUGCAGCUCUGGGCGUACCAACACUGUAUGAUCAUCCUGGGCCAGCUUAUGGAAGAGGUUACUUGA	MSCKKIMRLMAQPLLLIVQLRSRMKKSGTLQGGGEEHRARVVMAHTMHTLQLLPDMQLWAYQHCMIILGQLMEEVTU
TraesCS1B01G124400.1:chr1B_part1:-:150999211:150999588	internal_ORF	chr1B_part1	150999211	150999588	-	2.61028e-05	AUGCUCCACAUCGCGAUGCUACAGAUGCUGUUAAGGAUAAAGGGACACCUCAUAAAUCUGUUACCAAAUCCGAUGAGAUCCGCAACGGAACUCAUUUGUACUAUCAACGUCGUGCUAACAGAAAGGUGCGUCAAGAUAAAGCCAGUGAUCCUCCCAAGCCAGUUCCUGGUAAAUUUGAUGAGAUUGGCAAAGGAAUUCGUAGAAAGGUGCAUCAAAAUAAAGCUACUGAUCCUCCCAAGCCAGUUCCUGAGAAGACAGAGAAAGAUAAAACUGGUGGUGCUUUGUGGGAUAUAUUCCGAAGAGAGGAUUCAGAGAAAUUACAAAAAUAUCUACGGAACCAUGCCUCGGAGUUUCGCCACAUCCACUGCAAUCCUGUGA	MLHIAMLQMLLRIKGHLINLLPNPMRSATELICTINVVLTERCVKIKPVILPSQFLVNLMRLAKEFVERCIKIKLLILPSQFLRRQRKIKLVVLCGIYSEERIQRNYKNIYGTMPRSFATSTAILU
TraesCS1B01G480400.1:chr1B_part2:+:249074567:249074707	internal_ORF	chr1B_part2	249074567	249074707	+	2.60841e-05	AUGCCACCCAGCCAAGGGAUGAAGAUAUUGCUGCUGAGGGACAAGAGACACUGGGAGAUCAUCAGCCGGGAUCAACUGAGAAUGCUGAUGAUGCUGUGCAAGUUCAAGAGGAAGGUGAAACCGCAGAUGCCACUGCUGUAG	MPPSQGMKILLLRDKRHWEIISRDQLRMLMMLCKFKRKVKPQMPLLU
TraesCS4D01G166600.1:chr4D_part1:+:282074867:282075688	internal_ORF	chr4D_part1	282074867	282075688	+	2.60089e-05	AUGCGGCUAAGCUUGCUGAUGAGGCUGCUGAUCGUGCCUAUGAUGAGAGGGUUUUGGCCUAUGAGGAGGCUCUUCAGACGUAUCAUGGUGCUUUGUCUGUUUACACCCAGUGGCUUGAUGAUGAUGCUCGUGCUGCAGCUGUUCUCACUGCUAGUGUUCUGCCUCAGUUUGCUUCUGAGUUUCUGGGUCUUCCUACUGUCUUUCAGAUGUGGACCUGUCUUCGUCAGCGCUAUGAGCCCUCUGGUGAUGCCUUAUACCUUUCUGUGGUUCGUCAGGAGCAUGCUCUUCAGCAGGGUGACUCUACUGUUGAUGACUUUUAUGCACAGAGUUCUGCUAUCUGGCGCCAGCUUGAUUCUCUCCGCAGUGCUGGUUGUCGUACUUGCUCCUGCUGCCAGGCUG…	MRLSLLMRLLIVPMMRGFWPMRRLFRRIMVLCLFTPSGLMMMLVLQLFSLLVFCLSLLLSFWVFLLSFRCGPVFVSAMSPLVMPYTFLWFVRSMLFSRVTLLLMTFMHRVLLSGASLILSAVLVVVLAPAARLSRPIWSFIASTSSCLGSVRSLSPSVLSCLLVAVFLSWRRFRRFVLRRLAYVLLVCWRFPLCSLLGLLPLHLLHQLILAPVLRRSYPLLLEAQVAPVHIVTTATMMVILSPSATQSGNTCARRDHHPQGLRHLPRQLQPLLU
TraesCS2D01G242000.2:chr2D_part1:+:267701142:267701249	internal_ORF	chr2D_part1	267701142	267701249	+	2.59515e-05	AUGAGUUCUUCUGUGAAGUCGAUGAUGAUUACAUUCAAGAUGACUUCAAUCUUUGUGGGCUUAGCAGUCAAGUUCCAUAUUAUGAUUAUGCUCUUGAUCUCAUUUUAG	MSSSVKSMMITFKMTSIFVGLAVKFHIMIMLLISFU
TraesCS2D01G242000.3:chr2D_part1:+:267701142:267701249	internal_ORF	chr2D_part1	267701142	267701249	+	2.59515e-05	AUGAGUUCUUCUGUGAAGUCGAUGAUGAUUACAUUCAAGAUGACUUCAAUCUUUGUGGGCUUAGCAGUCAAGUUCCAUAUUAUGAUUAUGCUCUUGAUCUCAUUUUAG	MSSSVKSMMITFKMTSIFVGLAVKFHIMIMLLISFU
TraesCS4B01G216900.1:chr4B_part2:-:6037651:6038346	internal_ORF	chr4B_part2	6037651	6038346	-	2.58875e-05	AUGCAUCUGGGAGUGCGACGGCGAGGCCGGCGACAUCACCUGCGACAUCGUCCCCGCGCCCUUCCGCCGCAGCUGCAGCGCCAGGAUGACGAUGCAGCCGCCGGCCCCCUUCUUCCGGACGAUGACGCCGCCGCCGCCGAGGCCACAGAGGGUGCUGGAGGAGGAGGAGCGGCAGGAGGCCAGGAGGCCCGGGAAGGCCAUCCGCAAGGGCCACCGGAGCUACGGCCUCAUGCUCAACCUGCAGCUCGGCAUAAGUUAUUCGGUGGGGAAGUCGUCGGCGCUGCCGUUCAAGAAGCUCUUGGCAUCGGACUUCGACCCGCGGGAGAAGGUCUGGACGCGGUUCCCGCCGGAAGGCUCCAAGCUCACGCCGCCGCAUCACUCAAUGGAUUUCCGGUGGAA…	MHLGVRRRGRRHHLRHRPRALPPQLQRQDDDAAAGPLLPDDDAAAAEATEGAGGGGAAGGQEAREGHPQGPPELRPHAQPAARHKLFGGEVVGAAVQEALGIGLRPAGEGLDAVPAGRLQAHAAASLNGFPVEGLLPCRLQAPEEIVWGU
TraesCS5A01G056700.1:chr5A_part1:+:52858898:52858960	odORF	chr5A_part1	52858898	52858960	+	2.58778e-05	AUGAUCGCCGCCACCGUCACGGAGGGCGAUCUGAUUGGCCUUGUUAGAAAUGUGUUCUUGUAG	MIAATVTEGDLIGLVRNVFLU
TraesCS1D01G286300.1:chr1D_part1:-:384514672:384514782	internal_ORF	chr1D_part1	384514672	384514782	-	2.58613e-05	AUGAAGGUCAUGAAGUUUCAGGGAACAAUGGUGAGGGCUAUCAACCCUUUCCCAAUAAAGAUGAAGCUCUUGACGUGUCGGAGAACAAUGAUGAUGCUUAUCAACCAUUGA	MKVMKFQGTMVRAINPFPIKMKLLTCRRTMMMLINHU
TraesCS1D01G286300.2:chr1D_part1:-:384514672:384514782	internal_ORF	chr1D_part1	384514672	384514782	-	2.58613e-05	AUGAAGGUCAUGAAGUUUCAGGGAACAAUGGUGAGGGCUAUCAACCCUUUCCCAAUAAAGAUGAAGCUCUUGACGUGUCGGAGAACAAUGAUGAUGCUUAUCAACCAUUGA	MKVMKFQGTMVRAINPFPIKMKLLTCRRTMMMLINHU
TraesCS6D01G198600.1:chr6D_part1:+:276878005:276878564	internal_ORF	chr6D_part1	276878005	276878564	+	2.57503e-05	AUGAACGAUAUCUUUGCAGAUCUUACAUUGAAGAUAAUAGAAAAACAAAAUGGUGUCCUGCUCCUGGCUGCGAAUAUGCUGUGGAAUUUGUGGUUGGCAGUGGCAGCUAUGAUGUUUCUUGUGGCUGUUCUUACGGGUUCUGUUGGAACUGCACGGAGGAAGCUCAUCGCCCUGUAG	MNDIFADLTLKIIEKQNGVLLLAANMLWNLWLAVAAMMFLVAVLTGSVGTARRKLIALU
TraesCS6D01G198600.2:chr6D_part1:+:276878005:276878564	internal_ORF	chr6D_part1	276878005	276878564	+	2.57503e-05	AUGAACGAUAUCUUUGCAGAUCUUACAUUGAAGAUAAUAGAAAAACAAAAUGGUGUCCUGCUCCUGGCUGCGAAUAUGCUGUGGAAUUUGUGGUUGGCAGUGGCAGCUAUGAUGUUUCUUGUGGCUGUUCUUACGGGUUCUGUUGGAACUGCACGGAGGAAGCUCAUCGCCCUGUAG	MNDIFADLTLKIIEKQNGVLLLAANMLWNLWLAVAAMMFLVAVLTGSVGTARRKLIALU
TraesCS6D01G198600.3:chr6D_part1:+:276878005:276878564	internal_ORF	chr6D_part1	276878005	276878564	+	2.57503e-05	AUGAACGAUAUCUUUGCAGAUCUUACAUUGAAGAUAAUAGAAAAACAAAAUGGUGUCCUGCUCCUGGCUGCGAAUAUGCUGUGGAAUUUGUGGUUGGCAGUGGCAGCUAUGAUGUUUCUUGUGGCUGUUCUUACGGGUUCUGUUGGAACUGCACGGAGGAAGCUCAUCGCCCUGUAG	MNDIFADLTLKIIEKQNGVLLLAANMLWNLWLAVAAMMFLVAVLTGSVGTARRKLIALU
TraesCS6D01G198600.4:chr6D_part1:+:276878005:276878564	internal_ORF	chr6D_part1	276878005	276878564	+	2.57503e-05	AUGAACGAUAUCUUUGCAGAUCUUACAUUGAAGAUAAUAGAAAAACAAAAUGGUGUCCUGCUCCUGGCUGCGAAUAUGCUGUGGAAUUUGUGGUUGGCAGUGGCAGCUAUGAUGUUUCUUGUGGCUGUUCUUACGGGUUCUGUUGGAACUGCACGGAGGAAGCUCAUCGCCCUGUAG	MNDIFADLTLKIIEKQNGVLLLAANMLWNLWLAVAAMMFLVAVLTGSVGTARRKLIALU
TraesCS6D01G198600.5:chr6D_part1:+:276878005:276878564	internal_ORF	chr6D_part1	276878005	276878564	+	2.57503e-05	AUGAACGAUAUCUUUGCAGAUCUUACAUUGAAGAUAAUAGAAAAACAAAAUGGUGUCCUGCUCCUGGCUGCGAAUAUGCUGUGGAAUUUGUGGUUGGCAGUGGCAGCUAUGAUGUUUCUUGUGGCUGUUCUUACGGGUUCUGUUGGAACUGCACGGAGGAAGCUCAUCGCCCUGUAG	MNDIFADLTLKIIEKQNGVLLLAANMLWNLWLAVAAMMFLVAVLTGSVGTARRKLIALU
TraesCS6A01G405500.1:chr6A_part2:-:159048961:159049140	internal_ORF	chr6A_part2	159048961	159049140	-	2.57361e-05	AUGAAUUGGAUGAUGAGUUGGAAUCUGAAUACAACGGCCUUCUUGAUGAAAUGGAACAACUUUUUGAACAAAAUGGUGAAAGUGCACUGGGUUUAUCCCUUGAGGAUGGGUUGGAAUAUACUCUUAGGAAGAAACGUGCAUCCCAUGUUGUUUCUUCUGUGGGACAUGAUGGUCAGUUAA	MNWMMSWNLNTTAFLMKWNNFLNKMVKVHWVYPLRMGWNILLGRNVHPMLFLLWDMMVSU
TraesCS6A01G405500.2:chr6A_part2:-:159048961:159049140	internal_ORF	chr6A_part2	159048961	159049140	-	2.57361e-05	AUGAAUUGGAUGAUGAGUUGGAAUCUGAAUACAACGGCCUUCUUGAUGAAAUGGAACAACUUUUUGAACAAAAUGGUGAAAGUGCACUGGGUUUAUCCCUUGAGGAUGGGUUGGAAUAUACUCUUAGGAAGAAACGUGCAUCCCAUGUUGUUUCUUCUGUGGGACAUGAUGGUCAGUUAA	MNWMMSWNLNTTAFLMKWNNFLNKMVKVHWVYPLRMGWNILLGRNVHPMLFLLWDMMVSU
TraesCS1D01G102500.1:chr1D_part1:-:90648200:90648451	internal_ORF	chr1D_part1	90648200	90648451	-	2.57201e-05	AUGUUCUGCUUACAGAAAGCAAUGAGAACGCACAAAAUGCAGAGGACCAGGUGGUUGCUAGUGGAACUGUGGAAAAUGUUGGUGUUGAGAAGCCUACAGAGGUUGAGAGUGUUGUUGCUGGUGGUGAUGAUGUUAUCUUGUCUCGGGAGUUGGCUCCAGAACCAGUCAAGGAAAACAAUGAUGAUGUCGAUGAGAAUGAACCUGCUGCAGAGGUGGUUAGCCACAAAGAAGAGGUUGGUGAUGAUGAGAUAG	MFCLQKAMRTHKMQRTRWLLVELWKMLVLRSLQRLRVLLLVVMMLSCLGSWLQNQSRKTMMMSMRMNLLQRWLATKKRLVMMRU
TraesCS1D01G102500.2:chr1D_part1:-:90648200:90648451	internal_ORF	chr1D_part1	90648200	90648451	-	2.57201e-05	AUGUUCUGCUUACAGAAAGCAAUGAGAACGCACAAAAUGCAGAGGACCAGGUGGUUGCUAGUGGAACUGUGGAAAAUGUUGGUGUUGAGAAGCCUACAGAGGUUGAGAGUGUUGUUGCUGGUGGUGAUGAUGUUAUCUUGUCUCGGGAGUUGGCUCCAGAACCAGUCAAGGAAAACAAUGAUGAUGUCGAUGAGAAUGAACCUGCUGCAGAGGUGGUUAGCCACAAAGAAGAGGUUGGUGAUGAUGAGAUAG	MFCLQKAMRTHKMQRTRWLLVELWKMLVLRSLQRLRVLLLVVMMLSCLGSWLQNQSRKTMMMSMRMNLLQRWLATKKRLVMMRU
TraesCS1D01G102500.3:chr1D_part1:-:90648200:90648451	internal_ORF	chr1D_part1	90648200	90648451	-	2.57201e-05	AUGUUCUGCUUACAGAAAGCAAUGAGAACGCACAAAAUGCAGAGGACCAGGUGGUUGCUAGUGGAACUGUGGAAAAUGUUGGUGUUGAGAAGCCUACAGAGGUUGAGAGUGUUGUUGCUGGUGGUGAUGAUGUUAUCUUGUCUCGGGAGUUGGCUCCAGAACCAGUCAAGGAAAACAAUGAUGAUGUCGAUGAGAAUGAACCUGCUGCAGAGGUGGUUAGCCACAAAGAAGAGGUUGGUGAUGAUGAGAUAG	MFCLQKAMRTHKMQRTRWLLVELWKMLVLRSLQRLRVLLLVVMMLSCLGSWLQNQSRKTMMMSMRMNLLQRWLATKKRLVMMRU
TraesCS6B01G127000.1:chr6B_part1:-:122680205:122680270	internal_ORF	chr6B_part1	122680205	122680270	-	2.57187e-05	AUGGCAGGCAUCCUCCAGGGCAUGAAGGAAUGGGGACAGGACGCCUUCCUCUGGUACCACAGAUGA	MAGILQGMKEWGQDAFLWYHRU
TraesCS7A01G328500.1:chr7A_part2:-:27761707:27770238	internal_ORF	chr7A_part2	27761707	27770238	-	2.57033e-05	AUGGAUCGACCUCGACGCCUCGUUCCUGCGGGGCAACGGCAGCGGCACCGGCGGCACCAGCCGUCGUUGGCGCCAUCCUCCCCGCCGCCAACGCUCGUCACCGCCCGUGCCCAUACCCUUCAGCUGCGGCAACGGGACGUCAUCGUCGUCUACGCCACUAUGCCGUCGCCCCCGUGGGGCAAUGCCACCACCGGCUGCAUCGCCAUCUCCAGCGGCGCCGGAACGGCCCGUGCCGCGGCCGCCUUCGUGCCCGGACUACUUCAGGCACAUCCACUCGGACCUUGCGCCGUGGCGCGAGAAGGGGAUCAGCAGGGAGGCGGUGGAGCACGGCCAGCCGAACGCAGCGUUCCGGCUGACGGUGGUCUUCGGGCGCGCGUACGUGGAGACGUACCACCGCGU…	MDRPRRLVPAGQRQRHRRHQPSLAPSSPPPTLVTARAHTLQLRQRDVIVVYATMPSPPWGNATTGCIAISSGAGTARAAAAFVPGLLQAHPLGPCAVAREGDQQGGGGARPAERSVPADGGLRARVRGDVPPRVPDAGPIHAVGDRAAARPLPRPRPGPRPHVQLRGHAGAARRRLPGHLRRAAALPLLQGRHLGRGPLPGLVLLGLAGGQHPSMGAAHEGDRQGERAAPLAGQGAVRVLEGQPSRVGSAPRPLPLQQRFRRRQRLERAAVRAGLGRRQPERLQGLQPGGAVPVQVQDLRAGAVVVGEREVHSRMRLADAGHRHALRGLLLPGARRRPPLLAHRPQGQVPRGQVRRRLGERASGAGPAHGQGGQRVREGGDEHGLRLRLHVARAHPVRC…
TraesCS2A01G138700.1:chr2A_part1:-:83940253:83940561	internal_ORF	chr2A_part1	83940253	83940561	-	2.56778e-05	AUGGAAGCCCAAGGCCGCCCCCGCCCCCGCCCCAGCCCCCGCCCCGGCCCCCUCGUCCGCGGCCGUCGAGAGGAUGGCCCUUGCGCCGAGCGCGGCAGGGGCGGCGCAGGUGUGGGUGCCCAGGGGCUACGCGACCUCGGCGUCCUCGUCCUCGUCCUCCGCGGUCACCGCCGCCGAGCAGGGCGGCGCCGACGACAAGCUCUCCAGGCUGAUCAAGGGGGCCGCGGAGUUCUCGGUGGACAACAACACCUUCACCGAGGCGCAGAUCAGGGCCACCUUCUACCCCAAGUUCGAGAACGAGAAAUCUGA	MEAQGRPRPRPSPRPGPLVRGRREDGPCAERGRGGAGVGAQGLRDLGVLVLVLRGHRRRAGRRRRQALQADQGGRGVLGGQQHLHRGADQGHLLPQVREREIU
TraesCS3A01G383100.2:chr3A_part2:-:178517159:178517901	internal_ORF	chr3A_part2	178517159	178517901	-	2.56536e-05	AUGAUCCUGGAUGGAAACAAAUUAAAGUUAUUCUUUCUGAUGCCAAUGUUCCUGGUGAAGGGGAACAUAAAAUCAUGUCCUAUAUUCGUGGCAAUAGGAACCUUGAUGGAUUUAACCCAAAUACCCGACAUUGCCUGUACGGCCUGGUGGUUUUCACACCUGGACAGCAGGACAAAUGCUUCUUGUGUGGUCAAGUUGGACAUCUAG	MILDGNKLKLFFLMPMFLVKGNIKSCPIFVAIGTLMDLTQIPDIACTAWWFSHLDSRTNASCVVKLDIU
TraesCS3A01G223600.1:chr3A_part1:-:418755685:418756053	internal_ORF	chr3A_part1	418755685	418756053	-	2.56408e-05	AUGAAGGUGGAUAUUGCAAGCUUCACCUCGCGUUUUCACGCCAUACUGAUCUUAAUGUUAGGAUCAACAAUGAGCGAGGUCGAGAUUACACUGGGGGGAACAGUGCUCCAGCUAACCAUGAACCUUCCAUUCUUGGCCCUCAGCCAAUGCUUGCUGCUGGCUCUACUGCGCCACCAUACAGCAGUGCUCCUUCCACAGCAGCUGAUGUAG	MKVDIASFTSRFHAILILMLGSTMSEVEITLGGTVLQLTMNLPFLALSQCLLLALLRHHTAVLLPQQLMU
TraesCS3A01G223600.2:chr3A_part1:-:418755685:418756053	internal_ORF	chr3A_part1	418755685	418756053	-	2.56408e-05	AUGAAGGUGGAUAUUGCAAGCUUCACCUCGCGUUUUCACGCCAUACUGAUCUUAAUGUUAGGAUCAACAAUGAGCGAGGUCGAGAUUACACUGGGGGGAACAGUGCUCCAGCUAACCAUGAACCUUCCAUUCUUGGCCCUCAGCCAAUGCUUGCUGCUGGCUCUACUGCGCCACCAUACAGCAGUGCUCCUUCCACAGCAGCUGAUGUAG	MKVDIASFTSRFHAILILMLGSTMSEVEITLGGTVLQLTMNLPFLALSQCLLLALLRHHTAVLLPQQLMU
TraesCS2B01G448400.1:chr2B_part2:+:187882536:187882610	internal_ORF	chr2B_part2	187882536	187882610	+	2.56125e-05	AUGCUCAUGAGAUGGAAGAGGAACGCCUUGCUGAUCGAAAUCCUCGUGUUCUCAAAGAACAGUGGCAAUUUCUAG	MLMRWKRNALLIEILVFSKNSGNFU
[truncated: 4,036 more rows]
